# Supplementary material for: Quantifying Spatiotemporal Gait Parameters with HoloLens in Healthy Adults and People with Parkinson’s Disease: Test-Retest Reliability, Concurrent Validity, and Face Validity
Source: Sensors (Basel). 2020 Jun 5;20(11):3216. doi: 10.3390/s20113216 (PMC7313704; doi:10.3390/s20113216)
Supplement: Supplementary file 1 [file sensors-20-03216-s001.zip › Data/HYA_09_FWS2_IWW_raw.csv]

IWW_x_SpineBase IWW_x_Head IWW_x_ShoulderLeft IWW_x_ElbowLeft IWW_x_WristLeft IWW_x_HandLeft IWW_x_ShoulderRight IWW_x_ElbowRight IWW_x_WristRight IWW_x_HandRight IWW_x_HipLeft IWW_x_KneeLeft IWW_x_AnkleLeft IWW_x_FootLeft IWW_x_HipRight IWW_x_KneeRight IWW_x_AnkleRight IWW_x_FootRight IWW_x_SpineShoulder IWW_y_SpineBase IWW_y_Head IWW_y_ShoulderLeft IWW_y_ElbowLeft IWW_y_WristLeft IWW_y_HandLeft…
-0.314 -0.31 -0.307 -0.306967358142484 -0.257978238761656 -0.239043522476688 -0.268 -0.243010880619172 -0.188032641857516 -0.189989119380828 -0.294021761238344 -0.303032641857516 -0.332 -0.223 -0.272 -0.299 -0.337 -0.227 -0.304032641857516 0.850630425055129 1.54895215578456 1.29642530099448 1.07758200323998 0.848304627818053 0.782335528776501 1.32195250254241 1.09437511389101 0.865777507627229 0.…
-0.314 -0.307000536687275 -0.304000536687275 -0.307 -0.258 -0.241999463312725 -0.267000178895758 -0.243 -0.188999821104242 -0.19 -0.294 -0.303 -0.332 -0.221000357791517 -0.272 -0.299999821104242 -0.337 -0.226000178895758 -0.301000536687275 0.850150087658922 1.54873004293498 1.29585010733745 1.08021955812748 0.85074957065018 0.77999042219399 1.32073021825283 1.09304023793136 0.864070304122789 0.82…
-0.314 -0.304073460367683 -0.304 -0.307 -0.258 -0.240048973578455 -0.267975513210772 -0.243 -0.189 -0.187073460367683 -0.294 -0.303 -0.332 -0.221 -0.269073460367683 -0.3 -0.337 -0.226 -0.301 0.850218285924754 1.54810567154511 1.2944647712407 1.08063947068063 0.851198736076955 0.780341184755878 1.32112020528431 1.09336191935955 0.864791879775971 0.822197227286018 0.851074857774262 0.53678608211372…
-0.311038056407047 -0.300050741876063 -0.301038056407047 -0.304038056407047 -0.253063427345079 -0.241974629061969 -0.264050741876063 -0.238063427345079 -0.189 -0.187 -0.294 -0.303 -0.332 -0.222974629061969 -0.269987314530984 -0.297038056407047 -0.337 -0.226987314530984 -0.298038056407047 0.850338477743718 1.54723103635804 1.29370926039238 1.07317602900045 0.843745902145759 0.780211775965662 1.320…
-0.31199743639471 -0.297007690815869 -0.301 -0.301007690815869 -0.250007690815869 -0.236015381631738 -0.257017945237027 -0.235007690815869 -0.186007690815869 -0.184007690815869 -0.292005127210579 -0.303 -0.332 -0.223 -0.268005127210579 -0.297 -0.337 -0.227 -0.296005127210579 0.851357385122605 1.55102023266385 1.29445805165998 1.06405320062787 0.83504212391365 0.779033025054242 1.32059066653738 1.…
-0.309066089764941 -0.294066089764941 -0.298066089764941 -0.298066089764941 -0.251955940156706 -0.236977970078353 -0.254066089764941 -0.235 -0.186 -0.186933910235059 -0.292 -0.303 -0.332 -0.223 -0.268 -0.297 -0.337 -0.227 -0.293066089764941 0.852054358755631 1.55089308418903 1.29444044059843 1.0683037292424 0.838579811085205 0.774844288064649 1.32091273012586 1.09261559401567 0.863096168378061 0.…
-0.309 -0.291037748942365 -0.293062914903942 -0.298 -0.252 -0.237 -0.251037748942365 -0.234012582980788 -0.186 -0.185025165961577 -0.290025165961577 -0.301025165961577 -0.332 -0.223 -0.268 -0.297 -0.337 -0.227 -0.290037748942365 0.852563708509606 1.54998157634233 1.2974417477384 1.06841974834038 0.838867357574035 0.775559681955753 1.32420809867397 1.09582910531244 0.866447217865319 0.824013065481…
-0.306007381974769 -0.285014763949538 -0.288012303291282 -0.295007381974769 -0.249007381974769 -0.232012303291282 -0.248007381974769 -0.234 -0.184004921316513 -0.182007381974769 -0.287007381974769 -0.301 -0.329007381974769 -0.220007381974769 -0.265007381974769 -0.294007381974769 -0.337 -0.227 -0.287007381974769 0.852200910443555 1.54984031988557 1.29661214077268 1.06759204234635 0.837842534478004…
NaN NaN NaN NaN NaN NaN NaN NaN NaN NaN NaN NaN NaN NaN NaN NaN NaN NaN NaN NaN NaN NaN NaN NaN NaN NaN NaN NaN NaN NaN NaN NaN NaN NaN NaN NaN NaN NaN NaN NaN NaN NaN NaN NaN NaN NaN NaN NaN NaN NaN NaN NaN NaN NaN NaN NaN NaN
NaN NaN NaN NaN NaN NaN NaN NaN NaN NaN NaN NaN NaN NaN NaN NaN NaN NaN NaN NaN NaN NaN NaN NaN NaN NaN NaN NaN NaN NaN NaN NaN NaN NaN NaN NaN NaN NaN NaN NaN NaN NaN NaN NaN NaN NaN NaN NaN NaN NaN NaN NaN NaN NaN NaN NaN NaN
-0.295007633425924 -0.271005088950616 -0.263022900277772 -0.287015266851848 -0.243 -0.229 -0.229022900277772 -0.219007633425924 -0.175 -0.174010177901232 -0.272 -0.296007633425924 -0.329 -0.219994911049384 -0.257005088950616 -0.291 -0.334 -0.224005088950616 -0.27 0.845382900701851 1.54362272280062 1.28354887958271 1.07632173066729 0.845824325820063 0.781796972286423 1.31865951612561 1.09005842200…
-0.29304364475802 -0.267087289516041 -0.26397817762099 -0.284065467137031 -0.240065467137031 -0.226065467137031 -0.227043644758021 -0.21802182237901 -0.172065467137031 -0.174 -0.27297817762099 -0.29502182237901 -0.329 -0.22 -0.25602182237901 -0.291 -0.334 -0.224 -0.266087289516041 0.847375482346819 1.54609500760489 1.28787267218961 1.08136783297189 0.850848051195678 0.780597059749973 1.31864 1.08…
-0.292010911117772 -0.261065466706633 -0.261032733353317 -0.278065466706633 -0.234065466706633 -0.220065466706633 -0.224032733353317 -0.215032733353317 -0.172 -0.171032733353317 -0.272010911117772 -0.289065466706633 -0.329 -0.22 -0.250065466706633 -0.288032733353317 -0.334 -0.224 -0.263032733353317 0.847746399331135 1.54581370978004 1.28982948709859 1.07265732717053 0.841979072949372 0.7725089256…
-0.2890006367341 -0.2530016979576 -0.2570008489788 -0.2740008489788 -0.2310006367341 -0.2140012734682 -0.2190010612235 -0.2090012734682 -0.1700004244894 -0.1650012734682 -0.2690006367341 -0.289 -0.3260006367341 -0.22 -0.2450010612235 -0.2820012734682 -0.3310006367341 -0.2210006367341 -0.2570012734682 0.849309668898268 1.54616992359191 1.29211951820453 1.07118029289769 0.841120161305972 0.77262995…
-0.286067866747655 -0.248113111246092 -0.255045244498437 -0.260316711489058 -0.225135733495311 -0.208135733495311 -0.216067866747655 -0.206067866747655 -0.167067866747655 -0.162067866747655 -0.266067866747655 -0.286067866747655 -0.326 -0.22 -0.242067866747655 -0.278090488996874 -0.331 -0.221 -0.251135733495311 0.84931 1.54492873025651 1.29242298710274 1.06156260293231 0.841413213325234 0.77451633…
-0.280066354654725 -0.239099531982088 -0.247088472872967 -0.259011059109121 -0.218077413763846 -0.201077413763846 -0.208088472872967 -0.200066354654725 -0.161066354654725 -0.153099531982088 -0.259077413763846 -0.284022118218242 -0.326 -0.217033177327363 -0.238044236436483 -0.274044236436484 -0.328033177327363 -0.218033177327363 -0.244077413763846 0.849517677587085 1.54822284139335 1.2934189408908…
-0.27401492221207 -0.229024870353449 -0.23901989628276 -0.256007461106035 -0.21201492221207 -0.19501492221207 -0.20201492221207 -0.19401492221207 -0.156012435176725 -0.14701492221207 -0.25101989628276 -0.281007461106035 -0.32400497407069 -0.217 -0.23201492221207 -0.261032331459484 -0.325007461106035 -0.21400994814138 -0.23801492221207 0.850796816594758 1.54569639168084 1.29609335961563 1.06580206…
-0.265189289131754 -0.217252385509005 -0.228231353383254 -0.246210321257504 -0.206126192754502 -0.189126192754502 -0.202 -0.182252385509005 -0.147189289131754 -0.141126192754502 -0.246105160628752 -0.274147224880253 -0.322042064251501 -0.213084128503002 -0.226126192754502 -0.243378578263507 -0.319126192754502 -0.270780136706477 -0.229189289131754 0.846952656254199 1.53630169808595 1.2927617195488…
-0.262037951502667 -0.206139155509781 -0.220101204007113 -0.240075903005335 -0.200075903005335 -0.183075903005335 -0.202 -0.182 -0.142063252504446 -0.131126505008892 -0.238101204007113 -0.268075903005335 -0.321012650500889 -0.211025301001778 -0.220075903005335 -0.223253010017783 -0.312088553506224 -0.266075903005335 -0.219126505008892 0.848222668813782 1.54039497032113 1.29227531321037 1.07524832…
-0.252025424781738 -0.206997457521826 -0.209027967259912 -0.218055934519823 -0.19202033982539 -0.173025424781738 -0.162101699126951 -0.170030509738085 -0.133022882303564 -0.122022882303564 -0.232015254869043 -0.265007627434521 -0.318007627434521 -0.208007627434521 -0.213017797347216 -0.191081359301561 -0.306015254869043 -0.256025424781738 -0.204038137172607 0.838036009551718 1.50229724979015 1.28…
-0.247113453101162 -0.180612646746275 -0.200204215582092 -0.213113453101162 -0.186136143721395 -0.167136143721395 -0.15809076248093 -0.164136143721395 -0.124204215582092 -0.112226906202324 -0.225158834341627 -0.259136143721395 NaN NaN -0.204204215582092 -0.16265802798674 -0.262021077910459 -0.156314443263707 -0.197158834341627 0.842916093086433 1.53243795221001 1.29076533173234 1.06138646626335 0…
-0.240076847453126 -0.18 -0.184175651321431 -0.208054891037947 -0.177098803868305 -0.160076847453126 -0.149098803868305 -0.150153694906252 -0.111142716698662 -0.0991427166986624 -0.218076847453126 -0.256032934622768 -0.318 -0.211647714247775 -0.201032934622768 -0.127384237265629 -0.248142716698662 -0.138175651321431 -0.187109782075894 0.840567335736898 1.51044194986418 1.28300683762203 1.05440816…
-0.227033309535766 -0.152071743615496 -0.166046120895676 -0.194035871807748 -0.16203843407973 -0.149028184991802 -0.14401281135991 -0.142020498175856 -0.102023060447838 -0.0820435586236939 -0.200046120895676 -0.248020498175856 -0.318997437728018 -0.210002562271982 -0.19102562271982 -0.103061494527568 -0.210097366335316 -0.102092241791352 -0.17203843407973 0.841707002141781 1.52917123996418 1.2839…
-0.217207280388772 -0.144165824311018 -0.158165824311018 -0.181269464505404 -0.156124368233263 -0.136269464505404 -0.13322800842765 -0.130248736466527 -0.0833938327386674 NaN -0.192165824311018 -0.245062184116632 -0.316062184116632 -0.207062184116632 -0.181207280388772 -0.0677462093995803 -0.187476744894176 -0.151942870017261 -0.157310920583158 0.836059600784322 1.51358102678087 1.2823931648622 1…
-0.202163568187029 -0.121250804553445 -0.140196281824435 -0.170119950003822 -0.139185377278633 -0.128087236366416 -0.12310904545802 -0.122087236366416 -0.0701417590954255 NaN -0.177163568187029 -0.23510904545802 -0.309076331820614 -0.200076331820614 -0.166163568187029 -0.0541417590954255 -0.128643368202316 -0.0204612091374631 -0.140185377278633 0.840568966725647 1.52789850367667 1.28858141040691 …
-0.189001340328107 -0.114000721715135 -0.109003196167026 -0.142002886860539 -0.124001546532432 -0.112001649634594 NaN -0.10300195894108 -0.0500020620432423 NaN -0.170000721715135 -0.227000824817297 -0.309 -0.200999896897838 -0.146002062043242 -0.0120043302908087 -0.0720057737210783 0.0379941231767596 -0.118002268247566 0.831980890802681 1.49236368074719 1.26365257755405 1.03816240949753 0.8295207…
-0.17044011824856 -0.0788339082604289 -0.0982548053017977 -0.130277969420143 -0.0986022670769764 -0.0944169541302144 NaN -0.0932316411834525 -0.042185312946762 NaN -0.147532774721941 -0.219185312946762 -0.309 -0.200023164118345 -0.135254805301798 0.00167570234316656 -0.0182740265089885 0.0887954658460472 -0.0984632823669049 0.841240404158087 1.5235894431365 1.27370164122223 1.04670731396448 0.815…
-0.155165666860926 -0.0641546224035308 -0.080198800233111 -0.109231933605296 -0.0792098446905061 -0.0781767113183209 -0.0444307338384072 -0.075198800233111 -0.025187755775716 -0.00518775577571597 -0.136121489031346 -0.208121489031346 -0.306033133372185 -0.19802208891479 -0.116209844690506 0.0178232886816791 0.0294809105024323 0.136480910502432 -0.0792098446905061 0.835091126305624 1.5112757868376…
-0.130062551811355 -0.0310825683909889 -0.0480800663185347 -0.0880525435215384 -0.0680275227969963 -0.0580500414490842 -0.039012510362271 -0.0550500414490842 -0.00804253523172156 0.0159474564784616 NaN -0.198025020724542 -0.305002502072454 -0.194010008289817 -0.0990425352317216 0.0399449544060074 0.0788773984497437 0.18687489637729 -0.0530650538838094 0.835768123445659 1.51560876569468 1.27309137…
-0.110441609267369 -0.0221987241703159 -0.0333312069505264 -0.0596403334376844 -0.0357286552911582 -0.0335520115842107 -0.0233532874138949 -0.034463689730737 0.026227183782105 0.036536310269263 -0.0892428850970527 -0.181375367877263 -0.293264965560421 -0.185198724170316 -0.071618252974316 0.0771609423919997 0.135719333124631 0.242741413588 -0.0285520115842107 0.831300907717594 1.50482376831559 1.…
-0.0823576202144307 0.011565746882477 -0.00437039236494607 -0.0402426708597923 -0.0201915822577307 -0.0063448480639153 0.0253741646247463 -0.00240870881649221 0.0487190126886616 0.0567445569896924 -0.055434253117523 -0.165204354408246 -0.290038316451546 -0.181051088602062 -0.0492809873113384 0.0888595063443308 0.181425253226808 0.288425253226808 -0.00233207591339992 0.827418917336474 1.5075021944…
-0.0590589700694621 NaN 0.0279179546859657 -0.0060871731461614 0.00992308251809288 0.0229256464341565 0.0649000072735207 0.0369000072735207 0.0649589773429829 0.0889179546859657 -0.0350512783212714 -0.146048714405208 -0.278030766992763 -0.169030766992763 -0.0180794813979707 0.126902571189584 0.20992821035022 0.31692821035022 0.0249307742662836 0.80305250827363 NaN 1.24590281667091 1.0193015090737…
-0.0248567125356082 NaN 0.0553146299715134 0.0193635849735482 0.0373146299715134 0.0503146299715134 0.0806083599837219 0.0584614949776177 0.107922989955235 0.112412539975583 0.00206985496133964 -0.113807757533573 -0.264342685014243 -0.155342685014243 0.0112656749694787 0.156265674969479 0.245118809963374 0.353094332462357 0.0562167199674439 0.814354837113148 NaN 1.25222991714335 1.02512264544388 …
0.00759524518461296 NaN 0.0885825965966321 0.051595245184613 0.0725572994206704 0.0855572994206704 0.11555729942067 0.106392867776919 0.133683785300479 0.14854465083269 0.0257090824764406 -0.100164431643751 -0.257088540115866 -0.147101188703847 0.0465572994206704 0.19155729942067 0.266734379652402 0.370784974004326 NaN 0.797430464888506 NaN 1.23778707261624 1.01101264561044 0.78723602562926 0.717…
0.0588735772209898 NaN 0.13887605609901 0.0869132392693067 0.108910760391287 0.119915718147327 0.159890929367129 0.135928112537426 0.173900844879208 NaN 0.0808636617089106 -0.0581041128768319 -0.229069408584555 -0.123059493072475 0.0938834927330691 0.223920675903366 0.306900844879208 0.408905802635247 0.136888450489109 0.803713837715311 NaN 1.24190929124695 1.01916927657975 0.790810952095228 0.72…
0.0991665473430995 NaN 0.171329172251763 0.131085234888768 0.137410484706095 0.146451140933261 0.21682096941219 0.18596326620727 0.208288516024597 0.221227531683848 0.109410484706095 0.000780313185023716 -0.180996077565564 -0.075975749451981 0.147881953752938 0.27396326620727 0.315817046977754 0.419776390750588 0.171288516024597 0.793776533634003 NaN 1.24268414407141 1.01687797434806 0.7977756703…
0.146483897780306 0.235330165204228 0.220461935983724 0.163648611254677 0.186461935983724 0.189527821373472 0.245692534847842 0.22359370676322 0.252516840475181 0.262549783170055 0.166374088797393 0.0563960505939756 -0.148351388745323 -0.03840629323678 0.180648611254677 0.297747439339299 0.332813324729047 0.438791362932464 0.217494878678598 0.805883287816273 1.50250964383085 1.25124512503876 1.02…
0.187991918707964 0.242998620267213 0.238996452115691 0.192994283964169 0.225992312917331 0.221993692650118 0.280993101336067 0.263992115812647 0.303989947661125 0.30499172160328 0.199993495545434 0.129985611358082 -0.0750143886419184 0.0309863997768169 0.23598915924239 0.320995466592272 0.34599743763911 0.42600256236089 0.246994283964169 0.801400910623639 1.49046245592436 1.2476907194321 1.02244…
NaN NaN NaN 0.228183753665152 0.256297121211659 0.26597969208144 0.326934345062838 0.314820977516331 0.34113840664655 0.348002365590742 NaN 0.194503548386112 -0.0310203079185598 0.0769343450628376 0.275093059627947 0.373775630497728 0.351863958944192 0.456297121211659 0.293911671553536 NaN NaN NaN 1.00131020127109 0.790117028787883 0.739021388074411 1.29691968225746 1.07149809511181 0.84381680566…
0.269582356277039 NaN NaN 0.2547142437685 0.302494431282731 0.302604337525615 0.364593346901327 0.3417142437685 0.379582356277039 0.388560375028462 0.28257136565275 0.271164712554077 NaN 0.164043815686904 0.31457136565275 0.383901084381404 0.36485712188425 0.446120896867173 NaN 0.813205106869316 NaN NaN 1.00977053485019 0.789022089686717 0.74230153281499 1.27445981835818 1.05203651676659 0.845927…
0.298969775100815 0.376953099294369 0.352920789919378 0.308943719153242 0.328972901814524 0.34395726824598 0.393969775100815 0.373966648387107 0.416961437197592 0.438947888104854 0.314966648387107 0.348919747681475 NaN 0.22993225453631 0.341971859576621 0.389993746572582 0.37199270433468 0.448996873286291 0.353970817338718 0.828344616568553 1.52625321996976 1.28225745036493 1.05789988920163 0.824…
0.330338882123983 0.388752080796494 0.369648781128366 0.327607461261115 0.370132282787727 0.379256242389481 0.446884363584221 0.415132282787727 0.47184304371697 0.486008323185974 0.336545481460238 0.405801723849719 0.175905023517847 0.279946343385098 0.381173602654979 0.416442181792111 0.377876040398247 0.430392538738885 0.393173602654979 0.825206524986274 1.52389999703937 1.28009669144999 1.0539…
0.368583592989678 0.441419221801393 0.414506886435145 0.374484970276707 0.408583592989678 0.417583592989678 0.470747964177963 0.456550718752021 0.510583592989678 0.532495928355926 0.378539760672802 0.471287724850765 0.280849401682006 NaN 0.416616467227335 0.459528802593583 0.384923293445467 0.43 0.428616467227335 0.843229576731085 1.54286927613662 1.2952515743224 1.06791461443667 0.83577181862104…
0.39393692369128 0.451974769476512 0.436944492848326 0.390959631162419 0.448899077906048 0.460891508749002 0.510899077906048 0.490914216220141 0.550899077906048 0.573896554853699 0.398949538953024 0.530851139911421 0.376760310026864 NaN 0.44991673927249 0.498901600958397 0.387992430842954 0.434987384738256 0.45393692369128 0.84148491995208 1.52759915777245 1.28870698014231 1.06309259003122 0.8346…
0.434979675917419 0.516396633584516 0.481882502195269 0.436858208764731 0.491931089056344 0.507833915334194 0.545149729931183 0.53197967591742 0.594906795625807 0.618882502195269 0.441931089056344 0.586615274459355 0.460910764973764 0.486327722640861 0.485125436500645 NaN NaN 0.468174023361721 0.500833915334194 0.852417670643673 1.54175653058568 1.29955937118381 1.0739688853152 0.845713783694787 …
0.464631609853938 0.526885672023636 0.505707828504847 0.462682422287877 0.525580797419998 0.541580797419998 0.591415657009694 0.568542688094543 0.643390250792724 0.661466469443634 0.469657016070907 0.6403267352503 0.570615361175145 0.673624518713321 0.519568094311513 NaN NaN 0.524288625924845 0.525695125396362 0.844070898137073 1.53194084201739 1.29110229547901 1.0703303043096 0.853641550909242 0…
0.513874528782167 0.600810512854701 0.561856604322477 0.509879650056364 0.55492574152414 0.566935984072534 0.622920620249942 0.609895013878956 0.671928302161238 0.703892453241857 0.518874528782167 0.677905256427351 0.671743936290137 0.778736254378841 0.568874528782167 NaN NaN 0.571879650056364 0.581856604322477 0.857964048655135 1.54795854328537 1.29952808094644 1.07534699196354 0.859235890889587…
0.545291731124318 0.615667998964524 0.582535198550334 0.545203197514858 0.592158930710128 0.616871196479382 0.669937596686477 0.660849063077017 0.718937596686477 0.742136797307763 0.551269597721953 0.756229327810795 0.76098586038478 0.837671995858096 0.600291731124318 NaN NaN 0.545597601863857 0.604490931745604 0.833885809702322 1.50859197611531 1.27903435878162 1.05929365180086 0.86715116210889 …
0.59149516174311 0.678308591082955 0.63245126276425 0.60138541429596 0.631571984956115 0.650637833424405 0.70462685867969 0.68771465663741 0.75362685867969 0.783550035466685 0.594528085977255 0.78371465663741 0.849045197209796 0.941858626549641 0.64649516174311 NaN NaN 0.551923176786995 0.659396389040675 0.843447838109013 1.53257398517042 1.2894987290709 1.06018606207421 0.862651910542502 0.79530…
0.626991403855075 0.718990175834372 0.683987474188824 0.633992140667498 0.678988456605387 0.690990175834372 0.751988456605387 0.739987228584683 0.806986982980543 0.824989930230231 0.639988947813668 0.817991649459216 0.922982070897729 1.02597961485632 0.67499312308406 0.522014981852583 NaN 0.461022349976804 0.693991649459216 0.839261056097805 1.52820114205925 1.28326156204233 1.05811051331265 0.85…
0.671956705944231 0.762979386249791 0.714296910527634 0.68188866502755 0.709296910527634 0.725206189305393 0.791092787777592 0.783979386249791 0.839251549916513 0.861160828694272 0.677138148388712 0.847319590833194 0.965024746860911 1.07388866502755 0.72386598472199 0.557183508999833 NaN 0.473705156027717 0.745797943805309 0.829613854615879 1.52453505114585 1.2747182258706 1.04566872028978 0.8454…
0.72433975161826 0.80842863120811 0.770288963281203 0.733352448702524 0.76133975161826 0.769441328292374 0.840377842871053 0.824492116629431 0.877517510797959 0.896555602050752 0.731314357449732 0.87366987580913 0.990682572893394 1.09573336123045 0.772390539955317 NaN NaN NaN 0.784517510797959 0.825144597462336 1.51768697502721 1.27085710618262 1.0429018696815 0.845448603320731 0.775603577511027 …
0.774874686716792 0.855882205513784 0.814889724310777 0.776892230576441 0.807884711779449 0.812892230576441 0.881897243107769 0.870884711779449 0.91390977443609 0.933907268170426 0.785864661654135 0.924872180451128 1.01992731829574 1.13091228070175 0.823872180451128 NaN NaN NaN 0.839862155388471 0.821279573934837 1.51891669172932 1.26622152882206 1.03831145363409 0.840203182957393 0.7735848370927…
0.817063900999437 0.877521065627619 0.861955052278441 NaN NaN NaN 0.941672045603852 0.919911512790043 0.95997682202264 0.970194519464632 0.821216289208831 0.996410808673463 1.04249929588342 1.135891151279 0.871933282534242 NaN NaN NaN 0.880107440487835 0.806547634650197 1.48552321906696 1.25559620172456 NaN NaN NaN 1.25459272618535 1.03252370201391 0.82054571000035 0.774885815039139 0.81704731837…
0.881261411804464 0.951146007398912 0.916376816210017 0.881434518412793 0.90729603312613 0.903457599293903 0.989457599293903 0.963503761056124 0.983734569867229 1.00460762502112 0.889215250042243 1.02369994854556 1.07561916546168 1.1824575992939 0.928353735328906 NaN NaN 0.623088305196135 0.934376816210017 0.826157229314001 1.52865771984375 1.27557399799065 1.0467889201968 0.814744466714243 0.743…
0.922896619152987 0.965964699222971 0.952909226573355 0.929878968764473 0.949894097668914 0.952876447280399 1.03688149024855 1.00788905470077 1.02788905470077 1.04290418360521 0.926906705089281 1.09681593166264 1.09395461328668 1.17003277929296 0.976878968764473 NaN NaN 0.667889054700767 0.974899140637061 0.820315355838008 1.51935481140328 1.27329635413987 1.0516583003139 0.818739258477847 0.7522…
0.971790056717943 1.04211248847999 1.00862066465846 0.977814255583585 1.00074165898666 1.00471746012102 1.08481425558358 1.04508044310564 1.07386265331487 1.08691105104615 0.979693261255379 1.09992740340308 1.09692740340308 1.17 1.02286265331487 NaN NaN 0.884627851827669 1.02574165898666 0.838498691155793 1.54900411249585 1.29914873006051 1.0700053033146 0.850853857320407 0.781368631815238 1.2917…
1.01645180833368 1.09436459602313 1.05345180833368 1.02541443162916 1.0573023015156 1.0613023015156 1.12846426723519 1.09043934943218 1.12635213712163 1.13243934943218 1.03037705492464 1.12172590416684 1.10095016439397 1.17493770549246 1.06646426723519 NaN NaN 0.850498356060287 1.07045180833368 0.840569567401528 1.55650465652468 1.30428331199814 1.0731461117879 0.850158812941276 0.78207024917803 …
1.071855543337 1.13988180818482 1.10586342279134 1.07487130224569 1.10986342279134 1.116855543337 1.16690019357829 1.13588180818482 1.1708844346696 1.17588706115438 1.0748844346696 NaN 1.10598686757609 1.15405515618042 1.11487392873047 NaN NaN NaN 1.11887392873047 0.848339592213245 1.56522725464179 1.31296728090664 1.08361252696918 0.859006650550289 0.784204379322567 1.30872927012805 1.0905947857…
1.07862709336492 1.12726167797829 1.12634208847782 1.11040466930659 1.14927287898765 1.15176232982463 1.18526975877005 1.15198594239318 1.18850912086429 1.19144686595868 1.09762070449203 1.13360596599109 1.10444725418488 1.17275736925047 1.12403957984313 1.16084107644439 1.01220195475567 NaN 1.13562917350998 0.833160235764707 1.52381520752352 1.2957327314503 1.06536637503859 0.833874178203802 0.7…
1.12251294722213 1.19078168667817 1.18336194094221 1.16094068007103 1.20093152395365 1.21578992631365 1.22457084889082 1.18711580660407 1.2216366440642 1.23699681408196 1.14447815571641 1.16589789818568 1.11389470900094 1.17349655829272 1.16208025753074 1.22131427078711 1.09303997910196 1.13079428123613 1.18099706660449 0.863498346021867 1.55521098206314 1.31143523536891 1.08360683690586 0.853984…
1.15996281367501 1.24944782970342 1.23544791013709 1.2104522765052 1.25644683068565 1.27394671794902 1.26795807679404 1.23545395215859 1.27594779740046 1.28994765236087 1.18196529496004 1.1754906389747 1.12049353911911 1.20745578867931 1.19996144414438 1.32493448886644 1.24138731322705 1.33373179962849 1.22995081028151 0.867390841016928 1.55464207539935 1.30973695212217 1.08099805933689 0.8515683…
1.20151434616352 1.28369102925875 1.27261121621145 1.25347443963987 1.31023066439067 1.33017526092494 1.31147573577169 1.27751088197804 1.32238830621672 1.33249123271377 1.22059035095698 1.18576159306319 1.12343065965075 1.21042780346037 1.24200040928 1.38018980580356 1.34455439057544 1.45163195542746 1.2695634292534 0.865800085310485 1.5531665439658 1.30608457217773 1.07804818755105 0.8509350462…
1.24995894552662 1.3408589224826 1.32788102627712 1.30888065563134 1.37082521082214 1.39132024084219 1.35946651002707 1.32497314791305 1.36799154524973 1.38194882024382 1.27242081985489 1.21170709098445 1.12696002109934 1.1843026973907 1.28749173057262 1.43242026388621 1.45823442281109 1.56424584535413 1.314994510416 0.862970600778072 1.55486311469648 1.3004375264485 1.07207669331978 0.8469603173…
1.28849279034914 1.37948032067409 1.36798887944887 1.35399018658156 1.41699033502619 1.45297961781772 1.3984942275553 1.36899336575649 1.42047541002819 1.4294827943682 1.30949423542865 1.2374926261578 1.13249812008441 1.1904978310685 1.3279914910898 1.4749871374801 1.54746804143489 1.65546500020679 1.36648192732049 0.856386803331469 1.54245891720821 1.29359781153626 1.06396872450831 0.84007624961…
1.36680329260581 1.4450692275823 1.41491315583007 1.40824332227149 1.47710718360976 1.51066621092813 1.4071926445837 1.39089276971478 1.43407730809565 1.44403117350043 1.36179172199063 1.26095997560091 1.13738738166066 1.1948980092599 1.38175304382116 1.52093939430116 1.61836250383174 1.72489665175337 1.43200274383818 0.838261857320415 1.55237321864453 1.27340609745954 1.04425444565463 0.82913527…
1.41638172002351 1.49438172002351 1.45798571667593 1.45889975827019 1.53036589969755 1.56831548149205 1.49527710282628 1.47234355587499 1.51086074755614 1.5149938145415 1.40993303842386 1.30496852499478 1.16121105104638 1.21773176687065 1.43882121205243 1.57782121205243 1.67384355587499 1.78429886822987 1.48039433798221 0.822520499363806 1.53844538962599 1.26341361777488 1.03803119642937 0.821800…
1.44642022447023 1.52989221094493 1.51391371715182 1.5074238512624 1.5764293751412 1.61492723045742 1.55290604511476 1.52292171005311 1.56541544685736 1.57740069209154 1.46491330217359 1.34892928797617 1.19145352122616 1.22698367943524 1.48692302478042 1.62942014425418 1.71993135591837 1.82993226261642 1.51192492186705 0.825138753417509 1.52197475009976 1.26709022852646 1.03591382392875 0.8190450…
1.51249819796155 1.58035266514366 1.56239351753392 1.55345149503676 1.62783131734653 1.66242223814707 1.59798574526192 1.58361284603975 1.6163429128471 1.62589996874794 1.52806316295494 1.42281819956448 1.24135780943021 1.34241691654727 1.55446709786785 1.68669493614573 1.76889298125738 1.87546769854734 1.56088192203335 0.825531125194166 1.52188885734122 1.2637064307944 1.0319622811479 0.81771463…
1.5703474949347 1.63191623816126 1.61490508961629 1.6019505727354 1.66705948408254 1.70205387277092 1.66770387862207 1.64085369887247 1.68027247369209 1.68482992021714 1.58683597599838 1.507538928237 1.28896179535864 1.28172772990585 1.61135901387101 1.74780814167509 1.80311707876413 1.91011154153078 1.61291055277137 0.82568380570477 1.52837488784157 1.27052532953143 1.03341230065866 0.8187476015…
1.63140345179673 1.68091972839025 1.66292873393243 1.64344044782944 1.70842932177942 1.7384391169986 1.72090781266323 1.6994051043084 1.73442198639193 1.74041450468908 1.64590848248941 1.611338272265 1.37835957955119 1.48286647705738 1.67339908210873 1.80192013205026 1.82046465647896 1.92846399547429 1.67090821632324 0.832229437282224 1.53525467262035 1.27086247312487 1.03630138434554 0.821559539…
1.65383143605447 1.67151882661066 1.71093596674596 1.69192833880111 1.74371341697675 1.77127580427565 1.77920686574454 1.75722087463009 1.80004139904619 1.80115213557447 1.69345380419593 1.68781870816946 1.46116466879639 1.56898365436849 1.72975396796976 1.83427194652725 1.83223270090636 1.91531060193843 1.68892308812862 0.843737494165527 1.50184030648818 1.26983672797651 1.02939186949609 0.81916…
1.70839435747044 1.76000181138647 1.75205136464708 1.72563463001704 1.79246078817985 1.8085887942954 1.83241750740232 1.81091165627311 1.85440677845595 1.85688946839632 1.75086788883956 1.76020538426878 1.53222354597644 1.64021490783206 1.78687325331275 1.84983419924412 1.84238893895206 1.94862012948649 1.74240557307284 0.856216552445314 1.53061869110513 1.28565732719731 1.04353004507812 0.818291…
1.78597246565044 1.83496805235882 1.79094092763074 1.7759646056485 1.82298438622914 1.84797454083427 1.8804685993252 1.86396522773602 1.91196114426844 1.91796025280826 1.80046821727084 1.85694072048185 1.65142743659772 1.7438873249253 1.83247385184668 1.8794815762761 1.84199343640342 1.96099015460512 1.7929453033618 0.851753946616615 1.56241053085757 1.28610523190769 1.05539749690266 0.8364899557…
1.83582936398336 1.88824891060482 1.83399077337133 1.8121506748666 1.86354749717077 1.87828850933114 1.92642109252673 1.94673634019882 1.98578229146431 2.00259848640232 1.82001371034017 1.92978972659313 1.75946326110073 1.8465916182725 1.88135228162023 1.9069678364025 1.8449311890935 1.966862378187 1.83794489943367 0.859297857438533 1.567173331419 1.29833328788958 1.0675399728311 0.84482453918123…
1.84958955962239 1.89768988949247 1.87958955962239 1.83173549397887 1.88272637308159 1.90068076859519 1.92862604321151 1.93456219693055 1.99147098795774 2.01242538347134 1.86658043872511 1.98527032821758 NaN 1.91737065808766 1.89557131782783 1.93178109846527 1.8499543955136 1.96997263730816 1.88557131782783 0.884005649183061 1.55988064819366 1.30815225696816 1.05599378228574 0.835658988949247 0.7…
1.88901975955104 1.92802380127739 1.91701886138963 1.8870170650668 1.93201167609834 1.94001571782469 1.98202065771245 1.98902110679315 2.0650246994388 2.07602784300373 1.90201841230892 2.04202829208444 1.91506466762157 2.0300664639444 1.94002110679315 1.94901616690539 NaN NaN 1.9370170650668 0.861345882957241 1.51388466145772 1.29276154932843 1.04253778256862 0.834820211067932 0.775949492538803 1…
1.93206889034929 1.97987843610256 1.95811121351523 1.92419585984712 1.95744979884276 1.97425934459603 2.02702656718335 2.03500540560038 2.11883611293662 2.13668798185582 1.94213237509821 2.10366682027285 2.05595273205223 2.17486808572035 1.98600540560038 1.98423818301306 NaN NaN 1.97419585984712 0.874162783263085 1.52404034276877 1.29613699253875 1.05949326976712 0.835280054056004 0.7748439125887…
1.97756675493701 2.04438382924375 2.01743196758408 1.97253787193281 2.00355712726895 2.01857638260508 2.08048973359248 2.08650898892862 2.17447047825635 2.20039345691182 1.99152824426475 2.16640308457988 2.17586393516817 2.29486393516817 2.02760526560928 2.02956675493701 NaN NaN 2.02947047825635 0.882541245675217 1.54564213864645 1.31191730518447 1.06543579622879 0.834715584047478 0.7862092818172…
2.0330359404195 2.09704216087672 2.07103317577185 2.01903663158141 2.03603317577185 NaN 2.12404077855289 2.14103663158141 2.23603870506715 2.26404146971481 2.04503663158141 2.21502488182888 2.28904769017203 2.40605183714351 2.0820359404195 NaN 1.91000898510487 2.0310103674287 2.08103110228611 0.87716400762621 1.53491051837144 1.30589548671271 1.05243547980109 0.832474409613008 NaN 1.3166891003766…
2.08379924479745 2.15659142178162 2.11789161058226 2.07077615335125 2.08289161058226 NaN 2.18163760467403 2.19277615335125 2.29070687901264 2.32261451322783 2.09677615335125 2.2501687079367 NaN 2.47926814153479 2.13279924479745 NaN 1.92269981119936 2.04565362830696 2.12496088492087 0.868700202838579 1.53564268141535 1.2995207871437 1.04605101805817 0.838702676573226 NaN 1.30129415210662 1.0653214…
2.14233558917126 2.21039286596684 2.17139286596684 2.12538141060772 2.13342723204419 NaN 2.23736995524861 2.25034704453037 2.36317521414363 2.38232413381214 2.15236995524861 2.31525540165744 2.43214084806628 2.55316375878451 2.18836995524861 NaN 1.94969070530386 2.06873652674033 2.18827831237568 0.851378406819893 1.51525643861216 1.27703877656244 1.03147713368951 0.825860523418787 NaN 1.283047227…
2.19992158562009 2.26392708838359 2.22492708838359 2.18092433700184 2.18692708838359 2.18693121545622 2.28793121545622 2.30093121545622 2.41692708838359 2.43892296131097 2.21191883423834 2.37991195578396 2.48692571269272 2.59294634805585 2.24991608285659 NaN 1.96997248618249 2.08997111049161 2.24492296131097 0.84909287519393 1.50810951978086 1.26689361933967 1.02242224364879 0.825040921712887 0.7…
2.25769478178187 2.30311510629279 2.28856204772579 2.24358417006847 2.23882751583795 2.22904873926475 2.35742931366971 2.36847355835507 2.46589388286599 2.48887176052331 2.26871690412455 2.44160629241115 2.53784963818063 2.65362841475383 2.30769478178187 NaN 2.00715935097815 2.12520359566351 2.30367265943919 0.828026515261331 1.47731641134757 1.25138063913148 1.02341721398704 0.800260580163515 0.…
2.32523150668271 2.38505945594003 2.34931179702929 2.3033232670788 2.29338061732636 2.28436914727685 2.41435767722734 2.42436914727685 2.5085182579205 2.52855266806904 2.33425444678173 2.47957560816806 2.58644943762343 2.69948384777197 2.37226591683125 NaN NaN 2.19618562648466 2.36530032697978 0.839837427284568 1.51025967421511 1.26355467447269 1.00348158029964 0.80599693578461 0.729020470443034 …
2.38092966133798 2.43993094022274 2.41192070914463 2.35892966133798 2.35991559360558 2.34392454579892 2.47192710356845 2.47293861353133 2.55693861353133 2.57094628683991 2.38893094022274 2.55790024698841 2.60297953784378 2.71697825895901 2.43192454579892 NaN 2.13392838245322 2.25292838245322 2.42292710356845 0.841987429441624 1.5159332346996 1.27311794011668 1.00885282545647 0.808646700477309 0.7…
2.44058730335625 2.47223575427469 2.46474941608586 2.41761046231762 2.4215409854335 2.40651782647213 2.53061046231762 2.52867993920174 2.58728207219744 2.60616627739057 2.45151782647213 2.60195784673822 2.61667577454078 2.69453265611158 2.48572625712449 NaN 2.18967993920174 2.30672625712449 2.47574941608586 0.824709682026688 1.49830801925278 1.26133952866377 0.992419765319907 0.791223155870894 0.…
2.4805569779458 2.54517075359086 2.52037522530818 2.47732978714877 2.48528434898937 2.48017075359086 2.57451153978639 2.56559105656535 2.61172737104357 2.63863649472476 2.49946610162699 2.61782960690223 2.62490912368119 2.69894320230074 2.51962513518491 NaN NaN 2.37127298944952 2.53137522530818 0.845466792251784 1.53296696352608 1.28584521633593 1.01582657587578 0.813301570468383 0.74233314638423…
2.53493470770592 2.60193228947281 2.57393591682248 2.53892624389002 2.55391778007412 2.55291294360789 2.62493954417215 2.61294317152182 2.66693349858936 2.67096130827018 2.55393470770592 2.63697702678542 2.62599879088344 2.7059915361841 2.58092624389002 NaN NaN 2.47487546099463 2.58293833505559 0.858594402396414 1.54651408802611 1.29532886403651 1.02418021824705 0.817135671362726 0.74877246720385…
2.57705000450312 2.61960232746642 2.6258290753178 2.59180698239927 2.62245349570276 2.62536512402863 2.67585116823633 2.64233721244404 2.71491744699193 2.71305000450312 2.59409419034019 2.66340349119963 2.6289337212444 2.70208837167413 2.62305000450312 2.69612210192477 NaN NaN 2.62993953991046 0.857143139377798 1.54356694154315 1.29465546504297 1.02511901172739 0.817941883806804 0.751410570049149…
2.63139181180153 2.70503140398021 2.67445938826802 2.64540307454594 2.69222287063528 2.69818908240204 2.72445938826802 2.69243686277919 2.75554949022335 2.75750443924569 2.64839181180153 2.68476348236726 2.63295494902234 2.70002252548883 2.67739181180153 2.74941433729036 NaN NaN 2.68241433729036 0.870952321578174 1.56551917868185 1.3142763218959 1.04999685460538 0.826532352005912 0.76547051953906…
2.67394845876246 2.76193127834995 2.72393986855621 2.70392882400531 2.7559226881437 2.77790305338654 2.77493864138389 2.7289558217964 2.79694968593479 2.80194600441782 2.6939447772455 2.70098036524284 2.63899263696607 2.70998772827678 2.71994845876247 2.81192391531602 NaN NaN 2.72494845876247 0.877032722868129 1.56780749656846 1.32101199883646 1.06540142061104 0.848283394904053 0.775098366406385 …
2.71609165287159 2.80800715546429 2.76707052851976 2.753922658057 2.82452129537235 2.85141567361324 2.81807052851976 2.77696490676065 2.83811277722341 2.851922658057 2.73609165287159 2.71176763212994 2.64193662694453 2.71293662694453 2.75523952333435 2.87660579277965 2.84014821250382 2.95316933685565 2.78079591194606 0.878919441244499 1.56639063031014 1.32062844974073 1.07265389104002 0.844737103…
2.76346851522398 2.85843459066381 2.83127627604968 2.81234412517002 2.87444589885054 2.9152875842364 2.87238935791692 2.82644589885054 2.88447982341071 2.89946851522398 2.78346851522398 2.73177383626552 2.64892084269293 2.71794345906638 2.80246851522398 2.9402875842364 2.95472217490022 3.06969955852677 2.8195702889045 0.87652781813934 1.56360154984096 1.31520196886325 1.07521252110626 0.874874421…
2.80294718073019 2.90793363732768 2.87594040902893 2.86393092864717 2.9409106135434 2.98989977882139 2.91793905468868 2.86894311770944 2.93892686562642 2.94993228298743 2.82893905468868 2.74997562187547 2.65599051961824 2.72099593697925 2.84494311770944 2.98693770034843 3.0568632116346 3.16587133767611 2.87292821996667 0.86454621145281 1.55750822084533 1.30825933140433 1.07743702045145 0.88053279…
2.85382040125617 2.93341020062809 2.92975234748249 2.9245935553439 3.00354818616144 3.0613440248404 2.96882040125617 2.92275234748249 2.97027409308072 2.98518335471581 2.87297919339477 2.77443288521931 2.66088657704386 2.721 2.89582040125617 3.03879771666495 3.13616254811058 3.2441852327018 2.92088845502986 0.845013011286812 1.5396639937899 1.28615289860765 1.06328847288097 0.867795807069606 0.78…
2.9044940743113 2.98547383728375 2.9804940743113 2.9794536002562 3.06637265214601 3.12239288917356 3.01850419282507 2.97250419282507 3.0244536002562 3.0354940743113 2.92646371876998 2.81261549647659 2.66792917040358 2.721 2.9464940743113 3.09147383728375 3.19937265214601 3.31133217809092 2.97446371876998 0.831810326457409 1.51542355262654 1.27212811771302 1.04976487978861 0.856759785874448 0.7785…
2.96591914490548 3.06189926250518 3.02993505082571 3.030932399839 3.11293902730577 3.17992444687889 3.06394035279912 3.02692842335895 3.07193770181242 3.0889297488523 2.98692047039883 2.86792709786559 2.69196818815953 2.72699204703988 3.00692047039883 3.14992312138553 3.23295625871936 3.34695360773265 3.02493372533236 0.832678674506647 1.53853899671048 1.27124099412001 1.04745288957551 0.85233572…
3.02460420627566 3.10790662824927 3.07981357533431 3.08081357533431 3.17258094304692 3.22883683856305 3.12065073273314 3.0846274695044 3.1296274695044 3.14174378564809 3.04267399596188 2.93734831075953 2.73986010179179 2.85592925380645 3.06658094304692 3.20567399596187 3.28574378564809 3.39974378564809 3.07774378564809 0.83178140217044 1.53538583812569 1.27708088589214 1.04304491716161 0.84958536…
3.09042302557471 3.15954729698939 3.12163606228559 3.12957392657825 3.21364493881521 3.26369819799293 3.17452954393015 3.14348516128205 3.17857392657825 3.18859167963749 3.10346740822281 3.02621886539346 2.78758280310787 2.80250596218833 3.13044077863395 3.25952954393015 3.31673370411141 3.42577808675951 3.13252066740053 0.835238843381034 1.5368858863179 1.28385061601684 1.04098748676335 0.844465…
3.14693161297733 3.20993894015833 3.17992917058367 3.17694260374883 3.26393894015833 3.30694748853617 3.22993283417417 3.1949377189615 3.232934055371 3.242934055371 3.16492550699317 3.11289497707233 2.85891329502483 2.975787511751 3.184934055371 3.307941382552 3.35195725811083 3.4649523733235 3.18194016135517 0.833152588937287 1.54284273387884 1.285488070509 1.04226841244412 0.839915507597718 0.7…
3.19679338905627 3.23705846869756 3.23784856401622 3.24215905048406 3.31032997426766 3.34577479930771 3.2846968322141 3.2596473546253 3.30273221560872 3.30870372875296 3.22078619140095 3.22753999997562 3.01718303648732 3.13275470397686 3.23824451105133 3.34876100622999 3.36595801853392 3.48150809570657 3.22877359749094 0.818434271709466 1.50348581846636 1.25105228545294 1.01613049562343 0.8040822…
3.24925598755735 3.30333198190346 3.29126558613467 3.28022478759187 3.34677278353791 3.37321518595507 3.33757360540997 3.30831038051529 3.36333038112075 3.36742957151879 3.27728558368065 3.31036398226031 3.18391510924289 3.30683191749354 3.29078238517471 3.36919278723502 3.37056959427474 3.48702159832869 3.28081038051529 0.832066901853625 1.52954398836531 1.27925627326377 1.0218527659987 0.825528…
3.29998540021628 3.35897802332097 3.3419836852398 3.31501959973124 3.37101567978499 3.40001322981859 3.37349506607795 3.36198555121485 3.42198301725185 3.42697813732198 3.32998167826764 3.41192374709129 3.16501116186109 3.34595704061481 3.3434835442427 3.39349535807362 3.37799541206581 3.46398564919775 3.33048261125517 0.843335286009169 1.53752132741405 1.28472105613634 1.04324627681393 0.8372519…
3.34568432884566 3.4037317430177 3.37932760449853 3.35414081976501 3.40231265581201 3.42642005334138 3.42979782448285 3.41625547528188 3.47967907738976 3.48869164657504 3.36578422216083 3.47183986771523 3.28762188021489 NaN 3.39075749119905 3.43013832078 3.3785403332838 3.43875770371418 3.37775383233436 0.858099969867482 1.54550964813593 1.29109026844528 1.05577484752974 0.841134726361677 0.76696…
3.38735028642998 3.44980186177366 3.42767425073768 3.40110407600982 3.45210290159118 3.47208819803149 3.48370110550778 3.47181048972815 3.53886047250043 3.55235615852319 3.40932754212512 3.54653765820233 3.39720527053453 3.4908467455908 3.43870541948502 3.45931168747345 3.3894294961363 3.42843896937359 3.42184165847549 0.85995825761898 1.54886969683075 1.30716235451543 1.04346335458727 0.81143525…
3.43697793028913 3.48847834091493 3.46998798973127 3.43749201642068 3.48499348362617 3.50099302593476 3.5304858181393 3.52248087606706 3.6014772015709 3.61597745963288 3.45897702627323 3.60347286975388 3.56188289636634 3.56146517514151 3.4819851023859 3.47398485728875 3.44295255283808 3.57292823516256 3.47197966692355 0.859554881703674 1.55007130401525 1.30607169254707 1.04355358097031 0.83020198…
3.47540485945404 3.52098246989435 3.51581506726903 3.48033229961049 3.51882827211383 3.53877518932141 3.58124597374472 3.57223679639657 3.66665618155971 3.6836589874468 3.49687854901917 3.66310356068997 3.67233638076447 3.73445293344891 3.5273328607879 3.52427412938758 3.37136767192686 3.46667177657801 3.51972649669359 0.851208517120732 1.53673209047927 1.29932894925829 1.0338292775745 0.81374778…
3.52625433286162 3.59774657867521 3.56865678236038 3.52623556075954 3.5572760725734 3.56933607887047 3.62978746469384 3.62433789783749 3.72290231650651 3.74834672258139 3.54726243522439 3.72129040627514 3.7897007673871 3.84895863281276 3.57672267182005 3.54883933974948 3.39376067116444 3.47192341477262 3.57026243522439 0.858816012024426 1.54947523150232 1.3074802292492 1.04755782876852 0.82886312…
3.5665140945101 3.64751109881814 3.61051463524388 3.56701267973683 3.59501289364233 3.61000952336201 3.67951270361687 3.67701213900305 3.78451298916251 3.80851391642467 3.58701420743287 3.7809884818781 3.86498260989438 3.97698396496755 3.61801186539744 3.58599141786995 3.42006242607979 NaN 3.61551280459961 0.846332631042508 1.54232582115747 1.28774013215456 1.02179969878547 0.811473804275421 0.73…
3.62275033173357 3.69187734328125 3.66578997188905 3.61777810360488 3.64121419020568 3.64681072602987 3.72979428576736 3.73081289320668 3.84376651389605 3.86965864646306 3.64127514165266 3.81662846979023 3.93041784357797 4.03606264731425 3.67182394624013 3.61376910749188 3.46129771902911 3.57733493390775 3.66982340956476 0.838176388457041 1.52895819358598 1.28477831707506 1.02050659470925 0.79897…
3.67643456304508 3.752763467455 3.71834256761972 3.66885540014044 3.68135998666079 3.68773426841341 3.78251601920991 3.78782049931836 3.89820172359143 3.92471579685213 3.69693456304508 3.87023408019363 3.98987602441199 4.08443987331596 3.72740548948334 NaN 3.48567049731941 3.60464954427818 3.72584027435954 0.828112634026566 1.52209565024672 1.27176516569775 1.00059788327777 0.785578906455507 0.70…
3.73402712213639 3.80302078613765 3.77302523771917 3.72402676703735 3.73252215119078 3.72852032123455 3.84552433624605 3.84152597492725 3.94851881892636 3.96901862765133 3.75402611174128 3.93702411707898 4.0100289791026 4.10354069737113 3.78352859699357 NaN 3.51700851884886 3.63500835502485 3.77902414497102 0.821975760859391 1.5119760491644 1.26445443549115 0.998533675233048 0.776050863270095 0.6…
3.79419043654819 3.84140980614312 3.82673342902249 3.78367814590142 3.78073778666712 3.77229701149987 3.898673738678 3.89968779221414 3.98987335013576 4.01078119507437 3.80973519191186 3.99724919586921 4.07791837858744 4.18758237179515 3.84763603487179 NaN NaN 3.68677582574197 3.8327356078448 0.810881757208616 1.49369656640998 1.24265811349184 0.973309917384972 0.760575639843961 0.691712309049835…
3.85484259215769 3.90833367044389 3.88937482844377 3.84238415427269 3.8348576456009 3.82539135070194 3.95316701786877 3.95519499535552 4.03451597049751 4.04475282325909 3.87436443791502 4.0516441074116 4.09674856445976 4.20724283684547 3.90624907739894 3.89553779825502 NaN 3.75233751539998 3.89133792924323 0.819621066504602 1.51069059647659 1.26528570767216 0.981739991838856 0.76856018457847 0.69…
3.92800892867974 3.97001106379881 3.95801086969708 3.90801222840921 3.89501416942655 3.88701494583349 3.99601009329015 4.01300873457801 4.07301048149361 4.10200756996761 3.95100854047628 4.09300504664507 4.1400011646104 4.25500194101734 3.96900989918841 3.96801882786816 NaN 3.67403202678604 3.95900951098495 0.834140526015698 1.50779199536582 1.26113248450219 0.994621032621222 0.770152566024918 0.…
3.97454556990854 4.02756783806807 4.01453443582877 3.97166804478596 3.96885732414198 3.96480165374315 4.0485567039883 4.05845649727041 4.12728948607392 4.14125608383462 3.99561237438713 4.11930062015368 4.146 4.265 4.02046763135017 4.06575711742409 NaN 3.83971258110503 4.00860124030736 0.836904111627663 1.51811175279912 1.27405915532529 0.999963270226711 0.783356750445078 0.709688474590561 1.2927…
4.0241233162941 4.07885288829737 4.0631025141405 4.03222732706207 4.04645615075161 4.03764337013396 4.09920652490848 4.09989449260456 4.15414411844769 4.16483208614378 4.05101930552613 4.14645764737908 4.14595839569281 4.26493759353922 4.06318572275488 4.13439374429083 NaN 3.90354085599345 4.06295689906534 0.841822955694018 1.52181625561235 1.28564025141405 1.0021920487765 0.782388021535944 0.716…
4.07694548751929 4.11895861089428 4.11494649700968 4.08994044006738 4.11492933567316 4.11492025025971 4.15594144955776 4.14195659191351 4.20794447802891 4.20395962038466 4.09895053497121 4.16797779121156 4.14400201898077 4.26200302847115 4.11894245904814 4.19993236414431 NaN 3.92897375325003 4.10795356344236 0.847134518467218 1.52164018170827 1.29082464970097 1.00981213606991 0.792169905096166 0.…
4.12563828493363 4.15982065205752 4.16763828493363 4.15362688698838 4.19779785616703 4.19890043767422 4.21049011164546 4.19425075479535 4.24843312191925 4.24352430548119 4.14269527465984 4.19609118356195 4.14410258150719 4.20405698972622 4.17254710137168 4.26767247876936 4.09734495753871 4.15502883425331 4.1656040910979 0.833369638404839 1.50862743956283 1.26885191799389 1.01172658436363 0.796034…
4.18193669396673 4.23218647902453 4.22401995565266 4.20924892528898 4.26845707950381 4.2787068645616 4.25404077107415 4.21720729444601 4.28708240191711 4.29004077107415 4.20393669396673 4.20431223132224 4.15314570795038 4.20916652337186 4.2209783248097 4.32749871034677 4.21664355852834 4.33095836915703 4.21912403276008 0.852543435449394 1.53973657495799 1.28831377437863 1.0282159866958 0.81497596…
4.22595219916136 4.28793945227105 4.27194795019792 4.26793626554848 4.33692564313989 4.35891289624958 4.30294688795706 4.27393839003019 4.33794476347535 4.33894688795707 4.24795219916136 4.21898406638712 4.15999256431399 4.21699150207313 4.26695007467964 4.39792351865817 NaN NaN 4.27194263899363 0.858343700911708 1.5447445613268 1.29835909078638 1.04259438505938 0.83076285543254 0.762687078837639…
4.27759249428244 4.34466085900734 4.32968364724897 4.3247064354906 4.40774061785305 4.43692292378611 4.3527064354906 4.31858110016163 4.36964946488652 4.38355831191999 4.29958110016163 4.24028485302041 4.16007975884571 4.21202278824163 4.31956970604081 4.46755831191999 4.46329892977305 4.58127614153141 4.32560388840326 0.859216340326891 1.54488120605401 1.29573217815483 1.0459728015135 0.83697296…
4.33003738986153 4.40299589426707 4.39003738986153 4.38718262444215 4.47320337223938 4.51847309360338 4.41497514646984 4.37009963325322 4.42709963325322 4.43303738986153 4.35097514646984 4.26562243391692 4.16722822576954 4.21568057157568 4.37012038105045 4.51703738986153 4.57790879734522 4.69390879734522 4.37912038105045 0.850778160607624 1.52460570754663 1.28859429844948 1.04084775222566 0.83359…
4.37895010902645 4.44995210466539 4.43895010902645 4.44294312429015 4.52994212647068 4.58792915481756 4.46095310248486 4.42194711556804 4.47894711556804 4.48195010902645 4.39695310248486 4.29497006541587 4.17798902398582 4.29491917662285 4.42294611774857 4.56595010902645 4.66790820060867 4.78390820060867 4.43194611774857 0.836074997226649 1.50460040540818 1.27040854946397 1.03319780294826 0.82566…
4.42385302254712 4.50073928620751 4.49260280259997 4.50056868169808 4.60061417623393 4.65865967076978 4.53358005533204 4.47978478074335 4.52260280259997 4.52962554986789 4.44480752801128 4.32867104440374 4.18936395628677 4.30439807718866 4.46389851708297 4.62269379167166 4.74060280259997 4.85760280259997 4.48272791257355 0.806420359440973 1.4859912605338 1.24170041159211 1.00912518851837 0.809175…
4.49926837504066 4.56603965167267 4.54601885863922 4.5509356865054 4.65508123773958 4.71701885863922 4.58526837504066 4.5492059959403 4.57610203077303 4.58497727257231 4.51616440987339 4.38833075414102 4.22166537707051 4.33972775617087 4.54330996110757 4.68418520290685 4.79374854920432 4.91066537707051 4.54706044470613 0.819420551268266 1.49827977272572 1.2486845938113 1.01640108319259 0.81789546…
4.55895380347839 4.61496213399868 4.59396289131871 4.59496592059881 4.70596061935863 4.7649628913187 4.64495380347839 4.60595607543847 4.6279598620386 4.63096440595876 4.57095759007852 4.45095153151831 4.25297576575915 4.37397349379907 4.60495228883834 4.73995683275849 4.82897273647905 4.94197576575916 4.59696137667865 0.816152529448888 1.49873964405959 1.24843019690321 1.01033469538416 0.7965065…
4.60775229630156 4.67566110887107 4.64967250729988 4.6495927182982 4.76734195286435 4.81243314029484 4.70369530415751 4.67172949944394 4.70766110887107 4.70272949944394 4.62374089787275 4.52553878788956 4.28424242874046 4.28856464648261 4.64875229630156 4.80664971044226 4.88525076543385 5.00025076543385 4.64963831201345 0.813300714523083 1.49743238002295 1.24846965804714 1.01182188498332 0.798140…
4.67420966650321 4.73408452858908 4.70906367227006 4.70218881018419 4.798001103313 4.85068825852769 4.76518881018419 4.73614709754615 4.76633480441733 4.76733480441733 4.68920966650321 4.66073107447873 4.39383535607383 4.51275193079775 4.71529309177929 4.86395939067496 4.90729198846629 5.02170801153371 4.70616795386517 0.814302579990193 1.503931494108 1.24835386340244 1.01347660675703 0.809987572…
4.73094026268222 4.78494644240475 4.75894747235851 4.75794129263598 4.84495056221977 4.88296601152609 4.82094129263598 4.78994335254349 4.82893408295969 4.82993408295969 4.74594026268222 4.74191451383835 4.47990936406958 4.5949134838846 4.7759361428672 4.90895262212728 4.92098558064743 5.00801441935257 4.76094232258973 0.817706415760933 1.51431906189112 1.24431425370901 1.00206201956032 0.7953354…
4.78663908160309 4.80790156154722 4.80261625726012 4.79154778423122 4.86938801383045 4.91020541908671 4.87351354771677 4.84662766943161 4.88566190594606 4.88871896680348 4.80063908160309 4.82375320331793 4.56693579806167 4.68446362794026 4.83165049377458 4.92921683125819 4.93409129737187 5.01102282434297 4.81263908160309 0.814225547219425 1.4931022650338 1.23876951210164 1.00504375132769 0.794754…
4.84304554622822 4.88709003755708 4.85704554622822 4.83993431790607 4.90362287860404 4.92857838727518 4.91893431790607 4.90229024853695 4.94455719651011 4.95257944217454 4.8569565635705 4.89097986413428 4.65082519938263 4.64369489009412 4.88902330056379 4.94882308958392 4.94202224566443 5.01291101734228 4.86906779189265 0.834976364995177 1.5257326254282 1.26851346250981 1.00976740436322 0.7942782…
4.88895317421945 4.93495118163304 4.90295317421945 4.88095815568547 4.93097210379031 4.95397409637672 4.95995815568546 4.95894221499421 5.01293025947577 5.02192926318257 4.89895715939226 4.97791132990491 4.77487347076319 4.89374494893997 4.93395417051265 4.98496313715148 4.9429990037068 5.00900398517281 4.91595217792625 0.850184487714826 1.5425328637569 1.28315506556488 1.01272698123159 0.7950791…
4.92748632893406 4.98848632893407 4.94948632893407 4.91445239900843 4.95636191920675 4.97826012942985 5.01258811871096 5.00964466858702 5.08481431821518 5.09585955811602 4.93847501895885 5.04675776833913 4.88333457707488 NaN 4.9725202588597 5.02109047980169 4.93428274938027 4.9833166793059 4.96249763890928 0.856322733050174 1.55059296799623 1.29610742610838 1.03070976389093 0.811343882703818 0.73…
4.97095660778501 5.03228272407536 4.99310879538717 4.9548479023549 4.98850004497853 5.00163049149467 5.06521750081729 5.06706531321513 5.15750013493559 5.17252187602161 4.98082616126887 5.11441317059149 5.00252196597867 5.06652196597867 5.01895660778501 NaN NaN 5.01300017991411 5.0071305364732 0.858388050498823 1.55871369508505 1.30387131526001 1.03520088223743 0.815281096050007 0.747773697783765…
5.01397922007826 5.08997213601403 5.04297591418162 4.99298158143301 5.01098913776818 5.02998630414249 5.11997355282688 5.11497685872352 5.22496741330455 5.2409669410336 5.01798205370395 5.17796930238834 5.11594521656996 5.17994521656996 5.06197922007826 NaN NaN 5.10295655107273 5.05797544191067 0.861898304547295 1.55843013695857 1.30932736472811 1.04153693968425 0.819827803940089 0.74883948522466…
5.05560729807022 5.11397167691236 5.08066802787725 5.03052227634039 5.05335223288073 5.05736437884214 5.1745465682632 5.17460729807023 5.29271661172286 5.30876519556848 5.05663158999303 5.25169231980006 5.26346966132994 5.33671258055803 5.10861944403163 NaN 4.95538867076494 NaN 5.10565588191584 0.846106843624042 1.5327574116598 1.28538340401721 1.03368943248891 0.804551740746245 0.744813803985676…
5.10600700723688 5.19406866074118 5.13586314906018 5.07392480256448 5.08267818854729 5.08767818854729 5.22008921190928 5.22519196774978 5.35229472359027 5.37237692826267 5.10894535373258 5.30904810957308 5.38429472359027 5.47772629812036 5.15994535373258 5.04247267686629 4.98730826752149 5.10228771635339 5.16004810957308 0.853005796166884 1.54538202688426 1.30017484338627 1.03013557653893 0.80373…
5.1539414720185 5.24493788867269 5.17694983315871 5.11794624981291 5.11496058319613 5.11996058319613 5.27193669422409 5.28193072198108 5.41392474973807 5.43791997194366 5.15394505536431 5.3589390831213 5.44592474973807 5.55989966631743 5.20494505536431 5.06497252768215 5.00198208327097 5.11598327771957 5.2099390831213 0.84518954364433 1.53691034392489 1.29421727419199 1.01802478727369 0.796818444…
5.20868368453815 5.29751276340361 5.22558113185742 5.16360392134203 5.14758113185742 5.14943300020749 5.32656973711512 5.33863810556893 5.47367228979584 5.49655834237282 5.20870647402275 5.38834184226907 5.50790018464189 5.62185460567268 5.26268368453814 5.1134785791767 5.00331905278447 5.04018505319945 5.26063810556894 0.832044111016266 1.5259363625915 1.28129237888621 1.01197079698585 0.7918810…
5.26922713231613 5.34328952887458 5.27712313805205 5.2171855346105 5.19899834493516 5.18781115525982 5.37710233919924 5.3951855346105 5.53295674722953 5.54603994264079 5.27116473575769 NaN 5.58676955755419 5.69676955755418 5.32320633346332 5.1563103277274 5.03149917246758 5.14349917246758 5.31708154034642 0.825279881934615 1.51866148902099 1.27002740262293 0.990304658500861 0.771108610282896 0.69…
5.32693922916202 5.40393613911941 5.32994437923304 5.27294128919043 5.24595055931825 5.22595982944608 5.42894540924724 5.45094128919043 5.57795261934666 5.59494849928985 5.32594231920463 5.50291244879274 5.62296188947449 5.73296188947449 5.37994025917622 5.21793510910521 5.05497527965913 5.16697527965913 5.36794643926144 0.816808919922998 1.51779091671264 1.26096953793152 0.988172245430963 0.7691…
5.40322009705003 5.4373894378442 5.42520336355926 5.35327133527475 5.33568759820254 5.308747894464 5.49164548763292 5.51063255705998 5.62039621268437 5.64288182991036 5.41178516436338 5.57960960031626 5.67705829037501 5.78283114537103 5.4527071664771 5.28502890852414 5.07168593901609 NaN 5.43620433169331 0.817285023931371 1.49325395636475 1.25277463587687 0.990475539920636 0.768913117860507 0.696…
5.4640281013582 5.51231838629123 5.48465617873302 5.41816506479559 5.39395506662896 5.37203956227421 5.54603698742077 5.56397261951132 5.65373860186729 5.67513868970755 5.47795685675599 5.63111928355699 5.68285371129874 5.80934203113994 5.51247613590851 5.47170120856709 NaN 5.75514467749002 5.49553497805095 0.822763941148027 1.50340791583168 1.26261883007405 1.00436930502639 0.785903941652259 0.7…
5.51347810227476 5.55148039651433 5.54047765627858 5.47447816093838 5.46396930985151 5.4464713294232 5.59597860693455 5.61098174476047 5.68948667309868 5.70598779228542 5.52397961438912 5.6844709290355 5.69999384074288 5.77751203918381 5.55947978291989 5.5559903910332 NaN 5.46503307272294 5.54547972798632 0.813015738426741 1.4945046020029 1.26815321683254 0.984350887428352 0.764360839764157 0.702…
5.56109897749117 5.61613582223368 5.59449460470002 5.53920676560838 5.54640292512244 5.52857854527558 5.64998135452836 5.65203618936343 5.72234731903863 5.73382494552929 5.57355056217562 5.69636653019269 5.722 5.84401849964616 5.60713597678349 5.64393731540558 NaN 5.55898664779534 5.59851972943201 0.833799949794272 1.52759319368829 1.29335428981532 1.02171834302497 0.800680622477857 0.72904490178…
5.61120776604155 5.65641600156596 5.62006200117447 5.59929797984007 5.62305516431875 5.61980664726494 5.69172406076425 5.69745486419244 5.75240280531134 5.76179034905746 5.62076829947481 5.72719452443344 5.72203123532866 5.84430302799532 5.66101681652862 5.72070167427445 NaN 5.53261023444573 5.64106200117447 0.829856176643304 1.54720763429198 1.29532644121677 0.992860002525978 0.776767016672144 0…
5.66846482818327 5.72292617370892 5.70096720498434 5.66196255280688 5.6979518507266 5.70694640834966 5.75096730899921 5.7434709681278 5.79597368232968 5.79997774095441 5.68196274686346 5.76047551888056 5.72349837147887 5.78653488771846 5.7099681892404 5.7944613237819 5.63198369924759 5.63494727202747 5.69094463028169 0.83676481416558 1.55461178139671 1.29234243547863 1.01185673864562 0.7955913213…
5.71049992807847 5.75524389615045 5.74654193105511 5.71925460598145 5.77788391962967 5.78859062254778 5.79017849881506 5.76562800754123 5.83154967884103 5.83062252920718 5.72601236576911 5.77209451686526 5.72511292656412 5.81608805118285 5.75348077786833 5.85235410750657 5.72548008518618 5.76366166579699 5.7436289948896 0.850051345662633 1.54773990799556 1.30548352535276 1.03633792999544 0.807032…
5.75039813743153 5.81396104636574 5.78962960574017 5.77918354640473 5.84798269223277 5.87506143786404 5.84389546868856 5.81527105071496 5.8752793190372 5.87375412093049 5.76693751024717 5.77979914582804 5.73404147265786 5.82253465673309 5.79184909639883 5.92021115116108 5.80383598831605 5.97621819534925 5.79346034641833 0.855643393189034 1.55310588147144 1.30956800990608 1.046342864591 0.82907866…
5.79399926451336 5.86096971604149 5.84496581510774 5.83696074379871 5.92045234203384 5.95145102456123 5.88746787957504 5.85297551963548 5.91347677091429 5.91199942632042 5.82699922038416 5.79449159823513 5.73599745331319 5.79849280858641 5.83347483147972 5.97946198036779 5.91792339761253 6.03799907328683 5.84047034535833 0.869009959695332 1.54890551935528 1.30735799103313 1.05493183146887 0.84691…
5.83362027810881 5.90376914485493 5.91054584473575 5.90674433373057 6.00389320047669 6.05302966166063 5.90768230591969 5.88965749479534 5.93860787254664 5.95548381692487 5.86758306142228 5.80924811124352 5.74 5.80696278331347 5.86862027810881 6.05162027810881 6.07127777290415 6.19929017846633 5.88370711704405 0.865205448155751 1.54361398094876 1.30427084692889 1.06167477937228 0.861301666812875 0…
5.8838931579816 5.96531756728235 5.95505194162277 5.96705194162277 6.07642905277055 6.13648859663599 5.9628931579816 5.9428534620713 5.98763513456469 5.99477407025072 5.91511148548821 5.82945650296837 5.74019847955147 5.80392060817941 5.91895270184704 6.10236950890511 6.17494509960436 6.30402449142495 5.94091300593674 0.854643949059979 1.53468424946561 1.30123170250325 1.05028578181064 0.85788618…
5.92799536926781 5.98099835351745 6.00699454602654 6.01899454602654 6.1469925908285 6.20999228211303 6.00699536926781 5.98499557507813 6.01899670703489 6.03299598669877 5.96999423731106 5.85199763318133 5.7499989709484 5.80000041162064 5.96599506055234 6.16999289954398 6.27098991529435 6.40398950367371 5.98599526636266 0.822743349562947 1.47119666619624 1.26576372413773 1.01946323636727 0.8399218…
5.99165760814691 6.04785613136107 6.06360797734337 6.07165760814691 6.20065760814691 6.26965760814691 6.05374446205311 6.03873205435222 6.07573205435222 6.08360797734337 6.02369483124957 5.87975686975399 NaN 5.931 6.02265760814691 6.22374446205311 6.35212407700885 6.48117370781239 6.03773205435222 0.816209116963064 1.47779317340491 1.25687113186592 1.03308784955683 0.855434375400586 0.79492260561…
6.04508061059655 6.11704058798186 6.11312063321124 6.12512063321124 6.25384047490843 6.32298055405983 6.11418066713327 6.09820067844061 6.13512063321124 6.13304058798186 6.08000056536718 5.94208117596372 5.80174041837171 NaN NaN NaN 6.36282046360108 6.49504002261469 6.09712063321124 0.829369830389847 1.50665657546306 1.27667749687703 1.04389270547061 0.865801614446493 0.794993522883917 1.28429169…
6.0979920632821 6.16799235723461 6.16799176932958 6.17999176932958 6.29499382699719 6.37099279816339 6.17199132840081 6.15699118142455 6.18999176932958 6.18399235723461 6.12899265118713 6.04398471446922 5.83799456187847 NaN 6.13499118142455 6.33999162235332 6.40299397397344 6.49699970604748 6.15199176932958 0.814672204643862 1.50453031893848 1.26774134042347 1.03570122872151 0.849722411880385 0.7…
6.16174701200938 6.22459038045903 6.22351808897425 6.2286747205246 6.34862652620142 6.41348194323186 6.23159038045903 6.21362652620142 6.2426867691054 6.2446747205246 6.19175906059018 6.08143378111478 5.90146992685717 NaN 6.19281930349416 6.39638555458549 6.44612048580797 6.57612048580796 6.20363857478221 0.822864336844964 1.51182072194866 1.2861219197214 1.0179722863318 0.833762044394002 0.78180…
6.22388417311451 6.27341502003334 6.26704657225799 6.28477590701886 6.40036088698552 6.45334284263624 6.28095635051162 6.26601048355944 6.30013679400437 6.30113679400437 6.25488417311451 6.20042550359278 6.02209022174638 6.15114435479421 6.26088417311451 6.4286676409232 6.45618044349276 6.58535040342607 6.25688417311451 0.82107547999425 1.50873052541417 1.26555137809468 1.01053658172827 0.8236320…
6.27191095834019 6.29595820493519 6.32389460374962 6.32692186140058 6.41996365646539 6.47196547364212 6.33290368963327 6.32089823810308 6.36188551786596 6.36288551786596 6.30291095834019 6.27785644303827 6.02699091411635 6.15898546258615 6.30891095834019 6.46493276446096 6.46598182823269 6.55006541836231 6.30491095834019 0.793670808261391 1.47127943432288 1.25313302362918 0.997314513714098 0.7987…
6.32958145507326 6.3787457793331 6.36869521802238 6.37041713081343 6.45316432425984 6.48898735967232 6.38958145507326 6.38169521802238 6.42879634064382 6.43275841966078 6.3536193760563 6.39299858588669 NaN 6.27041854492674 6.36954353409022 6.47231600819199 6.47308848229376 6.6023806239437 6.36170785835006 0.833593018670589 1.52999290554152 1.2825495500845 1.01306807480166 0.810819101035929 0.7532…
6.37591971144755 6.43799968635604 6.42385973026619 6.40377975535771 6.46645985572378 6.48851983690514 6.43591971144755 6.4370596675374 6.49225960480861 6.49331958598997 6.40285973026619 6.47237956717133 6.22389909043251 6.2303983063226 6.41297969262892 6.49731989963393 6.48021993099833 6.55531958598997 6.41799968635604 0.841786753957066 1.54447953739667 1.28661393915307 1.02172633212745 0.8116803…
6.42100600586012 6.48700561417359 6.46600691979535 6.44200391686529 6.48900300293006 6.51400274180571 6.48100691979535 6.48900691979535 6.55400731148188 6.55800822541712 6.44500639754665 6.54000900879017 6.36601462296376 6.49501501465029 6.46100613642229 6.51300274180571 6.49100039168653 6.62000039168653 6.46700561417359 0.848981492325677 1.5542608460429 1.29612129517679 1.03233077684495 0.819050…
6.46736587616313 6.53031709267472 6.51948783488418 6.47247563901207 6.51220732982577 6.53517074220946 6.53451222662839 6.54252442250049 6.61067077296574 6.621817123431 6.49436587616313 6.609817123431 6.47921958721044 6.61023172156998 6.50831709267472 6.53408537110473 6.494 6.623 6.51051222662839 0.860269625512078 1.56027094675886 1.3058927958237 1.03821231290982 0.824124506936548 0.75855987865640…
6.4979819083978 6.55694183050401 6.55972140208818 6.51154105156613 6.5296612852475 6.54946089577856 6.57700194734469 6.58604202523848 6.66626245365431 6.68940272628257 6.5249819083978 6.67726245365431 6.58074533572446 6.63334845147597 6.53506206418538 6.54126050630962 6.494 6.62306011684068 6.55306206418538 0.84878477605536 1.52223631509577 1.29399805452565 1.0326183830658 0.817099805265531 0.759…
NaN 6.60300578377081 6.59500365738448 6.53800306199631 6.56200136088725 6.57200119077634 6.62600340221812 6.63700323210722 6.72800484816083 6.75800518838264 6.57300365738448 6.73900476310537 6.71500918598894 6.84600893082258 NaN 6.55400110572089 6.494 6.62599421622919 6.60500280682995 NaN 1.52010242493097 1.29537257122635 1.02716136343891 0.81220127072847 0.74272028153355 1.29585194606877 1.08516…
6.58970360234968 6.67166590936667 6.63861565205597 6.57454026608994 6.5784648801239 6.58637692983019 6.66666590936667 6.67575385966038 6.78575385966038 6.8197915526434 6.61671616667736 6.7957412953327 6.82468361990817 6.95268361990817 6.63067847369434 6.56743975146855 6.49408795029371 6.55803769298302 6.63877898831572 0.86391666976439 1.54853461403396 1.3253019741476 1.04307654412111 0.8270499137…
6.64569557202518 6.72464206648478 6.68774907756558 6.61746371468345 6.61524969252186 6.61628536288212 6.71976691274571 6.73576691274571 6.84583825346624 6.88296309972717 6.67371340720531 6.85458856094438 6.9583554736901 7.08642681441063 6.68453505540399 6.60223185734173 6.5010535055404 6.56116051662119 6.70042804432319 0.854883548572858 1.54246624844813 1.30193707257643 1.03409186961189 0.8199163…
6.68397691634937 6.75997869201481 6.72897514068394 6.64298461089958 6.62899171356131 6.63199052978436 6.76197454879546 6.77797454879546 6.89197218124155 6.93596803802221 6.7129763244609 6.88698046768024 7.0329550164757 7.16495264892179 6.71398224334567 6.61499230544979 6.50399822433457 6.5699946730037 6.72398579467654 0.847924196489306 1.53455477062113 1.30507810595687 1.03034226101398 0.81696178…
6.74370003731006 6.80965003464506 6.78166253531131 6.7126125326463 6.68841252198628 6.67245002398504 6.81270003731006 6.83566253531131 6.94867503597756 6.99662503331255 6.77166253531131 6.95385004530507 7.1116125326463 7.2436125326463 6.77473753930881 6.65062503331255 6.52021251132627 6.570050002665 6.78767503597756 0.834457619010403 1.52532637214178 1.2935122335969 1.01486262567291 0.80372612799…
6.80003009106307 6.86147952515005 6.83520769297049 6.76194129010936 6.72210113182604 6.70881696877416 6.86901233087233 6.88911889201678 7.00311889201678 7.04688800953713 6.82515441239827 7.02222545316124 7.16115441239827 7.29315441239827 6.83404785125381 6.70104785125381 6.53769264743896 6.5745860862945 6.84194129010936 0.825002971402775 1.52022507871084 1.26870466828019 1.01562343425931 0.807876…
6.85699470229116 6.88799753382519 6.90199378889308 6.81399515899019 6.78299433693193 6.75399579836885 6.92499479363096 6.95099424559212 7.06499424559212 7.09599543300962 6.8889940629125 7.08999369755327 7.2249940629125 7.3569940629125 6.89199461095135 6.75899461095135 6.5759964377475 6.60699698578635 6.89399515899019 0.793092967630351 1.47239444824863 1.24131254746724 1.00254121664624 0.792171460…
6.92076857541354 6.95661981888188 6.94269419714771 NaN NaN NaN 6.9686570080148 6.99569419714771 7.09557023337133 7.12948345872787 6.95273138628062 7.13269419714771 7.22827272030803 7.35828511668567 6.95274378265826 6.82906608847684 6.6196570080148 6.74973138628062 6.9436570080148 0.81332136130319 1.50892454406161 1.27351958704278 NaN NaN NaN 1.26461785001768 1.03713946461124 0.841120623649466 0.7…
6.98297150830343 7.00651549420182 6.99922925540434 NaN NaN NaN 7.02211029520392 7.0519913350035 7.14153532090189 7.1685948010021 7.01197150830343 7.18897150830343 7.2503965340014 7.38145601410161 7.01311029520392 6.91552665590539 6.67342752240504 6.80942752240504 6.9969913350035 0.820219327358657 1.51271346452904 1.27220305624628 NaN NaN NaN 1.26800253634649 1.03127672639014 0.828831396678629 0.7…
7.03098516378046 7.03199212772024 7.05998122764058 6.98198183320056 6.95797910818064 6.93797819984067 7.07698304432052 7.10098486100047 7.16799182494025 7.19799091660028 7.05998516378046 7.23698516378046 7.26999394440019 7.40399303606022 7.06798304432052 6.99097668594072 6.74397819984067 6.87997819984067 7.04598486100047 0.801405813375821 1.48520849903434 1.24813743627657 1.0035199454996 0.792240…
7.08148598718544 7.10156075444474 7.10061059928427 7.04177259501275 7.03397197437088 7.02102181921041 7.12046106476567 7.13449844839532 7.21127414661743 7.22836137508661 7.10952337081509 7.26023676298778 7.28016199572848 7.36671028896333 7.11544860355579 7.05914643130924 6.80792212953135 6.94194705195111 7.09252337081509 0.831142150405223 1.52101159037636 1.28697825736551 1.01292077870469 0.79891…
7.12071153427595 7.14621741325098 7.14996847720893 7.10410683109592 7.11262071696189 7.10373930600788 7.15798824204993 7.17471153427595 7.23371153427595 7.25757318038896 7.15165223975295 7.27929647261498 7.292940705477 7.42193269858607 7.15184988816294 7.1514428333929 6.88236377402891 7.0183637740289 7.13484988816294 0.836743189789698 1.53111328717829 1.29910098537083 1.01186111304578 0.795786529…
7.15599714186579 7.15699912668121 7.19799610976176 7.15899555401344 7.1929934898054 7.1899930134497 NaN 7.20999714186579 7.26899714186579 7.2859976976141 7.18399738004364 7.29399880911074 7.29000023817785 7.36900428720132 7.19399658611747 7.22299420433895 6.94999452190942 7.08599452190942 7.17699658611747 0.830950469210367 1.51491131235996 1.27832168312348 0.995551321093148 0.780241259166907 0.72…
7.19944519980348 7.23156886641556 7.23164306638281 7.21769253302764 7.26296459957421 7.27303879954146 7.22958123307677 7.23649466644831 7.29968016636643 7.3136306997216 7.23439573315865 7.31333389985261 7.296 7.36887633338792 7.23148229978711 7.29384093296213 7.04413773283112 7.18013773283112 7.21944519980348 0.85910321063435 1.55335384596299 1.3156186349697 1.02183780619746 0.807931256564587 0.7…
7.23557532037063 7.27745628856981 7.28351580447022 7.27391257713961 7.34122999527513 7.3577061224784 7.27643644993634 7.27631741813552 7.35431741813552 7.36445628856981 7.26671419080491 7.34007935453388 7.29605951590041 7.3604482202433 7.27045628856981 7.3622498339086 7.1373012814825 7.27332112011597 7.2556546749045 0.865120810634175 1.56019402847899 1.32116864167181 1.0466961537779 0.82689179972…
7.26399181604924 7.29999350928044 7.30899266266484 7.31898701856087 7.4019825032777 7.44197573035293 7.29799379148563 7.29199548471682 7.36999548471683 7.38699350928044 7.30198984061285 7.34399887117921 7.29899915338441 7.43197939902051 7.29299350928044 7.4239822210725 7.25096726419698 7.38796698199178 7.28799068722845 0.873557570213241 1.56730795119026 1.32455902357001 1.06033607170364 0.8511830…
7.30936038927954 7.35234796206301 7.36149708866144 7.3676213608268 7.47185747794098 7.52196932288981 7.3414846614449 7.33436038927954 7.40837281649608 7.42249708866144 7.34142252536222 7.35109941773229 7.30203728164961 7.37404970886614 7.3433106804134 7.48068349690948 7.34549126598432 7.39256000660641 7.33347223422837 0.879809495092716 1.5720386408248 1.32519100199595 1.06772689751808 0.872676571…
7.33877788889423 7.38040839166947 7.40187512500601 7.41787512500601 7.54120572778605 7.60047798889903 7.38095291389543 7.36395291389543 7.43864175833774 7.46262231111538 7.37570010000481 7.35933060278005 7.305 7.37794165833293 7.36887512500601 7.53595291389543 7.46629477223797 7.59835311390504 7.37171954722716 0.877855036914436 1.57287785271781 1.32634989935761 1.08101567033351 0.895736068640852 …
7.37799588211071 7.40099783810812 7.44599536737455 7.46199536737455 NaN NaN 7.42899495558562 7.41199495558562 7.47099660274134 7.49399670568857 7.41099629389964 7.37599824989705 7.305 7.3750003088417 7.41299536737455 7.58399495558562 7.5819878522266 7.7169875433849 7.40799619095241 0.86147172024825 1.54050339931761 1.3006327003059 1.08230986410965 NaN NaN 1.32407166980411 1.07692133316666 0.86451…
7.4244480511818 7.46064718504038 7.47948538878028 7.5084480511818 NaN NaN 7.45264718504038 7.43857250984341 7.52019913385858 7.53637337598483 7.45748538878028 7.3952862549217 7.31104978346464 7.37492532480303 7.45348538878028 7.62749783464644 7.69477164370199 7.82680898130047 7.45736093011867 0.862291293356239 1.54466593577789 1.30467613631894 1.08646563848429 NaN NaN 1.32827851742116 1.076991012…
7.46096690082648 7.51259198009784 7.51884850480691 7.54496690082648 NaN NaN 7.50457224742792 7.48484850480691 7.53696690082648 7.5666314454377 7.49696690082648 7.41884850480691 7.31511839601957 7.369 7.49296690082648 7.66796690082648 7.75736155422504 7.89230235621526 7.48698663349641 0.859129229718331 1.56165910873671 1.30682399751223 1.08847059832181 NaN NaN 1.3233169254596 1.0698196943751 0.852…
7.5089949570541 7.5419969124821 7.56099557455768 7.5929949570541 NaN NaN 7.53299701539936 7.52699557455768 7.5849949570541 7.59799670664757 7.5449949570541 7.46099557455768 7.32099938249642 7.369 7.5409949570541 7.7159949570541 7.82499289870883 7.95699320746062 7.53599485413683 0.854620473419412 1.55466073482926 1.31049961406026 1.08701015334672 NaN NaN 1.31919043328168 1.0643405753075 0.84016133…
7.55260816890117 7.59040958313752 7.60343440635798 7.63539717152729 NaN NaN 7.58544681796821 7.57644681796821 7.6175336992398 7.6383971715273 7.58460816890117 7.50044681796821 7.32819858576365 7.369 7.58460816890117 7.76248405279889 7.88424823220456 8.02023582059433 7.57248405279889 0.845472037780235 1.54918310142087 1.30753581466759 1.0794584557208 NaN NaN 1.30395569055149 1.05429545962681 0.837…
7.60209201553095 7.62365520931857 7.63917143484229 7.66809201553095 NaN NaN 7.62217143484229 7.61309201553095 7.66105230587528 7.67107216070311 7.63409201553095 7.53738983794848 7.34503245104744 7.37011187035878 7.63417143484229 7.80217143484229 7.90505230587528 8.04005230587528 7.61211187035879 0.840418031532383 1.54318970101228 1.30345334321358 1.0726223419646 NaN NaN 1.30013058919624 1.0490829…
7.65599741254094 7.65599844752457 7.6969972243621 7.72199741254094 7.87499741254094 7.96099830639044 7.6799972243621 7.66699741254094 7.71299750663036 7.72399745958565 7.68799741254094 7.60599670687029 7.39599755367507 7.42499736549623 7.6919972243621 7.8599972243621 7.95699750663036 8.09199750663036 7.66699736549623 0.818601047215247 1.51010158822941 1.27548134265603 1.05546082375287 0.895500777…
7.70548624654856 7.71744884296791 7.73259845729054 7.7545735215701 7.89432416436571 7.97319948576351 7.71652365012922 7.7145735215701 7.74974807161318 7.76666079659164 7.73748624654856 7.68893508951647 7.46578547519383 NaN 7.73753611798944 7.90944884296791 7.97328676078505 8.10928676078505 7.70252365012922 0.832074987144088 1.5347712210742 1.28933667734035 1.05355823266826 0.88023256051777 0.8209…
7.74477281574405 7.75371336837912 7.78059447364927 7.80069355259081 7.9204359473428 7.98917834209478 7.75857465786096 7.76059447364927 7.80977281574405 7.81979263153236 7.77695115783883 7.76434747360501 7.5291096841453 NaN 7.78063410522589 7.94525760524802 7.99607926315324 8.13205944736493 7.74471336837912 0.832473368684013 1.53570141499757 1.29533747421479 1.05006333527413 0.862625375548923 0.79…
7.78299506932929 7.78899544861165 7.80999620717637 7.8349955750391 7.94199721859601 7.99799886215291 7.78699633360383 7.78999620717638 7.84799506932929 7.85899494290183 7.8239939314822 7.83099140293312 7.58399292006257 NaN 7.81199595432147 7.9579983564431 7.99999949429018 8.13499962071764 7.77999544861165 0.832639978507333 1.53774973576662 1.29175046272448 1.04083119094662 0.843602453956885 0.771…
7.8194186783551 7.82711962238717 7.85243064059382 7.87139475387767 7.95517943358076 7.99383252865796 7.81635886716151 7.82627513149049 7.88555026298099 7.90551437626484 7.85646652730997 7.88780146999405 7.64678950775533 7.78078950775533 7.8484186783551 7.97520335805819 8.00608373567102 8.14103588671615 7.81535886716151 0.835921217127376 1.54449729264994 1.29238104706663 1.02858293580564 0.8234622…
7.85451370275114 7.83765200733799 7.88863224953987 7.90443467155866 7.97005927339436 7.98003951559624 7.8465729761455 7.84951370275114 7.93165200733799 7.94877055412671 7.89551370275114 NaN 7.71350159265718 7.84750159265718 7.88345442935678 7.99253346054926 8.01305927339436 8.14407903119248 7.84565200733799 0.830221625247748 1.5367254047709 1.28167902488085 1.01558767368812 0.796411140843989 0.74…
7.87999625406496 7.86999524554398 7.91999538961841 7.92599683036266 NaN NaN 7.87499582184168 7.87499625406496 7.96399524554398 7.98699438109744 7.92099625406496 NaN 7.78798905034372 7.92198905034372 7.90599668628823 8.01899610999053 8.01599956777673 8.1479994237023 7.87799524554398 0.829310133989215 1.53104083563166 1.27915037171202 1.0144801628041 NaN NaN 1.30778929403532 1.05861931132425 0.8403…
