# Supplementary material for: Quantifying Spatiotemporal Gait Parameters with HoloLens in Healthy Adults and People with Parkinson’s Disease: Test-Retest Reliability, Concurrent Validity, and Face Validity
Source: Sensors (Basel). 2020 Jun 5;20(11):3216. doi: 10.3390/s20113216 (PMC7313704; doi:10.3390/s20113216)
Supplement: Supplementary file 1 [file sensors-20-03216-s001.zip › Data/HYA_09_SWS1.csv]

IWW_x_SpineBase IWW_x_AnkleLeft IWW_x_AnkleRight IWW_x_SpineShoulder IWW_y_SpineBase IWW_y_AnkleLeft IWW_y_AnkleRight IWW_y_SpineShoulder IWW_z_SpineBase IWW_z_AnkleLeft IWW_z_AnkleRight IWW_z_SpineShoulder HoloLens_x_position HoloLens_y_position HoloLens_z_position
-0.26097539280951 -0.295963089214265 -0.291 -0.247963089214265 0.868398981624529 0.219782896404178 0.232368400532618 1.3680950785619 1.40497539280951 1.27698769640476 1.444 1.36697539280951 -0.180036565544811 0.069 1.36356414351671
-0.258953365132917 -0.293069952300624 -0.290930047699375 -0.244906730265834 0.869110206677913 0.203849708539349 0.232192432435575 1.36768064653016 1.40290673026583 1.27602331743354 1.44397668256646 1.36486009539875 -0.177300639220141 0.069 1.36062199530977
-0.256996346034203 -0.296 -0.287994519051304 -0.240994519051304 0.868699689412907 0.199251668017177 0.230194720019423 1.36686852014385 1.39899086508551 1.27698721111971 1.4429963460342 1.3589981730171 -0.174034005399653 0.0681993214588636 1.35794053937102
-0.254919543326293 -0.295892724435057 -0.284919543326293 -0.237973181108764 0.868542068501056 0.210990770102428 0.227303563466103 1.36605182023817 1.39397318110876 1.27 1.44095977166315 1.35794636221753 -0.170224251781416 0.0679625668449201 1.35408946291962
-0.248913383915438 -0.288 -0.278870075873157 -0.235891729894298 0.869418306828584 0.203687618057675 0.226837145826976 1.36542076707146 1.39187007587316 1.27 1.43795669195772 1.35393503793658 -0.166758583941473 0.0670713012477719 1.35128803372371
-0.244999149770894 -0.288 -0.272994898625362 -0.230998299541787 0.868889808698451 0.20358 0.227161016023782 1.36410011478093 1.38599787442723 1.27 1.43600085022911 1.35099617396902 -0.161614669476118 0.0660043290043291 1.34789818484219
-0.242962280898446 -0.288037719101554 -0.260786258424528 -0.226949707864595 0.868431953258335 0.20345992752672 0.229566596404684 1.36436195325834 1.38098742696615 1.2700251460677 1.43798742696615 1.3420251460677 -0.156362509210693 0.0638130311614742 1.34556838944943
-0.239891181780424 -0.29104352728783 -0.243717072629103 -0.222912945424339 0.867788029995847 0.193957962338641 0.230914180197148 1.36371280672131 1.37982589084868 1.27191294542434 1.43693470906825 1.34386941813651 -0.151702355511216 0.0609782608695671 1.34350804454559
-0.234987630646187 -0.292991753764125 -0.230958768820625 -0.218987630646187 0.867246289193856 0.190731421036687 0.232846729316247 1.36293773228513 1.37199175376413 1.26801649247175 1.43402886182556 1.33799175376413 -0.145577207666243 0.058 1.3412987690913
-0.231958115770688 -0.291111691278165 -0.220441543609176 -0.215916231541376 0.866327801358465 0.193410699192503 0.220454827546298 1.36239307151015 1.36998603859023 1.27198603859023 1.44079057885344 1.33597207718046 -0.139585933933366 0.0579314285714279 1.34108117213312
-0.228880608023215 -0.298808972837144 -0.180641824069644 -0.209832851232501 0.864755701888836 0.187897394927007 0.253797778917376 1.36259471782697 1.36892836481393 1.27102387839536 1.426 1.334 -0.132923659816277 0.0560266666666659 1.34083920512459
-0.223993543277939 -0.291 -0.165983051104591 -0.202993543277939 0.864580153347149 0.191469943503682 0.245932687762266 1.3619699919291 1.366 1.272 1.42600080709026 1.334 -0.125250817258451 0.0570604288499029 1.34168213200001
-0.215877982405179 -0.290951192962072 -0.144499727861233 -0.194804771848286 0.86474242402357 0.191426233782887 0.236671593948045 1.36198257325504 1.36598779824052 1.27201220175948 1.42695119296207 1.33395119296207 -0.116404334335571 0.0580361445783136 1.34331355482135
-0.205838299975911 -0.287 -0.10363039994494 -0.178907599986235 0.862475580994873 0.193601513007674 0.219942989021301 1.36375086399119 1.36502310000344 1.273 1.42290759998624 1.33004620000688 -0.107278602793609 0.0589615754082616 1.34498799921593
-0.19898527910014 -0.286993691042917 -0.0879200865436188 -0.174981073128752 0.861017203029027 0.195775520640471 0.225992018866266 1.36125115664213 1.366 1.27299789701431 1.41899369104292 1.33200630895708 -0.097609053054709 0.0580009606147935 1.34655930730654
-0.191853818021135 -0.283963454505284 -0.0496832723791253 -0.165878181684279 0.859693776367787 0.193640254534742 0.227061341940569 1.3617760017918 1.36602436366314 1.27197563633686 1.41603654549472 1.33498781816843 -0.0858627092819499 0.0569475218658891 1.349294130716
-0.179784645350522 -0.280978464535052 -0.0233108651216702 -0.155720038955679 0.859965543256083 0.192802621977115 0.236210598603708 1.35978563694221 1.36819381918453 1.27008614185979 1.41897846453505 1.33410767732474 -0.0740587819494232 0.056 1.35178731426149
-0.169983770211424 -0.279995942552856 0.00800946737666938 -0.142981065246661 0.858396767567109 0.190648850389976 0.241696762411907 1.35776825529773 1.37700676241191 1.27399729503524 1.41800135248238 1.33900135248238 -0.0605157638588633 0.0558895463510861 1.35444102612658
-0.157817327639776 -0.276951287370607 0.0152313849896174 -0.128853862111821 0.856021569249481 0.189846642342644 0.246833945819857 1.35647391092133 1.382 1.2720243563147 1.4190243563147 1.3400243563147 -0.0465697355962559 0.0539164179104484 1.35788337930297
-0.142707851692882 -0.272730324639584 0.0341573106269094 -0.116640432852778 0.856925166932613 0.193622134468655 0.258483032463958 1.35594741422728 1.38211236473351 1.27420225652031 1.421 1.34208989178681 -0.0324706231637407 0.0519268051434233 1.36135316300783
-0.129911481687956 -0.260963787963255 0.0410321884771069 -0.100919528807233 0.855396480839615 0.193336691955305 0.257313420025693 1.35451032479337 1.38700402355964 1.28295574084398 1.42100402355964 1.34602011779819 -0.0174705758769055 0.0499740518962084 1.36476838845644
-0.107790577186241 -0.252111692167338 0.0491535767300899 -0.0807626541444065 0.852058516527759 0.207304939312526 0.258115462748274 1.34965940651407 1.38805584608367 1.27219546129284 1.42202792304183 1.35109773064642 -0.00136848321327843 0.0489774647887332 1.368172553552
-0.0926208453703625 -0.259763028356477 0.0601658801504664 -0.0637156340277719 0.852629904601272 0.202665923274305 0.25495388592824 1.35098947784896 1.39209478865741 1.28597630283565 1.424 1.3580473943287 0.014719760170477 0.0480384976525827 1.37134658979473
-0.0769680031589818 -0.249984697162991 0.0670111293360063 -0.0519680031589818 0.851392545835611 0.200858096591945 0.254293171860762 1.3493218085171 1.396004173501 1.284998608833 1.424 1.360005564668 0.0330945145324609 0.049029927760578 1.37601631111407
-0.0537372224645516 -0.238737222464552 0.0751106431728204 -0.0288202048441669 0.853220968127762 0.207047016611385 0.256513433677896 1.35063604326006 1.39904149118981 1.28382020484417 1.42405532158641 1.36406915198301 0.0518039654415228 0.0502873563218403 1.38156363795726
-0.0345228224101402 -0.221967814286767 0.0832819685758263 -0.015501132519692 0.853250090601575 0.223343524978579 0.252242712598497 1.35179778571017 1.40217351912359 1.28089437951793 1.42810844945224 1.36908675956179 0.0692920052392382 0.0550484848484839 1.38762757492398
-0.0129684230301892 -0.201588867868212 0.0960018574688124 0.00702228962574882 0.851452786203219 0.232764033624712 0.24153821682994 1.35260419787952 1.40999814253119 1.27979369920894 1.43300557240644 1.37300371493762 0.0876555684258692 0.0581575757575759 1.3930252309378
0.00430944970538503 -0.183750059853343 0.0970357057352367 0.0192737439701483 0.853002249392563 0.212753185474135 0.240627964704335 1.3549097499911 1.40911901911746 1.28819043058793 1.43597619617651 1.37519043058793 0.105054705039327 0.0642123893805329 1.39845211768552
0.0302993799079681 -0.161930786042971 0.100064152837422 0.0422138427914058 0.857343207641871 0.182720980329724 0.24459781096089 1.35907079336196 1.41917107423312 1.30397861572086 1.43412830567484 1.39114968995398 0.122908215446218 0.07 1.40369143759159
0.0439965893948377 -0.113012180732722 0.102999269156037 0.0519975638534555 0.857489963457802 0.239955748542715 0.244040138860353 1.3604796491949 1.42699805108276 1.30300024361465 1.43999853831207 1.39799829469742 0.138204360952909 0.0698522622345328 1.4081315801308
0.0602074611425651 -0.0935118561351409 0.109048814386486 0.0701342395628363 0.858584536178439 0.245550076441526 0.241885742639642 1.36078378311495 1.43108542517635 1.30495118561351 1.44502440719324 1.40402440719324 0.151223438330307 0.0652354570637118 1.410430649969
0.0773031690699789 -0.0533070421257626 0.11308661973428 0.0814114437378285 0.861428290501861 0.25441820597821 0.243114741188839 1.36109064964801 1.438 1.30115158453499 1.44702165493357 1.40606496480071 0.166879118604679 0.063 1.41319532378359
0.0910603979264439 -0.0218630980333938 0.117020132642148 0.100044291812726 0.863611972998931 0.252552991477333 0.241055343436516 1.36111863098033 1.43803221222744 1.30801207958529 1.44800805305686 1.40900805305686 0.180173393072552 0.0629933665008297 1.41553781613575
0.106153471255555 0.0128231640070667 0.122 0.111223230917171 0.864121765014424 0.258212654212647 0.237418698934818 1.36082073964238 1.44602790386465 1.31097209613535 1.45 1.41104185579697 0.191005917642105 0.0621641791044781 1.41680385806651
0.117453248456983 0.0718110761861801 0.122047710363893 0.127357827729197 0.865670734831876 0.255763535310859 0.236474960493765 1.36365682212068 1.44807156554584 1.30907156554584 1.44997614481805 1.41402385518195 0.207834491330538 0.0620952380952366 1.41857020519321
0.136015492666804 0.105071008056187 0.124007746333402 0.142018074777938 0.866111433071679 0.234627237141087 0.230532950836604 1.36189277576947 1.45100258211113 1.31199483577773 1.4489961268333 1.415 0.219764646623217 0.063926739926739 1.41905326879296
0.148221592590438 0.160429335643974 0.130276990738048 0.156207743053536 0.867206704444574 0.232441665116211 0.224895108682353 1.364051633611 1.45294460185239 1.30831853934875 1.44581995602027 1.4150138495369 0.233362194057961 0.0649329446064134 1.42046319333552
0.16423209699661 0.192601469276611 0.137815175070828 0.171440984293559 0.866268819685871 0.229199835514081 0.22239264093008 1.36486862724717 1.44897679030034 1.33048938660746 1.44228887074018 1.41604641939932 0.247935222938153 0.066 1.42214997662283
0.174020080138559 0.260102408706651 0.1458328197853 0.190022088152415 0.866641244968591 0.237620702713852 0.222920202445022 1.36439208833441 1.44799799198614 1.30900602404157 1.43902683442826 1.41800401602771 0.260239129979677 0.066 1.4234540461917
0.184235226085495 0.311365907244103 0.15437368857734 0.201196021737912 0.867306653173623 0.243146737592918 0.226073961413224 1.36543875563763 1.44698693188414 1.31197386376828 1.43603825330448 1.42001306811586 0.275775103103985 0.0659628482972141 1.425079542897
0.202237407440178 0.339625892342286 0.163481545142826 0.216345319912985 0.870724245776648 0.258804028288906 0.23145008602073 1.36603179931719 1.44604316498912 1.31008632997825 1.43332753358884 1.42091367002175 0.291159986978485 0.0639574652777778 1.4255028508066
0.212997353053379 0.367993021686181 0.173200153177635 0.231996149895824 0.865931179094404 0.260799509111718 0.238644744453585 1.36294076039557 1.44799951873698 1.31399903747396 1.43089908150129 1.41700096252604 0.304172241113424 0.0630894097222222 1.42503025899307
0.229115252871719 0.389243311618073 0.183573276377645 0.248204893994167 0.862736542413848 0.275110315669533 0.247254104897833 1.36199720554315 1.44394877650146 1.31202561174927 1.42875730326183 1.41305122349854 0.321814275127658 0.0607295774647892 1.42329865869776
0.238542770534342 0.408217108213737 0.194644678438734 0.264477638070221 0.862487368657099 0.279825566680549 0.256874335539518 1.36020287449545 1.43997828917863 1.31395657835725 1.42690660509042 1.41684802425038 0.33587620522105 0.0578777120315575 1.42181630038492
0.263046896606099 0.418059402367725 0.206458123056778 0.286053149486912 0.863260558149972 0.2827838455217 0.267101604564685 1.35852546666141 1.43897811491715 1.31200625288081 1.42535139320704 1.40999687355959 0.35062583817991 0.054 1.41930424180058
0.278195030828528 0.437250753922394 0.219057373927656 0.303222892375461 0.860218655759701 0.283642924119163 0.277532080159378 1.35709420938894 1.43201393077347 1.31398606922653 1.42409607383167 1.4089582076796 0.367448602659017 0.0540753623188406 1.4164265220795
0.292421825222481 0.455257782080405 0.232486194747244 0.31951556416081 0.857960863993248 0.257076943803593 0.287761930509641 1.35808406438048 1.43262504424668 1.31304686946916 1.42314505318428 1.40583595685792 0.382834348693422 0.0551239193083566 1.41196006986606
0.310026243609954 0.466010497443982 0.246788349211421 0.341022307068461 0.85632731002998 0.232777270664565 0.297387323801519 1.35742036741054 1.41700787308299 1.315 1.42250273748486 1.3989986878195 0.399943699537697 0.058004301075269 1.40652913570746
0.330219883861639 0.474041228224057 0.262007601016063 0.358219883861639 0.854314081998554 0.230823959526999 0.306004428221055 1.35772295037806 1.42294502903459 1.31498625725865 1.42217353295338 1.39794502903459 0.418977267167777 0.0601253263707568 1.39947058475258
0.346367483333588 0.477 0.278187713857049 0.374518800000359 0.856835874500052 0.239747885500019 0.313209411954296 1.35944457750005 1.41897838333332 1.314 1.42216184580981 1.39391353333327 0.437052457038221 0.0618659704090499 1.39358873724846
0.363047604184344 0.477012418482872 0.295372451430255 0.398039325195762 0.860268489084584 0.241015319250164 0.318598443187283 1.36282451204878 1.41798551176998 1.31399379075856 1.42247208227414 1.38998965126427 0.458517468670973 0.0674496124030991 1.38795424990984
0.386195115052868 0.48308536283563 0.31360557743156 0.417182920362064 0.859550975221724 0.243548293803909 0.321767690106063 1.36505182743592 1.41095122123678 1.311 1.42310864856633 1.38491463716437 0.477635261329174 0.0714204204204173 1.38353890368581
0.402366702859465 0.490064712269317 0.33293085555684 0.432280419833708 0.860482925805314 0.240955409337659 0.322313320896679 1.36931039811803 1.40697842924356 1.31097842924356 1.42407595090637 1.37791371697424 0.495631619962222 0.0760840751730953 1.38079986286938
0.418995709716231 0.4929992428911 0.353392049501973 0.444996719194765 0.862429497784429 0.239840287701382 0.319831503745175 1.37204929336503 1.40600025236963 1.31000025236963 1.42537839551423 1.37400100947853 0.514258091184508 0.0768509566968783 1.37722464070628
0.439169954970034 0.495 0.375032922962837 0.466194234251467 0.861082807204795 0.244960485585629 0.313918406837596 1.3716667981988 1.408 1.305 1.4270203886099 1.37095144143713 0.532047386697393 0.0745149700598794 1.37464548293143
0.45339666339749 0.495154257987913 0.397897239635309 0.482286479120409 0.85888696837867 0.244829875476188 0.304170198359987 1.37223674801012 1.40797796314458 1.30502203685542 1.42900633641333 1.36693388943375 0.546859531769731 0.0687859078590784 1.37311634211883
0.471063404924425 0.502 0.422028763215266 0.495059442116648 0.859639128182289 0.237276552357234 0.290183046498391 1.37297373876371 1.40698414876889 1.306 1.43134064514453 1.36400396280778 0.560367952467263 0.0660758807588078 1.37172179208563
0.487152465628954 0.502013860511723 0.447471257398586 0.510207907675847 0.859465323873335 0.236375625930927 0.271553119438854 1.37141954332153 1.40298613948828 1.30613860511723 1.43402772102345 1.365 0.576497356595322 0.065 1.37011001898043
0.498447495594788 0.503070657199177 0.482413143983542 0.525376838395611 0.862760186151183 0.233872061096675 0.260106533959032 1.37288442558313 1.40204710479945 1.31597644760027 1.43595289520055 1.3649057904011 0.589786467201217 0.065 1.36962737202193
0.517022839172642 0.506012457730532 0.541068517517925 0.541031144326329 0.865674173339728 0.231465535979893 0.277741850871495 1.37597234620592 1.40400415257684 1.31499377113473 1.43399792371158 1.36100207628842 0.605637270686452 0.066061378659112 1.3700523463047
0.528207991093212 0.512 0.57466557149828 0.556180258947451 0.86767417624939 0.229324437143322 0.254523459277698 1.37707933955141 1.40601386607288 1.312 1.43304159821864 1.36195840178136 0.619799561055409 0.0669938461538468 1.36953798634679
0.54334691241156 0.51208672810289 0.623127465337569 0.569542050643062 0.867234848850162 0.229648022349517 0.248891149555957 1.37557877788296 1.40691327189711 1.31204336405145 1.43604336405144 1.35897831797428 0.635217921987439 0.0659694280078902 1.36900859933442
0.5590284140849 0.51600568281698 0.674096607888659 0.594026519812573 0.866099621145535 0.230008711894818 0.240378959908105 1.37416958326009 1.403 1.31399621145535 1.43798863436604 1.35799431718302 0.651994101414605 0.065015917602996 1.36940122895248
0.574146052910509 0.519 0.725340790124522 0.608194737214012 0.865900730264553 0.229340832257529 0.245199681111423 1.37395645067021 1.40302434215175 1.312 1.43197565784825 1.3550486843035 0.667969184842638 0.0659522471910112 1.37069492404928
0.586410329319344 0.519172770239724 0.754123006558204 0.624431925599309 0.865940779310831 0.230010732047135 0.253469465086513 1.3744776244092 1.40504319255993 1.312 1.42987042232021 1.3589352111601 0.687519372348406 0.0649211045364899 1.37112058280004
0.604994926404996 0.526997863749472 0.804986114371567 0.64399465937368 0.865070237657871 0.220532587533452 0.261597780969764 1.37437002937344 1.40699946593737 1.312 1.4240016021879 1.35600080109395 0.705351252129782 0.0629454926624755 1.37146140430728
0.621295985727411 0.527161446760406 0.817417070797715 0.665295985727411 0.864664794907086 0.220997079879883 0.261750542535152 1.37579116235498 1.4100134538967 1.3120269077934 1.4259461844132 1.3610134538967 0.725328811172609 0.0608532110091747 1.37185611316618
0.643394198615567 0.539 0.848153299461609 0.687328498846306 0.861309047143827 0.215638831039226 0.266185401016152 1.37216729514998 1.41097810007691 1.314 1.422 1.362 0.745590615463195 0.0589166666666671 1.37322482276834
0.661070772794528 0.539012867780823 0.855028952506852 0.702067555849322 0.859477104749315 0.215131539434109 0.265941847029859 1.37025938878041 1.41000321694521 1.31400643389041 1.42198713221918 1.36202895250685 0.763993278013663 0.0580009157509158 1.37530552087008
0.683346893891251 0.543166509067801 0.8641387575565 0.723249763601701 0.858536568884815 0.212530397360806 0.254096966245621 1.37004210973114 1.41098612424435 1.3160277515113 1.41798612424435 1.37098612424435 0.78720082641972 0.056801801801802 1.37786403111722
0.708512907181876 0.5551865117025 0.874466279256251 0.741582849070313 0.855364904035734 0.213936636029169 0.252340399370772 1.36802805987095 1.41002331396281 1.31806994188844 1.41704662792563 1.37020982566531 0.808115940534061 0.0546275605214155 1.38117625129346
0.729992331845395 0.562997211580144 0.893993028950359 0.765991286187949 0.85180127221656 0.212120648307617 0.247331788074233 1.3666904775169 1.41099965144752 1.32099895434255 1.41899930289504 1.37899686302766 0.82700389577052 0.0509109589041096 1.38514650002971
0.75734331158315 0.575164789559912 0.898164789559912 0.785302114193172 0.852392383915221 0.212738640587161 0.247270063229949 1.3676057676346 1.41309612724328 1.32302746492665 1.42002746492665 1.38110985970661 0.849528152617834 0.0485649717514118 1.38891895980798
0.782433198472182 0.587524398150536 0.910182399356708 0.807364798713416 0.854025307910743 0.209196375483758 0.245023784339337 1.36805716386893 1.42004559983918 1.32506839975877 1.42209119967835 1.38909119967835 0.869427699155542 0.0525986394557795 1.39283515005468
0.801092795668023 0.610059389227535 0.918033406440488 0.823092795668023 0.855112301332567 0.215398955636562 0.240883853553764 1.3696635852858 1.42202598278705 1.32798515269312 1.42601113548016 1.39302227096033 0.888979021287676 0.0594534101825186 1.3960122525546
0.826266702268165 0.626230333777052 0.92710910547334 0.848230333777052 0.855777157810144 0.196069116690413 0.236460897196772 1.37334139813066 1.429 1.32412122830371 1.42903636849111 1.39902424566074 0.908357170870174 0.0671346153846134 1.39916121440312
0.84845472441167 0.645886712602757 0.936204625985252 0.867431988191087 0.85974936909512 0.175366582679884 0.22914816141707 1.37597548425234 1.4291364173235 1.33356801180891 1.43206820866175 1.40106820866175 0.929649236728458 0.0744043392504899 1.40263725640744
0.867993434993244 0.683987198236827 0.94499704574696 0.885993763243582 0.865308132255578 0.199281964431731 0.22692074841077 1.37921891020888 1.43499803049797 1.31500623675642 1.43499901524899 1.40399901524899 0.948508591651593 0.0787184265010363 1.4058425758059
0.890194012858924 0.733048503214731 0.946060629018414 0.908145509644193 0.865386256153011 0.24590690409121 0.22723988631804 1.37890316028503 1.43504850321473 1.31002425160737 1.43901212580368 1.40402425160737 0.966952209597437 0.0745964391691397 1.4081652944365
0.906432323161323 0.738556363380762 0.951 0.920410707003257 0.868392743425681 0.270046650646838 0.228857406061032 1.38082004645971 1.43904323231613 1.31197838384193 1.44 1.40604323231613 0.982899374785841 0.0706462585034029 1.40947400850566
0.926028666159068 0.809059379900927 0.951008190331162 0.93903480890744 0.870785487521879 0.230913241005045 0.228740593799009 1.38218348089074 1.441 1.31099590483442 1.44000409516558 1.40800819033116 0.999459365014971 0.0669422718808198 1.40984249834762
0.921138120395516 0.838778850713285 0.943 0.941170927092492 0.871418586455179 0.203255412352414 0.235299491752075 1.37395164326663 1.42753940712675 1.30881518796634 1.4365 1.39208473060165 1.01624189310382 0.0660111731843579 1.41016468661069
0.931891041866436 0.898276546694183 0.943102548480261 0.954472523086629 0.872650789297266 0.203804911689543 0.241224304260941 1.37381519276477 1.4304881801232 1.29518911802877 1.43646038131465 1.39854952335669 1.03518778761855 0.0668901960784319 1.40948777157467
0.949494563813511 0.937483264445164 0.947505859624313 0.976483135233696 0.86386289245594 0.232588184423351 0.237360330385596 1.36091373922342 1.43000554026717 1.30996947115389 1.43449243595175 1.40099629692578 1.0508185299929 0.066 1.40892007893595
0.96718226236855 0.982812126725308 0.954699287118857 0.989210315428753 0.875388312193187 0.231615397566091 0.231519497043874 1.3689390252482 1.43701422641145 1.30683064739624 1.42605610612041 1.39947274646519 1.06610990448941 0.0659588607594932 1.40836471179281
0.980865398787056 1.04348165439862 0.963965211968747 1.00488997076648 0.874848404139694 0.22621633377615 0.230911526845795 1.37037753683645 1.43795384603333 1.29413397691174 1.42124529623003 1.39757329446122 1.08390338185817 0.0649113060428846 1.40762971838792
0.99750352284329 1.08752201960735 0.973832868190893 1.02250968509704 0.873147707352468 0.23296678908475 0.234655016713967 1.37073831764914 1.43599475030226 1.29998571299694 1.42078320440699 1.40099123746177 1.10055893593327 0.0639329205366361 1.40611289874997
1.01473642998643 1.15153522603464 0.982741582485177 1.04275969326623 0.875327766707978 0.242871443768769 0.240053445855718 1.37232795853476 1.43397140965057 1.28995851709662 1.42192720171661 1.39698874142922 1.11909004759698 0.0628054711246204 1.4054398676535
1.03590570849877 1.19891715337106 0.989130681551482 1.06641659862806 0.876877521881882 0.258865293393237 0.244410293478374 1.37404330296421 1.43140129540763 1.28604411526017 1.42193465922426 1.39602219631584 1.13730720139294 0.060686781609195 1.40467376421995
1.05399843276388 1.21749818490516 0.99500011842369 1.10400020040932 0.86456694958308 0.261344923773657 0.246220014939604 1.38170998433163 1.42700043621791 1.28799967471041 1.41899997267146 1.4079999362334 1.15561148062396 0.0578662551440337 1.40297895406028
1.07324862965374 1.25449090376873 1.00809722167495 1.12618229064054 0.862923469969464 0.263031718909238 0.24788138876849 1.37997237857142 1.42447622420949 1.29205309830747 1.41601215270937 1.401 1.17612017727435 0.0556309523809537 1.40008964529056
1.09288976710333 1.29320524860678 1.0163244721406 1.12939171995397 0.867174009030499 0.25851781571372 0.249652230899299 1.36834187352377 1.42241737979712 1.29645348229686 1.417 1.38490591310888 1.19676618610739 0.0517564469914057 1.39637107994955
1.11103147034733 1.30299937550694 1.03103205810551 1.14752720899215 0.864604807271686 0.25941725677183 0.251114517278503 1.36659978815638 1.41849002010302 1.29449981632557 1.41700582874646 1.38049144055475 1.21681408361454 0.048875409836067 1.39271846662874
1.13970022882977 1.30671154479789 1.04223451665079 1.16631299873814 0.860350548016663 0.26356234082342 0.252734493524368 1.36451409365476 1.41295238692281 1.29455872912357 1.41893102451447 1.37351111604638 1.23927639747912 0.0458804664723034 1.38746818905958
1.15516509088908 1.3231605139619 1.05935649554825 1.1906510137189 0.85856852286834 0.251028703452106 0.258165522682281 1.3629179596864 1.40929341595515 1.29897550230171 1.41402376636988 1.37425246517108 1.25954620768548 0.0449104761904765 1.38187886113959
1.20603813489822 1.330018256425 1.07402683566912 1.22603813489822 0.861116228700042 0.249674495204928 0.262508884018881 1.37642224572178 1.41498163875271 1.29800393652115 1.41500282480728 1.38599293798181 1.28047365735374 0.0443301178992478 1.37632746110891
1.20778504661419 1.34563029727064 1.09338730183657 1.23821205593458 0.860573655685359 0.243848397549553 0.268824995487376 1.36246329488782 1.39346850594574 1.29949431848252 1.41695850337465 1.365934542718 1.30464720655403 0.0517507246376771 1.37014557437989
1.22955870514682 1.35556601293595 1.1213896647924 1.25454814832578 0.866214881206617 0.238404625588345 0.271368275138169 1.36672041135313 1.39092182703719 1.29893478866696 1.41397835195598 1.36092423184592 1.32664194553151 0.0585246548323412 1.36458003628825
1.25454021289132 1.35850643374382 1.13905540832441 1.27903473318027 0.868435242494559 0.243149702266936 0.273593218493039 1.37452122815135 1.38750354506973 1.29599770660016 1.41300369388829 1.35749800423729 1.34829666240715 0.0654651661307635 1.35982493772164
1.27574806800749 1.36308218653497 1.17126882497804 1.29332369181938 0.869508020133928 0.247427305973686 0.275763885061905 1.37400906895316 1.38800487794958 1.2939873559177 1.41741600109551 1.35645014571657 1.37146876712823 0.0722544378698226 1.35486478925067
1.29598477029811 1.36952280641605 1.21859317812589 1.33347893473712 0.867354546194519 0.234830637525249 0.277421674065025 1.38955584089627 1.38848809064224 1.29294298395987 1.42529098305894 1.36595438716789 1.39286996257085 0.0738898467432947 1.35135722423969
1.31699835683311 1.37049961025527 1.27153174839786 1.34399728532877 0.864261186838316 0.237438851589276 0.27838024655176 1.36754138547304 1.38800257455375 1.29050097436183 1.43375698546357 1.34700100203293 1.41294051502955 0.072773885350319 1.34966242754403
1.33422090410056 1.3689946601172 1.32058781642382 1.35774679020856 0.868959848548016 0.235070126022188 0.278453263571473 1.37353070079351 1.39749233795227 1.2910213595312 1.43994235399442 1.3485 1.43290781702406 0.0696137724550898 1.34801199740469
1.35237564231166 1.36851861711306 1.35626466283364 1.37789576069422 0.871600479116993 0.233084946620968 0.277454386173527 1.37642350967092 1.39648919017397 1.29298768890447 1.44097543433648 1.34843889421756 1.45164518871774 0.0668846503178929 1.34744690088816
1.37001432473641 1.36952139667954 1.36906556825722 1.39651055949003 0.87233838120507 0.22439583674943 0.275197275407283 1.38019406632153 1.39600771391261 1.292538661273 1.43398457217477 1.34550652039872 1.46902995376458 0.0659418344519015 1.34778804336213
1.3872394531064 1.37603823101527 1.37107660170306 1.41174583393208 0.874826605757843 0.224078161938062 0.270844862699192 1.381316091779 1.39802601907899 1.30298567011163 1.42250264069775 1.34649521438074 1.48985251822978 0.064 1.35032493400334
1.40750240797426 1.3790677386908 1.41949533813775 1.43206657345973 0.875525307255686 0.225964831977016 0.262909734598156 1.38287623157869 1.39989928526514 1.3014744427653 1.42346970385992 1.34646881055859 1.50729148515768 0.0639146586345387 1.35240047120921
1.42898990696968 1.38199771702171 1.46150917315148 1.4564860152564 0.86271347617528 0.23048085522397 0.258119606776799 1.36894071109771 1.39550837779345 1.30049481305106 1.42200814417052 1.34500251660121 1.52643695869139 0.063 1.35280363711102
1.44621422961758 1.38405952365815 1.51924564811582 1.47418205351112 0.871485894866524 0.231413563908411 0.25936447876813 1.37847080861241 1.40153070190295 1.29949758572261 1.42602145073764 1.34749316311208 1.54597075141248 0.0628835820895526 1.35414524931612
1.46392308942926 1.38914137068633 1.58053080617502 1.48902112482159 0.876134824218788 0.229920837357242 0.246578981249323 1.3805461633537 1.40446724287206 1.2990546214345 1.42797837168491 1.34701081415754 1.56496775041232 0.0618927203065139 1.35554567824086
1.48302665309013 1.39550158421501 1.62704931831978 1.52807800905689 0.870504561228639 0.209303329998525 0.243392608805817 1.39281033432453 1.4029978804272 1.30149535113916 1.42699628528301 1.35901857358497 1.58434191839172 0.0609284963196638 1.35766505652189
1.50176871888337 1.39809757556613 1.66985969583205 1.53424400911106 0.871490982332642 0.215982734891283 0.250902491519168 1.37824587422246 1.40349985960854 1.29901811115486 1.42351207410324 1.35099985960854 1.60528155662054 0.0597692307692316 1.35899368856101
1.52401488265127 1.406 1.6995038015033 1.55466935968916 0.87043926657811 0.21615747220813 0.267043862636139 1.37719006733402 1.40367762788439 1.3005 1.424444923777 1.35124312622165 1.62521452823895 0.0575850956696911 1.36035152400486
1.54700006790574 1.40600132600612 1.72200109924383 1.59099360272324 0.856248146628977 0.217379507925901 0.275864160166925 1.38894066531678 1.41149942326185 1.30050058933606 1.42200060193396 1.36699936027232 1.64641667816605 0.0536735905044504 1.36259870276046
1.57027018126625 1.41707490056257 1.74763555140518 1.60228581330238 0.864258364998453 0.219181097656393 0.276348529794268 1.37158279126878 1.40851378894792 1.30106341547493 1.42145634640284 1.35953216850952 1.66742548428919 0.050808695652174 1.36479818329018
1.59260330427394 1.42318670621149 1.75902772940489 1.62552456216109 0.862026377666056 0.209629834490138 0.270311497630468 1.37211953128228 1.40951108434112 1.3060428977082 1.41806621811546 1.36206506639044 1.68973226847062 0.049 1.3669489353726
1.61949833762329 1.43150012376371 1.78247393360938 1.64900228119524 0.860263819867881 0.209598354364489 0.262373004902221 1.37186050814971 1.41000306175299 1.30800303925049 1.42099497208666 1.36500306175299 1.71197932617076 0.049 1.37003698848879
1.64589111831637 1.44400204964016 1.79266502884218 1.66982106334906 0.858617330236715 0.206738048432734 0.256521867505972 1.37296032766125 1.41148089708861 1.3080361088478 1.41853661665322 1.36954297333146 1.73545965282329 0.0490352564102567 1.37522507528003
1.6785690773667 1.47856973098875 1.8057618162427 1.69660842414468 0.859583264302274 0.205654837975984 0.255754477172177 1.37257535665567 1.41007800401643 1.31207121637359 1.42155629792634 1.37246744086486 1.76010689460796 0.0505950920245387 1.37965304785809
1.70300790391522 1.50204525828088 1.81699574679952 1.73802928476998 0.852594412718173 0.19150796046647 0.254694144436218 1.38901463556259 1.41350641651684 1.31499334437046 1.42400065520793 1.38801064900727 1.78361966143027 0.0565973895582315 1.38378437446523
1.69642198192468 1.53453706790414 1.82403688230509 1.72921738462787 0.842944236487483 0.232839827817822 0.250422361516416 1.33897073368013 1.40311508597946 1.31282097736529 1.4280312284836 1.36808951131736 1.8057756533848 0.0613796296296291 1.38688398186102
1.72942316622585 1.58792734031459 1.82217817525299 1.74644543813248 0.865767350589927 0.274739203995883 0.257867526871549 1.3592398675736 1.41206681571987 1.30105567976656 1.4280890876265 1.37495545618675 1.82700956048769 0.0651439393939384 1.38911645054995
1.74800901546724 1.60700185894113 1.83000128792389 1.76600740556237 0.87047976495389 0.263260168146879 0.25292929486167 1.3653798679878 1.41500225386681 1.30351013161415 1.43199967801903 1.3730035417907 1.84560753164949 0.0727196969696942 1.39096790865142
1.77628184357367 1.6572946546452 1.83405124428612 1.78924341035908 0.869811749364777 0.273792042407239 0.250689140046024 1.36499024149302 1.42202562214306 1.30202562214306 1.43101281107153 1.38402562214306 1.86935101730226 0.0707008547008569 1.39230016486547
1.79862185969659 1.68119930084342 1.83802220927488 1.80857744114683 0.874176673741907 0.274389081804315 0.246747790725122 1.36606539362216 1.42413325564927 1.30397779072512 1.43206662782463 1.38624430202366 1.88832415956164 0.0679006685768879 1.39261135505538
1.84897049081062 1.73389960591883 1.83899814085035 1.83059604337679 0.85831539154252 0.259847701329804 0.245771859149651 1.36074791564102 1.44249315669859 1.30300185914965 1.43499442255105 1.39065935035797 1.90655016574145 0.066 1.39386255754326
1.86423421171063 1.77469107166357 1.84203769481801 1.85117590915073 0.866315534615536 0.26218756673947 0.242506429865515 1.35938811042977 1.44296965168384 1.29703769481801 1.43398743506066 1.39397487012132 1.92870245616185 0.066 1.39515831436088
1.85830203391445 1.81260894647857 1.84526176272586 1.86532216950875 0.878627117290654 0.239209231208195 0.241095077269696 1.36873382983392 1.4280201355943 1.29848845386575 1.43289932202852 1.39208054237719 1.94798802760426 0.0658374485596724 1.39551098243602
1.87298097609094 1.85703849404114 1.85798351261215 1.88097970783034 0.880917032270187 0.19979654179204 0.224331725304148 1.37183597961389 1.4289987317394 1.30464131320991 1.42800634130302 1.39599492695758 1.96667903554489 0.0638899176954731 1.39689111385743
1.89232734326831 1.91124079371259 1.87505036050282 1.90542806427395 0.879759078794711 0.172235913963449 0.217917590675163 1.37221355634036 1.43189927899436 1.30790201226435 1.41711331113134 1.39315108150845 1.98633865570256 0.063 1.39809292471762
1.91828324586245 1.97847692485423 1.8801127516025 1.93936417325173 0.859896699463297 0.184813763194867 0.221507770113353 1.34785345798428 1.42418208662586 1.30067629044291 1.42567629044291 1.40483814522145 2.0062370666578 0.0627429951690819 1.39836466179094
1.93198117903981 2.04990186213617 1.88273584577055 1.96390136769439 0.851032179849949 0.23867599329584 0.227449591166921 1.34826906398053 1.43298790081131 1.28502150966878 1.43719893521201 1.40439689135677 2.02594936255615 0.0608972746331239 1.39862359655946
1.9581648316939 2.09464755308319 1.88666810244013 1.97917660538632 0.876357181952377 0.247535965068882 0.234152892584601 1.3623125106682 1.42597645261516 1.28911773692422 1.44568146905975 1.39801177369242 2.04879974364328 0.059578947368422 1.39883200363223
1.97240387974997 2.14974717753744 1.8921171587081 1.99452504367496 0.876983626965373 0.218621903243564 0.241419955200102 1.36678906343724 1.42410096993749 1.29889903006251 1.45145852047159 1.3990201939875 2.07044162074932 0.0568766980146293 1.39890620860805
1.9919669579609 2.18593887222767 1.89929065167131 2.01995704534917 0.878128067040713 0.257464395031369 0.249053059847133 1.37013434981131 1.42899173949023 1.29400826050977 1.454864717933 1.39999834789804 2.09323057111551 0.05584710351377 1.39807853714771
2.01041959812112 2.19827536126698 1.90839621842662 2.03831469859084 0.873802822701917 0.277618046516188 0.256854487359403 1.36514069722077 1.42897377511743 1.29707867464771 1.45623468992943 1.39897377511743 2.11532954182031 0.0546707317073166 1.39716609658414
2.04250550549119 2.21934374373401 1.91964149607086 2.06278858856626 0.871818266285853 0.285972220213928 0.264626518570622 1.36076151953845 1.42679779780352 1.30314154153753 1.45590306494635 1.39679779780352 2.13948094340123 0.0516446991404015 1.39516108801819
2.07064229693193 2.23597221382648 1.9332341217009 2.08983375573407 0.867622089125282 0.296722037056057 0.272171434314498 1.35560427144298 1.42718850580113 1.30998855863443 1.45420447146924 1.39194746896954 2.1624606990849 0.0486821465428279 1.39240315996806
2.09632097986926 2.25325925297133 1.94938173241358 2.11630863448968 0.865652839437305 0.288341234780493 0.279291515424741 1.35338 1.42591358234289 1.31698765462041 1.45147353798355 1.38796296386124 2.18709664342526 0.0446707317073189 1.38944646352301
2.1224644814518 2.27470778125989 1.96829196530576 2.1416193086024 0.865612591392747 0.286208512401871 0.285789042735061 1.35316855034861 1.41880093652066 1.31635389062995 1.44804489297476 1.38475670019191 2.21154296532394 0.0422438544739426 1.38653292105533
2.14300448426406 2.30600098435065 1.99017245747429 2.16900328116883 0.853791387934413 0.222919512199568 0.291466297079165 1.34382144480801 1.40999934376624 1.33199956251082 1.44425316492832 1.37400054686147 2.23703246950019 0.0447408506429233 1.38353214809311
2.18423008393657 2.31507669464552 2.01523084601601 2.19923008393657 0.866478593931499 0.21847124854801 0.296125559290763 1.35704904583697 1.40398721755908 1.32797443511816 1.4404329823297 1.379 2.26265915324245 0.0516999999999981 1.37971701999006
2.20277460063184 2.321 2.04367476802777 2.21792952075821 0.865810738343809 0.219354164125839 0.299569110203565 1.35822211072844 1.40275655408714 1.326 1.43691897366437 1.37831392515465 2.28839071532636 0.0590635386119212 1.37671522914448
2.23700590727044 2.321 2.07571186060644 2.25900459454368 0.841104414043745 0.219980406945297 0.30159923065128 1.34506390208031 1.392 1.326 1.43404576741779 1.34800295363522 2.31262528698526 0.0661148373983743 1.37398488240048
2.2553027517017 2.32105265246986 2.11154976084886 2.27327642546677 0.854620685940789 0.221261595451191 0.302018201467616 1.35702345019546 1.39192102129521 1.32597367376507 1.43214799207543 1.35707897870479 2.335710314529 0.066073846153846 1.37212831658945
2.27870105205869 2.32512018035292 2.15139610585188 2.29448072141167 0.859977486268812 0.224202733979446 0.300628303486283 1.36260911873234 1.38628042082348 1.32395993988236 1.43156027612276 1.36293990982354 2.35690937800168 0.0601514257620453 1.37033859820989
2.31299238732357 2.33099869496975 2.19545853271234 2.31799477987902 0.862789375760533 0.215531924919611 0.29723181754099 1.36647914085509 1.39999695492943 1.32200043501008 1.43261724804523 1.36000065251512 2.37663867154514 0.0611400817995913 1.36877291665099
2.33225918620227 2.33207405320065 2.24394467852711 2.34422215960194 0.86655455534239 0.216201503607313 0.291631024465446 1.36672443192039 1.40307405320065 1.32506171100054 1.43565353632832 1.364 2.39681757371417 0.0621572700296737 1.36819741320256
2.35351957569156 2.33797835101285 2.29706218039304 2.36247627771727 0.869824058345681 0.209702644169029 0.28362820509336 1.37002129460358 1.40910824493574 1.33017319189719 1.44100376945749 1.36380515911566 2.41568484659367 0.063 1.36850460023949
2.3770051518364 2.337 2.35501867540697 2.38398654213993 0.856450862932598 0.199876309997175 0.273025640258442 1.36654693025397 1.4140012879591 1.338 1.4490025759182 1.35961623970579 2.43464754668996 0.063 1.36866741203782
2.39321817188509 2.33711550276269 2.41360318109407 2.40623100552539 0.859223813910588 0.188488916648407 0.259329964505467 1.36352224315545 1.4179614990791 1.3379486654388 1.4569743327194 1.356 2.45274703198528 0.0628480243161096 1.36801005717132
2.41041588833888 2.34610944429971 2.46120388729677 2.42448155491871 0.866514203235201 0.193876023219569 0.247102739890578 1.36833933107232 1.41506566657982 1.33404377771988 1.45489055570029 1.35604377771988 2.47194275435741 0.062 1.36731288809101
2.42896494228804 2.35099077428633 2.51489851714958 2.44595940685983 0.869823744966128 0.197712748589052 0.250793025360462 1.36964752750874 1.4179944645718 1.33599630971453 1.45000922571367 1.35799630971453 2.49095149543109 0.0617886647454382 1.3667282472767
2.44610416169152 2.35403906063432 2.57067705099486 2.47126040422879 0.869097395957712 0.197031853168554 0.243511727742583 1.36962026040423 1.41401302021144 1.33398697978856 1.4519348989428 1.35998697978856 2.51034171079816 0.0599258064516132 1.36691893643009
2.45462055915565 2.35708007214912 2.62298088382667 2.49148043289469 0.868517655487973 0.189718430923851 0.22913810819025 1.36938737236954 1.41510009018639 1.33304003607456 1.44693994588816 1.35893994588816 2.5316559257377 0.0585982658959553 1.36614482585802
2.48494350834566 2.36099271075428 2.67091070673991 2.51495626452567 0.84983480614832 0.158857493925629 0.224159275565181 1.35704299757025 1.41999088844285 1.33499635537714 1.44400546693429 1.35600546693429 2.5520087993894 0.0558019607843155 1.36540563022213
2.50019519844452 2.36196917919297 2.68712328322812 2.53518492484218 0.860623834757436 0.14767952092561 0.242813693091055 1.36588424570153 1.42094863198828 1.33801027360234 1.44094863198828 1.361 2.5736668997241 0.0539161490683237 1.36478684251487
2.51950016193474 2.35952016841213 2.6993801230704 2.5535801878443 0.862917799287487 0.147884793307098 0.257709028824384 1.36817738620316 1.416 1.33885995465827 1.43583994818088 1.36104001295478 2.5964373399342 0.052666666666668 1.3660157182633
2.54396154670314 2.38496000857127 2.71797077549439 2.58195539417565 0.862810169194506 0.207296604632595 0.26206315531316 1.36609327622089 1.416 1.33201076692312 1.42801230505499 1.36299692373625 2.61856677136882 0.0497777777777775 1.36713919558
2.56133678050781 2.38714734147217 2.73221048781738 2.60021048781738 0.859988644629907 0.201788706804833 0.259176327435242 1.36476117048372 1.41201052439087 1.33501052439087 1.42894737804565 1.36297895121826 2.63899093311784 0.047 1.36825048364202
2.59354548420511 2.40106060935612 2.75220203118708 2.62056568732382 0.853044633667053 0.163252936521098 0.25308696409459 1.35816312441451 1.41306060935612 1.33597979688129 1.42397979688129 1.36097979688129 2.66423372774732 0.0471365461847392 1.3706089414324
2.6199983334705 2.40399981483006 2.76199938276685 2.64799827174718 0.841630719076619 0.169699593860588 0.248090314788906 1.35201038762242 1.41599981483006 1.33500006172331 1.42300006172332 1.36000006172332 2.68740340615239 0.0482828282828289 1.37177850328368
2.65119384784018 2.43642190412275 2.77809122251303 2.67229647316734 0.855942874581123 0.22792760565059 0.23979110580498 1.35985895254904 1.41398859718587 1.30697719437174 1.42701140281413 1.36403420844239 2.71037467575562 0.0508620689655167 1.37309383272287
2.66857206661088 2.47311001280979 2.7861540179337 2.69835204099131 0.859698504483425 0.300431784795606 0.238795133816799 1.36506901152881 1.413 1.30504400512391 1.428 1.36708801024783 2.73167410588472 0.0564322120285427 1.37499904264785
2.69401524538239 2.47803597910245 2.79300426870707 2.71401707482828 0.861411189139827 0.218275853255989 0.228797274125628 1.36946890233247 1.413 1.30699756073882 1.4280006098153 1.3709993901847 2.75401958172755 0.0606127450980388 1.37532527243543
2.71922577973329 2.5373921437473 2.80005941571929 2.74221389658944 0.863381983816136 0.211570668387633 0.224310749306951 1.36769376628771 1.41303564943157 1.302916817993 1.42901188314386 1.37003564943157 2.77555768448528 0.0653271028037384 1.37640819563916
2.73844208442311 2.57110521105777 2.80508037898602 2.76044208442311 0.864981321784773 0.219485972707108 0.222664183977969 1.36945418242254 1.41587943152097 1.29610047373252 1.43004018949301 1.37302009474651 2.79618871637029 0.067412008281575 1.37655045074042
2.75996203880048 2.62490509700119 2.80899309796372 2.78196203880048 0.853849636293207 0.237787715725315 0.220433934160678 1.3589485319674 1.41001035305442 1.30099137245465 1.43199654898186 1.37399827449093 2.81543508937116 0.0638304431599231 1.37585144208088
2.78220292208419 2.68528836296174 2.812 2.79624564252296 0.865736177376991 0.240690721109893 0.220244806049362 1.36915333305049 1.41902136021939 1.30094659945153 1.431 1.37601068010969 2.83294968967013 0.0628643067846612 1.37521532964158
2.80129843382468 2.71387018530134 2.81205968676494 2.81931832941299 0.870939801044117 0.207733502265955 0.220691790602948 1.37500368561758 1.42101989558831 1.29677592794417 1.43098010441169 1.37692041764675 2.85174189637251 0.0621256490134992 1.37440708398329
2.81598224726954 2.80588874955581 2.81499644945391 2.83498106375418 0.870930011835154 0.223650756040187 0.220779893483617 1.3742009704826 1.42199881648464 1.33495384290082 1.43000118351536 1.37300473406145 2.87100774842279 0.063 1.37253128959976
2.83820454299901 2.8387941081138 2.82125267076348 2.85718047911677 0.873034318009931 0.171979449117125 0.222083121822078 1.37607816823109 1.42398796805888 1.3257352972954 1.42675936117764 1.37502406388224 2.88849009385414 0.0631132075471691 1.37019618079462
2.85544151906798 2.9054717302266 2.84324045833385 2.87256766737312 0.874013418891161 0.190576744018261 0.264993817654668 1.37739128990106 1.42295795056495 1.30360053036707 1.40676872810725 1.37687385169486 2.90933659569345 0.0641565040650399 1.36928244983505
2.87600559811432 2.97402150854449 2.85767257893528 2.89066502517074 0.864862424867413 0.179244387153801 0.285985779959014 1.37632096937623 1.42100088391279 1.28500147318798 1.39263122437541 1.37559621650875 2.92971915326451 0.0648303393213568 1.36752835150461
2.8952552983444 3.04768930552989 2.86059969972991 2.91330635801328 0.873092808281788 0.160152514507941 0.277002045901658 1.37471846820993 1.4239361754139 1.28988511574502 1.38841488357071 1.37196170524834 2.95059593656151 0.063501483679524 1.3657729595592
2.91546450316766 3.10192900633532 2.85608671439044 2.93748662236612 0.873290313913371 0.157044260752714 0.253045626282011 1.37460995363931 1.41897788080154 1.281 1.3902904218212 1.36904423839692 2.97133728672039 0.0600626865671637 1.36402895529915
2.93596512843642 3.14293025687283 2.84819851658957 2.95896346788577 0.872421477890076 0.181947639353 0.229119531899479 1.37504925275221 1.41800166055065 1.281 1.39442855525495 1.37099667889871 2.99243055680502 0.0542205128205132 1.36210653136209
2.95824571589408 3.20970748107848 2.841 2.97828081816466 0.86750308825922 0.172682902232839 0.220226773553472 1.37310045973604 1.41197659848628 1.27390639394511 1.397 1.36596489772942 3.01476368972958 0.0491246290801194 1.3592557173099
2.97940198400036 3.18548238080043 2.84132158720029 3.00236178560032 0.864970921311767 0.227466003487673 0.230144267840049 1.37128779945585 1.40959801599964 1.26608039680007 1.39708039680007 1.36283920639986 3.03673499751604 0.0444892307692322 1.35629569639851
2.99896420114263 3.20895704137115 2.8569713609141 3.01996778102837 0.852363072363575 0.209752415865349 0.232785167154255 1.36339444483895 1.39003579885737 1.26999284022853 1.40099284022853 1.35501431954295 3.06005081055549 0.0416210317460325 1.35238919069044
3.01791838409233 3.2341075483117 2.86921917500334 3.04932231618138 0.84541646080346 0.193061666989621 0.23806095167557 1.35916175578035 1.3770307767731 1.2734598672132 1.403 1.347 3.08283622711978 0.0401708683473389 1.34844457277995
3.05155227481521 3.24293551499391 2.88630157148716 3.06864173981101 0.83843702376667 0.2008126351774 0.233685357456809 1.33928358731024 1.37904975868936 1.27011007298679 1.40302010476581 1.34743998763767 3.10606850252596 0.0413190883190868 1.34374992245431
3.07052250934078 3.24399977369648 2.90099660544716 3.09701482614337 0.840219227912736 0.191676239317159 0.240768363825529 1.34148978095408 1.37800097454365 1.27649932108943 1.40399977369648 1.34149351764976 3.12960085244864 0.0446059757236168 1.33820361930197
3.09480335909415 3.24907905968658 2.91653026077753 3.11780934224841 0.841935078617931 0.19827552980413 0.248218117870633 1.34555561116166 1.37543907244496 1.27448803369146 1.40480269366418 1.33649890398765 3.15279258702751 0.054876750700276 1.3336240294306
3.1197388287219 3.25548100906606 2.96001133861242 3.14452765492822 0.840629775109299 0.202628971230913 0.241345825461489 1.37286293693684 1.37037708262024 1.27343304490462 1.38952765492822 1.33469220129187 3.18049093132821 0.061108655616941 1.32693597453938
3.14503238991181 3.2590205413669 3.00441761287481 3.16800677889916 0.840285897600939 0.212496374783679 0.231898486915359 1.36899178219446 1.36249560644671 1.26849242061882 1.37913186608368 1.3209993439775 3.20168256681563 0.0671721721721711 1.32253918531261
3.17124321042168 3.26701885857506 3.04359958068866 3.19319000447887 0.847636191392185 0.194308666200269 0.224885544507553 1.3539960102079 1.36048817645715 1.26549371380831 1.37730442871236 1.32097044114288 3.22463914326308 0.0688129032258076 1.31877465629526
3.19116546085652 3.26853312674051 3.08125862977422 3.20863340866637 0.852626947172019 0.208238794882059 0.22176853456793 1.35655665477104 1.35951005411949 1.26498895775316 1.38019887676645 1.3185140930519 3.24742581046619 0.067 1.31599332168675
3.21052688081556 3.26900110117812 3.12109614785172 3.23251656769138 0.853642313911186 0.205356617717408 0.224008993426346 1.36034732485951 1.36049821683799 1.26651211295937 1.38396874419813 1.31899407491514 3.26619226103761 0.0669259259259254 1.31445073157095
3.23127371808223 3.26951859726249 3.16681352264142 3.25067027465224 0.855292890386765 0.192484895832924 0.233068457412662 1.36226520110585 1.3609755918615 1.27205579178746 1.3847675649596 1.31499302448953 3.28878991469624 0.0648323353293409 1.31363000781215
3.25357431520151 3.2710488392482 3.21345305898963 3.26460833429352 0.856488454411598 0.1820706249052 0.245086402860313 1.36232024889655 1.35899918857024 1.27649583564093 1.38200264870984 1.31445197218155 3.30883471715156 0.064 1.31307236967143
3.27101122836625 3.27600644071962 3.24453450826149 3.29100959360713 0.854810569476414 0.184431620897045 0.239622390165942 1.35938596929839 1.35700096485487 1.27949383591713 1.38451474945985 1.3074986601915 3.32904277765433 0.0636221562809094 1.31335777057415
3.28971071461208 3.28307299286148 3.29493916628259 3.31320950549834 0.858996611047301 0.182977212147073 0.218865135007106 1.36267516016788 1.35849370536482 1.27999497674518 1.38747049616125 1.30898302316499 3.34761697258021 0.0616694214876034 1.31366018586962
3.30760076003256 3.28897922493637 3.33150364972886 3.3306093667055 0.859087401260593 0.170315829915249 0.21437605037551 1.36267568286975 1.35797803769712 1.27951038753182 1.38467733047122 1.30750460014628 3.36562903621615 0.0598985507246381 1.31394278331397
3.32500295817801 3.29050334828527 3.40150827391848 3.35150652163505 0.859867469882321 0.169577016726674 0.218045131425069 1.36460028403866 1.35600163157463 1.27899888390491 1.39899295822194 1.30950416407259 3.38830063385243 0.0588114674441209 1.31439583085664
3.34175569416787 3.29352290792016 3.45613614731 3.37226669888862 0.860942599490261 0.170855044514586 0.212760871816467 1.36480940384289 1.35649910152132 1.27801145396008 1.40347529512248 1.3119691189031 3.40794514588603 0.0576802325581405 1.31562634537953
3.36308201478181 3.2954801806563 3.50916984884387 3.39458725776584 0.859045691229241 0.170413941756512 0.21730195420513 1.36182693726845 1.35652025156586 1.27899009032815 1.40144973127049 1.3094798925082 3.42865832214677 0.0558565264293426 1.31684254061412
3.38001867367814 3.2955092962936 3.54400966756261 3.41251641930045 0.854893055197173 0.17068126705967 0.240008578981491 1.36143983583204 1.35850765778212 1.279 1.39900156881577 1.30900690252449 3.45107331917079 0.0548015414258189 1.31813981190402
3.40379187557484 3.30305978378319 3.58275046259321 3.43678584878912 0.855612890323099 0.180468798382971 0.233331383127 1.35853333444065 1.3630298434842 1.279 1.40048814005816 1.31501783832016 3.4725608291477 0.0536553846153854 1.31948081111694
3.42812860338985 3.30793731797542 3.60349559041388 3.46065006398522 0.851262519256615 0.181069638639183 0.250899169331255 1.35587083208844 1.3655351654757 1.27896653428582 1.39947768952388 1.31649484732135 3.4955028030876 0.0512272272272288 1.32171225776
3.45100905350624 3.3105054790674 3.6219978565745 3.48601072110615 0.85017016650801 0.178007281901844 0.252386753199247 1.35481461151251 1.3689976179986 1.28000452609001 1.40099785591139 1.31650595555609 3.51932071384591 0.0476207233626595 1.32383852180212
3.47475076088489 3.31263331294194 3.64359546023359 3.51026134938018 0.847808116755367 0.177411780990794 0.239701075909582 1.35306817293077 1.3695353495763 1.28096089572562 1.400468270002 1.32102685885368 3.54252507105845 0.0456426332288408 1.32614365586584
3.49611548123157 3.32396811657444 3.65158131921519 3.53418221574936 0.846517562035453 0.177494397673429 0.241190469406147 1.35402706807349 1.37302757987985 1.27754208003195 1.39752104001597 1.32352250271298 3.56819199784829 0.0441998132586363 1.32949861671747
3.52249228763446 3.34399869214097 3.66549598891015 3.55899237514722 0.845200885920304 0.183926253138835 0.235791939715941 1.35215035286454 1.37649919589099 1.27699930231411 1.39700008751276 1.32749929285893 3.59187832013064 0.0451466666666672 1.33352250541202
3.55226650079337 3.36042106495837 3.68111659773781 3.58872038074615 0.846504533366612 0.187379600153112 0.235519322233974 1.35305472439655 1.37902541638251 1.2774486378654 1.40002070366471 1.33300630082652 3.61660679265307 0.0470120481927732 1.33859169772952
3.57817340258795 3.40144019707469 3.69251200722255 3.61015700989484 0.847925204045791 0.219454359532584 0.230547071539218 1.35402387471629 1.38155186682112 1.27242424885496 1.40198431202263 1.33355285883414 3.64086323776258 0.0526907630522079 1.34256131387901
3.60697808150183 3.42698623724595 3.69949211613213 3.63548304291133 0.850102622264909 0.225043644991891 0.226797953395015 1.35738163711901 1.38649429099119 1.26450788386787 1.40100112141406 1.33749949027732 3.66490064550494 0.0565285285285282 1.34570488783054
3.63127156008538 3.4620320849582 3.70455677256614 3.66121286204538 0.848910425833541 0.231621614067308 0.232634442606902 1.35651341080887 1.39152798715724 1.26397905679708 1.40400079825165 1.34253982062146 3.68787567450489 0.0600662650602406 1.34852358214506
3.65564431043487 3.50970659281299 3.70952692255133 3.68016748699951 0.850301197252583 0.235331545375795 0.225691910762833 1.35915454781756 1.39398872681837 1.26243362131295 1.40401659467176 1.34599968489931 3.70987057809931 0.0648171717171718 1.34991925873975
3.67901278442746 3.55052917929016 3.71400411350609 3.70801001024984 0.85106180809182 0.242618386704175 0.227208308378636 1.3602954626662 1.39499940305382 1.26149801976545 1.40550243174463 1.34700171812049 3.73090979546274 0.0636210317460325 1.35198748539036
3.70224115311312 3.60255670130807 3.73107183784957 3.72572438231699 0.854347874442172 0.248386180464996 0.247673042847839 1.36113833860872 1.39407400166149 1.25797454033533 1.413 1.35000059013052 3.75092645277242 0.0618123076923076 1.35307041736545
3.7250530945561 3.65517999036682 3.73791875448728 3.74707963436842 0.857906262074382 0.249677513103499 0.242244416085085 1.36286959510501 1.40098259024727 1.25549501725268 1.413 1.35002736031592 3.77131087904837 0.061 1.35334879157081
3.74150167581519 3.68650630835911 3.74149809634709 3.76850052906896 0.860794872908165 0.239251692260125 0.262712242281114 1.36412961170106 1.403500691085 1.25300612357067 1.39400174543701 1.35400002404859 3.79107470246817 0.061 1.35342577641611
3.76516209753795 3.76104249757858 3.76421566616752 3.78966704543268 0.86236960996969 0.208750151009187 0.25801907296544 1.3626927848915 1.407530754242 1.30329796367969 1.38544767605635 1.35600494789473 3.81019667613391 0.061 1.35273128581369
3.78062560201384 3.81284759336339 3.75788439770023 3.80567426483647 0.861847368153358 0.199313475640367 0.201592591024991 1.3619863446978 1.4104452449592 1.28394528242056 1.39804624091991 1.35648843977002 3.82740595228292 0.061 1.35210626243646
3.79999969832431 3.86250072456098 3.75093461161798 3.82799817394739 0.860965481171258 0.201272802370671 0.181414385989663 1.36068051316717 1.40950110557323 1.27600290285404 1.40311887501389 1.35800025604897 3.84873311113483 0.0608220415537491 1.35133168175467
3.82120754509809 3.919636458507 3.75164284275757 3.84877186388375 0.859892158824162 0.210520558733895 0.201039976252605 1.36014958123792 1.41350951075276 1.27305408260599 1.39822626508813 1.35848025306757 3.86688117459352 0.0599140401146136 1.35067256257877
3.84008801527296 3.9769384086872 3.75600262607774 3.87357620433052 0.859101487494056 0.209437729367395 0.234331090827138 1.36067906139086 1.41440461529075 1.2778204251176 1.39022533596476 1.35651717705812 3.88621283543636 0.0588480565371035 1.3499704563517
3.86048877332557 4.03945762321396 3.76000749653724 3.89148665772278 0.855955914301896 0.232841567380184 0.255149458726584 1.35870742314213 1.40900484750091 1.27150947878164 1.38597301246592 1.35650074965372 3.90977791845956 0.0554784946236548 1.3489406468061
3.87924021438097 4.07326406378784 3.76101192540692 3.91276321348053 0.853467102819726 0.244220199910247 0.250884412400561 1.35694996460886 1.40095740936149 1.27053918378138 1.38903577622077 1.35447359333982 3.92868004054276 0.0528547486033519 1.34735475782854
3.9011209962698 4.10486082067342 3.76210065699022 3.93661519713119 0.850643854711456 0.234257046836318 0.251332538731979 1.35386565966357 1.39738347817215 1.27796520516836 1.39204026279609 1.35197286805932 3.94914082543919 0.0509855595667865 1.34567884057965
3.92651547538025 4.12598690951873 3.76699261803079 3.95901264284448 0.848238218410986 0.241519336265864 0.255343946785248 1.3529673366828 1.39050528763036 1.27700123589001 1.39399704721232 1.34949660964518 3.97483695835514 0.04782418699187 1.34339788269617
3.95126487373859 4.13562934037541 3.77518821151742 3.97931397889262 0.85010684189004 0.234848844634772 0.260316812562411 1.35104554020873 1.39992868783961 1.2825227385555 1.39804705287936 1.34544433543751 3.99735951560914 0.0468055555555554 1.34073585293285
3.97669926377262 4.14764996115376 3.79136582761871 4.00752676230668 0.849803585701173 0.228038603878263 0.267744280255338 1.34885246144461 1.39308096744583 1.2845157358827 1.40197848072831 1.34048009501257 4.02096103271463 0.046 1.33862578676053
4.00304560846081 4.1930057010576 3.80797095762762 4.03050733286794 0.848326978439472 0.208260532098709 0.27383933974096 1.34759389692144 1.38599619929493 1.29199809964747 1.40100170837485 1.33799866586836 4.04395579129402 0.046 1.33578211552761
4.02731797343721 4.19608205766122 3.82841312888459 4.04628720181426 0.846733845675409 0.208560206699074 0.277629279060087 1.33392302820864 1.38394871396174 1.29101025720765 1.40079917849872 1.33698974279235 4.06580910214482 0.0465427631578934 1.33289798873498
4.05763291635665 4.2039052687372 3.85413984302673 4.0736684405802 0.84614710484471 0.210486672426535 0.279486500469591 1.33707187066672 1.37905920703925 1.29198815859215 1.40260348442345 1.33601184140785 4.08967112049563 0.0499370370370365 1.3288692464679
4.07800818226255 4.20700140267358 3.88501814031413 4.09000654581004 0.846891220326015 0.210930252481245 0.279832377011917 1.34061136293116 1.37399929866321 1.29099929866321 1.4056833705018 1.33 4.11034363186525 0.0541978239366944 1.32547724404414
4.11323668962721 4.21310651033225 3.92091506100689 4.11824852410857 0.852080295451785 0.211942188421804 0.27908828172951 1.3464095853829 1.37095266207456 1.28804733792544 1.40930758108656 1.32997633103728 4.13305069577453 0.0612972972972927 1.32266915087804
4.13276875982127 4.22189594191957 3.96169764536511 4.13875719781233 0.849629020642431 0.206346250311207 0.277675587664816 1.34389971436297 1.36704624803575 1.29195375196425 1.41274486053049 1.32802312401787 4.15601443310243 0.0686565961732104 1.31999409358692
4.15701099940003 4.224 4.00723293364889 4.16300899950912 0.850928825064087 0.187698975055906 0.276015667860279 1.345509505027 1.36400099994546 1.298 1.41526395318637 1.326 4.17876268569954 0.0713213572854304 1.31850127071956
4.17924520829919 4.2240306510374 4.05738796611832 4.18123499128672 0.848633945825822 0.18565 0.274529895358345 1.34452521067636 1.36605108506233 1.29798978298753 1.41613360340697 1.3259386979252 4.19992052780745 0.0674716981132089 1.31873994296253
4.20273034367596 4.22696629295949 4.1120297830335 4.20374157935613 0.853800675608711 0.18565 0.273639643201458 1.34502426980311 1.37094382159916 1.29701123568017 1.41462255554507 1.32006741408101 4.22150956085826 0.0645728542914183 1.31878029385845
4.22100802883828 4.22700178418628 4.17102542465454 4.22401159721084 0.852890196260491 0.18000138274437 0.273766284432064 1.34820182433048 1.371 1.30400089209314 1.40999955395343 1.31600044604657 4.24127783140721 0.06259619047619 1.3184664061739
4.23924125687609 4.2310804189587 4.22850549059752 4.25020679160808 0.853311388755273 0.183106203748242 0.264993674779237 1.35225070959447 1.37098851157733 1.30601148842267 1.40921828003075 1.317 4.26044339708149 0.0606504854368927 1.31971732022955
4.25976502339741 4.2379216744658 4.27150766807076 4.26779859148349 0.851728126766486 0.183633957744505 0.227024706714797 1.34890826761814 1.37001118936203 1.30698881063797 1.42778740212146 1.317 4.27942034265182 0.0583208092485548 1.32067967052955
4.28500973524261 4.246 4.32903435967979 4.28901488919458 0.849452353638066 0.170502468170332 0.220298848950727 1.34903975948224 1.37100286330665 1.307 1.42700286330665 1.31600171798399 4.29722769923827 0.0557954309449639 1.32023762941101
4.30220447065672 4.24603067059851 4.38963385903583 4.31520447065672 0.853553865880298 0.174795891524686 0.218291738000582 1.34862 1.37603067059851 1.30698977646716 1.43192843527015 1.31895910586866 4.31695333828364 0.055 1.32054673270274
4.32176542503539 4.24896481375531 4.4502728176097 4.33476542503539 0.852967037248938 0.173446185672558 0.218458006112801 1.34862 1.37896481375531 1.30601172874823 1.42508210123761 1.31504691499292 4.33669807018448 0.0547844914400804 1.32081637110112
4.34004161661881 4.24900594523126 4.50407728800637 4.35404954359382 0.851252251381926 0.164287728800637 0.232197015372886 1.34569105032419 1.37999603651249 1.30599801825625 1.42199207302499 1.31799603651249 4.35725014166489 0.0537807539682543 1.32151312122457
4.36118337735571 4.25203056289262 4.54341769286577 4.3792954412953 0.847336246698322 0.168213007924027 0.235862948582887 1.34620319040906 1.378 1.30498981236913 1.41797962473826 1.31602037526175 4.3792593716373 0.0527936046511632 1.32347063746962
4.37879211128747 4.25496535188124 4.58352647571034 4.40766506818536 0.84601559165344 0.171382580031744 0.248629280683414 1.34458905646532 1.378 1.30401154937292 1.41602309874584 1.31797690125416 4.40193621940264 0.0516365461847391 1.32478083340743
4.41200926983742 4.26599853634146 4.60301268504068 4.43101268504068 0.845098087486174 0.186942506068274 0.257227204412188 1.34271804845528 1.38000146365854 1.30300048788618 1.40799707268292 1.32000195154472 4.42613957069954 0.049441087613295 1.32691751101414
4.43128749379018 4.26339017014381 4.62912321162436 4.45729776142554 0.84116192896176 0.172365617175359 0.251505031141328 1.33871763844387 1.38295892945855 1.30407187344754 1.40194866182318 1.32398973236464 4.45080422288635 0.0464181818181829 1.32904661482245
4.45867307097992 4.30055631061561 4.64085988756282 4.48566139494349 0.839440549824119 0.246247992207975 0.251984278742149 1.33849268548838 1.37904670414573 1.31091826774498 1.39705838018216 1.32301167603643 4.47667555089047 0.0436290174471996 1.33108361143455
4.48001608920266 4.30998981017165 4.65600911721484 4.51201448028239 0.837079174087597 0.248599909948945 0.250948460799612 1.33472043977154 1.37800160892027 1.30698873755814 1.39799839107973 1.32700214522702 4.50148302191642 0.0417375145180034 1.3330217544037
4.5103161693362 4.29156094559648 4.67327537329282 4.53921417922775 0.835574982607199 0.211497995219408 0.247788920230479 1.33557426867644 1.38105099505423 1.28591840791324 1.39495920395662 1.33102039802169 4.53077290256592 0.0406363636363631 1.33541501018325
4.54064125424598 4.3453635155977 4.69968754402069 4.55975697868276 0.838930306518184 0.243916489216503 0.219870277542577 1.33886111658924 1.38594213778161 1.27809257954943 1.39104628977471 1.33297685511264 4.55419093674924 0.0433015312131899 1.33801981405594
4.56701276251481 4.33802012550412 4.70600147259786 4.58601227164886 0.840050952279951 0.182113760033209 0.226129376600238 1.34048004417794 1.383 1.29599214614473 1.39599950913405 1.334 4.58466217528828 0.0484457252641706 1.34123404201757
4.59331549036453 4.37954956386079 4.70904070843413 4.61125442771333 0.8420205313256 0.190357728017791 0.224854911445733 1.34060755353049 1.3830610626512 1.2798168120464 1.39502035421707 1.3340915939768 4.60991420133163 0.0545454545454543 1.3428808251139
4.62365401941516 4.43239732414254 4.71295535734389 4.63572098339933 0.844956518007919 0.246875471652443 0.224365580332013 1.34421881714974 1.38893303601584 1.26220089195249 1.39697767867195 1.34289955402376 4.63564591674852 0.0572102713178298 1.34297540663746
4.64504282445243 4.47308089063238 4.71701268872665 4.66203806617994 0.847223457678011 0.253152584722676 0.225690706113109 1.34794149092538 1.38800634436332 1.26400158609083 1.39600634436332 1.34300951654499 4.65994037009878 0.0587880724174657 1.34308045420784
4.67218411043863 4.52442959102346 4.7250306850731 4.68616365372322 0.849418820178171 0.242202580879973 0.232438182686161 1.34891937917715 1.392 1.265 1.3999795432846 1.3489693149269 4.68318504710151 0.0615246376811598 1.3432775804021
4.68979222425721 4.56551518993348 4.72796537070953 4.70181531045085 0.851218760701848 0.243405801990909 0.233220765522543 1.35268555907724 1.392 1.265 1.39802308619364 1.34603462929047 4.70291171289923 0.0595534391534391 1.34332394944773
4.71501113595869 4.6190291656061 4.73600053028375 4.73200954510745 0.854211283286668 0.241806716392131 0.234590238627686 1.34996235976268 1.39300318170248 1.26200159085124 1.39900159085124 1.348 4.7232646563306 0.0582415985467752 1.34258475127751
4.73622579038638 4.67462605516224 4.73706157919629 4.75023605358576 0.856657094846366 0.216538975381935 0.234990736642972 1.35442570269505 1.39902052639876 1.26534894877895 1.40197947360124 1.34802052639876 4.74180683183685 0.059 1.34173262918983
4.75775218810973 4.73431288521335 4.74293241493902 4.7727409239329 0.859240262573168 0.19451355662045 0.230294068048785 1.35592276580945 1.40097747164634 1.29861701798777 1.40002252835366 1.34997747164634 4.76222465727372 0.0585146022155095 1.34016910441815
4.77800747290843 4.784028646149 4.76400913355475 4.79001162452423 0.858120788807001 0.178932764976121 0.243365653682514 1.35692051895197 1.404 1.28699294225315 1.38099916967684 1.347 4.78235840782971 0.0567494949494954 1.33918719689715
4.79621452402133 4.85377637264861 4.78149472229305 4.81820430859174 0.860031952052617 0.185569875603714 0.256842555952665 1.35815988672471 1.40398978457041 1.2699182765633 1.36571007823199 1.34703064628876 4.80232802654337 0.0557485380116967 1.33746030380458
4.81677264771043 4.92817720123776 4.79181201003344 4.83778347400994 0.861177333229581 0.183641327810021 0.265214389699005 1.35719071803651 1.4030108262995 1.26208661039603 1.35910714942848 1.34996752110149 4.82249317721057 0.055 1.33597889454081
4.83601134583274 4.98903356475519 4.79736901972156 4.85901040034668 0.86189907342366 0.207043203440115 0.269547873536736 1.35806776865289 1.40599905451394 1.25899858177091 1.35943888558907 1.34900094548606 4.84481032312233 0.0544930966469442 1.33491473975611
4.86021570727705 5.06043141455409 4.80057377430305 4.88124652260234 0.859877034018653 0.17164596834085 0.270909726081062 1.35331219986764 1.4039897282249 1.25606163065058 1.36495378903651 1.35096918467471 4.86640356189381 0.0522894736842118 1.33338345478737
4.88075730106965 5.1015146021393 4.80383429672355 4.90472262979389 0.853880844973478 0.182689520432207 0.270366665947187 1.34971253009827 1.40301155709192 1.26193065744847 1.37390036209357 1.34803467127576 4.88835314202351 0.0493239875389426 1.33236078234307
4.90701292195611 5.15400198799325 4.80955860992871 4.92501391595274 0.850379135222937 0.167245695994618 0.268985411750313 1.34920836984554 1.39600049699831 1.26600496998312 1.384527107083 1.34399801200675 4.91179417804719 0.046054003724395 1.33049759953824
4.93323726319173 5.15842294742873 4.82015473686417 4.953185684237 0.848624319997764 0.158431858924819 0.267832682105646 1.34592133473561 1.39693810525433 1.27602063158189 1.39508252632756 1.34 4.93478947638773 0.0422131147540981 1.32870157839643
4.95572879708466 5.19851655132482 4.83482312853347 4.97078775424017 0.847137922975275 0.143440762638791 0.268086934227914 1.34509990480213 1.39107074858661 1.2779764171378 1.40290566855119 1.34 4.96026641694018 0.0379577187807271 1.3267117314641
4.98001587474737 5.20201280221562 4.84701177803837 5.00401024177249 0.844729078240476 0.170141646743692 0.270200793737368 1.34297107026523 1.3889938549365 1.269004096709 1.40600256044312 1.3339979516455 4.98412137595204 0.0352467661691539 1.32461156870965
5.01122476957487 5.22705108399429 4.87032693756344 5.02431672076458 0.842942975334549 0.134108001423706 0.271803331690036 1.34510321705917 1.376928482408 1.27702043359772 1.41097956640229 1.32994891600571 5.0085934022409 0.0366864406779652 1.32198634432533
5.03274617652673 5.23194231284698 4.9016308022207 5.05464233965131 0.844185347463134 0.113809401685012 0.276909774612252 1.34924119666855 1.37008076201422 1.27897692513879 1.40902307486121 1.32505768715302 5.0328843560459 0.0405620280474652 1.31974628001385
5.06401213074245 5.22700089857351 4.92701437717623 5.07601392788948 0.848670188700438 0.129726389980905 0.286860745816017 1.35262143322476 1.36499820285297 1.27699820285297 1.40999101426485 1.32299820285297 5.06010208843154 0.0487278911564619 1.31584791979036
5.09127424506584 5.229 4.95925039766881 5.10725039766881 0.849112655027178 0.166181176463099 0.288549928483272 1.35583253579019 1.36102384739703 1.273 1.38998807630149 1.31897615260297 5.08521855638596 0.0557964071856271 1.31320370636156
5.11373309898042 5.229 4.97975630776473 5.12775630776473 0.850967951654904 0.165458587250195 0.291000872975689 1.35767806769883 1.36297679121569 1.273 1.38901160439216 1.31702320878431 5.11039534678398 0.0634025157232685 1.31127944387792
5.14100283745563 5.232 4.97766659691806 5.15300248277367 0.851760237636909 0.160559930245883 0.264862767897315 1.36022004374411 1.36000059113659 1.272 1.37919575127097 1.31799988177268 5.13510309764207 0.0682335069444441 1.30938167005979
5.16515884164252 5.23799136910146 5.00391392681198 5.17816561400486 0.842880303218788 0.193065357788896 0.229995414724577 1.3481134207947 1.33248273820292 1.26452916857971 1.36697946231883 1.30749136910146 5.15614246701943 0.0684885245901654 1.30785054318119
5.18081097233814 5.23701278019811 5.0909711576473 5.19430641249659 0.844440760511773 0.184593302611463 0.216222765172202 1.34781958649863 1.33052556039621 1.26746409974903 1.36502312005287 1.30651278019811 5.17856711917882 0.0646085271317832 1.30742783363347
5.20200025853764 5.23900052128321 5.16310926650204 5.2170003168664 0.845790125764771 0.182719723688467 0.223390339625409 1.34905505785068 1.33199988912212 1.2665002606416 1.35842452569909 1.30799962848052 5.19940971938485 0.063 1.30846635413462
5.22375474334383 5.2411423379697 5.21754990221304 5.23975913221183 0.849147735987121 0.144828410062271 0.228492442325939 1.3492507952395 1.33102507017913 1.27508133598268 1.36120621332989 1.30601490318129 5.22221734511498 0.0632575757575749 1.30922598562003
5.24869511902061 5.25090047102445 5.27231013064309 5.26518784875759 0.847421887596813 0.171444326015824 0.215790025052611 1.35379800128875 1.33347031297604 1.27345368552454 1.38174129899116 1.30748189159491 5.24363522130009 0.064 1.31142593250986
5.26250164513088 5.25899626756303 5.32448744349466 5.28250146678713 0.848949734012926 0.171208998142699 0.210166850880551 1.35334077075778 1.33650158077074 1.28149537903972 1.38900167362679 1.30899915790472 5.26264230037881 0.0636099903938521 1.31376904507742
5.28014061609966 5.25854477218687 5.37356082781724 5.30369028504152 0.851519729871259 0.169614529179823 0.216662997646337 1.35521620946506 1.34101002730731 1.27799976620265 1.40406948975912 1.31050489675498 5.28252308711419 0.0616516129032253 1.31679202412405
5.29383181219308 5.26294541449728 5.42832523060181 5.32227106553115 0.84854196790428 0.166059950198038 0.212164275275661 1.35385203106367 1.34198796599164 1.27799971168993 1.41091489701128 1.31099383884078 5.30513131513885 0.0595089947089946 1.31943262711234
5.31799207249119 5.261 5.51095169970769 5.34899136715913 0.853429768078889 0.167812615006724 0.226248536147815 1.35097225065178 1.3459981596829 1.277 1.42099442688935 1.31100141066412 5.3270967857258 0.0577274453941119 1.3224730457451
5.33971567021926 5.26105543788347 5.53729554770845 5.36682368184182 0.850739067563304 0.164199619482216 0.217834851391629 1.35222720766722 1.34953052092036 1.27700512659984 1.42206914693211 1.31603612487759 5.34853029244146 0.0567678571428571 1.32457526538913
5.36076463391718 5.2664409439136 5.56617544526906 5.39863411794546 0.847666823184103 0.174207489332036 0.230028275680369 1.34997638854839 1.35246900917549 1.27749500713757 1.42891872977693 1.31946608361288 5.37161598701928 0.0555364102564106 1.32673774978755
5.3825077212021 5.26950040300222 5.59400537277937 5.41850683029417 0.843889002995348 0.170770139414729 0.244890298430865 1.34603911403907 1.35750069997153 1.27750005757175 1.4299995878872 1.32350148484656 5.39538304892018 0.0530009950248765 1.32918035280506
5.40878968882672 5.2730835157557 5.60763993172185 5.44179481755091 0.840984263998175 0.17200100306928 0.245355916751001 1.34482750169216 1.36203482090595 1.27800491269151 1.42801452204185 1.32854955898048 5.41938348518288 0.0490208955223896 1.33204646755594
5.43715331692071 5.28139767761019 5.62133267742446 5.47064740781292 0.840016404519947 0.175571132968625 0.245962447500894 1.34561018729595 1.36545808696388 1.27849398103589 1.42948183325137 1.33344003007156 5.44377209573035 0.0452300319488832 1.33445516444351
5.46104542339524 5.30000041130359 5.63604627032084 5.49303222553598 0.837293958608527 0.184476593061028 0.24304019426496 1.34309171921623 1.36751332639163 1.27699992288058 1.43150493009087 1.33750377468758 5.46881419891134 0.043 1.33765282898358
5.49471582316664 5.30820276400968 5.66305498543626 5.52270791918396 0.837937032155696 0.185318792563492 0.231701725755621 1.34619982594503 1.37403677110501 1.27549364164277 1.43548968965143 1.34206220453394 5.4928485425143 0.0432385321100911 1.34108286776058
5.51771378218497 5.32973320720224 5.66941323814581 5.54472802558616 0.837056441601064 0.187683187916591 0.232385150473978 1.34570042105431 1.37843784477916 1.27500324153156 1.43451036323215 1.34842487865292 5.51874296823964 0.0450641430073601 1.34631149515228
5.54850030835913 5.36599489669957 5.67450127386763 5.56800099179831 0.837296792988132 0.199628337918975 0.232089267877756 1.34713057087198 1.37950102591805 1.28299730036303 1.43600048351353 1.34900156832257 5.54385661906036 0.0497110481586387 1.35151825820025
5.58071423173002 5.40427584267361 5.68701563538101 5.59371259786329 0.843625039767111 0.216583994698863 0.234775771521283 1.35110254712655 1.38454317311935 1.28151750189285 1.44102940425018 1.35502917160507 5.56588875041181 0.0551773255813929 1.35595233470466
5.60519858002777 5.43462734109111 5.688975723949 5.61819840344818 0.846879602870759 0.221735989095553 0.234197202931251 1.35195945559836 1.38943975132147 1.28396943421175 1.44445773763523 1.35796420395207 5.5889771525201 0.0611029900332156 1.35910922175549
5.63400587548691 5.48701116608958 5.69750041208342 5.64300599819261 0.847525407705491 0.236850036678489 0.231005259632553 1.35282534435948 1.39400053785353 1.28850012883451 1.44400111660896 1.36500041514782 5.61282044936055 0.068 1.36218124643729
5.65026911708791 5.52245502369857 5.70002046097871 5.66073413031263 0.848884363918534 0.237118715914391 0.232242030657072 1.35402298214024 1.39556192956109 1.28503498677528 1.4474905894481 1.36506431168091 5.63262622456382 0.0673109243697469 1.36382311198661
5.67667437157006 5.56743568475186 5.70197732580726 5.68371630450289 0.851778918727748 0.24182891732761 0.233890326208416 1.35480537455934 1.40143347948547 1.28845806706717 1.4465135901919 1.37142030061884 5.65259997953969 0.0648112189859765 1.36405740703569
5.68999255645921 5.61847986901102 5.70699724702441 5.69899255645921 0.853470660821175 0.244613170459953 0.233761101709329 1.35590903694196 1.40599566281031 1.2935054301387 1.44749566281031 1.37150395277562 5.67369178143229 0.0637582846003901 1.3645868776485
5.71767934906166 5.71362248604651 5.71263982613807 5.72668895780973 0.856606663638493 0.251149321807309 0.231861366092818 1.35711886209128 1.40947516218135 1.27606916511628 1.44696974584596 1.37700494036545 5.69307985271913 0.0627804154302672 1.36562002109753
5.73529564097617 5.77524256597844 5.72634373202516 5.74528142717817 0.856768284646108 0.259991314229287 0.223174110076076 1.35750492235355 1.40702896138774 1.28291584066427 1.44403113845631 1.37749398861888 5.71212583852788 0.062 1.36570922026797
5.75598625808211 5.8054680579939 5.71698777485355 5.76548942925646 0.856027673908655 0.177718690661283 0.255460978011716 1.35584349106 1.40799687480023 1.30698740725176 1.45499825355051 1.37949940252531 5.73195930418482 0.061734778121775 1.36525428574476
5.77570971122255 5.86814641706679 5.735 5.78622435065731 0.857748741613946 0.186643726690608 0.185650554848047 1.3584568331995 1.40600487981159 1.30143365408855 1.422 1.38049024037683 5.7510954484316 0.061 1.36529454305464
5.79624861864093 5.93123047922163 5.735 5.8082302823051 0.854667929176462 0.215618004172242 0.1907166785203 1.35518530698085 1.40649388788806 1.29507620185708 1.422 1.37951222422388 5.77010218220475 0.061 1.36460423784772
5.81601707290038 5.9920480134064 5.74700575632757 5.82802433383417 0.853320847131318 0.199017090282022 0.226067557357685 1.35486234274493 1.40599717635804 1.29499221585291 1.42250479693964 1.382497808615 5.79279737370956 0.0601584699453557 1.36377997161371
5.83175106728285 6.03432915285518 5.75010827525209 5.85224209823952 0.849958166944585 0.221842617901235 0.224164128581787 1.35477564817853 1.40492952407634 1.28997637541973 1.42498390209677 1.37898013875825 5.8125887364993 0.0573597560975627 1.36306116948027
5.85666550652555 6.06657901455942 5.76085562944085 5.87618108086666 0.844996342212092 0.230567007312454 0.241626462994409 1.35137540044853 1.39808746263332 1.28753556745364 1.42351595103357 1.37702575924361 5.83496270759275 0.0543067484662582 1.36224856964435
5.87800443452032 6.0930046573205 5.76750287700629 5.89950468015287 0.84172908127545 0.238901172564545 0.240914960685301 1.34833483329517 1.39349918699443 1.28949996194605 1.42150002283237 1.37399999238921 5.85780546906112 0.0509666666666682 1.3614189438196
5.89974437336036 6.11128237380835 5.77749277513384 5.92370699615034 0.840423588868538 0.228019183392377 0.24269973981456 1.34877906004071 1.39100486851394 1.29198052594425 1.42988880963019 1.37148303810597 5.88010624197626 0.0473142857142873 1.36060900246695
5.89975093234174 6.13963885189552 5.77700519431376 5.94227302124978 0.845724607751678 0.209861259320693 0.217461882941685 1.34411251715083 1.36098754661709 1.29002490676583 1.4186435580294 1.37001764769668 5.89872985229865 0.0449611111111122 1.35989369738445
5.92695217064233 6.14 5.7800008194671 5.97197547680239 0.843503932636075 0.221419079084666 0.221935132958659 1.34414333416715 1.35900354291538 1.29 1.42299561354544 1.36650069289811 5.92708556145481 0.0442745098039216 1.35762741133545
5.95929758228978 6.15006943586762 5.77842653461535 5.98229758228978 0.849341109738818 0.210500638547409 0.195168406719137 1.34228876628801 1.35498016118068 1.29000991940966 1.41999008059034 1.3559504029517 5.94792790572787 0.0453512747875357 1.35561721051788
5.98856413325691 6.15689829775994 5.82037525766823 6.01156413325691 0.850433727641591 0.207613005518652 0.19992909900979 1.34511786621483 1.35302905778287 1.29098547110856 1.41901452889144 1.35107264445718 5.97120482612082 0.0476004728132386 1.35214688093738
6.01800229694437 6.16700219707722 5.82100529295876 6.02900319574869 0.854260253662552 0.20023883355173 0.195785867194853 1.35039014380869 1.35499940079712 1.29100049933573 1.41600059920288 1.34499980026571 5.99727719169925 0.0524373401534528 1.34963037313553
6.04123203680232 6.189 5.87411172142334 6.06117187911283 0.856791320104802 0.188609930882276 0.254269860962736 1.35181564809408 1.34895703022179 1.296 1.42193984231051 1.34300859395564 6.01812856455566 0.0575882352941182 1.34635478922283
6.0676539000142 6.189 5.8868333592661 6.08074362964015 0.855802946703173 0.194295524410463 0.224648016539634 1.35018140692505 1.34406409258996 1.296 1.41508972962595 1.34398718148201 6.04331928185529 0.0636666666666629 1.34304860657865
6.0910022067237 6.19300049038304 5.93300547594399 6.10100302402877 0.858720125047676 0.196479436876805 0.23376977115458 1.34985031711437 1.33799983653899 1.296 1.42399926442543 1.33899926442543 6.06847990686939 0.0710470809792835 1.3392343467651
6.11817660472058 6.199 6.00050332345366 6.13811479306838 0.860261302702117 0.189583730532419 0.231362415689135 1.35373538644398 1.33598233952794 1.296 1.4149381883478 1.33000883023603 6.09124653798196 0.0737669902912627 1.33669688961636
6.13775801295732 6.199 6.05631033692835 6.15084270842226 0.861514512829268 0.188888590540015 0.274872304791158 1.3543326193952 1.33402419870427 1.296 1.40808469546494 1.33098790064787 6.11415244091108 0.0718428428428453 1.33509747457721
6.15698685049265 6.199 6.09997024058863 6.17098615841332 0.863728477425465 0.18840033219808 0.269963771832371 1.35680829056404 1.33499930792067 1.296 1.40300346039667 1.33199930792067 6.13512515276567 0.0687253787878794 1.33488537159829
6.17419745265166 6.20203949053033 6.1415232495269 6.19415796212133 0.866145993664785 0.190516248399618 0.245002945288629 1.35626040770836 1.33597038210225 1.29600987263258 1.42196050946967 1.33300987263258 6.15637114927155 0.068 1.33604137606853
6.19371436991614 6.20594287398323 6.19324308027777 6.20977149593291 0.867726863963208 0.190145426971593 0.21860631468842 1.35926601296709 1.33304284451258 1.29698571849581 1.41805712601677 1.33398571849581 6.17854147049585 0.068 1.33729610812182
6.21695771287911 6.20899448428858 6.24490623290585 6.23595219716769 0.867420606728256 0.191587334072813 0.214985956968334 1.3601584372151 1.33399816142953 1.297 1.43397058287242 1.33499816142953 6.19887342408058 0.068 1.33890954089443
6.23613515651285 6.21205913097437 6.31554907333346 6.25619428748722 0.869736906712817 0.189163471295397 0.202194336082068 1.36400775144102 1.33504223641027 1.29703378912821 1.43003378912821 1.33598310543589 6.21692608770495 0.0677713498622593 1.34082837606247
6.25179821284551 6.21891171811991 6.37918023968489 6.27870993096542 0.868219548130591 0.195360167957005 0.210809017065031 1.36258828696088 1.33993694151422 1.30094955321138 1.43394955321138 1.33402522339431 6.23605610313135 0.0668173515981743 1.34186007906893
6.26499881483822 6.219 6.42899553285177 6.29199881483822 0.866280175039278 0.197389822225734 0.222138977114222 1.36277998085508 1.34 1.29700036466516 1.43899954416855 1.33499990883371 6.25832014258087 0.0657199211045363 1.34242988944258
6.2882649723997 6.2220274109379 6.4954477119857 6.3251736026067 0.859094233718374 0.195022224336822 0.217097318814213 1.35798451781242 1.3450456848965 1.301 1.4460182739586 1.3400365479172 6.27884393166706 0.0644915254237281 1.34388849258672
6.31665284470996 6.22496408738379 6.54341342726855 6.34377255343066 0.856333757859238 0.182404304540986 0.229666294002617 1.35739718252324 1.34994014563965 1.301 1.44797605825586 1.34395211651172 6.29957608432436 0.0622876712328765 1.34584948408609
6.34299218474842 6.23199789589381 6.57299128298862 6.37998917888242 0.852081268475449 0.180630486950291 0.234498593254715 1.35275139472182 1.3539987976536 1.3049987976536 1.4499993988268 1.3459993988268 6.32203052758905 0.05848401826484 1.34747027002008
6.35718378955207 6.23505803880592 6.58015477014911 6.3902515014923 0.850701560985101 0.177303298970099 0.238735970776057 1.35244607068658 1.35500967313432 1.305 1.45003869253728 1.34707738507455 6.34177097250504 0.0538030303030299 1.34932420992571
6.37576904107956 6.24092706560407 6.59580550827752 6.41568395095098 0.847825737854005 0.182693021913072 0.245407097903294 1.35103750425502 1.35598784426735 1.305 1.45395137706938 1.35490275413876 6.36371381075587 0.0494636264929431 1.35085457419812
6.41499763069885 6.25399921023295 6.60599939248688 6.44499823821197 0.84426021445213 0.190469531607389 0.248349826251249 1.34725022903244 1.36099969624344 1.30599993924869 1.45100018225393 1.35300012150262 6.38698295528525 0.048 1.35343503130122
6.42837512054792 6.2711538956094 6.61609618475588 6.46525008036528 0.844442988156654 0.21231562668143 0.249570291768879 1.34922404940358 1.36204809237794 1.31003847390235 1.452 1.35704809237794 6.40906233166505 0.0485014245014233 1.35641059681426
6.46648163705653 6.2867873382796 6.62586708642475 6.49065442470435 0.846778233655516 0.197649503276448 0.250615778247448 1.35268294859436 1.36693354321238 1.3139468345699 1.452 1.36193354321238 6.43290370150887 0.0509536723163817 1.35973670598075
6.49000318856115 6.32000425141487 6.63800047237943 6.51400377903544 0.850460067314069 0.222641862355902 0.241519961028697 1.35713997874293 1.37200094475886 1.31599976381029 1.45900011809486 1.36600141713829 6.45870502143381 0.0558366197183077 1.36414157407767
6.51720214559939 6.35614701498138 6.64208269592702 6.5461286381087 0.851026784047282 0.238350550816906 0.241156921629191 1.35698600327483 1.38003675374534 1.31404594218168 1.46002756530901 1.378 6.48128942630221 0.0612572254335232 1.36779954603323
6.53873448472656 6.37180689798295 6.65089138011541 6.55983103573508 0.850684224106623 0.232018085628144 0.237633447953836 1.35975584508073 1.38395172449574 1.31893965561967 1.4629637933718 1.378 6.50446076525623 0.0660113378684792 1.37121918622733
6.55900564446249 6.42400883481085 6.65399975458859 6.58200564446249 0.852059840482582 0.242191028273819 0.235720458919341 1.36262976440504 1.38500024541141 1.32799975458859 1.46300024541141 1.38300024541141 6.52836854893771 0.0705613553113531 1.37533907843073
6.58222643536858 6.46048240578523 6.65305907009615 6.60516736527243 0.851437762945191 0.246495875838616 0.237481606373563 1.36167925431506 1.38600984501603 1.32704922508013 1.4640393800641 1.38400984501603 6.54775639810434 0.0737694444444447 1.37784907610645
6.60471480252804 6.50839240538582 6.65892560065949 6.62178920186855 0.854195032309959 0.258004053293695 0.22671652278984 1.36259834410332 1.38698760010991 1.33193800054957 1.46795040043966 1.38498760010991 6.56719402745624 0.0724909638554231 1.37902260588914
6.62398552027132 6.55496494381477 6.66199771372705 6.63798780654427 0.858906433414198 0.253183787592187 0.228338658719869 1.36491823956983 1.39199618954508 1.33100076209098 1.468 1.38599923790902 6.58677130997482 0.0698031854379978 1.38036720504327
6.63425583411741 6.59845262959234 6.66602951932124 6.64432471253364 0.859857011498655 0.246270491988687 0.206583176626334 1.3673562974552 1.39501967954749 1.32992128181003 1.46397048067876 1.39000983977375 6.60692249750094 0.0687454545454542 1.38149747770602
6.65967150248672 6.6434188120919 6.66896209644078 6.67658306084854 0.858566677566059 0.246319368274013 0.196964323674255 1.36798191390737 1.39697473096052 1.32210107615793 1.46103790355922 1.39098736548026 6.6239417718661 0.068 1.3816253010362
6.67999282986422 6.70997633855194 6.67999605642532 6.69999175434386 0.861668881458819 0.205074791990108 0.206136665886864 1.3669003907724 1.39500071701358 1.32999713194569 1.45800107552037 1.39199964149321 6.64422007157813 0.0677829698857736 1.38110598705566
6.69017573842606 6.76349206759297 6.68005272152782 6.71017573842606 0.862185096414356 0.176976104409626 0.205030253770709 1.3675433390301 1.39897363923609 1.32892970462958 1.45797363923609 1.3930087869213 6.66348863648129 0.0665393258426972 1.38118965851985
6.70975225913079 6.81830632556621 6.68592567773924 6.72975225913079 0.862752815514793 0.163174657312794 0.187235196450114 1.36791529292349 1.39603716113038 1.32109909634768 1.45503716113038 1.39398761295654 6.68209547484705 0.0648002244668912 1.38051387710671
6.72995271222662 6.89382267084982 6.686 6.75693616150593 0.863258817805665 0.187970819351612 0.188137328240804 1.36812950347838 1.39699763561133 1.32199763561133 1.455 1.39200472877734 6.70366397500183 0.063442176870748 1.37973053115469
6.74618874247034 6.95041343588741 6.68702696321005 6.77320671794371 0.860846948741289 0.188201887424703 0.19863894508388 1.36673723741391 1.39395506131659 1.32092809810654 1.449 1.39198202452663 6.72361989894815 0.0614707692307691 1.37874096247769
6.76674668503208 6.99544511959407 6.68996381214744 6.79572255979704 0.856157779937922 0.188407466850321 0.19743483701955 1.36534712891688 1.3890603130876 1.31309650094016 1.449 1.39002412523504 6.74498637298113 0.0594300100704937 1.37665871870827
6.78296324670287 7.01994487005431 6.69399081167572 6.8129609496218 0.85553130933621 0.211856018594841 0.182534272449573 1.36357404286268 1.38600689124321 1.30801148540535 1.44600689124321 1.38700689124321 6.76619631010242 0.0574280078895473 1.37359888864836
6.80332672553017 7.0550576574465 6.69706726702092 6.83628828723251 0.852639537649099 0.192698790709733 0.179898480595913 1.36250789797884 1.38695195212792 1.30910570531859 1.44597117127675 1.38495195212792 6.78781626735567 0.0551785714285722 1.37012226962604
6.83651704762374 7.06091477311007 6.70390056862842 6.86557386555036 0.849545028206846 0.250479236730854 0.176696590699828 1.36026267030781 1.38207102240827 1.3198437507018 1.44304261344496 1.38007102240827 6.80963348101431 0.0521903323262852 1.36706635062007
6.85300154387324 7.09400015438733 6.71000051462442 6.88000169826057 0.84947983326169 0.201469847156549 0.180819819881455 1.35892983068857 1.38599969122535 1.315 1.44299984561268 1.37699963976291 6.83225232424004 0.0494198312236292 1.36347252953706
6.88320318505798 7.09721201919093 6.72008834132956 6.91321201919093 0.846236908053466 0.198111209808626 0.177346502398867 1.35565775660724 1.37998233173409 1.31497349760113 1.44000883413296 1.36994699520227 6.85580896850903 0.0473625730994156 1.3602394381237
6.90568686972401 7.12067325536418 6.72986385640174 6.93667325536418 0.845894765025939 0.155089167975929 0.180279156920523 1.35762263513675 1.37802722871965 1.31204084307948 1.44098638564017 1.36408168615895 6.8783694739881 0.0463058943089428 1.35584437639763
6.94000327145512 7.12100042671154 6.76100213355769 6.96000327145512 0.851400317188909 0.154730072540961 0.231584102846559 1.36017066993711 1.36799971552564 1.31200014223718 1.42800213355768 1.35899914657693 6.90113245572278 0.0482145593869747 1.35032947129192
6.96328563496584 7.124 6.77629429057087 6.98317311210051 0.853669036778665 0.1553249114853 0.190284242881554 1.36492699993529 1.36595672197487 1.313 1.44298268878995 1.35294806636985 6.92307802947619 0.0534893617021316 1.34563804087433
6.99560093831939 7.124 6.80958884554119 7.00275814443599 0.858085461570317 0.164931369845856 0.207734506692472 1.37024433621437 1.361060463891 1.313 1.4410241855564 1.3470725566692 6.94581174888078 0.0615180467091306 1.3407016124482
7.00896766129961 7.12699253722299 6.84291790945285 7.02694029778389 0.859396865633654 0.158217040007514 0.233855397226986 1.3697114925554 1.35800746277701 1.313 1.43501492555403 1.34201243796169 6.96850618675438 0.0679318181818208 1.33578608497138
7.03912716852113 7.1340293465818 6.88339128775732 7.05019564387866 0.86188604279805 0.173517233466142 0.2511636690935 1.37158359724957 1.3529706534182 1.31 1.43395108903034 1.33898043561213 6.98880852452871 0.075428571428572 1.33149226890666
7.05181357328223 7.13695697844975 6.92242637932995 7.06971318966498 0.863486481552528 0.161269973485227 0.262503363195351 1.37294006668172 1.35004302155025 1.31 1.42907170258376 1.3370286810335 7.01072031344711 0.079 1.32764836377336
7.07500144036844 7.137 6.96300584620133 7.09300110145822 0.863750169455111 0.160470349924804 0.259320202498858 1.37490005676746 1.34799949163467 1.31 1.42000025418267 1.33099983054489 7.03238418245872 0.0783236714975853 1.32408662307232
7.09214420365964 7.13702544770464 7.03230537245572 7.10622902934179 0.8657523751191 0.164593977376568 0.261382488041241 1.37557508954093 1.34194910459071 1.31 1.42312723852322 1.32898303486357 7.05233955162035 0.0760789473684228 1.32142288024663
7.10877477221038 7.13996025391948 7.06752304703374 7.13264228527531 0.866026290365818 0.16389940657239 0.223611532056312 1.3761620507839 1.33607949216104 1.31 1.43780126959739 1.32702649738701 7.07224103756625 0.073388359788361 1.31900717811188
7.12199948605975 7.14 7.12099790470514 7.14599948605975 0.867729932792429 0.163979996441952 0.211410462150886 1.37517003953387 1.336 1.31 1.43700003953387 1.3240001186016 7.09281117899555 0.072 1.31756545395297
7.13919279262301 7.1400586760157 7.16161190702085 7.16522632177484 0.867310444191729 0.161470687069482 0.204019152484993 1.37504865883393 1.33397485313613 1.31 1.42902514686387 1.32494970627226 7.112290143875 0.0716727828746182 1.31685799779336
7.16172319151951 7.14691575394072 7.23312143395323 7.19167505091421 0.866193720072511 0.156876444859717 0.188727868712194 1.37489192562421 1.33103610545398 1.31 1.43196389454602 1.31907221090795 7.13146910364015 0.0703253968253983 1.31616143751387
7.17199162402811 7.147 7.28295895773776 7.20199162402811 0.866100067007775 0.145979087929496 0.17719950672809 1.37494994974417 1.32800251279157 1.31 1.43100083759719 1.31999916240281 7.15028733326895 0.0683432245301696 1.31547797858542
7.18818286369647 7.147 7.33953944790459 7.22214629095718 0.865471645773268 0.145434879816499 0.163922217939121 1.37344219436436 1.32898171363035 1.31 1.42992685452141 1.31700914318482 7.16923364541444 0.0663475609756108 1.31478986783045
7.20775513135957 7.147 7.39727763751074 7.23780410508766 0.865647796182236 0.144886856321932 0.166300248460188 1.37367706157631 1.32702448686404 1.31 1.42209794745617 1.31798775656798 7.18860383370493 0.0646715399610144 1.31441503892396
7.22399946532837 7.15699966583023 7.45099822890022 7.26099923140953 0.86262010125344 0.157299584961145 0.166729986633209 1.37255003776118 1.32799996658302 1.31099996658302 1.41800013366791 1.31899996658302 7.20832340657247 0.0634042145593866 1.31496700509797
7.24422396897636 7.18302921334474 7.50829213344742 7.28022396897636 0.859499191062445 0.144118921211295 0.168666980671814 1.36975052443684 1.32897078665526 1.31503895112632 1.4030486889079 1.32400973778158 7.2290485895127 0.0614349206349198 1.31590215391544
7.2667017867914 7.18596110262497 7.53761102624965 7.3027017867914 0.858414392028763 0.147021491598716 0.181410926076515 1.36779593158336 1.32603889737503 1.31894813683329 1.40793517104161 1.32498703420832 7.2506640462031 0.0593795761078991 1.31645586884904
7.29000146519259 7.18200133199327 7.53800086579562 7.32200173159125 0.855629755579235 0.171814769201894 0.187550196469007 1.36582985281474 1.32700013319933 1.32200006659966 1.40399986680067 1.32600026639865 7.27178823713396 0.0571041009463721 1.31796563517601
7.31223088302782 7.20188455848609 7.55107104093164 7.348195362562 0.851930162808713 0.242770508282511 0.19059377402976 1.36360765663813 1.32903552046582 1.32299111988355 1.40191119883545 1.33002664034936 7.29474067853506 0.0539909090909088 1.32092044113632
7.33768656419815 7.18915671790093 7.55890355821481 7.36973478509074 0.848640505549778 0.171161719021057 0.200932696843555 1.36224675676018 1.33295177910741 1.32201205522315 1.39212055223148 1.33296383433056 7.31699759697907 0.0506970560303882 1.32506221586289
7.36300090601119 7.19800145749626 7.58200027574253 7.39300063026865 0.848230064602537 0.16880971204601 0.197328970692508 1.3604200638147 1.33300003939179 1.32299968486567 1.38999984243284 1.33400015756716 7.33945543572914 0.0471131498470942 1.32880335933609
7.38636139846266 7.2353809335147 7.58902930257805 7.40932232835859 0.849860916200803 0.161694764468798 0.171175483509695 1.36203843719584 1.33398046494796 1.31500976752602 1.38600976752602 1.33804883763009 7.36273576166623 0.045 1.33258544133312
7.42255553599171 7.27353151091018 7.59196396237771 7.44160358615477 0.848951171662911 0.181200469937154 0.168720151477319 1.36188192200652 1.33202402508153 1.31598798745924 1.38698798745924 1.34293993729618 7.38579039315688 0.0461791666666663 1.33771378373182
7.44898334805479 7.29098911218967 7.59499807862171 7.46498526943309 0.851638270759536 0.183228853577619 0.201838755960674 1.36685681051203 1.33299935954057 1.30400768551317 1.3999916740274 1.34399935954057 7.40978071828589 0.0513047910295587 1.34272388402497
7.46822635440086 7.32105110135557 7.59502952448707 7.48419682991379 0.853907556187931 0.199850327827934 0.200200218593664 1.37028554956319 1.33800984149569 1.29559873443797 1.4 1.34500984149569 7.43211271302665 0.0576101694915235 1.34623547924719
7.49067324067683 7.36462850272494 7.59795737921872 7.50371586145812 0.856640220604136 0.229328949147637 0.198238555923459 1.37182755305519 1.33898579307291 1.29289278380924 1.4 1.34598579307291 7.45281787838339 0.0625151515151511 1.34873164840804
7.51799506910857 7.41020822045536 7.60799817374392 7.52399634748783 0.860299338895298 0.252841205194212 0.174954247871651 1.37411958543987 1.33999981737439 1.29046464678374 1.39400109575365 1.34699981737439 7.47467268161986 0.0663552894211576 1.35143866844202
7.53712010210524 7.4462771587044 7.60800923862348 7.54412010210524 0.861531917824289 0.251563583625145 0.190216033480201 1.37553321123158 1.34403695449392 1.28288913651824 1.3969076137652 1.34803695449392 7.49403116394185 0.0659885714285727 1.35270058966315
7.54984413065052 7.4756403015012 7.60898801005004 7.55684413065052 0.862794532964551 0.226516822819478 0.167547687241075 1.37693285437156 1.34795204020016 1.27114387939952 1.3871198994996 1.35195204020016 7.51226659801456 0.0630129870129902 1.35369410687414
7.57599968413444 7.53199931967417 7.61099997570265 7.58299968413444 0.863589990524033 0.227979978496844 0.194999663117229 1.37632000765367 1.34899998785132 1.27000001214868 1.39799986636457 1.35299998785132 7.53008056491856 0.0606461824953446 1.35442666137948
7.59315935509908 7.57642826682878 7.61502987908108 7.59916931479277 0.864099800806126 0.220148098024532 0.194587057073527 1.37668637420396 1.35000995969369 1.26192032245046 1.39793028214415 1.35400995969369 7.54775923769483 0.0603333333333333 1.35541136016927
7.60880848593705 7.61848530595582 7.6179640911132 7.61579651630811 0.864080239392579 0.198356683332658 0.183495735592116 1.37731233943748 1.35098803037107 1.25409575703148 1.39108378740254 1.35498803037107 7.56622759308055 0.0606218323586744 1.35616454847537
7.62596228930924 7.67786912172032 7.62199112689629 7.63495785275739 0.86326181898626 0.18144700084246 0.181025190765669 1.37665148624487 1.35499112689629 1.25998669034444 1.391 1.35599778172407 7.58330376590774 0.0596419386745797 1.3575054387642
7.64516921724532 7.74069677689248 7.62202986186682 7.65519907911214 0.862836117957313 0.175693813645984 0.175514641105286 1.37661392808708 1.35600995395561 1.26 1.38797013813318 1.357 7.60081607625595 0.059 1.35919327953835
7.66179173645706 7.80914244423494 7.62496324761007 7.67475498406712 0.862454777810691 0.171156843696427 0.166147362631847 1.37601747298595 1.35698774920336 1.26 1.38503675238993 1.357 7.61800336484931 0.0586478578892372 1.36123663503162
7.68100072129081 7.86600250330339 7.62500016971548 7.69100084857742 0.861259929143785 0.160410952528155 0.165079967329769 1.37482998217987 1.36100004242887 1.25900025457323 1.38099987271339 1.35800004242887 7.63570103883643 0.0576328502415462 1.36299261908762
7.69815853956143 7.9252873529551 7.62906936105813 7.71119817445179 0.859574344218308 0.183068578610513 0.164181384780786 1.37438800263585 1.36203963489036 1.26501981744518 1.37797027383223 1.35898018255482 7.65313408446027 0.0563390804597709 1.36525130404558
7.71377820081051 7.95359798896905 7.6359029628546 7.73072275101314 0.858031902669962 0.203618195441325 0.151509934592475 1.37222077463754 1.36594455020263 1.26697227510131 1.37504158734803 1.35702772489869 7.67130254462464 0.054364978902954 1.36723682886638
7.73000106624017 7.98000153272025 7.63900019992003 7.74700133280021 0.854969879381581 0.21543049846728 0.150220084632814 1.37019981207517 1.37000026656004 1.27500026656004 1.375 1.35799980007997 7.69102561788647 0.0522954091816372 1.36859144116252
7.74616084450433 8.00318922882863 7.642 7.76718922882863 0.853149213956768 0.222898551655868 0.151497474538731 1.36737290391893 1.37400946144143 1.27898107711714 1.375 1.35500946144143 7.70965843287292 0.0496779661016964 1.3695417059561
7.7627941955478 8.02275787711506 7.642 7.78675787711506 0.852033801004442 0.221714648434539 0.152270436146045 1.36663907960819 1.37498789385575 1.27702421228849 1.375 1.35598789385575 7.72790856436794 0.0464214214214226 1.37012777275076
7.77898742214722 8.02899528330521 7.65099292495781 7.80698427768402 0.851240613170323 0.21976152506465 0.150101713732441 1.366819850638 1.3759992138842 1.2799976416526 1.3730015722316 1.3540015722316 7.74757172189871 0.0443901156677195 1.37144627192952
7.80618224496975 8.04205755104308 7.66120142865077 7.83019183681026 0.850478632656462 0.210973599977783 0.158252777398489 1.36506741020306 1.37400959184051 1.28403836736205 1.37402877552154 1.35100959184051 7.76840388068037 0.043 1.37276808433616
7.82476918734981 8.04792711179468 7.69050906904882 7.84975703931559 0.851359066769202 0.205221430441215 0.161776682900897 1.36480327996924 1.37498785196578 1.28795140786312 1.37986763298392 1.35198785196578 7.78886235825208 0.0433461160275315 1.37403167736673
7.84800425405559 8.05800114532266 7.7109985274423 7.87300327235046 0.851480402499106 0.208889191729437 0.157620088353462 1.36621025197099 1.37599983638248 1.28800065447009 1.38199934552991 1.35000016361752 7.80911046866082 0.0446152433425164 1.37522056578629
7.87422554829407 8.06508825802811 7.70215690316109 7.89322554829407 0.853955886445061 0.203941174197189 0.158382900553226 1.36777333934521 1.37500980644757 1.292 1.37806864513298 1.35098038710486 7.82932421593936 0.0462808219178088 1.37643410686627
7.89667263173544 8.07387189937474 7.71777226555509 7.91567263173544 0.855536941887453 0.203062810062526 0.180566474754201 1.37009612450132 1.37598576659719 1.292 1.38490036618035 1.34902846680561 7.85086624893369 0.0476757990867583 1.37776727132387
7.9159978021978 8.0809991902834 7.76399467900521 7.935997686524 0.858229691150954 0.202790030075188 0.171991029496819 1.37390956275304 1.3769998843262 1.2929998843262 1.3840001156738 1.3499998843262 7.87011792361569 0.0505850144092211 1.37918617381185
7.93315804752826 8.08403951188207 7.78709877970516 7.95219755941033 0.860029360822212 0.200164468336511 0.22302117957587 1.37653074373808 1.37803951188207 1.293 1.39098024405897 1.35000987797052 7.89027299825112 0.0568698630136992 1.38146500848697
7.94880786716457 8.08795196679114 7.79687991697786 7.97175983395571 0.86194646372766 0.19961672464924 0.219177192627703 1.37858478256535 1.38195196679114 1.293 1.38902401660443 1.35098799169779 7.9103543552075 0.0628839506172836 1.38440997615974
7.96900193757966 8.0910005812739 7.85300329388542 7.99100329388542 0.863740232509559 0.194969536918461 0.245928794825451 1.37972027126115 1.38200077503186 1.293 1.3879994187261 1.356 7.92641810609845 0.065 1.38830202206507
7.97911791062875 8.0940272101451 7.87035373188624 8.00814512077384 0.864936825483072 0.192600770410756 0.239776392754033 1.38112544202902 1.38603628019346 1.29303628019346 1.38498185990327 1.35604535024183 7.94604056245961 0.0646260869565218 1.3942653772638
7.99184436815116 8.09696408495796 7.90853310445347 8.02380845310912 0.864594190088238 0.194842584851242 0.246942367297421 1.38171281699159 1.38995211327728 1.29695211327728 1.38302394336136 1.3609401415966 7.96045405595248 0.064 1.40119027973584
8.00099369021027 8.10099719564901 7.93897896736755 8.03998878259603 0.8656992217926 0.191362460817996 0.240714430874569 1.38239952326033 1.39699509238576 1.297 1.3849985978245 1.36499719564901 7.97425907553314 0.0633457172342631 1.40957815534677
8.01108725566698 8.097 7.96535871774203 8.04325207192683 0.867597576231473 0.175928200156923 0.239629433934155 1.38288134323671 1.40106786551876 1.304 1.38898060985178 1.3651066458152 7.9864469185864 0.0616578171091448 1.41930412747483
8.01988940104348 8.097 8.00154531540098 8.06868049190339 0.867353072193237 0.172720307175264 0.231502119703185 1.38402562213565 1.40791397858937 1.304 1.38702457754589 1.37586482349759 7.99519722616562 0.0606605128205129 1.43164128917425
8.0269976188813 8.097 8.02399251648408 8.08099591808223 0.868079751683336 0.171800299340637 0.22725141166323 1.3840300034016 1.41199863936074 1.304 1.4079928566439 1.37999863936074 8.00288473848815 0.06 1.44571483734061
