# Supplementary material for: Quantifying Spatiotemporal Gait Parameters with HoloLens in Healthy Adults and People with Parkinson’s Disease: Test-Retest Reliability, Concurrent Validity, and Face Validity
Source: Sensors (Basel). 2020 Jun 5;20(11):3216. doi: 10.3390/s20113216 (PMC7313704; doi:10.3390/s20113216)
Supplement: Supplementary file 1 [file sensors-20-03216-s001.zip › Data/HYA_09_SWS1_HoloLens_raw.csv]

Time HoloLens_x_position HoloLens_y_position HoloLens_z_position HoloLens_x_orientation HoloLens_y_orientation HoloLens_z_orientation
233.3859 -0.335 0.069 0.573 4.245 2.336 353.577
233.4211 -0.338 0.069 0.576 4.177 2.389 353.341
233.4604 -0.341 0.068 0.58 4.097 2.489 353.134
233.4845 -0.344 0.068 0.583 4.182 2.59 352.976
233.5219 -0.347 0.067 0.587 4.225 2.617 352.767
233.5527 -0.35 0.066 0.592 4.287 2.612 352.721
233.5837 -0.352 0.064 0.597 4.175 2.685 352.468
233.619 -0.354 0.061 0.602 4.014 2.923 352.471
233.6512 -0.356 0.058 0.608 3.956 3.187 352.544
233.6847 -0.356 0.058 0.614 3.959 3.445 352.941
233.7197 -0.356 0.056 0.621 4.399 3.687 353.514
233.7505 -0.355 0.057 0.628 4.703 3.888 354.206
233.7847 -0.353 0.058 0.637 4.879 4.041 354.841
233.8179 -0.351 0.059 0.646 5.107 4.146 354.837
233.8526 -0.349 0.058 0.656 5.332 4.206 354.492
233.8841 -0.346 0.057 0.667 5.036 4.152 353.684
233.9184 -0.343 0.056 0.679 4.197 4.27 353.007
233.9507 -0.34 0.056 0.692 3.527 4.49 352.744
233.9845 -0.336 0.054 0.706 3.329 4.757 352.892
234.018 -0.332 0.052 0.72 3.22 4.739 353.139
234.0517 -0.328 0.05 0.735 2.953 4.287 353.371
234.0851 -0.324 0.049 0.751 2.536 3.534 353.646
234.1206 -0.32 0.048 0.768 1.904 2.473 353.79
234.1516 -0.315 0.049 0.785 1.572 1.657 353.511
234.1839 -0.309 0.05 0.803 1.709 1.191 353.181
234.2187 -0.302 0.055 0.821 1.58 1.207 353.436
234.2517 -0.296 0.058 0.839 1.416 1.415 353.546
234.2847 -0.29 0.064 0.856 1.204 1.835 353.71
234.3186 -0.284 0.07 0.874 1.024 1.983 354.355
234.3515 -0.279 0.07 0.889 1.671 1.796 354.97
234.3876 -0.276 0.065 0.903 2.948 1.384 355.291
234.417 -0.273 0.063 0.917 3.127 1.07 355.424
234.4523 -0.27 0.063 0.931 2.59 0.6 355.643
234.4925 -0.268 0.062 0.944 2.627 359.852 354.752
234.5175 -0.266 0.062 0.958 3.237 359.267 353.756
234.5539 -0.265 0.064 0.971 4.044 358.768 352.693
234.5882 -0.263 0.065 0.985 4.221 358.616 352.944
234.6177 -0.261 0.066 0.998 3.938 358.72 353.639
234.6558 -0.259 0.066 1.012 3.62 359.151 354.177
234.6853 -0.257 0.066 1.026 3.453 359.492 354.189
234.7176 -0.256 0.064 1.041 3.207 359.746 353.849
234.756 -0.256 0.063 1.056 2.793 359.913 353.145
234.7827 -0.257 0.061 1.071 2.508 0.284 352.417
234.8182 -0.258 0.058 1.086 2.62 0.87 351.985
234.852 -0.26 0.054 1.101 3.068 1.465 351.531
234.8833 -0.262 0.054 1.117 2.99 1.886 351.51
234.9178 -0.266 0.055 1.133 2.033 1.906 351.467
234.9525 -0.271 0.058 1.151 0.629 1.671 351.174
234.9835 -0.277 0.06 1.169 359.12 1.102 351.169
235.0218 -0.283 0.062 1.19 358.312 0.482 350.849
235.0487 -0.287 0.067 1.208 357.477 0.531 350.68
235.0831 -0.291 0.071 1.228 357.624 0.717 351.491
235.1164 -0.293 0.076 1.246 358.264 1.169 351.981
235.1501 -0.296 0.077 1.265 359.1 1.695 352.365
235.1832 -0.298 0.075 1.283 359.703 2.125 352.57
235.2166 -0.299 0.069 1.298 1.088 2.454 353.132
235.2535 -0.3 0.066 1.313 2.131 2.849 352.695
235.2839 -0.301 0.065 1.328 2.773 3.241 352.668
235.3215 -0.301 0.065 1.343 3.54 3.167 353.352
235.3504 -0.3 0.066 1.357 4.014 3.046 353.947
235.3857 -0.3 0.067 1.372 3.966 2.906 353.682
235.4182 -0.3 0.066 1.387 3.835 2.913 352.755
235.452 -0.299 0.065 1.404 3.333 3.133 351.813
235.4876 -0.297 0.066 1.421 2.855 3.503 351.949
235.5179 -0.296 0.065 1.439 2.675 3.651 352.494
235.5517 -0.295 0.063 1.457 2.742 3.571 352.827
235.5835 -0.294 0.061 1.476 2.724 3.286 352.835
235.6162 -0.292 0.059 1.496 2.271 2.888 353.21
235.6526 -0.289 0.058 1.516 1.737 2.431 353.85
235.6826 -0.286 0.057 1.537 1.144 2.02 354.105
235.7159 -0.282 0.055 1.558 0.921 1.758 354.383
235.7517 -0.277 0.051 1.578 1.458 1.528 354.922
235.7809 -0.273 0.048 1.598 2.181 1.04 355.303
235.8163 -0.268 0.052 1.619 2.561 0.431 355.296
235.8506 -0.264 0.059 1.639 1.694 359.653 355.263
235.8853 -0.26 0.067 1.659 1.243 358.967 354.917
235.9165 -0.256 0.074 1.679 0.405 358.535 355.068
235.9503 -0.252 0.079 1.698 359.664 358.301 354.843
235.9825 -0.249 0.075 1.716 0.508 358.282 354.66
236.0162 -0.247 0.071 1.732 1.751 358.37 354.236
236.0505 -0.246 0.067 1.749 2.447 358.488 354.104
236.0863 -0.245 0.066 1.767 2.536 358.405 353.466
236.1155 -0.245 0.067 1.784 2.756 358.263 353.058
236.1495 -0.245 0.066 1.8 3.64 358.174 353.069
236.1846 -0.245 0.066 1.816 4.317 358.105 353.957
236.2162 -0.245 0.065 1.833 4.378 357.972 354.589
236.2504 -0.246 0.064 1.85 4.048 358.065 354.762
236.2827 -0.246 0.063 1.868 3.568 358.462 354.403
236.3156 -0.246 0.061 1.886 3.174 359.067 353.948
236.3504 -0.247 0.058 1.905 2.68 359.794 353.75
236.3828 -0.249 0.056 1.925 1.941 0.489 353.647
236.4164 -0.252 0.052 1.946 1.436 0.964 353.181
236.4513 -0.255 0.049 1.967 1.726 1.323 353.146
236.4818 -0.259 0.046 1.988 2.184 1.535 353.453
236.5161 -0.264 0.045 2.009 2.344 1.729 353
236.5511 -0.269 0.044 2.031 2.202 1.888 352.848
236.5822 -0.274 0.051 2.054 1.869 2.156 352.403
236.6167 -0.279 0.058 2.077 0.91 2.401 352.963
236.6505 -0.283 0.065 2.099 0.654 2.46 353.163
236.6816 -0.287 0.072 2.121 0.067 2.471 353.435
236.7154 -0.29 0.074 2.143 359.569 2.223 353.864
236.7502 -0.291 0.073 2.164 0.2 1.986 354.69
236.7816 -0.292 0.07 2.183 1.036 1.855 354.857
236.815 -0.292 0.067 2.202 1.549 1.903 354.701
236.8517 -0.291 0.066 2.221 1.901 2.289 354.85
236.8815 -0.288 0.064 2.24 2.655 2.647 355.408
236.9164 -0.285 0.064 2.258 3.255 2.83 355.182
236.9496 -0.284 0.063 2.277 3.318 2.87 354.123
236.982 -0.282 0.063 2.296 3.099 2.767 353.25
237.0155 -0.28 0.062 2.315 3.246 2.829 352.899
237.0503 -0.277 0.061 2.335 3.257 3.038 353.028
237.082 -0.275 0.06 2.355 3.023 3.1 353.297
237.1158 -0.273 0.058 2.375 2.724 3.005 353.671
237.1489 -0.27 0.054 2.396 2.522 2.628 354.297
237.1826 -0.267 0.051 2.417 2.252 2.108 354.438
237.2171 -0.264 0.049 2.44 1.664 1.66 354.189
237.2518 -0.26 0.049 2.463 1.312 1.311 354.108
237.2848 -0.254 0.049 2.486 1.471 1.228 354.668
237.316 -0.249 0.05 2.509 2.014 1.294 355.261
237.3486 -0.244 0.056 2.532 2.315 1.337 354.955
237.3818 -0.24 0.061 2.554 2.332 1.171 355.357
237.4142 -0.237 0.064 2.575 1.873 0.705 356.253
237.4538 -0.234 0.073 2.597 0.528 0.166 356.33
237.4824 -0.232 0.071 2.618 0.638 359.528 355.707
237.5175 -0.231 0.068 2.638 1.577 358.98 354.521
237.5524 -0.229 0.066 2.657 2.55 358.392 354.392
237.5821 -0.227 0.066 2.677 2.753 357.989 354.353
237.6166 -0.226 0.066 2.697 2.955 357.89 354.374
237.649 -0.224 0.064 2.715 3.789 357.649 355.191
237.6814 -0.222 0.063 2.734 4.192 357.423 355.765
237.7148 -0.221 0.063 2.754 3.963 357.206 355.869
237.7493 -0.22 0.061 2.774 3.623 357.129 355.598
237.7811 -0.219 0.06 2.796 3.128 357.395 355.319
237.8153 -0.218 0.057 2.818 2.876 357.826 354.856
237.8472 -0.218 0.056 2.84 2.78 358.291 354.403
237.8823 -0.218 0.055 2.863 2.39 358.563 354.371
237.9151 -0.219 0.052 2.887 1.857 358.65 354.514
237.95 -0.221 0.049 2.911 1.661 358.66 354.294
237.9823 -0.223 0.045 2.935 2.139 358.934 354.417
238.0151 -0.225 0.042 2.959 2.343 359.394 354.541
238.049 -0.227 0.044 2.985 1.605 359.895 354.172
238.0827 -0.23 0.051 3.011 0.916 0.482 353.606
238.1147 -0.232 0.058 3.036 0.419 0.946 353.971
238.1488 -0.234 0.066 3.061 359.501 1.28 353.719
238.1816 -0.235 0.067 3.084 359.515 1.223 354.547
238.2141 -0.236 0.06 3.105 1.37 0.713 355.832
238.248 -0.237 0.061 3.125 2.167 0.61 354.782
238.2806 -0.237 0.062 3.145 1.827 0.899 354.238
238.3143 -0.236 0.063 3.164 2.304 1.072 354.993
238.3474 -0.235 0.063 3.183 3.394 1.136 355.718
238.3809 -0.235 0.063 3.201 4.062 1.035 355.551
238.4138 -0.235 0.062 3.22 3.644 1.137 354.357
238.4489 -0.235 0.062 3.24 3.331 1.369 353.822
238.4836 -0.234 0.06 3.26 3.206 1.583 354.001
238.5146 -0.234 0.059 3.28 2.852 1.575 353.935
238.5492 -0.234 0.056 3.301 2.532 1.179 353.905
238.5832 -0.234 0.054 3.323 2.164 0.761 353.665
238.6154 -0.232 0.053 3.345 1.879 0.718 353.421
238.6499 -0.23 0.05 3.368 2.128 0.819 353.996
238.6859 -0.228 0.047 3.39 2.629 0.767 354.738
238.7147 -0.225 0.047 3.412 2.674 0.601 354.786
238.7479 -0.223 0.048 3.435 2.203 0.341 355.101
238.7809 -0.221 0.05 3.458 1.718 0.017 355.338
238.8157 -0.218 0.056 3.48 1.463 359.727 355.363
238.8484 -0.217 0.06 3.502 0.825 359.489 355.416
238.8824 -0.215 0.065 3.524 0.499 359.436 355.186
238.9145 -0.214 0.068 3.544 0.927 359.542 355.019
238.9467 -0.214 0.064 3.563 2.111 359.666 354.698
238.9813 -0.214 0.063 3.581 2.926 359.612 354.907
239.0152 -0.214 0.062 3.6 3.1 359.367 354.999
239.0473 -0.215 0.063 3.619 3.099 358.965 354.495
239.0823 -0.217 0.063 3.637 3.123 358.411 354.467
239.1141 -0.217 0.064 3.657 3.029 358.008 354.772
239.1469 -0.218 0.065 3.677 2.592 357.98 354.807
239.1803 -0.219 0.064 3.698 2.139 358.005 354.984
239.214 -0.22 0.061 3.719 2.485 357.945 355.157
239.2475 -0.221 0.055 3.74 3.158 358.002 355.093
239.28 -0.223 0.05 3.762 3.198 358.252 354.999
239.3137 -0.225 0.045 3.784 2.948 358.612 354.854
239.3462 -0.228 0.042 3.807 2.914 359.106 354.514
239.3798 -0.231 0.04 3.83 2.851 359.595 354.017
239.4155 -0.235 0.041 3.855 2.243 0.174 353.589
239.4506 -0.24 0.044 3.88 1.734 0.551 353.684
239.4863 -0.244 0.055 3.905 1.566 0.849 353.321
239.5135 -0.249 0.06 3.929 1.718 0.967 353.415
239.5497 -0.253 0.067 3.952 1.701 0.971 352.947
239.583 -0.256 0.069 3.975 1.069 1.054 353.184
239.614 -0.258 0.067 3.997 1.594 1.196 353.547
239.6515 -0.259 0.067 4.018 2.193 1.62 353.487
239.6803 -0.259 0.065 4.038 2.882 1.887 353.9
239.7137 -0.259 0.064 4.058 3.159 2.012 354.076
239.7462 -0.258 0.064 4.078 4.002 2.119 354.218
239.7799 -0.257 0.062 4.097 4.794 2.003 354.666
239.8162 -0.256 0.06 4.116 4.84 1.841 354.294
239.8461 -0.255 0.059 4.137 4.592 1.88 353.688
239.8804 -0.253 0.058 4.157 4.492 1.979 353.618
239.9148 -0.251 0.056 4.178 4.431 1.894 353.636
239.9457 -0.249 0.055 4.199 4.103 1.604 353.468
239.9803 -0.247 0.054 4.221 3.514 1.32 353.362
240.0128 -0.244 0.052 4.243 2.856 1.08 353.57
240.0461 -0.241 0.048 4.267 2.39 0.881 353.816
240.0802 -0.238 0.046 4.29 2.026 0.716 354.091
240.1121 -0.234 0.044 4.315 2.024 0.62 354.288
240.1478 -0.229 0.045 4.34 1.806 0.99 354.184
240.1803 -0.223 0.046 4.364 1.989 1.543 354.573
240.2135 -0.218 0.052 4.388 1.989 1.806 355.286
240.2467 -0.214 0.056 4.412 1.732 1.538 355.659
240.28 -0.21 0.059 4.435 1.442 1.14 355.661
240.3132 -0.208 0.065 4.457 0.357 0.772 355.183
240.3462 -0.205 0.064 4.478 0.507 0.676 354.284
240.3798 -0.203 0.062 4.498 1.525 0.776 353.773
240.4123 -0.202 0.061 4.518 2.313 0.753 354.108
240.446 -0.201 0.061 4.538 2.56 0.474 354.57
240.48 -0.201 0.061 4.558 2.922 359.991 354.571
240.5174 -0.201 0.061 4.577 3.313 359.334 354.871
240.546 -0.201 0.061 4.596 3.394 358.832 355.126
240.5829 -0.201 0.06 4.616 2.956 358.433 355.403
240.6178 -0.201 0.059 4.636 2.552 358.205 355.084
240.6461 -0.201 0.056 4.657 2.449 358.11 354.847
240.6833 -0.202 0.053 4.678 2.276 357.942 354.688
240.7191 -0.203 0.051 4.7 1.837 357.857 354.042
240.7468 -0.204 0.048 4.722 1.638 357.791 353.542
240.7796 -0.206 0.047 4.744 1.582 357.998 353.204
240.812 -0.207 0.046 4.767 1.692 358.614 353.238
240.8444 -0.209 0.046 4.79 1.665 359.193 353.199
240.8804 -0.211 0.046 4.813 1.248 359.528 353.077
240.9108 -0.214 0.049 4.836 1.147 359.747 352.923
240.9468 -0.217 0.053 4.858 0.773 359.661 353.439
240.9805 -0.219 0.06 4.881 0.388 359.568 353.078
241.0138 -0.221 0.068 4.904 359.279 359.805 352.496
241.0469 -0.222 0.072 4.927 358.465 0.06 353.089
241.0803 -0.221 0.068 4.948 359.492 0.228 354.703
241.1121 -0.22 0.065 4.969 0.585 0.713 354.713
241.1455 -0.22 0.063 4.989 1.383 1.373 353.885
241.1805 -0.218 0.061 5.009 2.794 1.881 354.288
241.2114 -0.216 0.059 5.027 4.757 1.958 355.255
241.246 -0.216 0.056 5.045 5.958 1.611 355.351
241.2781 -0.215 0.055 5.064 5.973 1.171 354.622
241.3121 -0.214 0.055 5.084 5.314 0.744 353.891
241.3452 -0.213 0.054 5.104 4.661 0.726 353.765
241.3788 -0.21 0.053 5.126 3.76 0.917 354.001
241.4132 -0.208 0.052 5.149 2.836 1.228 354.101
241.4464 -0.205 0.05 5.173 2.185 1.489 354.357
241.4795 -0.202 0.047 5.197 1.431 1.65 354.425
241.5125 -0.199 0.044 5.223 0.821 1.6 354.364
241.5488 -0.196 0.042 5.249 0.413 1.386 354.269
241.5775 -0.193 0.04 5.276 0.344 1.229 354.141
241.6171 -0.189 0.043 5.303 0.432 1.419 354.269
241.6454 -0.185 0.047 5.33 0.745 1.623 354.452
241.6801 -0.182 0.054 5.356 1.144 1.537 354.913
241.712 -0.181 0.057 5.381 1.243 1.024 355.438
241.7464 -0.18 0.058 5.406 1.5 0.384 355.533
241.7777 -0.179 0.062 5.429 1.847 359.9 355.367
241.8122 -0.178 0.06 5.449 3.1 359.408 355.002
241.8437 -0.178 0.058 5.469 4.074 359.004 354.384
241.8804 -0.178 0.059 5.489 4.757 358.551 354.019
241.9112 -0.179 0.059 5.508 5.046 357.981 354.087
241.9443 -0.179 0.057 5.528 5.308 357.451 354.004
241.9773 -0.18 0.056 5.548 5.348 356.978 353.828
242.0115 -0.181 0.055 5.568 4.982 356.635 354.066
242.044 -0.181 0.055 5.59 4.491 356.359 354.45
242.0778 -0.182 0.053 5.612 4.292 356.242 354.333
242.112 -0.182 0.05 5.634 4.047 356.181 354.039
242.1441 -0.183 0.047 5.657 3.797 356.24 353.551
242.1799 -0.184 0.043 5.681 3.548 356.447 353.481
242.2104 -0.185 0.039 5.705 3.502 356.932 353.574
242.2443 -0.186 0.035 5.729 3.578 357.713 353.422
242.2778 -0.188 0.036 5.754 3.254 358.38 353.359
242.3132 -0.189 0.039 5.779 2.767 358.84 353.604
242.3441 -0.192 0.047 5.805 2.533 359.272 352.943
242.3784 -0.194 0.054 5.831 1.939 359.652 353.133
242.4118 -0.195 0.062 5.856 1.627 359.824 353.278
242.4436 -0.196 0.068 5.881 1.171 359.933 353.828
242.482 -0.197 0.069 5.905 0.828 359.661 354.76
242.5125 -0.197 0.065 5.926 2.108 359.256 355.206
242.5469 -0.195 0.063 5.947 2.942 359.249 354.411
242.5774 -0.194 0.063 5.968 3.181 359.373 353.994
242.6104 -0.191 0.064 5.99 3.59 359.629 354.362
242.6458 -0.188 0.064 6.01 4.332 359.941 355.07
242.6805 -0.184 0.062 6.03 4.703 0.389 355.145
242.7115 -0.181 0.06 6.051 4.736 0.876 354.786
242.743 -0.177 0.058 6.072 4.498 1.158 354.376
242.7781 -0.174 0.057 6.094 3.699 1.252 353.855
242.8117 -0.171 0.056 6.117 2.938 1.322 353.354
242.8442 -0.168 0.054 6.14 2.622 1.264 353.312
242.8777 -0.164 0.05 6.164 2.685 0.871 354.124
242.9112 -0.161 0.046 6.188 2.838 0.097 354.518
242.9425 -0.157 0.043 6.212 2.846 359.374 354.387
242.9781 -0.153 0.043 6.237 2.478 358.862 354.244
243.0108 -0.147 0.044 6.262 2.082 358.808 354.539
243.0425 -0.141 0.048 6.287 2.204 359.324 354.502
243.0778 -0.135 0.054 6.31 2.141 0.045 355.093
243.1122 -0.131 0.059 6.333 2.522 0.455 355.619
243.1423 -0.127 0.068 6.356 1.976 0.581 356.066
243.1777 -0.124 0.068 6.377 1.733 0.142 356.732
243.2134 -0.123 0.065 6.398 2.419 359.662 355.387
243.2443 -0.122 0.064 6.418 2.994 359.292 354.793
243.2785 -0.12 0.063 6.438 3.48 358.756 354.729
243.3122 -0.119 0.062 6.457 4.15 358.364 354.444
243.344 -0.119 0.062 6.476 4.813 358.019 354.216
243.3763 -0.118 0.061 6.495 5.024 357.585 354.537
243.4135 -0.118 0.061 6.515 4.633 357.174 354.892
243.4423 -0.118 0.061 6.536 4.268 356.774 354.882
243.4789 -0.118 0.058 6.557 4.195 356.433 354.509
243.5117 -0.118 0.055 6.579 4.231 356.298 354.134
243.5443 -0.118 0.052 6.601 4.019 356.339 353.786
243.5763 -0.118 0.048 6.624 3.795 356.703 353.402
243.6183 -0.118 0.045 6.647 3.822 357.67 353.2
243.6423 -0.119 0.044 6.67 3.921 358.369 353.023
243.6797 -0.12 0.045 6.693 3.741 359.234 352.679
243.715 -0.123 0.047 6.717 3.215 0.08 352.517
243.7432 -0.124 0.051 6.741 3.105 0.683 352.57
243.7823 -0.127 0.057 6.765 2.696 1.147 353.031
243.8129 -0.129 0.062 6.788 2.293 1.152 353.189
243.8433 -0.132 0.07 6.812 1.671 0.82 352.751
243.8787 -0.134 0.074 6.836 1.012 0.187 352.645
243.9096 -0.135 0.073 6.858 0.827 359.39 353.143
243.9429 -0.135 0.069 6.879 1.542 359.371 353.065
243.9781 -0.133 0.068 6.901 1.885 359.835 352.836
244.0109 -0.131 0.068 6.923 2.219 0.407 353.045
244.0421 -0.129 0.068 6.943 3.47 0.883 353.903
244.0776 -0.126 0.068 6.962 4.781 1.081 354.651
244.1139 -0.124 0.067 6.982 5.24 1.157 354.405
244.1431 -0.123 0.066 7.002 4.786 1.179 353.562
244.1769 -0.121 0.065 7.023 3.94 1.282 352.855
244.2123 -0.118 0.063 7.044 3.564 1.57 352.661
244.2415 -0.116 0.06 7.065 3.785 1.838 352.777
244.278 -0.113 0.055 7.086 4.044 1.872 353.393
244.311 -0.111 0.05 7.107 4.18 1.559 353.824
244.3417 -0.108 0.048 7.129 3.766 1.158 354.414
244.3771 -0.104 0.048 7.152 2.564 0.714 354.906
244.4122 -0.1 0.05 7.176 1.581 0.242 355.28
244.4417 -0.095 0.054 7.2 1.099 359.706 355.513
244.4772 -0.09 0.06 7.224 1.359 359.114 355.401
244.5118 -0.086 0.065 7.247 1.522 358.606 355.17
244.5412 -0.081 0.069 7.27 2.063 358.373 354.869
244.5776 -0.077 0.074 7.291 2.179 358.266 355.601
244.6136 -0.075 0.073 7.312 1.891 358.001 356.002
244.6468 -0.073 0.07 7.331 2.401 357.936 355.109
244.6761 -0.071 0.069 7.35 2.949 357.743 354.877
244.7146 -0.07 0.068 7.369 3.442 357.425 355.071
244.7456 -0.07 0.068 7.388 4.105 357.108 354.833
244.7777 -0.069 0.067 7.407 4.789 356.869 354.489
244.8133 -0.069 0.065 7.426 5.399 356.763 354.626
244.843 -0.069 0.064 7.446 5.525 356.903 355.045
244.8773 -0.069 0.062 7.466 5.283 357.154 355.306
244.9098 -0.07 0.06 7.487 4.942 357.109 355.284
244.9429 -0.072 0.058 7.508 4.725 356.8 355.065
244.9767 -0.075 0.056 7.53 4.452 356.5 354.686
245.0103 -0.077 0.053 7.552 3.91 356.417 354.286
245.0434 -0.08 0.05 7.574 3.543 356.655 354.149
245.075 -0.082 0.048 7.597 3.447 357.461 354.351
245.1092 -0.085 0.046 7.62 3.512 358.067 354.555
245.142 -0.09 0.047 7.643 3.589 358.478 354.123
245.1768 -0.094 0.051 7.666 3.544 358.836 353.658
245.2097 -0.098 0.06 7.688 3.027 359.213 353.039
245.2411 -0.102 0.065 7.711 2.483 359.313 353.144
245.2763 -0.106 0.074 7.732 1.456 359.519 352.881
245.3099 -0.109 0.079 7.754 0.285 359.681 353
245.3409 -0.112 0.079 7.775 359.529 359.703 353.436
245.3754 -0.114 0.077 7.796 0.159 359.707 353.883
245.4096 -0.116 0.074 7.816 0.903 359.679 353.95
245.4411 -0.117 0.072 7.836 1.368 359.633 354.182
245.4752 -0.117 0.072 7.856 2.107 359.543 354.581
245.5079 -0.117 0.071 7.875 2.806 359.378 354.696
245.5415 -0.117 0.069 7.894 3.316 359.111 354.095
245.5752 -0.117 0.067 7.913 3.447 358.849 353.368
245.608 -0.117 0.065 7.932 3.359 358.672 352.839
245.6422 -0.116 0.064 7.952 3.145 358.755 352.6
245.677 -0.114 0.062 7.973 2.998 358.796 352.721
245.7085 -0.113 0.06 7.994 2.833 358.765 352.927
245.7431 -0.111 0.058 8.015 2.661 358.711 353.099
245.7748 -0.108 0.055 8.037 2.503 358.779 353.33
245.8078 -0.103 0.052 8.059 2.537 358.906 353.508
245.8429 -0.098 0.048 8.082 2.835 359.112 353.742
245.8756 -0.094 0.045 8.105 3.181 359.221 353.729
245.9098 -0.088 0.045 8.128 3.182 359.458 353.705
245.9418 -0.082 0.049 8.151 3.282 359.796 353.431
245.9745 -0.077 0.056 8.174 2.827 0.018 353.274
246.0099 -0.074 0.061 8.195 2.396 0.119 353.41
246.0407 -0.07 0.066 8.216 1.883 0.173 353.534
246.0741 -0.068 0.067 8.236 1.937 0.136 353.618
246.1091 -0.066 0.064 8.255 3.135 0.022 352.772
246.1399 -0.065 0.061 8.272 4.143 359.96 352.482
246.1757 -0.063 0.06 8.29 4.395 359.931 352.521
246.2063 -0.062 0.061 8.308 4.319 0.028 352.282
246.2405 -0.06 0.06 8.325 4.546 0.238 352.169
246.2742 -0.058 0.059 8.343 5.302 0.746 352.645
246.308 -0.055 0.059 8.36 5.688 1.517 353.157
246.3399 -0.053 0.058 8.377 5.833 2.346 353.347
246.3744 -0.05 0.057 8.395 6.108 3.137 353.275
246.4092 -0.047 0.055 8.413 6.494 3.87 353.085
246.4408 -0.045 0.053 8.432 6.508 4.5 352.733
246.4742 -0.043 0.051 8.451 6.538 5.194 352.309
246.5096 -0.042 0.047 8.47 6.542 5.997 352.246
246.5429 -0.04 0.045 8.489 6.589 6.909 352.083
246.5746 -0.038 0.043 8.509 6.979 7.999 352.066
246.6075 -0.036 0.043 8.529 7.181 9.237 351.79
246.6414 -0.034 0.044 8.55 6.856 10.41 351.524
246.6777 -0.032 0.046 8.571 6.894 11.417 351.739
246.7069 -0.03 0.047 8.591 7.371 12.368 351.621
246.7434 -0.028 0.049 8.612 7.743 13.029 351.619
246.7781 -0.025 0.055 8.632 7.812 13.717 350.987
246.8073 -0.022 0.062 8.652 7.331 14.493 350.739
246.8478 -0.017 0.065 8.67 7.346 15.13 351.435
246.873 -0.012 0.065 8.687 7.235 15.994 351.863
246.9075 -0.005 0.064 8.702 6.956 17.148 352.008
246.942 0.004 0.064 8.716 6.671 18.602 352.17
246.9743 0.013 0.062 8.729 6.907 20.395 352.332
247.0082 0.025 0.061 8.738 8.291 22.868 352.535
247.0407 0.039 0.06 8.745 9.318 25.957 352.389
247.0733 0.053 0.06 8.752 9.706 29.861 351.968
247.1102 0.07 0.059 8.753 9.718 35.943 351.126
247.1401 0.085 0.057 8.756 9.78 40.975 350.868
247.1751 0.1 0.057 8.757 9.894 46.741 350.677
247.2114 0.116 0.057 8.756 9.542 53.087 351.037
247.2408 0.132 0.056 8.755 9.312 59.174 351.757
247.2738 0.147 0.054 8.752 9.371 64.905 352.355
247.3089 0.162 0.052 8.748 9.21 70.807 352.422
247.3404 0.177 0.05 8.744 8.59 75.773 352.335
247.3736 0.192 0.049 8.742 8.056 80.155 352.159
247.4072 0.208 0.049 8.74 7.216 83.365 352.062
247.4398 0.224 0.05 8.74 5.795 85.597 351.52
247.4738 0.241 0.05 8.741 4.534 87.015 351.455
247.5067 0.259 0.049 8.742 3.301 87.85 351.537
247.5395 0.277 0.047 8.74 2.863 88.617 351.291
247.5736 0.297 0.053 8.737 2.466 89.898 350.028
247.6081 0.317 0.06 8.732 2.202 92.061 348.89
247.6394 0.336 0.068 8.725 1.957 94.837 348.091
247.6772 0.353 0.075 8.718 1.907 97.732 348.121
247.7052 0.368 0.075 8.712 2.003 100.023 348.606
247.7452 0.382 0.066 8.709 2.497 101.41 348.856
247.7761 0.395 0.06 8.705 2.648 102.838 348.677
247.8076 0.407 0.057 8.699 2.684 104.5 348.767
247.8427 0.419 0.053 8.693 3.118 106.192 347.93
247.8725 0.431 0.051 8.686 4.47 108.461 346.926
247.9076 0.441 0.052 8.677 5.648 111.38 346.72
247.9391 0.451 0.056 8.666 5.843 115.021 348.258
247.9768 0.46 0.058 8.654 5.836 118.741 349.821
248.0055 0.468 0.059 8.641 5.812 122.533 350.521
248.0397 0.477 0.061 8.626 4.963 127.025 350.126
248.0745 0.484 0.062 8.609 4.164 132.406 349.358
248.1059 0.491 0.063 8.591 3.841 137.532 348.741
248.1407 0.499 0.062 8.574 3.891 141.885 348.265
248.1725 0.509 0.061 8.558 3.694 145.454 347.881
248.2066 0.52 0.057 8.54 3.101 148.21 347.662
248.239 0.533 0.054 8.522 2.46 150.138 347.381
248.2755 0.547 0.05 8.505 2.091 150.992 347.518
248.3051 0.561 0.046 8.488 2.277 151.296 346.943
248.3406 0.575 0.044 8.468 2.463 152.142 346.004
248.3719 0.587 0.042 8.448 2.521 153.687 345.351
248.4067 0.599 0.039 8.426 2.905 155.781 345.085
