# Supplementary material for: Quantifying Spatiotemporal Gait Parameters with HoloLens in Healthy Adults and People with Parkinson’s Disease: Test-Retest Reliability, Concurrent Validity, and Face Validity
Source: Sensors (Basel). 2020 Jun 5;20(11):3216. doi: 10.3390/s20113216 (PMC7313704; doi:10.3390/s20113216)
Supplement: Supplementary file 1 [file sensors-20-03216-s001.zip › Data/HYA_09_SWS1_IWW_raw.csv]

IWW_x_SpineBase IWW_x_Head IWW_x_ShoulderLeft IWW_x_ElbowLeft IWW_x_WristLeft IWW_x_HandLeft IWW_x_ShoulderRight IWW_x_ElbowRight IWW_x_WristRight IWW_x_HandRight IWW_x_HipLeft IWW_x_KneeLeft IWW_x_AnkleLeft IWW_x_FootLeft IWW_x_HipRight IWW_x_KneeRight IWW_x_AnkleRight IWW_x_FootRight IWW_x_SpineShoulder IWW_y_SpineBase IWW_y_Head IWW_y_ShoulderLeft IWW_y_ElbowLeft IWW_y_WristLeft IWW_y_HandLeft…
-0.26097539280951 -0.243963089214265 -0.265938482023776 -0.263 -0.214963089214265 -0.194926178428531 -0.22797539280951 -0.21397539280951 -0.162963089214265 -0.155963089214265 -0.242950785619021 -0.259938482023776 -0.295963089214265 -0.175963089214265 -0.220963089214265 -0.250963089214265 -0.291 -0.169 -0.247963089214265 0.868398981624529 1.56843904980023 1.31427031424761 1.09746632969382 0.856912…
-0.258953365132917 -0.240860095398751 -0.261 -0.262930047699376 -0.211976682566458 -0.188930047699375 -0.225930047699375 -0.211930047699375 -0.159860095398751 -0.152930047699375 -0.238930047699375 -0.255 -0.293069952300624 -0.174492315746656 -0.217906730265834 -0.247813460531668 -0.290930047699375 -0.168930047699375 -0.244906730265834 0.869110206677913 1.56755160572393 1.31273640169275 1.09965764…
-0.256996346034203 -0.234998173017101 -0.260989038102608 -0.259998173017101 -0.210994519051304 -0.185998173017101 -0.22298721111971 -0.208996346034203 -0.153990865085507 -0.149994519051304 -0.235996346034203 -0.254992692068406 -0.296 -0.236888554043186 -0.213996346034203 -0.239979903188115 -0.287994519051304 -0.165998173017101 -0.240994519051304 0.868699689412907 1.56719945190513 1.3146769123989 …
-0.254919543326293 -0.233839086652585 -0.254946362217528 -0.258932952771911 -0.207932952771911 -0.184973181108764 -0.215959771663146 -0.206919543326293 -0.148825677206968 -0.146906133880675 -0.233919543326293 -0.250919543326293 -0.295892724435057 -0.175906133880675 -0.211959771663146 -0.228772039424496 -0.284919543326293 -0.164919543326293 -0.237973181108764 0.868542068501056 1.56692065054625 1.3…
-0.248913383915438 -0.221935037936579 -0.25102165402114 -0.253913383915438 -0.202913383915438 -0.182913383915438 -0.212891729894298 -0.20097834597886 -0.136 -0.139870075873157 -0.227913383915438 -0.24497834597886 -0.288 -0.169 -0.208870075873157 -0.211696843704034 -0.278870075873157 -0.160407511374128 -0.235891729894298 0.869418306828584 1.56840513702596 1.31771104355078 1.10176961957651 0.857744…
-0.244999149770894 -0.218999149770894 -0.251997449312681 -0.24999872465634 -0.198999149770894 -0.179000425114553 -0.208 -0.199996599083574 -0.135997874427234 -0.133997874427234 -0.223999149770894 -0.24399872465634 -0.288 -0.169 -0.202999574885447 -0.197992773052596 -0.272994898625362 -0.223964715492085 -0.230998299541787 0.868889808698451 1.5668291880312 1.31820902648767 1.08864770863256 0.856160…
-0.242962280898446 -0.216911988763041 -0.245874269661487 -0.246911988763041 -0.196962280898446 -0.179886842695338 -0.207924561796892 -0.192 -0.130987426966149 -0.128911988763041 -0.221924561796892 -0.240987426966149 -0.288037719101554 -0.169012573033851 -0.201974853932297 -0.180673101119866 -0.260786258424528 -0.140761112356825 -0.226949707864595 0.868431953258335 1.56486342134767 1.3159036550559…
-0.239891181780424 -0.209934709068255 -0.235934709068255 -0.24 -0.193978236356085 -0.17104352728783 -0.20195647271217 -0.191934709068255 -0.12995647271217 -0.121825890848679 -0.215978236356085 -0.239847654492594 -0.29104352728783 -0.171436400498399 -0.199869418136509 -0.154542963477782 -0.243717072629103 -0.121717072629103 -0.222912945424339 0.867788029995847 1.56040933581448 1.31462130581863 1.0…
-0.234987630646187 -0.206987630646187 -0.23298350752825 -0.239975261292375 -0.192975261292375 -0.172987630646187 -0.199979384410312 -0.189 -0.127987630646187 -0.113979384410312 -0.214987630646187 -0.232987630646187 -0.292991753764125 -0.236008246235875 -0.193995876882062 -0.133934030112999 -0.230958768820625 -0.1089670150565 -0.218987630646187 0.867246289193856 1.55992616550032 1.31467707258626 1…
-0.231958115770688 -0.203902270131606 -0.228874347312065 -0.233958115770688 -0.186958115770688 -0.169972077180459 -0.194916231541376 -0.188958115770688 -0.124944154360918 -0.108916231541376 -0.211958115770688 -0.23 -0.291111691278165 -0.2382373439661 -0.192916231541376 -0.117734733214359 -0.220441543609176 -0.100427582199405 -0.215916231541376 0.866327801358465 1.55901661407763 1.31390856979701 1…
-0.228880608023215 -0.196928364813929 -0.21976121604643 -0.230808972837144 -0.183928364813929 -0.167928364813929 -0.188928364813929 -0.185928364813929 -0.120856729627858 -0.102785094441787 -0.208856729627858 -0.229856729627858 -0.298808972837144 -0.254474675302145 -0.187 -0.0986895808603585 -0.180641824069644 -0.0596418240696444 -0.209832851232501 0.864755701888836 1.56019262662349 1.309558060802…
-0.223993543277939 -0.193991929097424 -0.209995964548712 -0.222991929097424 -0.180997578729227 -0.164994350368197 -0.185991122007167 -0.18299677163897 -0.11499677163897 -0.093994350368197 -0.202994350368197 -0.22399677163897 -0.291 -0.232948346223515 -0.186991122007167 -0.0859919290974243 -0.165983051104591 -0.0449822440143334 -0.202993543277939 0.864580153347149 1.56030004035451 1.30907113799726…
-0.215877982405179 -0.183877982405179 -0.204780368329322 -0.212926789443107 -0.177841377126732 -0.157926789443107 -0.174975596481036 -0.178914587683625 -0.11082917536725 -0.0869145876836251 -0.195841377126732 -0.219963394721554 -0.290951192962072 -0.169780912606856 -0.175877982405179 -0.0758169736077681 -0.144499727861233 -0.022524131380197 -0.194804771848286 0.86474242402357 1.56034597341937 1.3…
-0.205838299975911 -0.173884499982794 -0.187023100003441 -0.206768999965588 -0.164930699989676 -0.151838299975911 -0.17281519997247 -0.171907599986235 -0.097 -0.0799537999931176 -0.182884499982794 -0.216907599986235 -0.287 -0.233046200006882 -0.165838299975911 -0.0608151999724702 -0.10363039994494 0.0148911998348214 -0.178907599986235 0.862475580994873 1.55999874799683 1.30870452299769 1.06996146…
-0.19898527910014 -0.168966352228892 -0.187974764171669 -0.196976867157363 -0.161987382085835 -0.14498527910014 -0.164976867157363 -0.167983176114446 -0.0969768671573633 -0.0779768671573633 -0.177978970143058 -0.212989485071529 -0.286993691042917 -0.23484648204432 -0.15898527910014 -0.0529873820858345 -0.0879200865436188 -0.0317791865021045 -0.174981073128752 0.861017203029027 1.55910500510595 1.…
-0.191853818021135 -0.152914727178995 -0.175878181684279 -0.185902545347423 -0.155841636189563 -0.137853818021135 -0.153853818021135 -0.159829454357991 -0.0859512726737116 -0.0669147271789953 -0.167890363515851 -0.207951272673712 -0.283963454505284 -0.162 -0.151853818021135 -0.0469147271789953 -0.0496832723791253 0.0732680002945863 -0.165878181684279 0.859693776367787 1.56144272359539 1.307678205…
-0.179784645350522 -0.145676968025783 -0.165720038955679 -0.177655432560835 -0.142763109885574 -0.125763109885574 -0.141956929070104 -0.145741574420626 -0.0816769680257829 -0.0597415744206263 -0.158784645350522 -0.203935393605157 -0.280978464535052 -0.161935393605157 -0.139827716280418 -0.0398061808154697 -0.0233108651216702 0.0957322058082254 -0.155720038955679 0.859965543256083 1.55836680740158…
-0.169983770211424 -0.130989180140949 -0.152986475176187 -0.161981065246661 -0.13197971276428 -0.114978360281899 -0.139970245387611 -0.133978360281899 -0.0669851226938053 -0.0479851226938053 -0.148982417729043 -0.200989180140949 -0.279995942552856 -0.159094673766694 -0.131975655317136 -0.0309945900704746 0.00800946737666938 0.129006762411907 -0.142981065246661 0.858396767567109 1.55595035164542 1…
-0.157817327639776 -0.122756436853034 -0.142805149482427 -0.147890396583865 -0.116841683954472 -0.0988051494824275 -0.117914752898562 -0.117853862111821 -0.0558051494824274 -0.0368416839544723 -0.135780793167731 -0.192853862111821 -0.276951287370607 -0.22807446004153 -0.113914752898562 -0.0268782184265172 0.0152313849896174 0.133756436853034 -0.128853862111821 0.856021569249481 1.55615897352071 1…
-0.142707851692882 -0.102797743479688 -0.126707851692882 -0.138640432852778 -0.103685378746181 -0.0827303246395838 -0.110685378746181 -0.105640432852778 -0.0398202164263892 -0.0237078516928825 -0.117797743479688 -0.180730324639584 -0.272730324639584 -0.152752797586285 -0.106707851692882 -0.0168426893730906 0.0341573106269094 0.115056228494963 -0.116640432852778 0.856925166932613 1.55203348376802 …
-0.129911481687956 -0.0939396466054245 -0.113935623045786 -0.122947693724701 -0.0899356230457862 -0.0709195288072327 -0.0968873403301258 -0.0899315994861478 -0.0318833167704874 -0.0109074581283176 -0.108911481687956 -0.168927575926509 -0.260963787963255 -0.14195171728434 -0.0938833167704874 -0.00991952880723271 0.0410321884771069 0.160871246091572 -0.100919528807233 0.855396480839615 1.5525981520…
-0.107790577186241 -0.0786649234979857 -0.097734731102572 -0.109720769581655 -0.0736928465398202 -0.0507626541444065 -0.0688045387071583 -0.0726928465398202 -0.0027068080607375 0.0122233843346762 -0.0867766156653238 -0.150832461748993 -0.252111692167338 -0.130139615209173 -0.0648464232699101 0.0101675382510071 0.0491535767300899 0.129097730646421 -0.0807626541444065 0.852058516527759 1.5472609245…
-0.0926208453703625 -0.0547867255208289 -0.0788104226851813 -0.0897393311921242 -0.0516919368634195 -0.0335734510416578 -0.0546682396990672 -0.0505260567129531 0.0182606688078758 0.0283791546296375 -0.0706208453703625 -0.13869193686342 -0.259763028356477 -0.141635104340312 -0.0536208453703625 0.0221658801504664 0.0601658801504664 0.137255949710674 -0.0637156340277719 0.852629904601272 1.552102461…
-0.0769680031589818 -0.045966611991981 -0.0709638296579795 -0.0789693943259826 -0.0389777413279874 -0.0159777413279874 -0.0409819148289897 -0.0309721766599842 0.0290194763380111 0.0440236498390134 -0.0549638296579795 -0.125968003158982 -0.249984697162991 -0.208993044164996 -0.0379721766599842 0.0290208675050118 0.0670111293360063 0.189011129336006 -0.0519680031589818 0.851392545835611 1.545206148…
-0.0537372224645516 -0.0218340352407694 -0.0449308480169873 -0.0567648832577567 -0.0226680704815388 0.000290438328653513 -0.0276404096883337 -0.0107787136543592 0.0433180991218586 0.0613457599150637 -0.0288893568271796 -0.102820204844167 -0.238737222464552 -0.203668070481539 -0.0175989184985261 0.0441797951558331 0.0751106431728204 0.197082982379615 -0.0288202048441669 0.853220968127762 1.5496433…
-0.0345228224101402 -0.00958789208148468 -0.0395445123005883 -0.0394577527387956 0.00145548769941167 0.0214121079185153 -0.00160958197193285 0.00549886748030802 0.066368728137619 0.0864554876994117 -0.0203709931770029 -0.0891540942725212 NaN -0.180195209014034 0.0113036584662744 0.0573253483567226 0.0832819685758263 0.203303658466274 -0.015501132519692 0.853250090601575 1.55125642597059 1.3018640…
-0.0129684230301892 0.00901114481287441 -0.0189758529054388 -0.014962850623752 0.0220612964708093 0.04004643672031 0.0160668688772465 0.0280352919074356 0.0830408643138728 0.107031576969811 0.00802414709456122 -0.0509572782173148 NaN -0.188765958929637 0.0250408643138728 0.0720148597504992 0.0960018574688124 0.217001857468812 0.00702228962574882 0.851452786203219 1.54883825397932 1.30430163457255…
0.00430944970538503 0.0152737439701483 -0.00572625602985171 0.00515472485269251 0.0551547248526925 0.0652856458818939 0.0520595095587279 0.0472023324996748 0.105238038234912 0.124226136323166 0.0212737439701483 -0.0276667464711238 -0.183750059853343 -0.0627500598533429 0.047309449705385 0.0800952152939646 0.0970357057352367 0.218023803823491 0.0192737439701483 0.853002249392563 1.54792868360731 1…
0.0302993799079681 0.0382779956288275 0.0174704541410927 0.0183421484662492 0.0686201440950767 0.0896201440950767 0.0571924585122652 0.0643635327453898 0.12574844976992 0.143406301303671 0.0445132226993738 0.00166797377296502 -0.161930786042971 -0.0409735546012523 0.0732138427914058 0.0881924585122652 0.100064152837422 0.220085537116562 0.0422138427914058 0.857343207641871 1.55038398960583 1.3098…
0.0439965893948377 0.0509968330094922 0.0389946404776021 0.0339961021655288 0.096992935175021 0.117992935175021 0.06599780746811 0.0809958585508744 0.159991473487094 0.161995371321565 0.0679941532482932 0.077980998056953 -0.113012180732722 0.00598830649658646 0.0829975638534555 0.09699780746811 0.102999269156037 0.223999025541382 0.0519975638534555 0.857489963457802 1.5537691570933 1.310479846522…
0.0602074611425651 0.0671708503527007 0.0461586467560792 0.0461586467560792 0.114268479125673 0.143170850352701 0.0921098323695933 0.0962440719324296 0.168097628772972 0.176268479125672 0.0781708503527007 0.105524754654724 -0.0935118561351409 0.0245125510581021 0.110158646756079 0.116170850352701 0.109048814386486 0.232012203596622 0.0701342395628363 0.858584536178439 1.55492718622355 1.309204285…
0.0773031690699789 0.081541373339248 0.059 0.0594330986713984 0.136519718405678 0.157606338139958 0.10110827466785 0.116476408538538 0.176454753604968 0.198368133870689 0.0924330986713984 0.148563028272818 -0.0533070421257626 0.0666496480070976 0.123259859202839 0.130346478937119 0.11308661973428 0.23306496480071 0.0814114437378285 0.861428290501861 1.55388458626661 1.31115744013853 1.09040378875…
0.0910603979264439 0.106020132642148 0.0591328754381766 0.0790322122274368 0.160036238755866 NaN NaN 0.138028185699007 0.197048318341155 0.215064424454874 0.112036238755866 0.174140928495036 -0.0218630980333938 0.0956899573109213 0.135056371398014 0.146012079585289 0.117020132642148 0.236012079585289 0.100044291812726 0.863611972998931 1.55364442918127 1.31057618900749 1.09691662956241 0.85627400…
0.106153471255555 0.111223230917171 0.0922232309171706 0.087167423187878 0.169251134781817 NaN 0.126209278984847 0.14526508671414 0.209237182849494 0.231209278984847 0.12126508671414 0.209362750240402 0.0128231640070667 0.0213997323595842 0.149153471255555 0.149376702172725 0.122 0.239041855796969 0.111223230917171 0.864121765014424 1.55474139519323 1.30719208944434 1.10101311816189 0.85501406803…
0.117453248456983 0.127524814002822 0.108190841455572 0.0992862621833577 0.187644089912555 0.212834931368127 0.141477103638929 0.164333972547251 0.226429393275037 0.246333972547251 0.140333972547251 0.235453248456983 0.0718110761861801 0.189544833901265 0.160381682911144 0.176143131091679 0.122047710363893 0.242095420727786 0.127357827729197 0.865670734831876 1.5547591309332 1.30944878806449 1.09…
0.136015492666804 0.149015492666804 0.116025821111341 0.111024530055774 0.214011619500103 0.24701291055567 0.16101291055567 0.178015492666804 0.244009037388969 0.260016783722371 0.154015492666804 0.254025821111341 0.105071008056187 0.130072299111754 0.176019365833505 0.182002582111134 0.124007746333402 0.246005164222268 0.142018074777938 0.866111433071679 1.55145209151002 1.30899619706672 1.09996…
0.148221592590438 0.161110796295219 0.136180043979731 0.130193893516633 0.223180043979731 0.257180043979731 0.171346238422559 0.19023544212734 0.251276990738048 0.27323544212734 0.166180043979731 0.274263141201145 0.160429335643974 NaN 0.191221592590438 0.184166194442829 0.130276990738048 NaN 0.156207743053536 0.867206704444574 1.55309299023126 1.31378307523155 1.09956903053242 0.855427727407235 …
0.16423209699661 0.169580242491526 0.149394564894237 0.144348145494915 0.236255306696271 0.270324935795254 0.196301726095593 0.207348145494915 0.271278516395932 0.290185677597288 0.179371355194576 0.293185677597288 0.192601469276611 0.246135292368814 0.20723209699661 NaN NaN NaN 0.171440984293559 0.866268819685871 1.55467684978778 1.31322013880402 1.09934194194531 0.85672968858642 0.7979495358060…
0.174020080138559 0.194038152263262 0.166024096166271 0.159028112193983 0.247012048083135 0.284014056096991 0.209026104180127 0.222014056096991 0.283018072124703 0.298022088152415 0.195008032055424 0.301012048083135 0.260102408706651 0.336180721247031 0.217020080138559 NaN NaN NaN 0.190022088152415 0.866641244968591 1.55244176705219 1.31028489955381 1.09269913646304 0.858401265048729 0.7979236948…
0.184235226085495 0.213182953622051 0.178287498548938 0.173196021737912 0.253117613042747 0.291078408695165 0.222169885506191 0.229196021737912 0.292130681158608 0.309104544926887 0.199287498548938 0.307287498548938 0.311365907244103 0.425960795652418 0.227235226085495 NaN NaN 0.259574997097876 0.201196021737912 0.867306653173623 1.55331176708701 1.31276129524612 1.09722993755079 0.85935578812841…
0.202237407440178 0.227453232385793 0.200215824945616 0.188431649891232 0.262431649891232 0.297280572429301 0.235669057331409 0.244280572429301 0.302280572429301 0.317194242451054 0.221215824945616 0.329064747483685 0.339625892342286 0.423798552298779 0.245280572429301 NaN NaN 0.303971212255272 0.216345319912985 0.870724245776648 1.55275345253401 1.31584179898463 1.09632172826236 0.88359050769310…
0.212997353053379 0.247994946738269 0.20999759368489 0.20799518736978 0.28199518736978 0.309996871790357 0.265992540423159 0.256996871790357 0.314996871790357 0.325997834316401 0.23099759368489 0.331999278105467 0.367993021686181 0.459991096634093 0.257996871790357 NaN NaN 0.347989171582005 0.231996149895824 0.865931179094404 1.55562929254336 1.31411042591777 1.08960165313848 0.866844119611468 0.…
0.229115252871719 0.259192088119531 0.232204893994167 0.218204893994167 0.285115252871719 0.319064029373177 0.267179282244896 0.271192088119531 0.328102446997083 0.33714086462099 0.249115252871719 0.34230734099125 0.389243311618073 0.509935970626823 0.274076835247813 NaN NaN 0.370025611749271 0.248204893994167 0.862736542413848 1.55378662233834 1.31518363131604 1.08960870799475 0.865227473078426 …
0.238542770534342 0.274369083963353 0.248195397392363 0.234282240677858 0.294282240677858 0.324369083963353 0.281781589569453 0.2864125056061 0.336303951499232 0.348260529856484 0.258369083963353 0.366195397392363 0.408217108213737 0.505347373141979 0.280694746283958 NaN NaN 0.372130264928242 0.264477638070221 0.862487368657099 1.5480494528527 1.31231617018516 1.09025394701435 0.862670716435482 0…
0.263046896606099 0.291050023046505 0.257068781688945 0.247043770165692 0.307050023046505 NaN 0.317040643725286 0.305043770165692 0.350034390844472 0.360043770165692 0.275056275927319 0.37500937932122 0.418059402367725 0.521109425414231 0.312031264404066 NaN NaN 0.378046896606099 0.286053149486912 0.863260558149972 1.54441634206472 1.30943531033939 1.08908550253512 0.860443246888722 NaN 1.3280959…
0.278195030828528 0.307292546242792 0.279236823148927 0.261278615469326 0.323181100055062 NaN 0.330236823148927 0.319222892375461 0.361208961601995 0.37426468469586 0.293195030828528 0.378585092485585 0.437250753922394 0.555902484585736 0.322208961601995 NaN NaN 0.393222892375461 0.303222892375461 0.860218655759701 1.54319831683044 1.30794222892375 1.09079514290944 0.858293482693367 NaN 1.3204008…
0.292421825222481 0.328374955753316 0.296538998895392 0.28130465154957 0.336281216814987 0.362281216814987 0.34782021571038 0.335632737833722 0.376374955753316 0.393421825222481 0.307421825222481 0.420023434734582 0.455257782080405 0.549374955753317 0.337398390487899 NaN NaN 0.409281216814987 0.31951556416081 0.857960863993248 1.5395599195244 1.3080468031525 1.0876338264934 0.85854843650445 0.794…
0.310026243609954 0.344023619248959 0.319018370526968 0.294024931429457 0.348022307068461 0.374020994887964 0.382022307068461 0.362023619248959 0.39202886797095 0.411024931429457 0.325020994887964 0.421007873082986 0.466010497443982 0.565006560902488 0.354030180151448 NaN NaN 0.42102886797095 0.341022307068461 0.85632731002998 1.54038686388861 1.30583077418649 1.08820801860745 0.858896981984855 0…
0.330219883861639 0.362178655637581 0.333192398378934 0.313274854827048 0.365233626602991 NaN 0.399261112085696 0.380261112085696 0.414261112085696 0.430261112085696 0.341219883861639 0.427233626602991 0.474041228224057 0.57005497096541 0.377261112085696 NaN NaN 0.443206141120286 0.358219883861639 0.854314081998554 1.53804315220785 1.30641835087104 1.08671333045911 0.856627210627878 NaN 1.3074962…
0.346367483333588 0.375453950000314 0.347389100000269 0.333345866666906 0.382259400000179 NaN 0.418281016666861 0.399410716666951 0.433518800000359 0.449432333333632 0.357345866666906 0.444172933333453 0.477 0.573978383333318 0.396367483333588 NaN NaN 0.458410716666951 0.374518800000359 0.856835874500052 1.54131704050012 1.30643899516676 1.08767 0.858611560333355 NaN 1.31661036683337 1.0592383269…
0.363047604184344 0.396051743678635 0.365051743678635 0.34905381342578 0.394045534437198 0.414043464690053 0.431086929380106 0.418047604184344 0.457039325195762 0.469045534437198 0.373039325195762 0.452041394942908 0.477012418482872 0.573008278988582 0.413051743678635 NaN NaN 0.477049673931489 0.398039325195762 0.860268489084584 1.54933714062765 1.31273525715775 1.08767064162161 0.860058544934423…
0.386195115052868 0.421182920362064 0.39025608850689 0.37517072567126 0.416268283197694 0.435304867270107 NaN 0.441195115052868 0.476268283197694 0.491268283197694 0.392243893816086 0.47208536283563 0.48308536283563 0.577024389381608 0.438182920362064 NaN NaN 0.501060973454021 0.417182920362064 0.859550975221724 1.552801218762 1.31527292672579 1.08799585309805 0.86898134212307 0.799319273621659 N…
0.402366702859465 0.436280419833708 0.411194136807952 0.389366702859465 0.438409844372343 0.460345132103026 0.477280419833708 0.457215707564391 0.498409844372343 0.513517698154538 0.41247455664166 0.479301990590147 0.490064712269317 0.579 0.453301990590147 NaN NaN 0.506884401014003 0.432280419833708 0.860482925805314 1.5545612001448 1.31553955193632 1.08933975099534 0.867347046688297 0.7870452877…
0.418995709716231 0.448996719194765 0.419997728673299 0.405995709716231 0.456995204976964 0.475995962085864 0.489996719194765 0.466997476303665 0.516995204976964 0.536993943128797 0.433994447868064 0.492996466825131 0.4929992428911 0.579 0.466996466825131 NaN NaN 0.546989652845027 0.444996719194765 0.862429497784429 1.556429517974 1.3168796542536 1.09204930093612 0.861771438506911 0.7841107571089…
0.439169954970034 0.470157815329317 0.443218513532901 0.423279211736484 0.481254932455051 0.500254932455051 0.501121396407167 0.4891456756886 0.546157815329317 0.560206373892184 0.45118209461075 0.50303641892215 0.495 0.58 0.482218513532901 NaN NaN 0.52303641892215 0.466194234251467 0.861082807204795 1.55363294392095 1.31777861914491 1.09132940810539 0.858914294368863 0.78437725360957 1.321862898…
0.45339666339749 0.483440737108322 0.461550921385402 0.446440737108322 0.502440737108322 0.52150684767457 0.511418700252906 0.501308515975825 0.559352589686658 0.577440737108322 0.466462773963738 0.506484810819154 0.495154257987913 0.580044073710832 0.500308515975825 NaN NaN 0.526198331698745 0.482286479120409 0.85888696837867 1.5555451755536 1.31854456798637 1.08892109562793 0.858431268672896 0.…
0.471063404924425 0.503055479308872 0.486039628077766 0.466051516501095 0.522095107386637 0.544087181771084 0.530059442116648 0.515039628077766 0.575122847041073 0.597095107386637 0.487051516501095 0.528015851231106 0.502 0.582015851231106 0.514067367732202 NaN NaN 0.535 0.495059442116648 0.859639128182289 1.55754916781037 1.32141907482981 1.09251183661598 0.857602417312744 0.791559710424184 1.32…
0.487152465628954 0.517332652281355 0.496235628699293 0.479291070746186 0.546263349722739 0.566304931257909 0.545124744605508 0.525180186652401 0.606110884093785 0.621249489211016 0.500249489211016 0.532124744605508 0.502013860511723 0.586013860511723 0.531166326140678 0.593401954839971 0.447471257398586 0.535097023582062 0.510207907675847 0.859465323873335 1.55736924567974 1.32370817770192 1.090…
0.498447495594788 0.541235523997257 0.513353285995885 0.500306181196434 0.565518152793965 0.58849460039424 0.554376838395611 0.538423943195063 0.614471047994514 0.639400390795337 0.518353285995885 0.540976447600274 0.503070657199177 0.587070657199177 0.543400390795337 0.622400390795337 0.482413143983542 0.544732078368181 0.525376838395611 0.862760186151183 1.55949946003942 1.3243500586193 1.09520…
0.517022839172642 0.551043602056861 0.528033220614751 0.513039449480017 0.587031144326329 0.609039449480017 0.570024915461063 0.556024915461064 0.634026991749486 0.656031144326329 0.533029068037908 0.54001038144211 0.506012457730532 0.590004152576844 0.560024915461064 0.639026991749486 0.541068517517925 0.657919024751544 0.541031144326329 0.865674173339728 1.56155990389577 1.32683721777351 1.0981…
0.528207991093212 0.572138660728808 0.544207991093212 0.532194125020332 0.602277321457616 0.62833278574914 0.582207991093212 0.568180258947451 0.647124794655927 0.671221857166093 0.54716639287457 0.545041598218643 0.512 0.591847473198311 0.57216639287457 0.652318919676259 0.57466557149828 0.619734901862684 0.556180258947451 0.86767417624939 1.56626661561941 1.32552121509151 1.10222509035139 0.858…
0.54334691241156 0.582585414694507 0.55943364051445 0.54634691241156 0.622390276463005 0.652477004565895 0.597411958488727 0.581390276463005 0.656802234951732 0.687390276463005 0.559390276463005 0.548130092154335 0.51208672810289 0.581108410128612 0.58443364051445 0.67552036861734 0.623127465337569 0.674645207138143 0.569542050643062 0.867234848850162 1.56247802234952 1.32701872534662 1.098429060…
0.5590284140849 0.609030308357226 0.57903409690188 0.562030308357226 0.640018942723267 0.674024625540246 0.616041673991186 0.599041673991186 0.693007577089307 0.70503409690188 0.577018942723266 0.554013259906287 0.51600568281698 0.586030308357226 0.604026519812573 0.699035991174206 0.674096607888659 0.794089030799353 0.594026519812573 0.866099621145535 1.56284344757563 1.32651564493153 1.10334802…
0.574146052910509 0.625219079365764 0.597146052910509 0.57823125044164 0.650146052910509 0.687158223986385 0.638133881834634 0.621133881834633 0.697060855379379 0.723097368607006 0.587182566138137 0.561036513227627 0.519 0.602 0.618133881834633 0.718194737214012 0.725340790124522 0.841340790124522 0.608194737214012 0.865900730264553 1.56467971714292 1.3294705262786 1.10225133541428 0.865824404709…
0.586410329319344 0.643302347919517 0.609410329319344 0.597345540479447 0.662453521879275 0.700280751639551 0.649777466078757 0.63247511815924 0.70247511815924 0.731431925599309 0.602410329319344 0.564323944199482 0.519172770239724 0.602107981399827 0.629518310719171 0.734323944199482 0.754123006558204 0.87014460283817 0.624431925599309 0.865940779310831 1.56622320178369 1.32785069477046 1.097427…
0.604994926404996 0.656996261561576 0.627994926404996 0.612995727498944 0.682994392342363 0.712996528592892 0.684990386872623 0.653994125311048 0.723994125311047 0.750994659373679 0.620994926404996 0.57899599453026 0.526997863749472 0.60699866484342 0.652993591248415 0.74899599453026 0.804986114371567 0.921985847340251 0.64399465937368 0.865070237657871 1.56365070229236 1.326070485997 1.094590774…
0.621295985727411 0.681295985727411 0.644336347417512 0.629255624037309 0.699188354553807 0.727188354553807 0.695322893520812 0.67726907793401 0.737376709107614 0.767228716243908 0.634295985727411 0.586242170140609 0.527161446760406 0.596295985727411 0.668295985727411 0.761336347417512 0.817417070797715 0.922390163004314 0.665295985727411 0.864664794907086 1.56628542348548 1.32418596164135 1.0938…
0.643394198615567 0.703262799077045 0.669197099307784 0.648328498846306 0.713218999230871 0.741109499615435 0.719350398769393 0.697350398769393 0.765218999230871 0.784350398769393 0.656328498846306 0.604350398769393 0.539 0.617934300230739 0.69037229869248 0.786218999230871 0.848153299461609 0.951175199384697 0.687328498846306 0.861309047143827 1.56371846411075 1.3216339361969 1.09210613197846 0.…
0.661070772794528 0.715080423630145 0.678096508356174 0.663064338904116 0.72303860334247 0.74603860334247 0.735073989739734 0.713077206684939 0.77506112195891 0.800067555849322 0.671070772794528 0.62003860334247 0.539012867780823 0.615009650835617 0.707077206684939 0.79606112195891 0.855028952506852 0.959028952506852 0.702067555849322 0.859477104749315 1.56230890623863 1.31912083170616 1.09237977…
0.683346893891251 0.740222012090401 0.708222012090401 0.683291390868651 0.735166509067801 0.758166509067801 0.758333018135601 0.737319142379951 0.794305266624301 0.821277515113001 0.693388521158201 0.632360769646901 0.543166509067801 0.618 0.731333018135601 0.815208136334751 0.8641387575565 0.968138757556501 0.723249763601701 0.858536568884815 1.56192906652083 1.31627236833439 1.0922918227601 0.8…
0.708512907181876 0.756466279256251 0.724489593219063 0.704466279256251 0.747419651330626 0.770303081516563 0.782512907181876 0.760582849070313 0.816559535107501 0.841559535107501 0.721512907181876 0.658373023405001 0.5551865117025 0.618069941888438 0.755606163033126 0.830349709442188 0.874466279256251 0.978303081516563 0.741582849070313 0.855364904035734 1.5590290924455 1.31561599472185 1.090926…
0.729992331845395 0.775993028950359 0.744992680397877 0.723993028950359 0.764993726055323 0.782995468817734 0.803992331845395 0.784991286187949 0.839991634740431 0.864991634740431 0.742992331845395 0.673994423160287 0.562997211580144 0.620998954342554 0.780990937635467 0.844994771712769 0.893993028950359 0.990995468817733 0.765991286187949 0.85180127221656 1.55940986406453 1.31084170442164 1.0878…
0.75734331158315 0.803178522023238 0.764260916803194 0.743384508973127 0.784357044046476 0.801260916803194 0.826315846656498 0.81234331158315 0.865315846656498 0.886302114193172 0.766370776509802 0.693302114193172 0.575164789559912 0.624041197389978 0.805357044046476 0.858260916803194 0.898164789559912 0.994109859706608 0.785302114193172 0.852392383915221 1.56012983797714 1.31316480636216 1.08659…
0.782433198472182 0.816478798311359 0.78345599839177 0.771364798713416 0.810341998793828 0.820387598633005 0.849547198070124 0.83745599839177 0.888547198070124 0.908524398150536 0.793387598633005 0.715729597426832 0.587524398150536 0.627592797909301 0.831478798311359 0.877296398954651 0.910182399356708 1.00225079911547 0.807364798713416 0.854025307910743 1.55949781165503 1.31356449180782 1.084944…
0.801092795668023 0.837070524707697 0.803077948361139 0.78708166018786 0.82508166018786 0.837096507494744 0.873107642974907 0.857089083841302 0.91208166018786 0.931089083841302 0.810074236534418 0.747137337588674 0.610059389227535 0.653055677400814 0.852107642974907 0.890044541920651 0.918033406440488 1.01302227096033 0.823092795668023 0.855112301332567 1.56370354816753 1.31592201113246 1.0855722…
0.826266702268165 0.856193965285938 0.824193965285938 0.809218210946681 0.847266702268165 0.863303070759278 0.902169719625196 0.881278825098536 0.934375807741505 0.955266702268165 0.830327316420021 0.784303070759279 0.626230333777052 0.668060614151856 0.881193965285938 0.902121228303711 0.92710910547334 1.01906061415186 0.848230333777052 0.855777157810144 1.56736812496646 1.3218757030705 1.083574…
0.84845472441167 0.872636614176338 0.840431988191087 0.827431988191086 0.869704822838088 0.888613877955755 0.91645472441167 0.904568405514588 0.965500196852837 0.977568405514588 0.857431988191087 0.810114074808592 0.645886712602757 0.674114074808592 0.897545669294004 0.912250098426419 0.936204625985252 1.02409094488233 0.867431988191087 0.85974936909512 1.56970729133881 1.32561796161426 1.0896102…
0.867993434993244 0.899990808990542 0.858993763243582 0.845993763243582 0.899989824239529 0.91499113724088 0.935993434993245 0.928991793741556 0.986992778492569 1.00199179374156 0.875993763243582 0.857983915733449 0.683987198236827 0.721983915733449 0.920992121991894 0.922996389246284 0.94499704574696 1.02799868699865 0.885993763243582 0.865308132255578 1.5717393172393 1.32638974068223 1.08919014…
0.890194012858924 0.916181887055241 0.882109132233145 0.865169761251558 0.922278893484703 0.943291019288386 0.949291019288386 0.945230390269972 1.01025464187734 1.02540015152153 0.895194012858924 0.874327396699434 0.733048503214731 0.851090564723795 0.940194012858924 0.937242516073655 0.946060629018414 1.03101212580368 0.908145509644193 0.865386256153011 1.57453012883411 1.32593018567509 1.090928…
0.906432323161323 0.931432323161323 0.891475555477455 0.879345858529058 0.945497171635521 0.967497171635521 0.973324242370992 0.964389090845191 1.03173494937425 1.05851878779359 0.911410707003257 0.902015959429109 0.738556363380762 0.77851313106463 0.956410707003257 0.957367474687124 0.951 1.032 0.920410707003257 0.868392743425681 1.57613390101603 1.32683846665378 1.097366701009 0.858580298973427…
0.926028666159068 0.951036856490231 0.913024570993487 0.895038904073021 0.968042999238603 0.990042999238603 0.988038904073021 0.982038904073021 1.06503071374186 1.08205118956977 0.930030713741859 0.948092141225577 0.809059379900927 0.847194520365107 0.97503276132465 0.974036856490231 0.951008190331162 1.032 0.93903480890744 0.870785487521879 1.5745101969623 1.33038977476589 1.09768543877424 0.863…
0.921138120395516 0.948664228936772 0.925631715417634 0.915151223529117 0.989211213752755 1.00584757508124 0.98612511498786 0.988722850997167 1.06471013876735 1.0773401928439 0.938638120395516 1.00290785848272 0.838778850713285 NaN 0.96913802266957 0.976314279754538 0.943 1.04312333180773 0.941170927092492 0.871418586455179 1.56291122228144 1.31635069863836 1.0841290977369 0.864068875833581 0.810…
0.931891041866436 0.9614025330992 0.935819793961614 0.926922999729943 1.00344663948354 1.02351504290954 0.995817878756153 1.00594056522312 1.08088146583913 1.10347602485352 0.949347264126131 1.03396420497672 0.898276546694183 NaN 0.979970279237135 1.00052007457911 0.943102548480261 1.01453961868535 0.954472523086629 0.872650789297266 1.56260827693457 1.3171072238543 1.07292490153219 0.86061383266…
0.949494563813511 0.978996375875674 0.949997068409071 0.946487530841317 1.02400969191001 1.04895428568074 1.01000242208812 1.02599293833948 1.09848947567249 1.12499016820589 0.964500211718912 1.05500332634042 0.937483264445164 1.0270595578721 1.00148683830792 0.986 0.947505859624313 1.01650894911504 0.976483135233696 0.86386289245594 1.54344313882724 1.3143220686041 1.06731805233711 0.85488523303…
0.96718226236855 1.00470620044323 0.965772535348148 0.958295791256023 1.05661844339838 1.07232567808416 1.02631453241568 1.04171031542875 1.11476122463414 1.13427225294403 0.98168226236855 1.08079619101872 0.982812126725308 1.03927544393137 1.01371642922774 0.990039081370099 0.954699287118857 1.0241854604701 0.989210315428753 0.875388312193187 1.56154581503261 1.31666159363538 1.07022884638763 0.…
0.980865398787056 1.01992010125321 0.985976950757422 0.980312191316992 1.06591113127666 1.09926197383911 1.04982522480475 1.05731924482039 1.13432522480475 1.15478654581854 0.995402582777178 1.10305963667225 1.04348165439862 1.0971609423229 1.02987843227482 0.993743218672641 NaN 1.03811303505448 1.00488997076648 0.874848404139694 1.56036363706333 1.31897626716024 1.07847719244541 0.85020908535664…
0.99750352284329 1.03899959785218 1.0084860468956 0.994504160632216 1.08498677293929 1.11100032389586 1.06450822300687 1.07200667266194 1.14900507318822 1.16750438627052 1.01399909744679 1.12849425989967 1.08752201960735 1.15004772856471 1.04700548533885 1.02993247085543 NaN 1.06401666164924 1.02250968509704 0.873147707352468 1.55722425731499 1.3196397789793 1.07631629223257 0.849155669721608 0.8…
1.01473642998643 1.05871835206956 1.02080028832467 1.01374768855722 1.09480692835936 1.12424530843582 1.09312487383026 1.09465509816285 1.16761539094935 1.18207628816737 1.03023376645162 1.14468873216849 1.15153522603464 1.26554041139757 1.06669746891117 1.03202074145169 NaN 1.14759916828121 1.04275969326623 0.875327766707978 1.56052184710919 1.31916272986384 1.07763795097409 0.860115080799542 0.…
1.03590570849877 1.07806038928085 1.04833870349401 1.035264691561 1.10544115260167 1.135264691561 1.10401585796343 1.10838462166894 1.17731941957896 1.18870913142854 1.0514276274431 1.16188295743993 1.19891715337106 1.31308615023406 1.08440626324177 1.03457349838217 0.989130681551482 1.1153267038787 1.06641659862806 0.876877521881882 1.55795693325042 1.31759629099903 1.03365428287013 0.8312192723…
1.05399843276388 1.12200015486175 1.06349944051596 1.04699799360535 1.12499665600892 1.14699799360535 1.1269976894754 1.13800021862835 1.19149791750094 1.19799869884163 1.07049833094507 1.1599978264058 1.21749818490516 1.31700078560776 1.1024981165838 1.05999565281159 0.99500011842369 1.13000011842369 1.10400020040932 0.86456694958308 1.57569998023235 1.30034262378644 1.01877254477721 0.824981066…
1.07324862965374 1.13921874876864 1.08480147751705 1.06335672307735 1.13707927179497 1.15815854358993 1.14822379460677 1.14269023506398 1.20310198832902 1.20757952223913 1.08428112994008 1.18015854358993 1.25449090376873 1.36801732770039 1.12322485386323 1.07511890769245 1.00809722167495 1.12715985329055 1.12618229064054 0.862923469969464 1.57353340275862 1.30238028757747 1.02054162034227 0.82814…
1.09288976710333 1.14437659798006 1.10832877837649 1.0933389431643 1.14352856896597 1.17032527320983 1.16587073942814 1.1580258150461 1.21124029962169 1.21437569661425 1.10634910795211 1.19248790981474 1.29320524860678 1.40854431443691 1.14088155516616 1.08460988726843 1.0163244721406 1.13990033242576 1.12939171995397 0.867174009030499 1.55689143812208 1.31174328803431 1.07802097197989 0.83303501…
1.11103147034733 1.16151883322132 1.12352440482358 1.10903019683515 1.16899808978594 1.18599882448365 1.18303016010026 1.18252101289684 1.22253740929845 1.23202691511306 1.12253598884672 1.21599823672548 1.30299937550694 1.41099362023026 1.15852724572703 1.11399779590685 1.03103205810551 1.15899878774877 1.14752720899215 0.864604807271686 1.55483069418135 1.30957381038403 1.07652978708284 0.82653…
1.13970022882977 1.1787916363298 1.14240842481426 1.13270578685296 1.18212455571743 1.20216192243266 1.20778942712001 1.1992900968827 1.24426605542363 1.25025273016747 1.15222513997325 1.2282864781501 1.30671154479789 1.41222955839283 1.18670645661564 1.13103736671523 1.04223451665079 1.1664020947949 1.16631299873814 0.860350548016663 1.55178381812127 1.30380534593541 1.06254230620513 0.825781138…
1.15516509088908 1.2013193833366 1.17393236455874 1.14861755814931 1.19694516100247 1.21890128490475 1.23027587812598 1.22150530825559 1.2649212127022 1.26947185268599 1.16955137833853 1.25149068168738 1.3231605139619 1.43011517520736 1.20268739460214 1.13428994826982 1.05935649554825 1.1594674576892 1.1906510137189 0.85856852286834 1.55474166710169 1.30629181146103 1.06635647249195 0.85298433197…
1.20603813489822 1.24403107288003 1.19802542326548 1.17502037043809 1.21601643850931 1.23601532679543 1.28203813489822 1.24302107204754 1.28251269785563 1.28951864815995 1.19302459846426 1.2730042096567 1.330018256425 1.43501260681045 1.23202268950338 1.14701022345198 1.07402683566912 1.15852771477656 1.22603813489822 0.861116228700042 1.57471343214084 1.32026502815695 1.05555138731988 0.84987913…
1.20778504661419 1.25218241376045 1.21480332575337 1.19527244899248 1.23178504661419 1.25225108338644 1.28175108338644 1.26678825895817 1.30079887882263 1.31332852099677 1.22227936509671 1.31973725117799 1.34563029727064 1.44662906268389 1.25478319473407 1.19889443114086 1.09338730183657 1.19714574169719 1.23821205593458 0.860573655685359 1.55930005682717 1.30425790711606 1.06247062957613 0.85382…
1.22955870514682 1.26600458503676 1.23795861693901 1.21613767971254 1.25350351623288 1.27137042155711 1.3009824025908 1.28893830489984 1.32345995294387 1.33847024256394 1.24349295941184 1.33764231549196 1.35556601293595 1.45652298404887 1.27649215780893 1.2688225404323 1.1213896647924 1.20933149404752 1.25454814832578 0.866214881206617 1.56157785416942 1.31034418037489 1.06948885909683 0.85619668…
1.25454021289132 1.28853488199884 1.25854849357929 1.24453791949149 1.27604774948647 1.28805233628614 1.32253488199884 1.3085407204684 1.34404539496524 1.35954205983547 1.26554605136089 1.34400473561823 1.35850643374382 1.45749734784165 1.29853961761707 1.26100744092814 1.13905540832441 1.20223118426143 1.27903473318027 0.868435242494559 1.56593737669504 1.31433491858508 1.06964398250008 0.849356…
1.27574806800749 1.30320453576522 1.2846926137287 1.26387914609818 1.29977239344438 1.31574078323862 1.33726655276709 1.32582489522903 1.37126775617673 1.38136722406166 1.28921085780637 1.34866828829181 1.36308218653497 1.46030743750815 1.31774246801213 1.28630345797528 NaN 1.30494828108422 1.29332369181938 0.869508020133928 1.56905336778199 1.31652214988622 1.07390042615531 0.847031463701651 0.7…
1.29598477029811 1.34254735398528 1.30041938794834 1.29429420573491 1.32198451722325 1.33568724421908 1.35886135960874 1.35183905934242 1.39326959742392 1.4109971858056 1.30651948607192 1.36225898381137 1.36952280641605 1.48431606059327 1.33757397136341 1.31042370506014 NaN 1.2623315986878 1.33347893473712 0.867354546194519 1.590478473197 1.31546601502591 1.07754107118794 0.849502118633305 0.7916…
1.31699835683311 1.34050113980112 1.31849963675172 1.30700020782693 1.34300008242598 1.3654980642309 1.37450414589991 1.36650001295456 1.42649367989633 1.43249891319178 1.32899921933588 1.37350034735709 1.37049961025527 1.45500399693914 1.36249820376106 1.3290146949168 NaN 1.36296427123492 1.34399728532877 0.864261186838316 1.55318943278416 1.31375618115106 1.07435743494002 0.851090552543448 0.79…
1.33422090410056 1.36872543067736 1.34276733643376 1.32925131678536 1.37237262523084 1.38789920689178 1.40717888059108 1.38472159965349 1.43785114794657 1.4558008845895 1.35122624398336 1.38810900206788 1.3689946601172 1.43041549293426 1.37923077056016 1.37761942640488 NaN 1.21621915973549 1.35774679020856 0.868959848548016 1.56915522214059 1.31784966331451 1.07831466463328 0.854538336118733 0.79…
1.35237564231166 1.38692593826807 1.36443599745935 1.34940657052026 1.40404079224116 1.42104859952819 1.42072805792096 1.40230522797269 1.46636107931187 1.48045686647667 1.36984546473782 1.39755735260869 1.36851861711306 1.42406035514769 1.39788344959869 1.43524142059076 NaN NaN 1.37789576069422 0.871600479116993 1.57234544694286 1.32067503310335 1.08237967930839 0.860453603195522 0.7952915420392…
1.37001432473641 1.40701937520662 1.38501267138804 1.36853177274972 1.42901606979471 1.4465355379961 1.43152470209144 1.41652075342521 1.48354637390076 1.50202332387285 1.38601707988875 1.40049660159333 1.36952139667954 1.42715262490391 1.41600293728735 1.47352947743186 1.36906556825722 NaN 1.39651055949003 0.87233838120507 1.57430663622386 1.32073221122739 1.08282206870036 0.847893392746667 0.77…
1.3872394531064 1.43271557894892 1.39876228177254 1.39276175902688 1.44883874380308 1.47481431993052 1.44575218778835 1.43220812566248 1.51565344680675 1.52675485545552 1.40324954709059 1.40506903571352 1.37603823101527 1.46731957435661 1.43122671842445 1.5087915182338 1.37107660170306 1.43275218778835 1.41174583393208 0.874826605757843 1.57697858229891 1.32195203425777 1.08030719070851 0.8476590…
1.40750240797426 1.44968363954826 1.42101429329028 1.41455826134903 1.47724574650135 1.5011652291932 1.46776147742142 1.44995397340885 1.52838534141673 1.54797032523152 1.42391089865142 1.41028909318851 1.3790677386908 1.49598426861092 1.4499245705701 1.5316756003053 1.41949533813775 1.45611015033827 1.43206657345973 0.875525307255686 1.57787061144504 1.32237297146162 1.08080895136179 0.857927173…
1.42898990696968 1.4570175835767 1.44299125545628 1.43848762399139 1.50898220341953 1.52949099520789 1.51601213637937 1.46949237031995 1.54498632875574 1.56799353843457 1.44149623540776 1.4224952004205 1.38199771702171 1.47300042600752 1.46799467992371 1.56097400599807 1.46150917315148 1.54449532153523 1.4564860152564 0.86271347617528 1.55680470293972 1.31364555801836 1.08125910378086 0.844663021…
1.44621422961758 1.49621476374722 1.46272012643163 1.4557615537034 1.5238020409013 1.55281812895453 1.50772843752306 1.48624251724315 1.55726839059132 1.58375176840845 1.46273568035522 1.43117910510409 1.38405952365815 1.44149463731559 1.48775082833458 1.57378554690383 1.51924564811582 1.63721830056413 1.47418205351112 0.871485894866524 1.5744479773052 1.31955588389953 1.08343859314886 0.85394677…
1.46392308942926 1.51323814745745 1.4804339035868 1.47747778952759 1.54887967547143 1.57949894585972 1.52582536869223 1.50650976001726 1.5796087393755 1.60497763219993 1.48242308942926 1.44564129202251 1.38914137068633 1.44111927038829 1.50832529002841 1.59638038344586 1.58053080617502 1.69655243449011 1.48902112482159 0.876134824218788 1.57728626037998 1.32051192197503 1.08581106228736 0.8568982…
1.48302665309013 1.5470742943399 1.50002851044863 1.49903089223573 1.56603488009622 1.60202771287653 1.54055836475633 1.52952399815954 1.607028625162 1.62652054565685 1.50151736629764 1.45202984337852 1.39550158421501 1.44649840485581 1.52303461788191 1.61351271743681 1.62704931831978 1.74404746096128 1.52807800905689 0.870504561228639 1.59441286033209 1.31453575348963 1.08181208312962 0.85794062…
1.50176871888337 1.55517016057703 1.51877489632645 1.5167381124509 1.5936892544721 1.62274485145981 1.57423825284235 1.54782417547962 1.62084074232844 1.64221354307004 1.51826815731754 1.46812860317298 1.39809757556613 1.44651413212792 1.54574400911106 1.62718279624611 1.66985969583205 1.78884762172881 1.53424400911106 0.871490982332642 1.57583232925581 1.31606542266318 1.08078831229947 0.8561864…
1.52401488265127 1.56929227114129 1.54147022854253 1.53654779657833 1.60950182440218 1.64294773672974 1.59389299002359 1.57445881787771 1.64881739908892 1.65994773672974 1.54044905479715 1.47875091220109 1.406 1.48854399507503 1.5660813695391 1.64247022854253 1.6995038015033 1.81751389410071 1.55466935968916 0.87043926657811 1.57307464322712 1.31326578922549 1.08409992444903 0.857849319809693 0.7…
1.54700006790574 1.60799328285941 1.56999392258708 1.56099917130375 1.63199969765028 1.66299960070788 1.61150124657785 1.59500033737795 1.66300132216528 1.67999960070788 1.5709948821786 1.49000088016324 1.40600132600612 1.49050087140618 1.59199962590369 1.66349917130375 1.72200109924383 1.84050032478005 1.59099360272324 0.856248146628977 1.59089065891951 1.32592071329636 1.07741451295125 0.854480…
1.57027018126625 1.61969574147573 1.58823572600332 1.57931154811 1.65214703649283 1.68066633759854 1.63930096745961 1.63025502710903 1.6833363613735 1.6998363613735 1.58329591607387 1.50926146081093 1.41707490056257 1.46506800608862 1.61328902159991 1.68483774368967 1.74763555140518 1.86302617847282 1.60228581330238 0.864258364998453 1.57081717998156 1.30859275443973 1.07441302106504 0.8562306911…
1.59260330427394 1.63610157668641 1.60754730670584 1.60434894029071 1.66442653067855 1.69428444976278 1.66410244048018 1.65113540557228 1.71064130715081 1.72705637552817 1.60752571388611 1.53060272841143 1.42318670621149 1.47095273039835 1.63716894652689 1.71187139690421 1.75902772940489 1.8661397245411 1.62552456216109 0.862026377666056 1.57126369679674 1.3071885100732 1.07891294004419 0.8553998…
1.61949833762329 1.6629972532819 1.63200232620022 1.62001233702191 1.68349512960411 1.70700217993402 1.69099118603216 1.67949425903639 1.73949711826695 1.7520063260284 1.63101046087153 1.55752475280254 1.43150012376371 1.49096582144057 1.66699430404138 1.72850321927043 1.78247393360938 1.89446392278769 1.64900228119524 0.860263819867881 1.56899539708168 1.3053327375054 1.07882233838046 0.85224774…
1.64589111831637 1.68281683652245 1.65576162476327 1.64632637153982 1.69728654367083 1.72172659727961 1.71389267460928 1.70480037126811 1.76449089257658 1.78236829638379 1.66132532305233 1.59890071908705 1.44400204964016 1.4918500486603 1.69140650220657 1.74686565872674 1.79266502884218 1.90614433676123 1.66982106334906 0.858617330236715 1.57012802881379 1.30592016006364 1.07382180795569 0.855065…
1.6785690773667 1.70976722480649 1.67766065666881 1.67339034689319 1.71990697123052 1.74036762445254 1.74531259929947 1.73021829775673 1.80538018338767 1.81300395909642 1.68907009371725 1.63484817156879 1.47856973098875 1.60105567877512 1.72517862416772 1.77785270600529 1.8057618162427 1.91772620805591 1.69660842414468 0.859583264302274 1.57062835046531 1.30949865060108 1.07165481819229 0.8511247…
1.70300790391522 1.75101464238499 1.70902795364407 1.69001481936752 1.73750569917875 1.75600927646124 1.78100824752525 1.76101298930616 1.82202099677166 1.81498390222876 1.71350701994963 1.67050459681051 1.50204525828088 1.57999046276895 1.75450521059832 1.79299928266191 1.81699574679952 1.92747910772567 1.73802928476998 0.852594412718173 1.59016375377506 1.33054694165484 1.07272171739101 0.84941…
1.69642198192468 1.7156010045594 1.72468626113553 1.71676900886535 1.76075363208018 1.77721600993106 1.76934525793838 1.77526853395207 1.83919180996576 1.84334525793838 1.75234937712357 1.70787841173462 1.53453706790414 1.65253706790414 1.74944755658678 1.80317236403843 1.82403688230509 1.91936330350935 1.72921738462787 0.842944236487483 1.51568381930782 1.29671344982462 1.06620536410623 0.841650…
1.72942316622585 1.76222271906624 1.73997698646519 1.73848302008115 1.78149276366155 1.79512361035547 1.82836980405082 1.79662361338547 1.85480178863846 1.8705567976656 1.75726726287949 1.77916026708554 1.58792734031459 1.68827755237763 1.78442316622585 1.81741434786406 1.82217817525299 1.93820044715962 1.74644543813248 0.865767350589927 1.55853309656969 1.3029618696158 1.05917603123432 0.8451886…
1.74800901546724 1.77200772754335 1.76151954416436 1.76002243767852 1.80353659189754 1.82303787982143 1.84502605672852 1.84202710208803 1.89000515169556 1.8950070835814 1.78403610892608 1.80846864568651 1.60700185894113 1.65695684632387 1.80300515169556 1.83603104311901 1.83000128792389 1.94700128792389 1.76600740556237 0.87047976495389 1.56262073411662 1.31388974623504 1.05842942683072 0.8459017…
1.77628184357367 1.79619216607296 1.77415373285837 1.77771727823546 1.83228843068051 1.85583015744852 1.8657425546027 1.86326107965836 1.90607686642918 1.93928566447398 1.81122610420194 1.83852525393275 1.6572946546452 1.77633308785979 1.84731232394449 1.86124220882688 1.83405124428612 1.95103843321459 1.78924341035908 0.869811749364777 1.5648941069071 1.3018261124933 1.056631508486 0.84296630837…
1.79862185969659 1.81097779072512 1.78664406897147 1.79555112165143 1.85567769018972 1.88264327189579 1.88551854399352 1.88478726405529 1.9132215101183 1.9627317408681 1.82955369854187 1.87991058027001 1.68119930084342 NaN 1.87263069474953 1.88112511202017 1.83802220927488 1.95406662782463 1.80857744114683 0.874176673741907 1.56339949547196 1.30564096341979 1.06346933817928 0.84143589157545 0.772…
1.84897049081062 NaN 1.81494608466011 1.81946910635564 1.88496813715178 1.91046861184645 1.9429933542746 1.91895575603045 1.98694349351164 1.99446040390458 1.85347450575852 1.9199237748643 1.73389960591883 1.77397626526642 1.89996645604821 1.90797895577206 1.83899814085035 1.95699442255105 NaN 0.85831539154252 NaN 1.28327261171001 1.05129612399632 0.836414897002561 0.777199170756187 1.30876041773…
1.86423421171063 1.86908795457536 1.82718847409006 1.832182355905 1.90178782784914 1.93229517435099 1.93416457252818 1.93223836611592 2.00326376200265 2.01678367344384 1.86822244479543 1.95121360396874 1.77469107166357 1.81704686432231 1.91222138076324 1.89515077927205 1.84203769481801 1.95920840882173 1.85117590915073 0.866315534615536 1.56295031170882 1.30037768998869 1.08012271272518 0.8467093…
1.85830203391445 1.87646311866883 1.84240271188594 1.84146311866883 1.91166447461179 1.94550338985742 1.91426176272586 1.92940271188594 2.00312081356578 2.02824162713156 1.87528189832016 1.96842284748023 NaN NaN 1.90240271188594 1.90728189832016 1.84526176272586 1.8970201355943 1.86532216950875 0.878627117290654 1.56771758576419 1.3128445016989 1.06657235458067 0.841858317284303 0.77946221287987 …
1.87298097609094 1.89897083000611 1.86197463478792 1.86397083000611 1.94395814740007 1.9699682934849 1.92698351261215 1.94897463478792 2.00899239043638 2.03998478087275 1.88898224435154 1.98897336652731 NaN 1.90398351261215 1.92197463478792 1.92098224435154 1.85798351261215 1.8979987317394 1.88097970783034 0.880917032270187 1.56905826248297 1.31646530743576 1.07057481281413 0.83837451500775 0.778…
1.89232734326831 1.91810072100563 1.88630216301691 1.88337770377113 1.96023921238838 1.99418885188557 1.94645324452536 1.9652895728912 2.03716367163416 2.06725180251409 1.90825180251409 2.02133993339402 NaN 1.94508275081058 1.93741547414824 1.93112590125704 1.87505036050282 NaN 1.90542806427395 0.879759078794711 1.56801632177234 1.31334127401569 1.06759172272111 0.83858656406632 0.778899333893975…
1.91828324586245 1.92602023184732 1.91068788280882 1.91330347770977 1.97942486879368 2.00936417325173 1.98240463694636 1.98842486879368 2.05064741911418 2.08728324586245 1.92834394140441 2.04838440509905 1.97847692485423 2.03279199492991 1.97026301401514 1.94118208662586 1.8801127516025 NaN 1.93936417325173 0.859896699463297 1.52196545383189 1.29811371497701 1.04813153215297 0.835214798777387 0.7…
1.93198117903981 NaN 1.94395429195383 1.92797983468552 1.99997176855972 2.02697580162262 2.00197311291402 2.00897176855972 2.08195698066243 2.10098117903981 1.94497714597692 2.06697445726832 2.04990186213617 2.16781447910674 1.98298252339411 1.94998790081131 NaN NaN NaN 0.851032179849949 NaN 1.27749832554508 1.04868923371805 0.836897687710606 0.776918373331298 1.29804928948821 1.07067170932594 0.…
1.9581648316939 1.99312951061664 1.9621648316939 1.95022370015601 2.01518837907875 2.04814128430906 2.01915305800148 2.0222707949257 2.09602354738484 2.11612951061664 1.97712951061664 2.10010596323179 2.09464755308319 2.21162400569835 2.00614128430906 1.99007064215453 NaN NaN 1.97917660538632 0.876357181952377 1.55895490675803 1.30689857187979 1.06226316361984 0.83834461465572 0.778862935784547 1…
1.97240387974997 2.00456543164996 1.97652504367496 1.96942407373747 2.03134329778747 2.06036349177497 2.03246446171246 2.04540387974997 2.09838368576247 2.12736349177497 1.98840387974997 2.10908077594999 2.14974717753744 2.26478756551244 2.01844426772497 1.99688853544993 NaN 2.09205008734992 1.99452504367496 0.876983626965373 1.55526874859887 1.30520197963687 1.06085302909812 0.841303716006746 0.…
1.9919669579609 2.03195374114526 2.00195704534917 1.98996530585895 2.04797191426677 2.07797026216481 2.05496200165504 2.0649669579609 2.11696861006286 2.14497026216481 2.0079669579609 2.11299339159218 2.18593887222767 2.30293556802376 2.03996365375699 2.03992730751398 NaN 2.14291409069834 2.01995704534917 0.878128067040713 1.56005192122144 1.31014165688513 1.06099975218471 0.8439056054088 0.77922…
2.01041959812112 2.05028847370827 2.0232622488257 2.0084327105624 2.07218357417799 2.09919668661927 2.08327536126698 2.09031469859084 2.15309178708899 2.16119668661927 2.02640648567983 2.13436714835598 2.19827536126698 2.31524913638441 2.06138026079726 2.03747204788626 NaN 2.1404327105624 2.03831469859084 0.873802822701917 1.55825991047429 1.30858623193665 1.06249160170928 0.840704002821632 0.775…
2.04250550549119 2.07212132131789 2.04376836834661 2.0414650650519 2.08644484483225 2.11440440439295 2.10499079076274 2.11468748746802 2.16062682680908 2.17644484483225 2.05732352351436 2.1624650650519 2.21934374373401 2.33397977978035 2.09058638636978 NaN NaN 2.1708364364977 2.06278858856626 0.871818266285853 1.55355319722372 1.30782418617842 1.05059487087017 0.839563895894087 0.772866196198286 …
NaN NaN NaN 2.0639624069417 2.1079640414225 2.13396731038409 NaN 2.14794442765295 2.19094933109534 2.1979640414225 2.07297384830727 2.1849624069417 2.23597221382648 2.3330016344808 NaN NaN NaN 2.06617488944513 NaN NaN NaN NaN 1.05179798958862 0.842654835040686 0.769295965854904 NaN 1.03638908345829 0.837230875342229 0.804630937698992 0.850004340441515 0.578911150181495 0.296722037056057 0.2117916…
2.09632097986926 2.13613579917546 2.10035801600803 2.08932097986926 2.12833332524885 2.14725925297133 2.15820987145298 2.15829628911009 2.20324690759174 2.21625925297133 2.11629628911009 NaN 2.25325925297133 2.37223456221215 2.14422221683257 2.22314814455504 NaN 2.05218518069381 2.11630863448968 0.865652839437305 1.55677000048507 1.30346456997326 1.04119444700453 0.841549632306491 0.7719944465194…
2.1224644814518 2.14748659961617 2.12955295410929 2.11564142676678 2.15555295410929 2.16859719043803 2.17606167188984 2.18259719043803 2.22339812695869 2.23750871778055 2.14033177246557 NaN 2.27470778125989 2.39168566309552 2.16275201758863 2.23553083594492 NaN 2.06750871778055 2.1416193086024 0.865612591392747 1.55433725111141 1.29625841483856 1.0325546966086 0.832530004968048 0.765018618103633 …
2.14300448426406 NaN 2.15400349991341 2.14400317179653 2.18000284367965 2.19500229681818 2.22300142183982 2.20900273430735 2.24100448426406 2.26000295305194 2.15500524987012 NaN 2.30600098435065 2.42200109372294 2.19600317179653 NaN NaN 2.09000306242424 2.16900328116883 0.853791387934413 NaN 1.27983178714329 1.02392066607727 0.824130565454761 0.759209978125541 1.30477072295086 1.04521997046948 0.…
2.18423008393657 2.21019173661381 2.1863067785821 2.17325564881841 2.2063067785821 2.21634512590486 2.23621730149565 2.23429399614118 2.28226843125934 2.2873067785821 2.20321730149565 NaN 2.31507669464552 2.43210225952737 2.22526843125934 NaN NaN 2.1183706907867 2.19923008393657 0.866478593931499 1.55332790703321 1.29617306778582 1.03011251517618 0.829401109107683 0.759137185287161 1.311493763724…
2.20277460063184 2.22575246918522 2.21070820629197 2.19390738931159 2.23090738931159 2.24370820629197 2.25430575535082 2.25753115471898 2.30344262893248 2.31153115471898 2.2206418119521 NaN 2.321 2.43898195345529 2.24692952075821 2.31033197169936 NaN 2.14719918301962 2.21792952075821 0.865810738343809 1.5471693116896 1.29607692172831 1.03757608402974 0.836746124878759 0.768549019036191 1.31973711…
2.23700590727044 2.25900984545073 2.24200853272397 2.23400689181551 2.27100492272537 2.27500918908735 2.31199835909154 2.28100426636198 2.32301181454088 2.33500951726904 2.24900918908735 NaN 2.321 2.39399868727324 2.28800328181691 2.32500853272397 NaN 2.15600886090566 2.25900459454368 0.841104414043745 1.52108046571413 1.28136331135326 1.01752669818832 0.81625631093392 0.7503962682703 1.295760954…
2.2553027517017 2.28914479429212 2.26826326234931 2.25527642546677 2.28656601405101 2.30346070911129 2.30726326234931 2.2943422410541 2.35927642546677 2.36442121975889 2.27723693611438 NaN 2.32105265246986 2.39001316311747 2.29825009923184 2.35072357453323 NaN NaN 2.27327642546677 0.854620685940789 1.5529605265247 1.29149120055767 1.03799094523386 0.835380486831962 0.769443929088871 1.32897862414…
2.27870105205869 2.30052078152931 2.28842063123521 2.27642063123521 2.32936054105875 2.33860090176459 2.32726039076466 2.32046069135285 2.38082123241161 2.39654081158813 2.29572108211751 NaN 2.32512018035292 2.39112018035292 2.31774111217633 2.33108162317626 NaN NaN 2.29448072141167 0.859977486268812 1.55306269408411 1.29469156742763 1.04268338516233 0.828153350185249 0.766135217926443 1.31766545…
2.31299238732357 2.32599434486894 2.30899543239414 2.29699543239414 2.34699608490927 2.36799347484877 NaN 2.34299499738406 2.42099108229333 2.4229941273639 2.33099216981853 NaN 2.33099869496975 2.39699869496975 2.35399195231349 2.3839882547278 NaN NaN 2.31799477987902 0.862789375760533 1.55612931920922 1.30014878849692 1.04871866016895 0.839567466066274 0.773238423088454 NaN 1.05615894075045 0.84…
2.33225918620227 2.35425918620227 2.33725918620227 2.31632089720281 2.37740729260356 2.39638260820335 2.37119747520173 2.36720981740184 2.44018513300162 2.4493085550027 2.35027152840238 NaN 2.33207405320065 2.40203702660032 2.37423450180205 2.44011107980097 NaN NaN 2.34422215960194 0.86655455534239 1.561259876578 1.30548073207827 1.04897665915223 0.850023598963419 0.787631629847227 1.322214928426…
2.35351957569156 2.37545462873012 2.35854122467871 2.34247627771727 2.41041133075582 2.42773606556305 2.38790925746024 2.38460617164016 2.45590925746024 2.4747144165759 2.37234638379438 NaN 2.33797835101285 2.40484845708996 2.39360617164016 2.44982266151164 NaN NaN 2.36247627771727 0.869824058345681 1.56050960463952 1.30732690068396 1.0510591248802 0.844830368368545 0.780662616199084 1.3248541272…
2.3770051518364 NaN 2.38300450785685 2.36400869372393 2.42901062566258 2.46100933770348 2.42900450785685 2.41200482984663 2.49700321989775 2.50700643979551 2.38800611780573 2.405 2.337 2.398 2.42100643979551 2.48700837173416 2.35501867540697 2.46701835341719 NaN 0.856450862932598 NaN 1.27962216699119 1.04875962649186 0.85026968445002 0.785299539554621 1.31781120424176 1.05113123322084 0.856940573…
2.39321817188509 2.41060318109407 2.39729517372688 2.39119250460449 2.46224383916569 2.49024383916569 2.44310266912239 2.42726950644629 2.50726950644629 2.52728234008659 2.40723100552539 2.4050385009209 2.33711550276269 2.39891118846125 2.4410770018418 2.51326950644629 2.41360318109407 2.52468018293586 2.40623100552539 0.859223813910588 1.54560341319874 1.28656278175616 1.04773565157796 0.8494260…
2.41041588833888 2.45719699973947 2.42039399947894 2.40659099921841 2.48141588833888 2.50959099921841 2.45150344377865 2.448372110619 2.52839399947894 2.54939399947894 2.42543777719882 2.40817511087953 2.34610944429971 2.46773044612341 2.44748155491871 2.53448155491871 2.46120388729677 2.57820388729677 2.42448155491871 0.866514203235201 1.56127057552834 1.30296983772509 1.05823435324823 0.8599265…
2.42896494228804 2.46598339371539 2.43796678743077 2.43295018114616 2.49996494228804 2.53595018114616 2.4739575617171 2.46496863257351 2.54596678743077 2.56696678743077 2.4449630971453 2.41598523885812 2.35099077428633 2.41110701827863 2.46895940685983 2.55595940685983 2.51489851714958 2.63189851714958 2.44595940685983 0.869823744966128 1.56218826556583 1.30474664184022 1.06110457528036 0.8615569…
2.44610416169152 2.48832550528599 2.458 2.44736456592031 2.52128644465167 2.55424738401735 2.49732550528599 2.48726040422879 2.56827342444023 2.58331248507455 2.46216926274872 2.42503906063432 2.35403906063432 2.411 2.48516926274872 2.57519530317159 2.57067705099486 2.6866249701491 2.47126040422879 0.869097395957712 1.5594762752643 1.30470416646766 1.06576406421643 0.867791225332718 0.80027799584…
2.45462055915565 2.51324021644735 2.45906095597578 2.47556050504381 2.54360054111837 2.57360054111837 2.52286077560299 2.50752046896925 2.58944039682014 2.60730027055918 2.47554048700653 2.42812010822367 2.35708007214912 2.41120018037279 2.49870063130476 2.5903803427083 2.62298088382667 2.7350409379385 2.49148043289469 0.868517655487973 1.560075828579 1.30447230650005 1.06277896479388 0.865352568…
2.48494350834566 2.52497813226284 2.51090341749419 2.50294897527995 2.57294533065709 2.60294533065709 2.56492164060849 2.53295261990281 2.61095990914853 2.62197266532854 2.50195079759138 2.43398906613142 2.36099271075428 2.4209817768857 2.53293621909994 2.60896537608282 2.67091070673991 2.78590523980562 2.51495626452567 0.84983480614832 1.52908773082611 1.27770985844074 1.05002376294105 0.8527734…
2.50019519844452 2.56610273602343 2.53014383043281 2.51519519844452 2.57719519844452 2.60818492484218 2.57411300962578 2.55321574564921 2.62319519844452 2.63623629285389 2.52218492484218 2.45312328322812 2.36196917919297 2.41204109440937 2.54419519844452 2.62518492484218 2.68712328322812 2.80509246242109 2.53518492484218 0.860623834757436 1.55980931653472 1.29949551205838 1.05976137017403 0.86066…
2.51950016193474 2.57650016193474 2.5443801230704 2.53444014250257 2.59628009068345 2.62616005181912 2.58560019432169 2.57452016841213 2.64246014897996 2.65944014250257 2.54042013602518 2.46550016193474 2.35952016841213 2.41782058944246 2.56348015545735 2.64328009068345 2.6993801230704 2.81434011011562 2.5535801878443 0.862917799287487 1.55591980965131 1.30385939332829 1.0589576089388 0.859260596…
2.54396154670314 2.60096154670314 2.56297077549439 2.55596616109877 2.60997846615376 2.63398769494501 2.61495385604377 2.59996000857127 2.66496462296689 2.68096616109877 2.56096769923064 2.48996154670314 2.38496000857127 2.50686002999944 2.58696308483502 2.65697846615376 2.71797077549439 2.83097385175814 2.58195539417565 0.862810169194506 1.55737770818351 1.30285158427583 1.06030787737801 0.85880…
2.56133678050781 2.62006314634522 2.59805262195435 2.57525258538086 2.62539992685303 2.65221048781738 2.64 2.62726310977173 2.68823153659912 2.70126310977173 2.57834730489868 2.50623153659912 2.38714734147217 2.50626329263916 2.60439992685303 2.6921368170813 2.73221048781738 2.84719996342651 2.60021048781738 0.859988644629907 1.55483582864581 1.29804326621852 1.06002318840472 0.857118293143895 0.…
2.59354548420511 2.62670710915478 2.60388893722315 2.59948487484899 2.66308081247483 2.6722424374245 2.64129299959731 2.65256568732382 2.71068690603607 2.72652528108641 2.61152528108641 2.52856568732382 2.40106060935612 2.43706060935612 2.64254548420511 2.70536365613674 2.75220203118708 2.86616162494966 2.62056568732382 0.853044633667053 1.5344842306922 1.29593401126068 1.04399654698197 0.8146257…
2.6199983334705 NaN NaN 2.62299851864044 2.66699975310674 2.68399925932022 2.70399604970784 2.67999827174718 2.74399790140729 2.75199839519381 2.63699839519381 2.55599827174718 2.40399981483006 2.43999981483006 2.6689983334705 2.72299888898033 2.76199938276685 2.87399950621348 2.64799827174718 0.841630719076619 NaN NaN 1.02734104929635 0.813450074067978 0.748910198131841 1.29481068944943 1.051080…
2.65119384784018 2.7031596393978 2.66812543095541 2.64621665346844 2.68220525065431 2.69620525065431 2.71630787598146 2.70525086191082 2.76543330693688 2.78231927879559 2.67214823658367 2.60336489005211 2.43642190412275 2.45330787598146 2.69725086191082 2.74617104221192 2.77809122251303 2.89504561125651 2.67229647316734 0.855942874581123 1.55448093610272 1.29776215593584 1.03896935030759 0.821002…
2.66857206661088 2.71759406917284 2.67950605892501 2.66548405636306 2.70041804867718 2.71435204099131 2.74341804867718 2.72755006404893 2.80339604611523 2.81050605892501 2.68555006404893 2.63614413322177 2.47311001280979 2.47995599487609 2.7194620538011 2.76133003842936 2.7861540179337 2.89919802305761 2.69835204099131 0.859698504483425 1.55801503825787 1.3006096269429 1.03961652096466 0.81775227…
2.69401524538239 2.74400609815296 2.70201097667532 2.68701097667532 2.71901341593651 2.73001524538239 2.76201341593651 2.75201341593651 2.82101890427417 2.83301524538239 2.71001341593651 2.68701768464358 2.47803597910245 2.47804146744011 2.74001524538239 2.77600792759884 2.79300426870707 2.90800426870707 2.71401707482828 0.861411189139827 1.55735098180263 1.30326115255091 1.0323551468411 0.816519…
2.71922577973329 2.75420201344558 2.72020201344558 2.70516636401401 2.74126142916487 2.75528519545258 2.78422577973329 2.77422577973329 2.85217824715786 2.85828519545258 2.73222577973329 2.71658227404902 2.5373921437473 2.54766364014005 2.76524954602101 2.78920201344558 2.80005941571929 2.91456032367727 2.74221389658944 0.863381983816136 1.55900349230652 1.30516639873852 1.04078084997923 0.815613…
2.73844208442311 2.77122104221155 2.73730142119758 2.71950236866262 2.76356265290214 2.77958274764864 2.80364303188816 2.79358274764864 2.86758274764864 2.88254255815563 2.75136170543709 2.76562293714165 2.57110521105777 2.68702483207175 2.78656265290214 2.80634161069058 2.80508037898602 2.87793971576049 2.76044208442311 0.864981321784773 1.56202157844908 1.306305742629 1.04007666718514 0.8190957…
2.75996203880048 2.78198101940024 2.75197411736396 2.74395686227327 2.79095168574606 2.80794996023699 2.83494478370979 2.82194996023699 2.89594996023699 2.90895341125513 2.76896894083675 2.79594650921885 2.62490509700119 2.73691199903747 2.81395168574606 2.82297066634582 2.80899309796372 2.87500517652721 2.78196203880048 0.853849636293207 1.53289138566008 1.29538925668121 1.04283513406442 0.81256…
2.78220292208419 2.82904272043878 2.77614952153572 2.75626700274235 2.8093524436199 2.82934176351021 2.84723496241327 2.84322428230357 2.90924564252296 2.92927768285205 2.79420292208419 2.85626700274235 2.68528836296174 2.79934851330866 2.8331815618648 2.83632040329082 2.812 2.878 2.79624564252296 0.865736177376991 1.57102839798355 1.30650482826584 1.04600779050169 0.831245936428468 0.76531004528…
2.80129843382468 2.83327853823637 2.79041780735455 2.78125864264806 2.84235812058962 2.8614973897078 2.86935812058962 2.86437801617793 2.93241780735455 2.95537801617793 2.81327853823637 2.88197488382729 2.71387018530134 2.74164611324551 2.85035812058962 2.86609947794156 2.81205968676494 2.87794031323506 2.81931832941299 0.870939801044117 1.57063826860201 1.31239082542601 1.05427011714756 0.820639…
2.81598224726954 2.84698343078491 2.81097514617736 2.79398461430027 2.85997869672345 2.88597041211591 2.88697869672345 2.88297751320809 2.95297514617736 2.97397751320809 2.82698343078491 2.92994200774718 2.80588874955581 NaN 2.86797869672345 2.87099408242318 2.81499644945391 2.87500355054609 2.83498106375418 0.870930011835154 1.55874437971167 1.30652708925703 1.06067225980952 0.818662390701035 0.…
2.83820454299901 2.88218047911677 2.83030079852796 2.81325267076348 2.88530079852796 2.91228876658684 2.90622860688125 2.89925267076348 2.96624063882237 2.99224063882237 2.85218047911677 2.94936095823355 2.8387941081138 2.91543314988026 2.88527673464572 2.87824063882237 2.82125267076348 2.89289171252994 2.85718047911677 0.873034318009931 1.56943889014756 1.3134416170274 1.0677293714252 0.82676644…
2.85544151906798 2.89729434604532 2.85537844491541 2.83444151906798 2.91033639548037 2.93631537076284 2.92539946963293 2.92044151906798 2.9864625437855 3.01233639548037 2.86737844491541 2.97967279096073 2.9054717302266 2.95289222457706 2.90842049435046 2.89806307415257 2.84324045833385 2.88595529872962 2.87256766737312 0.874013418891161 1.57031657829774 1.31730470879222 1.06920163084035 0.82319 0…
2.87600559811432 NaN 2.87300648202711 2.85500500883913 2.92600412492634 2.95100648202711 2.94400648202711 2.94100589275191 3.00800324101355 3.02800353565115 2.8850070713023 3.01100736593989 2.97402150854449 3.04103682969947 2.92800441956394 2.90101060695345 NaN NaN NaN 0.864862424867413 NaN 1.29983360931055 1.06369129640542 0.823191932822628 0.774617690041249 1.32172067766647 1.07637965822039 0.8…
2.8952552983444 2.9491276491722 2.89524253342718 2.8722552983444 2.94020423867552 2.97315317900664 2.9661914737583 2.96117870884108 3.01920423867552 3.04016594392386 2.90926806326162 3.03617870884108 3.04768930552989 3.16639571243383 2.94326806326162 2.93739571243383 NaN NaN 2.91330635801328 0.873092808281788 1.57356774567947 1.31208982898626 1.06808438343642 0.829766722041558 0.766760086729137 1…
2.91546450316766 2.9595529799615 2.91442026477074 2.8924423839692 2.9565529799615 2.98537602637382 2.98159721835842 2.97546450316766 3.03530966877844 3.0533317879769 2.93037602637382 3.0504423839692 3.10192900633532 3.19808384072454 2.96442026477074 2.96760185442772 NaN 3.06791152320616 2.93748662236612 0.873290313913371 1.57255519074851 1.31286924370266 1.067621245042 0.830875083500875 0.7651253…
2.93596512843642 2.98395848623383 2.93296844953771 2.91196678898706 2.98095848623383 3.001971770639 3.00795516513254 2.99596512843642 3.04897675229094 3.0679750917403 2.946971770639 3.06996678898706 3.14293025687283 3.24591863301831 2.98296844953771 NaN NaN 3.06400664220259 2.95896346788577 0.872421477890076 1.5696948654134 1.31371855532094 1.06635215871584 0.822713882203407 0.760947107156768 1.3…
2.95824571589408 2.99836272346269 2.95131592043524 2.9392691174078 2.99323401513722 3.01814040908233 3.02633932194897 3.01824571589408 3.06938612497641 3.08725741665094 2.97023401513722 3.08323401513722 3.20970748107848 3.32169578032162 3.00322231438036 NaN 2.841 2.97504053793741 2.97828081816466 0.86750308825922 1.56712255757805 1.31157478901608 1.06534088629516 0.821794187389773 0.7558510613623…
2.97940198400036 3.02891960319993 2.97848238080043 2.96258287680052 3.01330148800027 3.03030148800027 3.05538188480034 3.03962307520056 3.1024421824004 3.10942208320038 2.99038188480034 3.10356277760051 3.18548238080043 3.29650248000045 3.02262307520056 NaN 2.84132158720029 2.89404019840004 3.00236178560032 0.864970921311767 1.56348304598357 1.30990932115166 1.05458697958338 0.816973876223905 0.7…
2.99896420114263 3.02500715977147 3.00195704137115 2.99094809165681 3.02797315085697 3.04497315085697 3.0739659910855 3.06994451177107 3.12396062125689 3.12996241119976 3.0089659910855 3.13094988159968 3.20895704137115 3.32095525142829 3.05294451177108 NaN 2.8569713609141 2.89599642011426 3.01996778102837 0.852363072363575 1.54027247534427 1.29138390151793 1.02086171723011 0.811809450898346 0.748…
3.01791838409233 3.05168331030454 3.0293797487491 3.0142394696714 3.06072013070052 3.07273397904496 3.10215471176706 3.08521963155266 3.13409369996726 3.1442334798971 3.03490698888865 3.15464427226057 3.2341075483117 3.34252515835104 3.07029653088687 NaN 2.86921917500334 2.90615471176706 3.04932231618138 0.84541646080346 1.53855073627021 1.27016349792133 1.02131725441792 0.799333937402323 0.73413…
3.05155227481521 3.09497632839573 3.05957675157975 3.03314631309981 3.07818652263143 3.09161168330733 3.11462324774012 3.10267149437959 3.1416812448274 3.16309665505549 3.06752699289039 3.16627181691858 3.24293551499391 3.34598190813487 3.09362324774012 NaN 2.88630157148716 3.13296557149759 3.06864173981101 0.83843702376667 1.53196722971904 1.27946852513147 1.01793408084013 0.800894119537808 0.74…
3.07052250934078 3.10852592940097 3.08002686012241 3.05901430420677 3.0945362661036 3.11052382333971 3.1270111104501 3.12601493929513 3.17351808922959 3.18352003831689 3.08502296194783 3.19500818681916 3.24399977369648 3.35249893781194 3.11101988134292 3.11902728722211 2.90099660544716 3.11649857284931 3.09701482614337 0.840219227912736 1.53582227430604 1.28221258330823 1.0180047809238 0.80020468…
3.09480335909415 3.13523192658036 3.10530482044395 3.07935213767193 3.12223247458654 3.13428614030624 3.14351313483102 3.14522466474502 3.19836355597429 3.20681550807141 3.11177924380834 3.20417606883596 3.24907905968658 3.35112313379117 3.13375421517891 3.13338292187323 2.91653026077753 3.12040655864892 3.11780934224841 0.841935078617931 1.53362123387193 1.28231949265709 1.0204181289735 0.809193…
3.1197388287219 3.16617588497607 3.13010292207242 3.10804795187336 3.1412908042329 3.15770785289164 3.18552994688069 3.16369086456046 3.22815487915129 3.23261291051003 3.13467687091734 3.2185679471807 3.25548100906606 3.36122585174027 3.1546778691467 3.16468017338725 2.96001133861242 3.19347768816402 3.14452765492822 0.840629775109299 1.56961218054379 1.28585787847356 1.03233382045521 0.813902336…
3.14503238991181 3.17401137105665 3.14903502403679 3.12852876673559 3.17053349331763 3.18602975076934 3.20303064051848 3.19202415450813 3.24952701232477 3.25702371214231 3.1580331552714 3.23101723616694 3.2590205413669 3.37745311738331 3.17703612744261 3.21406150974611 NaN 3.12000809094416 3.16800677889916 0.840285897600939 1.5532552066319 1.28517225711053 1.02755821503737 0.811241936522957 0.751…
3.17124321042168 3.21661644227994 3.1782727692788 3.15186631331357 3.19286631331357 3.21380861432761 3.22119262542071 3.21220107918119 3.26933196594582 3.27982784732293 3.18774874777284 3.24668700911677 3.26701885857506 3.33951773531427 3.20223251013962 3.24233105919973 NaN 3.2407643944711 3.19319000447887 0.847636191392185 1.54835960132472 1.29123550057486 1.03006604517412 0.814109479049043 0.75…
3.19116546085652 3.22619167070562 3.20062928331094 3.1815750602041 3.22264131368513 3.23917040149324 3.23661338685041 3.22862434267422 3.29610926149498 3.30667542855298 3.20819957572437 3.26207110769472 3.26853312674051 3.34105117230179 3.22111330042739 3.26971848465417 NaN 3.26181420997121 3.20863340866637 0.852626947172019 1.54876346299635 1.29454786538959 1.03920232001793 0.820480946466356 0.7…
3.21052688081556 3.2490370708815 3.2215245387279 3.20153062021734 3.24804769681485 3.26902869732392 3.25453252643759 3.24802702054697 3.31852359395436 3.33353170472229 3.2285253604432 3.2750180547174 3.26900110117812 3.33900330353437 3.24002633856308 3.30006386833121 NaN 3.30941064182131 3.23251656769138 0.853642313911186 1.55129151067023 1.29656786546083 1.04160051661687 0.826921748054771 0.7603…
3.23127371808223 3.27514644883097 3.24081555884876 3.22873304195016 3.28468655494208 3.2963655397602 3.27832311667645 3.26920746917721 3.34135508264264 3.35780045548964 3.24726209633021 3.28811622981647 3.26951859726249 3.3402675649596 3.26223652355726 3.32979927855892 3.16681352264142 3.30277918671162 3.25067027465224 0.855292890386765 1.55538396745407 1.29811913709311 1.04932860274313 0.8126965…
3.25357431520151 3.28703715760075 3.266592488287 3.24760914572328 3.29978887113014 3.32613635174638 3.30436565370174 3.28609838271587 3.37000557279801 3.38204121474953 3.26858426677915 3.29757361098204 3.2710488392482 3.32070979456039 3.28160579279397 3.35451958152444 3.21345305898963 3.28418907997533 3.26460833429352 0.856488454411598 1.55534686914609 1.30145994071845 1.04954042944798 0.81938173…
3.27101122836625 3.30700604745213 3.28651776740275 3.27700862875226 3.33051774908889 3.35102074197038 3.32001386460798 3.30401219322113 3.38751085341263 3.40201335470975 3.28651122836625 3.30700065159039 3.27600644071962 3.33553283012708 3.30101189827051 3.37752509297424 3.24453450826149 3.40490988004811 3.29100959360713 0.854810569476414 1.55099107734917 1.29336292639223 1.0407134872997 0.827174…
3.28971071461208 3.33718490038116 3.31215100897777 3.2942510251839 3.35327620372463 3.37931270015537 3.33778491658729 3.32274155209781 3.40381702545339 3.42328122697946 3.30673525746263 3.31108303937112 3.28307299286148 3.35650756601555 3.31129426514013 3.41315476085223 3.29493916628259 3.34701203461082 3.31320950549834 0.858996611047301 1.55597607818499 1.30198682586614 1.04802215924432 0.835007…
3.30760076003256 3.3531065474181 3.32467866652119 3.31507761049043 3.37608859164187 3.40511114756438 3.36202745369022 3.34315047202386 3.43047774169893 3.4465891852615 3.32656262281233 3.31803531793282 3.28897922493637 3.35701038753182 3.33672992417278 3.42607004224602 3.33150364972886 3.39122454800804 3.3306093667055 0.859087401260593 1.55433960075428 1.30077435668224 1.04986098206402 0.83733464…
3.32500295817801 3.37451218724651 3.34251077084365 3.33100956961254 3.39701545039577 3.42651411912892 3.37900154177514 3.36699218267089 3.44550338852154 3.4684978931821 3.34450205725468 3.32999763777406 3.29050334828527 3.35850892876073 3.35104017942326 3.44600836838144 3.40150827391848 3.5324454582952 3.35150652163505 0.859867469882321 1.55403381387294 1.3020813324227 1.05248987210403 0.84224903…
3.34175569416787 3.40069932284614 3.36624513868647 3.35284822432721 3.42570460058684 3.45376894508531 3.39830510392291 3.38084204810783 3.46915249539577 3.48220853060953 3.35923716550974 3.33759477635603 3.29352290792016 3.36238546039918 3.37025041642717 3.47216181629053 3.45613614731 3.58809122994835 3.37226669888862 0.860942599490261 1.55622828467927 1.30442826953184 1.05464931556854 0.84443008…
3.36308201478181 3.41704093535388 3.38662194161731 3.38202270082478 3.44263156314105 3.47611203194546 3.42361217601952 3.40955286206248 3.48203145790419 3.49955652023192 3.37907196103591 3.3455358364439 3.2954801806563 3.35256893548078 3.39111203194546 3.48566667921468 3.50916984884387 3.63719928971131 3.39458725776584 0.859045691229241 1.55356854906125 1.30000327381719 1.05205746676423 0.8401420…
3.38001867367814 3.43153110760327 3.41000944708025 3.39602277565445 3.46302099775154 3.49901293319035 3.44402168331346 3.42797487615731 3.49853527927529 3.5165190804572 3.39551921984863 3.35401306118656 3.2955092962936 3.35800744869498 3.40852222948395 3.50451703516666 3.54400966756261 3.67101657008709 3.41251641930045 0.854893055197173 1.55134282114008 1.29755952458252 1.05078507443777 0.8428560…
3.40379187557484 3.47064916901358 3.42932152542943 3.42273180134724 3.48622028025721 3.51572621022812 3.46629168194523 3.45227374681028 3.53111884145538 3.53772621022812 3.4202799188182 3.37067288889726 3.30305978378319 3.35938261621244 3.43276203209064 3.52420827509317 3.58275046259321 3.71270263556665 3.43678584878912 0.855612890323099 1.54845038599907 1.29762289489284 1.04915204423551 0.838888…
3.42812860338985 3.48301365148622 3.45603936148536 3.44218873577216 3.50463035654548 3.53476421940221 3.49072730077089 3.47514236166429 3.54126427279632 3.55668613273578 3.44361659827103 3.38503596196234 3.30793731797542 3.39067022856626 3.454762976782 3.54163465934337 3.60349559041388 3.72951450136697 3.46065006398522 0.851262519256615 1.54802824915201 1.29125343643189 1.04721439501319 0.8386539…
3.45100905350624 3.50052739600011 3.47452787270984 3.46700214497275 3.52551667644121 3.55799738096995 3.51402668226173 3.49601048275129 3.56950285981631 3.58100833888371 3.46800333608397 3.40550452675312 3.3105054790674 3.36150119111122 3.47901715315094 3.56649833328423 3.6219978565745 3.73902549026636 3.48601072110615 0.85017016650801 1.54502724177054 1.29360325662957 1.04489235353144 0.83335635…
3.47475076088489 3.53866003667583 3.50526622052451 3.48828722690742 3.54674145944351 3.5736868955295 3.54573547185295 3.52032869919407 3.58679795052251 3.60229196293195 3.48835680961377 3.42278347220933 3.31263331294194 3.36601836813106 3.50679933720833 3.58222725136992 3.64359546023359 3.7724558894615 3.51026134938018 0.847808116755367 1.54803584367034 1.29566003883201 1.04615029184797 0.8157509…
3.49611548123157 3.55311978477728 3.52962778733816 3.5136800639765 3.57013428492938 3.59059874476131 3.56817348183997 3.54961548123157 3.61412851868666 3.62865682991502 3.5201111354132 3.44817352411263 3.32396811657444 3.3674847684994 3.53371198967471 3.60261690165592 3.65158131921519 3.76919301688629 3.53418221574936 0.846517562035453 1.54466594404301 1.29286000913153 1.04278891614174 0.81245539…
3.52249228763446 3.57549517534597 3.54849455571766 3.53899039796783 3.58399547570495 3.60399499086528 3.59299416784592 3.57599277247413 3.64499299477553 3.65349169637168 3.54399247211515 3.47699255017273 3.34399869214097 3.42649156378975 3.56498921544227 3.6219938863973 3.66549598891015 3.77949860704437 3.55899237514722 0.845200885920304 1.5456563546736 1.29306500162735 1.03445368089036 0.8149962…
3.55226650079337 3.60671826326785 3.57965514514293 3.56124134909564 3.60173976098693 3.61968839885233 3.62128641040372 3.60625103921603 3.67027672028333 3.67632178159141 3.57678667508851 3.51452172335763 3.36042106495837 3.38881475752402 3.58986816632341 3.64473531295391 3.68111659773781 3.80864699152291 3.58872038074615 0.846504533366612 1.54849677861073 1.29193418946756 1.02898402631034 0.81176…
3.57817340258795 3.62811065067849 3.59473064689265 3.58460754451823 3.62504309588 3.63800691703625 3.64910075760317 3.63064951826403 3.6971181423093 3.70758167616827 3.6046955901831 3.56504252128544 3.40144019707469 3.46983771988259 3.62556429146213 3.66750112213421 3.69251200722255 3.82297893453905 3.61015700989484 0.847925204045791 1.55207841584838 1.29280621305846 1.0235715191135 0.81001997168…
3.60697808150183 3.6509809020217 3.63397597458163 3.60698722272189 3.64098844607445 3.65099469880557 3.67048178555914 3.65798168362064 3.72298464007864 3.73448256715808 3.63697335796895 3.60248464010884 3.42698623724595 3.54340029623791 3.6484837565412 3.67799422305232 3.69949211613213 3.82749276179294 3.63548304291133 0.850102622264909 1.55467363765206 1.29448739424244 1.02711674532568 0.8124769…
3.63127156008538 3.67272422622852 3.64672230075465 3.63322741923511 3.665804196442 3.67734481531511 3.69127076183373 3.68376883635987 3.75271877877749 3.7613105824552 3.65679203400722 3.6609824966569 3.4620320849582 3.61948113716318 3.67823845444768 3.69917736165273 3.70455677256614 3.83256541302376 3.66121286204538 0.848910425833541 1.55473554803982 1.29258263466923 1.02534403184251 0.8104418417…
3.65564431043487 3.69307856194919 3.66663961914611 3.6536339825553 3.69362614025967 3.7086314617498 3.71559484152027 3.7076339825553 3.77215652891856 3.78918219106715 3.68308888982877 3.70382902230751 3.50970659281299 3.66547016046325 3.69966122020732 3.71537569053748 3.70952692255133 3.83850437618807 3.68016748699951 0.850301197252583 1.55656978506023 1.29553283290163 1.02428057678768 0.80428764…
3.67901278442746 3.7130120344443 3.68851094962902 3.67351274806843 3.71751798274883 3.73501700701063 3.74051184504829 3.73201427679291 3.79801543432625 3.81901057843787 3.70451184504829 3.75002621140636 3.55052917929016 3.70502201758134 3.7215144298299 3.74701632214464 3.71400411350609 3.84197598431753 3.70801001024984 0.85106180809182 1.55697986124802 1.29737065530161 1.03114393922885 0.80331498…
3.70224115311312 3.73483548316431 3.70822951359196 3.69671490660775 3.75026661277779 3.7658242370635 3.76173464486693 3.75769359466718 3.82571411976705 3.83829226915264 3.72577253089346 3.8003694517978 3.60255670130807 3.74638424700366 3.74772536586786 3.77583054859951 3.73107183784957 3.85606157529963 3.72572438231699 0.854347874442172 1.55677686815967 1.29863119991386 1.0381770092382 0.81201290…
3.7250530945561 3.76647681685925 3.73004397942794 3.71706470105791 3.77563768180895 3.79659871499121 3.7840680278666 3.77613435500026 3.84615094424939 3.86606886330164 3.7514958825506 3.83558216593458 3.65517999036682 3.68769639010903 3.76910865062296 3.8071973851881 3.73791875448728 3.8619303609891 3.74707963436842 0.857906262074382 1.55928871668746 1.29726428765274 1.04259618812576 0.8289177570…
3.74150167581519 3.78300022149942 3.74999942029569 3.73350156063436 3.79550150367493 3.821500327818 3.8010009897923 3.80149988608114 3.87250021263716 3.89299933422556 3.76800157962083 3.85800806265837 3.68650630835911 3.77201036627505 3.78650179605814 3.79800276434001 3.74149809634709 3.86899040326558 3.76850052906896 0.860794872908165 1.55890068623743 1.29938537941315 1.04806030535512 0.83477041…
3.76516209753795 3.80121865812723 3.76623385743596 3.7576829559905 3.83017234895195 3.85128141129715 3.82221477710615 3.82019285177995 3.89270363663078 3.90970328100623 3.79165626058185 3.88826073065688 3.76104249757858 3.79501379954492 3.81017818590805 3.81009226272601 3.76421566616752 3.8253275735091 3.78966704543268 0.86236960996969 1.5617737991407 1.30079415120569 1.05233308631583 0.837313928…
3.78062560201384 3.82202765216222 3.78852460605313 3.77516422766103 3.8466541904856 3.87809912334162 3.84260400460843 3.83864110720108 3.91208666426346 3.92907510403349 3.80657815014257 3.91312650086202 3.81284759336339 3.89082447290344 3.82713138212883 3.81889595793021 3.75788439770023 3.85650154666854 3.80567426483647 0.861847368153358 1.5587761448828 1.30119333702646 1.05306655710894 0.8376827…
3.79999969832431 3.8389993489811 3.80350029179961 3.79999693439123 3.86949927952062 3.90449689370255 3.86449845876816 3.8609979585871 3.92600076320886 3.94300050715989 3.82250058853726 3.93749710906284 3.86250072456098 3.97600123665892 3.84450123461812 3.82900972986076 NaN 3.88196795233394 3.82799817394739 0.860965481171258 1.55754035281496 1.3014902728505 1.05315494972315 0.838269870638966 0.773…
3.82120754509809 3.86424119544621 3.8255716532577 3.81769436710931 3.89473897906401 3.92720246710973 3.88470174168283 3.88020972137881 3.94667389474997 3.96313226470585 3.84567905294128 3.96572068298539 3.919636458507 4.00569561910135 3.8677236247945 3.84813307033572 NaN 3.901655991149 3.84877186388375 0.859892158824162 1.55523553545858 1.30182069876655 1.05299065110632 0.838498841726126 0.775498…
3.84008801527296 3.88656485569283 3.83302506448572 3.83516683933044 3.91652606007043 3.94601471143274 3.90382248412477 3.89914981637391 3.9621111748531 3.97508311146205 3.86210488412791 3.98557697483845 3.9769384086872 4.06840305898626 3.88811025024358 3.86085246771005 NaN NaN 3.87357620433052 0.859101487494056 1.55299809026261 1.30035938810953 1.05133732412982 0.837523185292258 0.780344025738225…
3.86048877332557 3.90748705779795 3.8729616524331 3.85996701523613 3.93649315602096 3.96599128900352 3.93397109884956 3.91948737501133 3.97949075556996 3.98999185480225 3.88348815703023 3.9940058677691 4.03945762321396 4.15042675405287 3.90598745787311 3.88500533433554 3.76000749653724 3.89084557133277 3.89148665772278 0.855955914301896 1.55236381582725 1.29633176441499 1.06451296862875 0.8329209…
3.87924021438097 3.92870614158877 3.88576832446971 3.88271551044586 3.96221976901727 3.99016355165375 3.95176576791989 3.94272317728138 3.99433561833984 4.00518995690695 3.90174617708443 4.01612266374031 4.07326406378784 4.16933816996523 3.92821977042425 3.90523510550226 3.76101192540692 3.93914310769703 3.91276321348053 0.853467102819726 1.54873120717605 1.297120390467 1.04804274024065 0.8218288…
3.9011209962698 3.94763259454701 3.91007920089552 3.90163599087756 3.9810743952794 4.00581442756456 3.97509266292509 3.96265732367963 4.02437908831911 4.02246301024183 3.92408073347371 4.02786082067342 4.10486082067342 4.20305799138607 3.94814419282423 3.92773323962406 3.76210065699022 3.9528879526141 3.93661519713119 0.850643854711456 1.54284312472042 1.29372458589381 1.04215481383853 0.81071767…
3.92651547538025 3.96752538925544 3.93601485743524 3.92500574188293 3.99451521819099 4.024036822965 3.99501854841985 3.98602187864871 4.03252174171136 4.03652593038906 3.94900709802486 4.04406798085847 4.12598690951873 4.23648549325084 3.97201830791602 3.95801416267885 3.76699261803079 3.96751330423001 3.95901264284448 0.848238218410986 1.54180552640491 1.2920300927732 1.04027873988983 0.81995065…
3.95126487373859 3.99624812687865 3.96022538832315 3.9442755376964 4.01526892324512 4.03970264976765 4.01926498382423 4.01715281177227 4.06224449883563 4.07716299922375 3.96633514167977 4.06833618589898 4.13562934037541 4.22873126993307 3.99723431138414 3.96327506119008 3.77518821151742 3.9776944045052 3.97931397889262 0.85010684189004 1.53663156860222 1.28652247843551 1.03885263632813 0.81306410…
3.97669926377262 4.01860450118398 3.98065332311635 3.96958970583748 4.03906307692487 4.05808378905443 4.02574553088453 4.03182649833036 4.08572239732857 4.09281493155238 3.99654169104725 4.10061829632679 4.14764996115376 4.24981471765401 4.01973396410655 3.98968769699465 3.79136582761871 3.99556643888746 4.00752676230668 0.849803585701173 1.53579181207301 1.28718578994653 1.03101742806767 0.80874…
4.00304560846081 4.03950486629452 4.00301285166003 3.99400430007363 4.05550334018519 4.07299982744665 4.0620228042304 4.06304750881334 4.10805891092854 4.11805511022347 4.01800857101074 4.1160399074032 4.1930057010576 4.31300380070507 4.0530399074032 4.01606081128107 3.80797095762762 4.01501217973812 4.03050733286794 0.848326978439472 1.53721792216523 1.2869619343704 1.03300624602677 0.8032971797…
4.02731797343721 4.05226668739895 4.03526668739895 4.02324617298365 4.06618462973774 4.08415385811478 4.07450260317495 4.0882769446066 4.13930771622956 4.14726668739895 4.04831797343721 4.1372769446066 4.19608205766122 4.31504102883061 4.07430771622956 4.04850260317495 NaN 4.12246157434434 4.04628720181426 0.846733845675409 1.52669953609327 1.27834497707809 1.01844518066732 0.800248975834156 0.73…
4.05763291635665 4.0776921233959 4.0606921233959 4.0467158062116 4.0837868546587 4.09882237888225 4.12241977101534 4.11468028198805 4.1686447577645 4.1726921233959 4.07863291635664 4.16368028198805 4.2039052687372 4.3189526343686 4.1036447577645 4.09641977101534 NaN 4.16646713664674 4.0736684405802 0.84614710484471 1.52379516898132 1.28167962079923 1.01989247471638 0.802058093395477 0.75289369871…
4.07800818226255 4.09301028627293 4.08600444179967 4.07000561069432 4.10400748092576 4.11700677958897 4.1250070133679 4.13700561069432 4.18300888359934 4.19700631203111 4.09500818226255 4.17700584447325 4.20700140267358 4.32500210401037 4.11700888359935 4.14300911737828 NaN 4.20601589696725 4.09000654581004 0.846891220326015 1.52694154060315 1.282419955582 1.00723109642318 0.788741260068433 0.744…
4.11323668962721 4.13708284136952 4.1053313654781 4.0943313654781 4.13624852410857 4.14627219307129 4.15517751722041 4.16127219307129 4.2213313654781 4.22441420684762 4.13030769651537 4.20216568273905 4.21310651033225 4.33407100688816 4.15516568273905 4.18234319995946 NaN 4.27346744833878 4.11824852410857 0.852080295451785 1.53357343254659 1.28219130124595 1.01192414206848 0.794125857931524 0.730…
4.13276875982127 4.14391906593744 4.13267626374977 4.12167626374977 4.15675719781233 4.16873407379446 4.16982656986595 4.18373407379446 4.24867626374977 4.25859532968722 4.15569938776765 4.21583813187489 4.22189594191957 4.33993062794638 4.16883813187489 4.21066470174084 NaN 4.22952029040215 4.13875719781233 0.849629020642431 1.5371575674272 1.27899780776922 1.01226595329687 0.793784046703128 0.7…
4.15701099940003 4.18100549970002 4.15801099940003 4.14301199934549 4.18001399923641 4.19701199934549 4.19900949948185 4.20200999945458 4.27101449920913 4.28301449920913 4.17701099940003 4.22800949948185 4.224 4.289 4.19800949948185 4.24102049888188 NaN NaN 4.16300899950912 0.850928825064087 1.54499874006872 1.28597908504991 1.01387191489555 0.795872054887915 0.730893884788103 1.31044561023944 1.…
4.17924520829919 4.19222477427426 4.18023499128672 4.16721455726179 4.20825542531166 4.22129629336152 4.21811238713713 4.22228607634905 4.30023499128672 4.31227585933659 4.19927585933659 4.24718390622439 4.2240306510374 4.28904086804986 4.21723499128672 4.28219412323686 NaN NaN 4.18123499128672 0.848633945825822 1.54236955409524 1.28410984714101 1.01770939965147 0.799995836369323 0.73857581181727…
4.20273034367596 4.21375281503629 4.20274157935613 4.18776405071646 4.23271910799579 4.24967416527512 4.22887640751815 4.24968540095528 4.32274157935613 4.33869663663545 4.22569663663545 4.26479775775697 4.22696629295949 4.29295505727933 4.23974157935613 4.3007865220768 NaN NaN 4.20374157935613 0.853800675608711 1.53179145770262 1.28026415622306 1.01860966317425 0.801512584695739 0.73051258200458…
4.22100802883828 4.24200802883828 4.22700802883828 4.21800892093142 4.27200936697799 4.28601115116427 4.27000223023285 4.26300624465199 4.35100936697799 4.36401115116427 4.24400936697799 4.27100579860542 4.22700178418628 4.293 4.25800802883828 4.33901025907113 4.17102542465454 NaN 4.22401159721084 0.852890196260491 1.54753003122326 1.28165057540008 1.01852197598631 0.802422346204963 0.74901716760…
4.23924125687609 4.26018381476273 4.24516083791739 4.2382757221441 4.29341358321615 4.31137911794814 4.27541358321615 4.27724125687609 4.3723561411028 4.38924125687609 4.26517232634006 4.28396553473199 4.2310804189587 4.29374674747361 4.27625274529876 4.36234465268013 4.22850549059752 NaN 4.25020679160808 0.853311388755273 1.547534630875 1.2829301199565 1.02306580330052 0.807815218734836 0.742785…
4.25976502339741 4.27582097020755 4.25884334893161 4.26173145531132 4.32859718296698 4.34363075105307 4.31059718296698 4.29776502339741 4.40265312977712 4.40976502339741 4.27983215956958 4.28103356808608 4.2379216744658 4.35727269146816 4.29775383403538 4.39166431913915 4.27150766807076 NaN 4.26779859148349 0.851728126766486 1.54197366746994 1.28208962285134 1.03291721123076 0.819318301208928 0.7…
4.28500973524261 4.31200916258128 4.29101317121059 4.28301374387192 4.34701775250123 4.37001832516256 4.32000973524261 4.31601431653325 4.41501431653325 4.43201202588793 4.30401317121059 4.28500515395197 4.246 4.36500229064532 4.32400858991995 4.40701889782389 4.32903435967979 4.44903493234112 4.28901488919458 0.849452353638066 1.54560123694847 1.28519950751126 1.03145127130815 0.817892296371933 …
4.30220447065672 4.32821469418956 4.31417380005821 4.30722491772239 4.37827603538657 4.40229648245224 4.3371124588612 4.34119424712388 4.44012268239403 4.45316357652538 4.32719424712388 4.29407156472985 4.24603067059851 4.36902044706567 4.33919424712388 4.4401431294597 4.38963385903583 4.51063385903583 4.31520447065672 0.853553865880298 1.54772370645843 1.28431648587448 1.03364055622543 0.8218761…
4.32176542503539 4.34875369628716 4.33080061128008 4.32874196753892 4.40468332379777 4.43065986630131 NaN 4.35977715378362 4.45185925502123 4.46881234002831 4.34577715378362 4.30091789876239 4.24896481375531 4.37097654250354 4.35777715378362 4.45383579752477 4.4502728176097 4.5712728176097 4.33476542503539 0.852967037248938 1.54425163705622 1.28206697612093 1.0308237787949 0.819597327983378 0.756…
4.34004161661881 4.37904359836257 4.35605350708133 4.35503567138755 4.42404558010632 4.45604558010632 4.37907134277511 4.38503765313131 4.47303170790005 4.48702972615629 4.3650336896438 4.30801189046252 4.24900594523126 4.36900594523126 4.38004954359382 4.4800297261563 4.50407728800637 4.62307926975012 4.35404954359382 0.851252251381926 1.54327212046582 1.27992653194843 1.03333250900861 0.8214634…
4.36118337735571 4.40117318972483 4.3832241278792 4.3732241278792 4.44723431551007 4.47920375261745 4.4151120639396 4.4042954412953 4.48918337735571 4.50224450314094 4.38221394024832 4.31415281446309 4.25203056289262 4.37205093815436 4.40513243920134 4.4952241278792 4.54341769286577 4.66341769286577 4.3792954412953 0.847336246698322 1.54428804308255 1.27818978012564 1.02958037526175 0.81821820361…
4.37879211128747 4.41780366066039 4.40474591379579 4.39474591379579 4.46973436442287 4.49876901254163 4.4258729568979 4.43266506818536 4.50679211128747 4.52572281504996 4.40275746316871 4.32882675940622 4.25496535188124 4.37694225313541 4.41784985815206 4.51674591379579 4.58352647571034 4.70352647571034 4.40766506818536 0.84601559165344 1.53929890180188 1.279128912602 1.03153690125416 0.821886689…
4.41200926983742 4.44901122138214 4.42301610024394 4.4250073182927 4.48601561235776 4.51800926983742 4.45901024560978 4.45301073349596 4.53500829406506 4.54201170926832 4.42901122138214 4.34600926983742 4.26599853634146 4.38499902422764 4.45301024560978 4.53101512447158 4.60301268504068 4.72101414869922 4.43101268504068 0.845098087486174 1.53183838997561 1.27719739956666 1.02596666285853 0.812486…
4.43128749379018 4.47232856433163 4.456225887978 4.44031829669627 4.51812321162436 4.53716428216582 4.48043124068527 4.47531829669627 4.55224642324872 4.56623615561336 4.45227722615481 4.365225887978 4.26339017014381 4.38340043777918 4.47429776142554 4.56232856433163 4.62912321162436 4.74985625310491 4.45729776142554 0.84116192896176 1.52853363406607 1.27185911630651 1.01910535767513 0.8057212910…
4.45867307097992 4.5036263668342 4.47774312719851 4.47063804287063 4.52985988756282 4.5528131834171 4.52150960646988 4.50563804287063 4.57571977512565 4.58873145116208 4.47868474701635 4.38674312719851 4.30055631061561 4.42154463457918 4.50266139494349 4.5936263668342 4.64085988756282 4.73616346451004 4.48566139494349 0.839440549824119 1.52792723914259 1.27082237659862 1.01675802248744 0.80203401…
4.48001608920266 4.53001179874862 4.51201018982835 4.49401394397564 4.54400911721484 4.56600858090809 4.55101233505537 4.53201877073644 4.59801448028239 4.61601233505537 4.49701662550942 4.40002467011075 4.30998981017165 4.42793403426909 4.52701340766888 4.60401126244186 4.65600911721484 4.77500697198782 4.51201448028239 0.837079174087597 1.52911870213765 1.27342868604845 1.01642522150681 0.80015…
4.5103161693362 4.55230597032535 4.53121417922775 4.52024477626028 4.56119378120606 4.58214278615183 4.57433656735789 4.56730597032535 4.62533656735789 4.63927537329282 4.52822437823859 4.44639776142296 4.29156094559648 4.30665223975691 4.55230597032535 4.6252039802169 4.67327537329282 4.78830597032535 4.53921417922775 0.835574982607199 1.52674038808295 1.27098163184174 1.00756375375653 0.7905922…
4.54064125424598 4.58165282668965 4.55175697868276 4.54372226135172 4.57978012357011 4.5958379857885 4.60661810935862 4.59665282668965 4.65761810935862 4.66568754402069 4.54974540623908 4.48454867469655 4.3453635155977 4.46512526412412 4.58165282668965 4.64476855112644 4.69968754402069 4.81765282668965 4.55975697868276 0.838930306518184 1.53061417312303 1.27113814840901 1.01176035421662 0.7936834…
4.56701276251481 4.60800883558718 4.58201079905099 4.56201374424672 4.60001276251481 4.61600883558718 4.63201767117435 4.62401227164886 4.67801472597863 4.69301227164885 4.58201128991695 4.51202061637008 4.33802012550412 4.45901914377221 4.61001423511267 4.66300883558718 4.70600147259786 4.82500049086595 4.58601227164886 0.840050952279951 1.53268263595017 1.2690513106121 1.00693981347094 0.788655…
4.59331549036453 4.62632566747306 4.6042747819304 4.59023407349626 4.62622389638773 4.63422389638773 4.6681221253024 4.64926460482186 4.70829513614746 4.71830531325599 4.60537655301573 4.55471239759732 4.37954956386079 4.49852920964373 4.63928495903893 4.68116283373653 4.70904070843413 4.82577610361227 4.61125442771333 0.8420205313256 1.53801336240928 1.27176773063902 1.00651898625261 0.780492668…
4.62365401941516 4.65764285875114 4.63069866207127 4.61274330472738 4.64775446539141 4.65575446539141 4.67986607203168 4.6747098227353 4.73667634074322 4.74766518007919 4.641587055431 4.62321875351811 4.43239732414254 4.5494196454706 4.66668750140725 4.69682142937557 4.71295535734389 4.80424553460859 4.63572098339933 0.844956518007919 1.5344901783905 1.27635765648571 1.00257497747603 0.7836341742…
4.64504282445243 4.68403806617994 4.65302854963496 4.63503172181662 4.67703330790745 4.68703965227077 4.71103330790745 4.70303806617994 4.76504916881576 4.77704916881576 4.65603965227077 4.67905709926991 4.47308089063238 4.58907930454155 4.68804758272493 4.71703013572579 4.71701268872665 4.78009992372235 4.66203806617994 0.847223457678011 1.5418330452944 1.28218195089172 1.01267900076278 0.790993…
4.67218411043863 4.70822502386943 4.67123525222713 4.65518411043863 4.69832730744645 4.71232730744645 4.73218411043863 4.72721479551173 4.79618411043863 4.80826593730024 4.68123525222713 4.71524548058484 4.52442959102346 4.63946027609657 4.71818411043863 4.73621479551173 4.7250306850731 4.84304091343081 4.68616365372322 0.849418820178171 1.54375797811901 1.2834669719524 1.01215218129344 0.7935576…
4.68979222425721 4.72974605186992 4.6937345087731 4.67279222425721 4.7296306209017 4.7436306209017 4.74979222425721 4.74775759496674 4.81379222425721 4.83369987948263 4.7037345087731 4.73872296567628 4.56551518993348 4.68348056064302 4.73579222425721 4.75675759496674 4.72796537070953 4.84695382761271 4.70181531045085 0.851218760701848 1.54452099638448 1.2889157049507 1.02192468446275 0.7981162091…
4.71501113595869 4.76001166624244 4.71201166624244 4.69700530283747 4.75201431766118 4.77301749936366 4.7770100753912 4.77701113595869 4.83600954510745 4.86501378737743 4.72900848453996 4.79700954510745 4.6190291656061 4.66003234730858 4.76101113595869 4.7750090148237 4.73600053028375 4.79499310631129 4.73200954510745 0.854211283286668 1.54585142116044 1.29273000530284 1.03194042952984 0.79037293…
4.73622579038638 4.78218473758886 4.73415394799071 4.70723605358576 4.77935921197833 4.80627710638329 4.79624631678514 4.79824631678514 4.85460552876348 4.89139000157648 4.74520526398762 4.81546184397214 4.67462605516224 4.72235474231828 4.78225657998452 4.79210263199381 4.73706157919629 4.78185631520867 4.75023605358576 0.856657094846366 1.54851532362489 1.29277325276599 1.03282173976367 0.79585…
4.75775218810973 4.79979724481705 4.74883103734755 4.7297409239329 4.81360575381094 4.83269586722558 4.81972965975607 NaN NaN NaN 4.76477471646339 4.85949311204264 4.73431288521335 4.8515131286584 4.80671839557924 4.8018873582317 4.74293241493902 4.76815769847562 4.7727409239329 0.859240262573168 1.54711610777287 1.29594350406707 1.03966126340396 0.79164843596037 0.747588685588412 1.3010053443978…
4.77800747290843 4.82200996387791 4.76700830323159 4.75200581226211 4.82900788807001 4.85600913355475 4.84400996387791 4.84301120936265 4.93600166064632 4.94600954871633 4.79000747290843 4.88901120936265 4.784028646149 4.85504774358166 4.82400871839317 4.80700332129264 4.76400913355475 NaN 4.79001162452423 0.858120788807001 1.5474705521649 1.29534104620718 1.0396398173289 0.801581984472351 0.7579…
4.79621452402133 4.84618387773256 4.78720430859174 4.76625538573967 4.84814301601422 4.87809193886628 4.86818387773257 4.87022473945091 4.94029624745802 4.96919409316215 4.8081532314438 4.91627581659885 4.85377637264861 4.97076615721902 4.84521452402133 4.81524517031009 NaN 4.90021452402133 4.81820430859174 0.860031952052617 1.54880163446873 1.29787195205262 1.03920766157219 0.806590868708666 0.7…
4.81677264771043 4.86380512660894 4.80678347400994 4.79072934251242 4.86184843180695 4.88690256330447 4.88580512660894 4.89176182141093 4.96868603731441 4.98779430030944 4.82283760550745 4.94270768991341 4.92817720123776 5.04418802753726 4.86577264771043 4.83874016881192 NaN 4.92077264771043 4.83778347400994 0.861177333229581 1.54895826779208 1.29901733322958 1.03994188027537 0.828715325631227 0.…
4.83601134583274 4.88401087308971 4.83400661840243 4.81300850937455 4.88701370954789 4.90801418229092 4.91300661840243 4.91101040034668 4.98201087308971 5.00401087308971 4.84601134583274 4.96700945486062 4.98903356475519 5.10503356475519 4.88501134583274 4.87999527256969 NaN 4.95300520017334 4.85901040034668 0.86189907342366 1.54979874723097 1.29700035455727 1.03900843049314 0.825331169160184 0.7…
4.86021570727705 4.90724652260234 4.84828760970273 4.83125679437744 4.91614380485136 4.93814380485136 4.92729788147783 4.93324652260234 5.00518489195175 5.02717462017666 4.87018489195175 4.98733896857822 5.06043141455409 5.176421142779 4.90925679437744 4.87060603473075 NaN 4.96365075964669 4.88124652260234 0.859877034018653 1.5471074748511 1.29768282259086 1.03568486411245 0.806640689062817 0.750…
4.88075730106965 4.93072262979389 4.8756764014262 4.85571107270196 4.9298382007131 4.9518382007131 4.95566484433428 4.95672262979389 5.02279197234541 5.04380352943734 4.88779197234541 5.01961861596659 5.1015146021393 5.21652615923122 4.93371107270197 4.92831813157664 NaN 4.93039294112533 4.90472262979389 0.853880844973478 1.54305784636055 1.29128558338117 1.03519577854596 0.804801727332812 0.7479…
4.90701292195611 4.95301441295105 4.89401689794261 4.87901292195611 4.94600795197299 4.96900944296793 4.97401043696455 4.98200894596962 5.04301043696455 5.05900795197299 4.9180124249578 5.0300164009443 5.15400198799325 5.27499850900506 4.95301093396287 4.91402683790885 NaN NaN 4.92501391595274 0.850379135222937 1.54164803685667 1.29070670490119 1.03008064609781 0.800410104369645 0.744555924613841…
4.93323726319173 4.982185684237 4.92825789477362 4.90524757898267 4.96217536844606 4.98816505265511 4.99526821056456 5.00028884214645 5.06415473686417 5.07521663160984 4.94323726319173 5.06330947372834 5.15842294742873 5.27236105268306 4.97529915793739 4.96812378949134 4.82015473686417 4.93715473686417 4.953185684237 0.848624319997764 1.53768287578703 1.28411899368977 1.03136813684041 0.800588227…
4.95572879708466 4.99978775424017 4.95270521422245 4.92871700565356 4.97879954567127 5.00381133710237 5.02069342279135 5.02766983992915 5.07882312853347 5.09575237994686 4.96572879708466 5.09264625706694 5.19851655132482 5.30658729991144 5.00365804849805 4.97985850282678 4.83482312853347 4.95182312853347 4.97078775424017 0.847137922975275 1.53605957377563 1.28781542839044 1.03024356014577 0.79757…
4.98001587474737 5.02401177803837 4.97201689892461 4.95801024177249 5.006008193418 5.02100870550662 5.04201638683599 5.04901229012699 5.11000460879762 5.12100768132937 4.99001638683599 5.10901536265874 5.20201280221562 5.32401280221562 5.02501433848149 5.00101536265874 4.84701177803837 4.96301229012699 5.00401024177249 0.844729078240476 1.53327160795828 1.28606869929489 1.01598798237082 0.7929295…
5.01122476957487 5.04732693756344 5.00524520317258 4.97829628716687 5.02221455277601 5.03820433597715 5.07421455277601 5.07329628716687 5.11927585356915 5.13630650396573 5.02222476957487 5.13914303518401 5.22705108399429 5.34874458002856 5.0532656367703 5.03144953914973 4.87032693756344 4.98731672076458 5.02431672076458 0.842942975334549 1.53643901570876 1.28353521056742 1.012076870181 0.79211094…
5.03274617652673 5.0786308022207 5.02872310166553 5.00666541451251 5.04275771395734 5.05776925138794 5.09475771395734 5.10166541451251 5.14568848937372 5.16565387708191 5.04374617652673 5.15283847597156 5.23194231284698 5.32428843576507 5.07870002680432 5.07449235305347 4.9016308022207 5.01764233965131 5.05464233965131 0.844185347463134 1.53921723369709 1.28403411591039 1.01464965655751 0.7941163…
5.06401213074245 5.09901527574975 5.05201392788948 5.03001213074245 5.06301123216893 5.07601033359542 5.13400898573515 5.12701033359542 5.17101302931596 5.19001347860272 5.07501123216893 5.17001213074245 5.22700089857351 5.34800089857351 5.1090125800292 5.10601842075705 4.92701437717623 5.04401437717623 5.07601392788948 0.848670188700438 1.54239243064136 1.29097088060204 1.01771986521397 0.795731…
5.09127424506584 5.13321462657327 5.08325039766881 5.05734578725693 5.08831001616139 5.09934578725693 5.1544054057495 5.15031001616139 5.20029809246287 5.22026232136733 5.10025039766881 5.19705961849257 5.229 5.34996422890446 5.13726232136733 NaN 4.95925039766881 5.07621462657327 5.10725039766881 0.849112655027178 1.54784888716391 1.29294275835741 1.01746876792693 0.79869399844752 0.7289799284832…
5.11373309898042 5.1507911209412 5.10375630776473 5.08566347262748 5.11369828580395 5.12766347262748 5.1876054506667 5.17569828580395 5.22470989019611 5.24174470337257 5.12075630776473 5.20194197803922 5.229 5.34703481317647 5.15874470337257 NaN 4.97975630776473 5.0937911209412 5.12775630776473 0.850967951654904 1.55185242199216 1.29398758330039 1.02146253803608 0.802297179792945 0.73143087297568…
5.14100283745563 5.1790020098644 5.13000248277367 5.10300366504685 5.14400260100099 5.1560033103649 5.19200425618344 5.19400260100099 5.25100390150149 5.27100271922831 5.15300271922831 5.21400177340977 5.232 5.314 5.18300319213758 5.2000033103649 NaN NaN 5.15300248277367 0.851760237636909 1.55414046463336 1.29546024591282 1.02141984039312 0.803539729259442 0.735849907782692 1.31458017970552 1.048…
5.16515884164252 5.19618156324642 5.17468123785989 5.14769096071979 5.19368101726574 5.2028003166956 5.22168232982126 5.22365829566184 5.29416179214009 5.30124875189852 5.18467260696135 5.23763153159902 5.23799136910146 5.34301081482127 5.21015021074399 5.25044385986962 5.00391392681198 5.01301269275447 5.17816561400486 0.842880303218788 1.53702915817793 1.29023344992746 1.01864659861898 0.798953…
5.18081097233814 5.21378947918083 5.19277963192871 5.16676766517839 5.21128907245694 5.23312821729214 5.23978044537649 5.23931056561425 5.31030356542936 5.32619545795255 5.20179241212682 5.25083865223256 5.23701278019811 5.34398884669746 5.22482375253625 5.29397581745029 5.0909711576473 5.20473423481878 5.19430641249659 0.844440760511773 1.5363391910318 1.28893194478937 1.02284848282381 0.8038303…
5.20200025853764 5.24299933840841 5.21350079348411 5.19250017288233 5.25249828795838 5.26550121544874 5.2540016862868 5.25800044140755 5.33500070782881 5.35200024487437 5.22150098213368 5.26350110667483 5.23900052128321 5.28501484975222 5.24600020598852 5.32049977403631 NaN NaN 5.2170003168664 0.845790125764771 1.53967974917416 1.2915202369367 1.02007625372894 0.803160966166372 0.740175717920338 …
5.22375474334383 5.26818969980428 5.23575843758091 5.21927386173539 5.27883486372241 5.30130032117636 5.27921459632568 5.28020547127422 5.36271055477314 5.37424948618718 5.24475930586956 5.27909467624441 5.2411423379697 5.331 5.26721459632568 5.34475878489637 5.21754990221304 NaN 5.23975913221183 0.849147735987121 1.54083422005455 1.29817895516762 1.02684355406523 0.810207256210549 0.747282174563…
5.24869511902061 5.28677260147362 5.261186367804 5.2461693701141 5.31159989840091 5.33064264499732 5.30024254421126 5.30025634426051 5.38325055495107 5.39870053809164 5.27018821899599 5.28838593049841 5.25090047102445 5.35180397109527 5.28824254421126 5.3701871082808 5.27231013064309 5.3937064949558 5.26518784875759 0.847421887596813 1.54274596429898 1.29363630030573 1.02566083540412 0.8084228599…
5.26250164513088 5.30150250515829 5.28150358995746 5.27000038198796 5.33300247666238 5.35400444998487 5.30798823179359 5.31600203768262 5.40250119558734 5.41700146678713 5.28400272993006 5.29400004642802 5.25899626756303 5.35849710965831 5.30150221602637 5.40249475115243 5.32448744349466 5.38800484573205 5.28250146678713 0.848949734012926 1.54210575013773 1.2926262505036 1.02794760092407 0.812378…
5.28014061609966 5.32131480809216 5.30763175777908 5.29276070999002 5.36671244383224 5.38875185166944 5.34118958364948 5.33717139941363 5.43463712212875 5.44473086186544 5.30512592583472 5.30306599578821 5.25854477218687 5.35818730907321 5.31766020311959 5.41929219469602 5.37356082781724 5.52264637165758 5.30369028504152 0.851519729871259 1.53926739144039 1.29352959520894 1.03254160715869 0.82016…
5.29383181219308 5.35211963134143 5.32034528775181 5.31818711578273 5.38724959230511 5.41320059134146 5.35977020060093 5.35379657509824 5.44783970321275 5.46722350611787 5.31735029567073 5.30942278803094 5.26294541449728 5.32689517912002 5.33330716755622 5.44765274361811 5.42832523060181 5.58718672698355 5.32227106553115 0.84854196790428 1.53803031672135 1.29155412417843 1.03466857664361 0.820802…
5.31799207249119 5.36999625232418 5.3499885806038 5.33401059987152 5.40601108168386 5.43801445437025 5.38599184897147 5.37949117841232 5.4639983509339 5.48499764560184 5.33999250214417 5.32149499563396 5.261 5.33149239782544 5.36248856321735 5.46499859184007 5.51095169970769 5.60699145659558 5.34899136715913 0.853429768078889 1.53704094318094 1.29087038686155 1.05333027945116 0.841900245724294 0.…
5.33971567021926 5.39327408659429 5.3732990035574 5.37316094837188 5.43631414467823 5.47231831656328 5.4112122143703 5.39974404303133 5.48619540249858 5.50471495418316 5.36126526546679 5.33060527180971 5.26105543788347 5.33049487340016 5.38219683457077 5.48127432527299 5.53729554770845 5.65969778928557 5.36682368184182 0.850739067563304 1.5366365450422 1.2908781597964 1.05152379139521 0.825758959…
5.36076463391718 5.42019128211916 5.40266321685726 5.38882679095331 5.46714720462005 5.50363807715798 5.43177686232898 5.42372434024348 5.50528563901682 5.52576153296745 5.38720746974348 5.34088481338981 5.2664409439136 5.33000499286243 5.40129184091628 5.50819231576907 5.56617544526906 5.67879597551592 5.39863411794546 0.847666823184103 1.53978647868249 1.29014616908733 1.04888334941358 0.828112…
5.3825077212021 5.43950914847692 5.42100593027565 5.4120068969765 5.48350819999724 5.52050721216698 5.4525069181059 5.45050745156455 5.52150820910782 5.5380129274686 5.40500778788443 5.35500416668095 5.26950040300222 5.33300354211643 5.42450766363036 5.52100604541914 5.59400537277937 5.71600356072351 5.41850683029417 0.843889002995348 1.53423373079167 1.28747413140349 1.04303432269661 0.827458207…
5.40878968882672 5.47023969778087 5.44278007947638 5.43433881574184 5.51071470225794 5.54066066265131 5.48123759351424 5.47128456010252 5.54727133425677 5.56523592131298 5.43032920639149 5.36776404520574 5.2730835157557 5.36858821241453 5.45029546564896 5.54380059437316 5.60763993172185 5.7186151522316 5.44179481755091 0.840984263998175 1.53215612622062 1.28390597969438 1.03828787052067 0.8215035…
5.43715331692071 5.49371306713653 5.47016546470524 5.44773999925711 5.52181090855062 5.55781090855062 5.50422051423271 5.49915922602851 5.57367805191502 5.58867148366935 5.46260527506417 5.39368286245968 5.28139767761019 5.37739154878977 5.47914773738186 5.57314182827407 5.62133267742446 5.72986266238868 5.47064740781292 0.840016404519947 1.53278221333371 1.28510471634057 1.04971938187356 0.83332…
5.46104542339524 5.52152672990267 5.49901979748291 5.49202195405065 5.55201979748291 5.57802092717973 5.53902929777401 5.52254082748853 5.59404442223079 5.61253332952633 5.48204180294651 5.41652965766465 5.30000041130359 5.38800033418417 5.50304539768876 5.59152567732528 5.63604627032084 5.74504455076316 5.49303222553598 0.837293958608527 1.53736906945229 1.28138385936766 1.03121458875945 0.81780…
5.49471582316664 5.53635345797855 5.51675586137799 5.50575259427165 5.56968729848682 5.59463901385029 5.55775259427165 5.55871427754119 5.6311924536611 5.64072132078343 5.51421943271548 5.44240896171275 5.30820276400968 5.39471155653789 5.53623163113201 5.60869451758449 5.66305498543626 5.78454467508769 5.52270791918396 0.837937032155696 1.53677930798838 1.27989687052447 1.03189403369567 0.810494…
5.51771378218497 5.57549040657243 5.54367038917184 5.53315162696413 5.58974875205047 5.60931933041895 5.58515162696413 5.58122478405461 5.65174357043439 5.66469565861475 5.53721960243853 5.48693146871106 5.32973320720224 5.40651726738401 5.56118529538259 5.62876039255758 5.66941323814581 5.78992360137797 5.54472802558616 0.837056441601064 1.54255514150106 1.2824011754079 1.03467390948104 0.806480…
5.54850030835913 5.59150392699923 5.56699741966358 5.55400099179831 5.6064989043239 5.62549905774419 5.61349915227348 5.60999741966357 5.67750077948704 5.68950180540509 5.56699941260869 5.5359963007348 5.36599489669957 5.44198864186919 5.59100090965464 5.64249743053063 5.67450127386763 5.7840083236078 5.56800099179831 0.837296792988132 1.54338085039727 1.28472957264314 1.0317401611136 0.806537767…
5.58071423173002 5.61615705709639 5.59225413711591 5.5811687268086 5.62269882899412 5.64515752238661 5.636749938802 5.63668949643491 5.70576067258282 5.72320396323942 5.59820419588453 5.58235542080028 5.40427584267361 5.52876557418301 5.62519859634901 5.66067899529919 5.68701563538101 5.80702076962631 5.59371259786329 0.843625039767111 1.54663620212449 1.28804380836533 1.03117175595913 0.81289712…
5.60519858002777 5.6337832813369 5.62163797819006 5.59927805107722 5.64571638976194 5.66377034870322 5.66416349029822 5.65724783844816 5.73513868450844 5.74671045318389 5.62220398686705 5.62201260373252 5.43462734109111 5.55813921424722 5.64772285607878 5.67976617792111 5.688975723949 5.80946978737094 5.61819840344818 0.846879602870759 1.55092704734381 1.2896304600044 1.03094763547292 0.815546796…
5.63400587548691 5.6650038876804 5.64100525276517 5.62350612396272 5.66800653298174 5.68900702993337 5.69050662091435 5.68900587548691 5.76300786022901 5.77700823141053 5.64900608306082 5.70400245411413 5.48701116608958 5.66300245411413 5.6795057118793 5.69800649514424 5.69750041208342 5.78800103174075 5.64300599819261 0.847525407705491 1.54905516027287 1.29225493288478 1.03212060060666 0.8079063…
5.65026911708791 5.67720937402671 5.65713619841887 5.64018809311054 5.68972901506796 5.71170343884457 5.70820964733919 5.70530812585793 5.78570937402671 5.80176372853075 5.66526884377543 5.73435830298212 5.52245502369857 5.69351324481223 5.69377505227005 5.71669996347481 5.70002046097871 5.79301534573403 5.66073413031263 0.848884363918534 1.55007367388517 1.29521164179973 1.03392782492376 0.81883…
5.67667437157006 5.69774690033935 5.6703416919761 5.65876732143655 5.71222197305108 5.731750315792 5.72874765137119 5.73562376596167 5.80624690033935 5.82767928908641 5.69167362053822 5.77052495107783 5.56743568475186 5.74531952451689 5.72067095611741 5.73626049053125 5.70197732580726 5.79448299435545 5.68371630450289 0.851778918727748 1.55241557202771 1.29730504766447 1.03610974831637 0.81965335…
5.68999255645921 5.72248149799904 5.69147656090934 5.67249610930148 5.73249255645921 5.75648151351832 5.74998071365163 5.75049215652586 5.82249295639255 5.84298940355028 5.70449275642588 5.79447620753382 5.61847986901102 5.77991946890846 5.73498900361694 5.72699526287697 5.70699724702441 5.8274289586738 5.69899255645921 0.853470660821175 1.55363338013796 1.29423540174536 1.04148342973541 0.823443…
5.71767934906166 5.74466919634794 5.7162139996155 5.69518374546147 5.76665457923871 5.79120398289319 5.77273362508589 5.77521921196377 5.85613454579409 5.87016411999108 5.73118895780973 5.82730773056761 5.71362248604651 5.74953355946844 5.7626743407005 5.73708892657807 5.71263982613807 5.80013975814236 5.72668895780973 0.856606663638493 1.55298875188241 1.29937883843137 1.04475600306369 0.8274720…
5.73529564097617 5.76130547270267 5.73725410906724 5.71328524752355 5.78182515012285 5.81126503631161 5.79572896802487 5.79675028872186 5.86934700461159 5.88631038856592 5.74978142717817 5.85763879730802 5.77524256597844 5.80235077083866 5.77980110459835 5.74589179513978 5.72634373202516 5.81384318426622 5.74528142717817 0.856768284646108 1.55089489611762 1.30124222262247 1.04435990756184 0.83059…
5.75598625808211 5.78348860200629 5.75698832625624 5.73448777475613 5.80798042125894 5.83897931825872 5.81349181915522 5.8174866717559 5.88799080800673 5.90349540390594 5.77048805050618 5.88350050533068 5.8054680579939 5.88245289144858 5.7984903024812 5.74349416307941 5.71698777485355 5.76150716940401 5.76548942925646 0.856027673908655 1.55212796908866 1.30194029138336 1.04883592663107 0.83230717…
5.77570971122255 5.80615497570934 5.77769533618422 5.75273925448851 5.82675771614911 5.85620483141096 5.83426550432151 5.8347107688083 5.90965338933071 5.92914468729329 5.78870971122255 5.92163545646299 5.86814641706679 5.99210658538478 5.82120483141096 5.75718860559757 5.735 5.8254984597114 5.78622435065731 0.857748741613946 1.55125805602355 1.30272595505172 1.05170881548795 0.833423191150968 0.…
5.79624861864093 5.8213146680184 5.79676725094021 5.77621224193275 5.85218660963112 5.87625473075287 5.86018375311732 5.85524980249479 5.92481289223759 5.94332630031534 5.80924861864093 5.93483911646616 5.93123047922163 6.05127848822675 5.84125473075287 5.77577129130788 5.735 5.82354457396354 5.8082302823051 0.854667929176462 1.5485929203383 1.29288212524588 1.04747901810654 0.824102840527722 0.7…
5.81601707290038 5.84552570739174 5.8245174325482 5.79702123758307 5.86601435830208 5.89701030266306 5.8800249115693 5.87751852298477 5.94251414021477 5.9540172909877 5.82701701837856 5.9530138130838 5.9920480134064 6.09004561542721 5.86002186984003 5.78551088039819 5.74700575632757 5.86650065328068 5.82802433383417 0.853320847131318 1.54607489389497 1.29335654705422 1.04481085685975 0.8274989049…
5.83175106728285 5.86576379966471 5.83529647625994 5.81772271778654 5.881738334901 5.90863990729815 5.90124778473311 5.89827189010214 5.95628182072302 5.97168820100786 5.84227517265189 5.96371414656033 6.03432915285518 6.15181545889579 5.87825106728285 5.79420005478381 5.75010827525209 5.83145647667372 5.85224209823952 0.849958166944585 1.54418833166293 1.29069579738308 1.0425510778657 0.82029425…
5.85666550652555 5.89214012397441 5.86460956926691 5.83970818746992 5.90965855244502 5.93867277942648 5.92567666209524 5.92514244200125 5.98412956237945 5.99025393982607 5.86963128643156 5.97755896357482 6.06657901455942 6.18260170239126 5.90316550652555 5.81374644964287 5.76085562944085 5.87832518904796 5.87618108086666 0.844996342212092 1.54018493280641 1.29509093569141 1.03939142731736 0.81590…
5.87800443452032 5.9120055312124 5.88950464970971 5.86600543227212 5.92800175748184 5.95250204116835 5.94700604530988 5.94450473342841 6.00050497906096 6.00750605292067 5.8895052399151 5.99799969556839 6.0930046573205 6.21100382909335 5.92200446496348 5.82300292267103 5.76750287700629 5.8865020792223 5.89950468015287 0.84172908127545 1.53589980736935 1.29165980842748 1.0306939350976 0.80934464172…
5.89974437336036 5.93772489930461 5.90727499953597 5.88675002732503 5.94022992362804 5.96815296866528 5.96879792701366 5.96770463979812 6.02016506204538 6.03067966758719 5.9147022834459 6.02508763325087 6.11128237380835 6.21329902408339 5.94574186119864 5.8511754287145 5.77749277513384 5.89349356058458 5.92370699615034 0.840423588868538 1.53439092994755 1.29038041969443 1.02694175650688 0.8083565…
5.89975093234174 5.95824742623216 5.93219413901623 5.90971663690078 5.96173290809386 5.98232458783622 5.9646139451297 5.96783810602213 6.035313166831 6.04729448675664 5.9332709564944 6.03388791955378 6.13963885189552 6.24213778709253 5.93880074587339 5.86680934902083 5.77700519431376 5.89300553843966 5.94227302124978 0.845724607751678 1.532260902639 1.28666900204016 1.02745207547086 0.80645234322…
5.92695217064233 5.98498329772093 5.95547908002502 5.93298610554853 5.97849496283699 5.99899418555955 5.97498228542309 5.98796457084617 6.04995394210003 6.06096457084617 5.96293799898081 6.07692382731928 6.14 6.25200233183231 5.96595217064234 5.8979592564731 5.7800008194671 5.89749779473668 5.97197547680239 0.843503932636075 1.53082073997952 1.28628952182043 1.03022011953697 0.803105366154025 0.7…
5.95929758228978 5.99236701815739 5.99122814642216 5.96722814642216 6.0142678240608 6.03022814642216 6.00919838819319 6.02416862996421 6.09213887173523 6.09322814642216 5.98632734051876 6.10009919409659 6.15006943586762 6.26222814642216 6.00322814642216 5.9194860510733 5.77842653461535 5.82835709874773 5.98229758228978 0.849341109738818 1.53522707998837 1.29932707998837 1.03762572230321 0.8154493…
5.98856413325691 6.02846243101685 6.01366583549696 5.98966583549696 6.04060771993122 6.05266583549696 6.02870942217127 6.04075300884558 6.10579659551989 6.11566583549696 6.0185205465826 6.10985471108564 6.15689829775994 6.28466583549696 6.02566583549696 5.96728808431961 5.82037525766823 5.86347695990829 6.01156413325691 0.850433727641591 1.53789033612638 1.30199033612638 1.04703979619764 0.819322…
6.01800229694437 6.04200359521727 6.03400369508442 6.01000329561583 6.05400259654581 6.07300239681152 6.05900269641295 6.07100199734293 6.12600359521727 6.14000289614725 6.04900199734293 6.12300229694437 6.16700219707722 6.29500229694437 6.05900229694437 5.97800569242735 5.82100529295876 5.8670139814005 6.02900319574869 0.854260253662552 1.5395303884832 1.29880065512848 1.0433510815612 0.82204958…
6.04123203680232 6.07823203680232 6.07117187911283 6.0431460972459 6.08040391591514 6.09728360053617 6.08619766097975 6.09119766097975 6.16217187911283 6.16920625493539 6.06922344284667 6.14608593955641 6.189 6.31802578186692 6.08220625493539 6.0353953219595 5.87411172142334 6.00616638630279 6.06117187911283 0.856791320104802 1.54346116504752 1.30531771773824 1.05417896872532 0.817839350589816 0.…
6.0676539000142 6.1046539000142 6.09074362964015 6.05978208519413 6.12639752965435 6.12957698890625 6.10870517408617 6.11370517408617 6.18174362964015 6.19269235556818 6.09466671853219 6.15587181482007 6.189 6.32096154444602 6.10569235556818 6.08041034817234 5.8868333592661 5.91124339624528 6.08074362964015 0.855802946703173 1.54814859929882 1.30050306710852 1.05406153822216 0.813210631590105 0.7…
6.0910022067237 6.11800269710674 6.10700277883725 6.09300187980167 6.13600326922029 6.15300294229826 6.12900212499319 6.13100294229826 6.20500294229826 6.21900245191522 6.12200212499319 6.17200155287964 6.19300049038304 6.32100057211355 6.1290022067237 6.13800490383044 5.93300547594399 6.06600514902196 6.10100302402877 0.858720125047676 1.54718013812456 1.3058697907699 1.03595081893968 0.81596019…
6.11817660472058 6.15114128377647 6.14107947212426 6.11620309542867 6.17614128377647 6.18925607684485 6.1551501140125 6.16708830236029 6.2411501140125 6.24923841637279 6.1481501140125 6.1911501140125 6.199 6.328 6.15617660472058 6.19839736062131 6.00050332345366 6.12950332345366 6.13811479306838 0.860261302702117 1.54887653437466 1.30330284750882 1.04596178788049 0.818353245354044 0.7520536194275…
6.13775801295732 6.16680641036585 6.14989110583079 6.13872171490091 6.19180641036585 6.21764911878811 6.17179431101372 6.17687900647866 6.25779431101372 6.27567331749238 6.16479431101372 6.20779431101372 6.199 6.328 6.17575801295732 6.24245552915396 6.05631033692835 6.18531033692835 6.15084270842226 0.861514512829268 1.54960104647942 1.30250980047523 1.04505125239748 0.819821850971799 0.748019849…
6.15698685049265 6.18698615841332 6.17698131385798 6.16598131385798 6.22497716138197 6.24098408217531 6.19498408217532 6.19698615841332 6.28498131385798 6.29998339009598 6.18798408217531 6.22099100296866 6.199 6.330997923762 6.19498685049265 6.27297923761998 6.09997024058863 6.22897024058863 6.17098615841332 0.863728477425465 1.54873060902981 1.30497828364325 1.03767510062469 0.819550200703007 0.…
6.17419745265166 6.21313821685616 6.20012834422358 6.19915796212133 6.24829617897749 6.26822707054941 6.21119745265166 6.21719745265166 6.30222707054941 6.32619745265166 6.20122707054941 6.23509872632583 6.20203949053033 6.33103949053033 6.21219745265166 6.29628630634491 6.1415232495269 NaN 6.19415796212133 0.866145993664785 1.55016249376425 1.30520262113167 1.02884620392049 0.816509222992446 0.7…
6.19371436991614 6.2268000589413 6.21281434044549 6.21477149593291 6.27757155487421 6.29067152540356 6.23071436991614 6.23671436991614 6.32467152540356 6.34571436991614 6.22367152540356 6.24485718495807 6.20594287398323 6.33494287398323 6.23171436991614 6.3245858363784 6.19324308027777 NaN 6.20977149593291 0.867726863963208 1.55633959807846 1.31040387958265 1.03341316256038 0.819397726747589 0.75…
6.21695771287911 6.245965067161 6.23595771287911 6.23795771287911 6.30694668145627 6.32294116574485 6.25096322859053 6.25995771287911 6.34795771287911 6.36895771287911 6.24396322859053 6.25198713000669 6.20899448428858 6.33799448428858 6.25495771287911 6.36093381146295 6.24490623290585 6.37474443870419 6.23595219716769 0.867420606728256 1.55173864128123 1.3134245762171 1.03162341974108 0.82289363…
6.23613515651285 6.27621962933338 6.25329565487186 6.26116894564106 6.32719428748722 6.3532534184616 6.27413515651285 6.27316049835901 6.38499155271795 6.39213515651285 6.2661436037949 6.25905068369232 6.21205913097437 6.34105068369232 6.27113515651285 6.3901436037949 6.31554907333346 6.44457441517962 6.25619428748722 0.869736906712817 1.55885166939794 1.31358550288205 1.03073384139386 0.82136688…
6.25179821284551 6.30167209587396 6.28755859059956 6.28074776605689 6.34970993096542 6.38262164908533 6.28979821284551 6.29176037775405 6.38401261169716 6.40779821284551 6.28278560114836 6.26492432981707 6.21891171811991 6.34692432981707 6.28679821284551 6.40678560114836 6.37918023968489 6.51114240459342 6.27870993096542 0.868219548130591 1.55672736738283 1.31074657392175 1.03581454529176 0.82680…
6.26499881483822 6.30799945300226 6.29499936183597 6.29699854133935 6.36599854133935 6.40899762967645 6.30299881483823 6.30899845017306 6.39699881483823 6.41699917950339 6.29899854133935 6.265 6.219 6.347 6.30299854133935 6.42599826784048 6.42899553285177 6.55799580635064 6.29199881483822 0.866280175039278 1.55665000455831 1.3111399607985 1.03248030996539 0.823910269852219 0.762390040113168 1.317…
6.2882649723997 6.3412466984411 6.3341461916688 6.3332101505239 6.402182739586 6.4382101505239 6.332182739586 6.3412101505239 6.416182739586 6.440182739586 6.3192649723997 6.2721187807309 6.2220274109379 6.3500639588551 6.3232649723997 6.4462101505239 6.4954477119857 6.6234020270892 6.3251736026067 0.859094233718374 1.55282324861999 1.2989913705469 1.03529505604651 0.826150578926654 0.76053976658…
6.31665284470996 6.3676767864541 6.34980846604688 6.35572466994238 6.42176058255859 6.46072466994238 6.35176058255859 6.36372466994238 6.43576058255859 6.45976058255859 6.34765284470996 6.28484437866309 6.22496408738379 6.35691620389551 6.35165284470996 6.46872466994238 6.54341342726855 6.66647328162891 6.34377255343066 0.856333757859238 1.5542426422355 1.29913820436919 1.03262268048075 0.8229985…
6.34299218474842 6.39699128298862 6.38299008064222 6.38099248533502 6.44799218474842 6.48699218474842 6.38798917888242 6.39699008064222 6.48198617301643 6.48499248533502 6.37699128298862 6.30799308650822 6.23199789589381 6.3599990982402 6.37799218474842 6.49099338709481 6.57299128298862 6.68399489002781 6.37998917888242 0.852081268475449 1.5518507244137 1.29637083262488 1.03507925153937 0.8255792…
6.35718378955207 6.4102515014923 6.3962515014923 6.39422248208934 6.46718378955207 6.50008705820887 6.40122248208934 6.41021280895502 6.48518378955207 6.50218378955207 6.38722248208934 6.31415477014911 6.23505803880592 6.36306771194024 6.39515477014911 6.51719346268639 6.58015477014911 6.68709673134319 6.3902515014923 0.850701560985101 1.54829220143285 1.29600055700002 1.03282339888062 0.82369243…
6.37576904107956 6.43568395095097 6.42168395095097 6.41672041814894 6.48576904107956 6.50889059840611 6.42372041814894 6.43173257388159 6.50376904107956 6.52076904107956 6.40972041814894 6.32980550827752 6.24092706560407 6.36991490987142 6.41080550827752 6.5367568853469 6.59580550827752 6.69687844267345 6.41568395095098 0.847825737854005 1.54649236654809 1.29403443302264 1.0301334282648 0.8209046…
6.41499763069885 6.4619984204659 6.44099884572508 6.4429984204659 6.5029989672277 6.51899939248689 6.45299823821197 6.46099823821197 6.5299984204659 6.54399860271984 6.43899823821197 6.35999817746066 6.25399921023295 6.31700321981951 6.45699720543967 6.55299902797902 6.60599939248688 6.70699939248689 6.44499823821197 0.84426021445213 1.54299021141456 1.29188012940029 1.02371038820088 0.8115905637…
6.42837512054792 6.48522122493852 6.46722122493852 6.46321160646293 6.51912504018264 6.53412504018264 6.46346168682821 6.48427893579204 6.54927893579204 6.56622122493852 6.45537512054792 6.38241359445027 6.2711538956094 6.31325008036528 6.46641359445027 6.56312504018264 6.61609618475588 6.74009618475588 6.46525008036528 0.844442988156654 1.54706193333895 1.29621644116403 1.02434059318159 0.811686…
6.46648163705653 6.50769429877693 6.48969429877693 6.48470759013445 6.53182721235218 6.54682721235218 6.51036201483881 6.51261455063178 6.57761455063178 6.58869429877693 6.49348163705653 6.42442847162643 6.2867873382796 6.33865442470435 6.50842847162643 6.57582721235218 6.62586708642475 6.74986708642475 6.49065442470435 0.846778233655516 1.55030587269302 1.29585491780228 1.02948008745942 0.814393…
6.49000318856115 6.52700307046629 6.51900236189715 6.51100236189715 6.55400188951772 6.56600200761258 6.53100307046629 6.54300259808686 6.60700259808686 6.61500307046629 6.51700307046629 6.47700460569944 6.32000425141487 6.44800436950973 6.53100307046629 6.59600118094857 6.63800047237943 6.76300035428457 6.51400377903544 0.850460067314069 1.5524902456373 1.29402015234237 1.03336026098963 0.813290…
6.51720214559939 6.55314701498138 6.53923889934473 6.53114701498138 6.57011944967237 6.58317458029038 6.55717458029038 6.56523889934474 6.6292297109084 6.64124808778107 6.54321133403573 6.51648698712581 6.35614701498138 6.4840811563664 6.55721133403573 6.60614701498138 6.64208269592702 6.76609188436336 6.5461286381087 0.851026784047282 1.55457744263343 1.29530016837312 1.03559499254683 0.81943791…
6.53873448472656 6.56880689798295 6.5646862092223 6.54680689798295 6.58284310461115 6.60177069135476 6.57577069135476 6.5906862092223 6.65369827809836 6.66767414034623 6.56572241585049 6.56836034956853 6.37180689798295 6.38620688760655 6.57972241585049 6.62180689798295 6.65089138011541 6.77587931123935 6.55983103573508 0.850684224106623 1.55537022421039 1.29425291369739 1.0382571726571 0.82134646…
6.55900564446249 6.59500564446249 6.58400490822825 6.56900490822825 6.60600564446249 6.6220078531652 6.59900564446249 6.61400564446249 6.68400638069673 6.69400809857661 6.58200662610814 6.61101300680486 6.42400883481085 6.55300883481085 6.60300466281684 6.63600466281684 6.65399975458859 6.77898944730926 6.58200564446249 0.852059840482582 1.5579802773149 1.29239993373892 1.04388935211387 0.8273895…
6.58222643536858 6.61820674533653 6.60412798520833 6.5891575202564 6.62924612540063 6.65428550546473 6.62218705530448 6.63716736527243 6.71022643536858 6.72726581543268 6.6091575202564 6.66435442057691 6.46048240578523 6.58948240578523 6.62229535048075 6.65506891511218 6.65305907009615 6.73606891511218 6.60516736527243 0.851437762945191 1.55912998538253 1.29215461254006 1.04122942391651 0.8255326…
6.60471480252804 6.63873960230821 6.61683880142889 6.60480160175863 6.65369000274787 6.68264040318752 6.64076440208838 6.65378920186855 6.73271480252804 6.75366520296769 6.62480160175863 6.69955360395693 6.50839240538582 6.63739240538581 6.65162800329744 6.6619132007694 6.65892560065949 6.7429132007694 6.62178920186855 0.854195032309959 1.56111482822313 1.29459900027479 1.03918591577028 0.8238118…
6.62398552027132 6.65199009281722 6.63298780654427 6.62198704445328 6.68697485099755 6.70598247190738 6.65798704445328 6.67398475818033 6.7569817098164 6.77998018563443 6.64798247190738 6.73297485099755 6.55496494381477 6.68796189545083 6.66299161699918 6.67898704445328 6.66199771372705 6.79196265754182 6.63798780654427 0.858906433414198 1.56506700498244 1.29502969516361 1.04309699736153 0.830534…
6.63425583411741 6.6612951932124 6.64634439208113 6.63138375117611 6.70038375117612 6.72935423185488 6.67528535343865 6.69135423185488 6.77339359094986 6.80428535343865 6.66135423185487 6.75347230913983 6.59845262959234 6.73061624882389 6.67328535343865 6.6851279170587 6.66602951932124 6.73406887841623 6.64432471253364 0.859857011498655 1.56705913967966 1.29792947144209 1.04335639585294 0.8315179…
6.65967150248672 6.69062096440776 6.68055779180905 6.66950725373009 6.73850725373009 6.76454515728931 6.7036335989275 6.72654515728931 6.81249461921035 6.8326335989275 6.69654515728931 6.80039354305241 6.6434188120919 6.69249274626991 6.7016335989275 6.69783575124336 6.66896209644078 6.74091155836181 6.67658306084854 0.858566677566059 1.56498678518185 1.29688351893612 1.04399178756217 0.834294117…
6.67999282986422 6.71399175434386 6.70299211285065 6.69199211285065 6.75899282986422 6.79398960330312 6.72799139583707 6.75099139583707 6.82999390538459 6.8599903203167 6.70999533941175 6.81099641493211 6.70997633855194 6.83894729950204 6.72599139583707 6.72698960330312 6.67999605642532 6.74399892447963 6.69999175434386 0.861668881458819 1.56574971677964 1.30778608510587 1.04310032265611 0.833640…
6.69017573842606 6.72723724687518 6.71617573842606 6.70616695150476 6.77222845995388 6.81020209918997 6.74417573842606 6.76414059074085 6.84318452534737 6.87414937766215 6.72614937766215 6.82740419837994 6.76349206759297 6.80961508449122 6.73614059074085 6.72697363923609 6.68005272152782 6.74708786921303 6.71017573842606 0.862185096414356 1.56406019282871 1.31041664146183 1.040979790081 0.8311650…
6.70975225913079 6.75366554982656 6.73575225913079 6.72476464617425 6.79767793687002 6.83271509800041 6.76375225913079 6.77980180730463 6.86373987208733 6.89078942026117 6.74278942026117 6.87243019600081 6.81830632556621 6.87813290695776 6.75180180730463 6.72403716113038 6.68592567773924 6.75687612956539 6.72975225913079 0.862752815514793 1.56519563102959 1.31449834602877 1.03872849019996 0.83061…
6.72995271222662 6.76996216978129 6.75595271222662 6.74794561906061 6.8109692629473 6.84696689855863 6.78395271222662 6.80394325467194 6.88395271222662 6.90795980539263 6.76295271222662 6.87699054244532 6.89382267084982 7.01966662119765 6.76895980539263 6.73098344927932 6.686 6.77595507661529 6.75693616150593 0.863258817805665 1.56362375937798 1.31812153548856 1.04076510571546 0.829692175237576 0…
6.74618874247034 6.79021570568039 6.77917975473366 6.76517076699697 6.82712582831356 6.86612582831356 6.80417975473366 6.82015279152361 6.90012582831356 6.92112582831356 6.77920671794371 6.91308987736683 6.95041343588741 7.07544938683414 6.79215279152361 6.73406291415678 6.68702696321005 6.76 6.77320671794371 0.860846948741289 1.56274618249779 1.31391602635534 1.03802175032277 0.826958448472482 0…
6.76674668503208 6.81371049717951 6.7987587476496 6.78377081026712 6.84083112335472 6.87983112335472 6.8237587476496 6.83679493550216 6.91383112335472 6.93483112335472 6.80172255979704 6.9228793738248 6.99544511959407 7.12439686912399 6.80879493550216 6.74091556167736 6.68996381214744 6.76 6.79572255979704 0.856157779937922 1.56015196593643 1.31021559669423 1.0403908084656 0.827878661139531 0.754…
6.78296324670287 6.82996324670287 6.82194716713538 6.80395405837859 6.85696324670287 6.89297013794608 6.84395405837859 6.85695405837859 6.92697013794608 6.94797013794608 6.8189609496218 6.94894027589216 7.01994487005431 7.12998851459465 6.82895405837859 6.76095405837859 6.69399081167572 6.76299310875679 6.8129609496218 0.85553130933621 1.55842390503782 1.30967114854054 1.03646909644104 0.82329058…
6.80332672553017 6.85735555425342 6.84519219148834 6.82134594467901 6.87732672553017 6.90724984893484 6.86725945850926 6.87431711595576 6.94424984893484 6.96423062978601 6.83927867765809 6.96624984893484 7.0550576574465 7.17613453404184 6.84931711595576 6.76822102021159 6.69706726702092 6.763230629786 6.83628828723251 0.852639537649099 1.55762589205343 1.30505405414907 1.03642180223467 0.82371670…
6.83651704762374 6.89347443417877 6.8647159103669 6.85648863866043 6.91051704762374 6.93263068347698 6.89361647899532 6.90653125210539 6.96963068347698 6.98765909244029 6.86758807003201 6.99163068347698 7.06091477311007 7.18980113725683 6.88153125210539 6.79067329692194 6.70390056862842 6.78665909244029 6.86557386555036 0.849545028206846 1.5531451985708 1.30241835210047 1.02441471512435 0.8111922…
6.85300154387324 6.90700102924883 6.88500118363615 6.86400154387324 6.91700118363615 6.9430008748615 6.91100138948592 6.92000138948592 6.98300138948592 7.0000012350986 6.8850014924108 7.00800087486151 7.09400015438733 7.22000015438732 6.89500154387324 6.8070012350986 6.71000051462442 6.79000015438732 6.88000169826057 0.84947983326169 1.55176998867826 1.30403995316918 1.02568013894859 0.8121500741…
6.88320318505798 6.92722968745684 6.90826502398867 6.89417668265911 6.94015018026025 6.96020318505798 6.93814134612729 6.94721201919093 7.01020318505798 7.02414134612729 6.91422968745684 7.02517668265911 7.09721201919093 7.22286748800567 6.92517668265911 6.83120318505798 6.72008834132956 6.79297349760113 6.91321201919093 0.846236908053466 1.55156484134337 1.30310128906789 1.02836418690201 0.81357…
6.90568686972401 6.95264602664453 6.93759156920523 6.91372771280349 6.95676855588296 6.98268686972401 6.95378217024279 6.97067325536418 7.03268686972401 7.03978217024279 6.93964602664453 7.04472771280349 7.12067325536418 7.20820421539739 6.94472771280349 6.85368686972401 6.72986385640174 6.79004084307948 6.93667325536418 0.845894765025939 1.55320712787549 1.29992424666943 1.02661436970409 0.81171…
6.94000327145512 6.97600298698076 6.9610034136923 6.94800327145512 6.98100327145512 7.00300241803204 6.98800241803204 6.99400284474358 7.04600327145512 7.0670027025064 6.9670034136923 7.06400241803204 7.12100042671154 7.208 6.97900284474358 6.89500554724998 6.76100213355769 6.79301607280123 6.96000327145512 0.851400317188909 1.55588035986006 1.30492009387654 1.01468491002742 0.797934861666778 0.7…
6.96328563496584 6.99719907891559 6.98519907891559 6.97116445649548 7.00422504573066 7.02023370133569 7.00517311210051 7.01419907891559 7.06925966815076 7.08625966815076 6.99128563496584 7.08114714528543 7.124 7.20797403318492 6.99925966815076 6.9344414358563 6.77629429057087 6.90628563496584 6.98317311210051 0.853669036778665 1.5584428912991 1.30562596126269 1.04909587307154 0.832016346353625 0.…
6.99560093831939 7.01972186610139 7.0077218661014 6.9897702372142 7.02968558776679 7.04667349498859 7.024758144436 7.0367218661014 7.09863721665399 7.11563721665399 7.02360093831939 7.0977944227706 7.124 7.2050362783346 7.02863721665399 6.98438326831179 6.80958884554119 6.93860093831939 7.00275814443599 0.858085461570317 1.56216404744284 1.31082578734776 1.03731547612175 0.821420843860127 0.74204…
7.00896766129961 7.03596019852259 7.03094278537623 7.0109477605609 7.05693283500688 7.07293532259922 7.04495024815324 7.05794776056091 7.11595771093026 7.13595024815324 7.03996019852259 7.10398507444597 7.12699253722299 7.205 7.04595771093026 7.02091044667584 6.84291790945285 6.97291542186051 7.02694029778389 0.859396865633654 1.5623795771093 1.30911442791436 1.04885087029372 0.82870151718893 0.7…
7.03912716852113 7.06316629729686 7.05423477265439 7.03719564387866 7.08329346581799 7.10031303020585 7.07509782193933 7.07815651510293 7.14616629729686 7.16719564387866 7.06716629729686 7.1140880397454 7.1340293465818 7.2620293465818 7.07612716852113 7.08745976311485 6.88339128775732 7.01339128775732 7.05019564387866 0.86188604279805 1.56420555368835 1.31428335728131 1.04776744745639 0.830248087…
7.05181357328223 7.07975621121523 7.07765582759797 7.05671318966498 7.11256978449747 7.13154110346396 7.08485659483249 7.09377055173198 7.16275621121523 7.18671318966498 7.08375621121523 7.12287093534924 7.13695697844975 7.26495697844975 7.08881357328224 7.13332599571269 6.92242637932995 7.05242637932995 7.06971318966498 0.863486481552528 1.56575719857837 1.31761109883788 1.04352238124787 0.82806…
7.07500144036844 7.10300169455111 7.10100110145822 7.08700194873378 7.14000220291644 7.15900194873378 7.10500144036844 7.11500135564089 7.18700313491955 7.21100169455111 7.10300144036844 7.13700084727555 7.137 7.265 7.11300135564089 7.16400389746755 6.96300584620133 7.09600559201866 7.09300110145822 0.863750169455111 1.56736013132771 1.31478012624406 1.05134837746731 0.829189097651534 0.756779825…
7.09214420365964 7.12316116879607 7.11416965136429 7.11016965136429 7.16625447704643 7.18222902934179 7.12222054677358 7.13116965136429 7.22408482568214 7.23122902934179 7.12014420365965 7.14705089540929 7.13702544770464 7.26503393027286 7.12914420365964 7.2100593779775 7.03230537245572 7.1622968898875 7.10622902934179 0.8657523751191 1.56892908577848 1.31628849199871 1.03232011316592 0.818594203…
7.10877477221038 7.14174827482336 7.13373502612986 7.12973502612986 7.19560253919478 7.20864228527531 7.14765553396881 7.15073502612986 7.23386751306493 7.25764228527531 7.13677477221038 7.15292050783896 7.13996025391948 7.26894700522597 7.14577477221038 7.21690725914545 7.06752304703374 7.19653629572725 7.13264228527531 0.866026290365818 1.57113019043961 1.31842111784815 1.04617239849994 0.82484…
7.12199948605975 7.15899932792429 7.15399920932269 7.1529990907211 7.21599920932269 7.2349989721195 7.16199944652589 7.16799932792429 7.26099893258564 7.2809990907211 7.15299936745815 7.15999972326294 7.14 7.269 7.15599960466135 7.24099905118723 7.12099790470514 7.24999790470514 7.14599948605975 0.867729932792429 1.57126999565127 1.32011993397844 1.04646999565127 0.828169871910276 0.7559100620681…
7.13919279262301 7.17921793948688 7.17419279262301 7.17024308635075 7.23921793948688 7.26530176236645 7.18116764575914 NaN NaN NaN 7.16719279262301 7.16714249889527 7.1400586760157 7.26905029372774 7.17321793948688 7.27422632177483 7.16161190702085 7.29062867159676 7.16522632177484 0.867310444191729 1.57275952214005 1.31644929574875 1.04567972345403 0.828115733624027 0.758419949845337 1.327278658…
7.16172319151951 7.20468708606553 7.19672319151951 7.19865098061156 7.26468708606553 7.30056673455228 7.20075929697349 NaN NaN NaN 7.18972319151951 7.18379540242746 7.14691575394072 7.27492778909205 7.19868708606553 7.30067505091421 7.23312143395323 7.36409736365058 7.19167505091421 0.866193720072511 1.57153504393916 1.31402972682377 1.04681603922446 0.83112305208543 0.760751356339845 1.327121925…
7.17199162402811 7.21499162402811 7.20998911123655 7.20899162402811 7.28198576084779 7.32098324805623 7.21498827363936 7.22498827363936 7.32098911123655 7.34398911123655 7.19999162402811 7.19099413681968 7.147 7.275 7.20599413681968 7.31398911123655 7.28295895773776 7.41495812014057 7.20199162402811 0.866100067007775 1.57137012563958 1.31695752071232 1.04665015076749 0.83486689251443 0.7630880651…
7.18818286369647 7.23123772280541 7.22321029325094 7.22911886140271 7.29821029325094 7.34116457732683 7.23421943643577 7.24517372051165 7.33717372051165 7.36609143184824 7.21614629095718 7.19805485910894 7.147 7.27445140891058 7.22318286369647 7.33717372051165 7.33953944790459 7.46851201835012 7.22214629095718 0.865471645773268 1.5703046969528 1.32010566877459 1.04734910925628 0.837740595740617 0…
7.20775513135957 7.25668167076744 7.24571840106351 7.24184083538372 7.32071840106351 7.35877961822362 7.25770615763149 7.26376737479159 7.35576737479159 7.37587756567979 7.23180410508766 7.20392653940787 7.147 7.21573460592128 7.24275513135957 7.35576737479159 7.39727763751074 7.5233143678068 7.23780410508766 0.865647796182236 1.56973710119057 1.32071240907215 1.04939441122708 0.842085639161825 0…
7.22399946532837 7.27399943191139 7.26199946532837 7.26099936507744 7.3339995655793 7.37599943191139 7.27399946532837 7.28699923140953 7.36599966583023 7.39299943191139 7.25199933166046 7.21099976608116 7.15699966583023 7.2279995655793 7.26299933166046 7.3689995655793 7.45099822890022 7.58099809523231 7.26099923140953 0.86262010125344 1.56835004611543 1.31922005012547 1.04506014569802 0.835750213…
7.24422396897636 7.30015580450529 7.28812659116055 7.28115580450529 7.35312659116055 7.39612659116055 7.30016554228687 7.30722396897636 7.38918501785004 7.40919475563162 7.27519475563162 7.22412659116055 7.18302921334474 7.31043520866831 7.28223370675794 7.39909737781581 7.50829213344742 7.63829213344742 7.28022396897636 0.859499191062445 1.56580357306416 1.31607038951126 1.04579464422013 0.83683…
7.2667017867914 7.31579254733315 7.30083144470818 7.29679254733315 7.36583144470818 7.40883144470818 7.31677958154147 7.3297017867914 7.40775364995811 7.42874068416644 7.29474068416643 7.23683144470818 7.18596110262497 7.25375201591734 7.30568882099972 7.40887034208322 7.53761102624965 7.66761102624965 7.3027017867914 0.858414392028763 1.56515855742251 1.31610948136833 1.04525713118542 0.83544841…
7.29000146519259 7.33900146519259 7.32400173159125 7.3170014651926 7.38200086579562 7.41800046619764 7.34300193139024 7.3520019979899 7.43200106559461 7.44900146519259 7.31400173159125 7.26000106559461 7.18200133199327 7.25300512817408 7.32900166499158 7.4190019979899 7.53800086579562 7.66800066599663 7.32200173159125 0.855629755579235 1.56417977622513 1.31248987212865 1.04175993806231 0.83039976…
7.31223088302782 7.36120424267846 7.35020424267845 7.33916872221264 7.39515096197973 7.42505328069873 7.37217760232909 7.38220424267846 7.44825752337718 7.47120424267846 7.34021312279491 7.27623976314427 7.20188455848609 7.32950271347854 7.35423088302782 7.449293043843 7.55107104093164 7.67808880116455 7.348195362562 0.851930162808713 1.56081094228122 1.3105196497397 1.04082484953246 0.8268590626…
7.33768656419815 7.38372272986759 7.37272272986759 7.35777095076018 7.41179506120648 7.43092766866111 7.39175889553704 7.40472272986759 7.4766503985287 7.49372272986759 7.36371067464444 7.302674508975 7.18915671790093 7.2746750924963 7.37968656419815 7.48160217763611 7.55890355821481 7.68787944776852 7.36973478509074 0.848640505549778 1.55981229632761 1.30496835311525 1.04025699202943 0.822345574…
7.36300090601119 7.40600078783581 7.39600063026865 7.37800074844402 7.42500035452612 7.44000039391791 7.4150008666194 7.43100063026865 7.49700090601119 7.51700078783581 7.39100090601119 7.33200074844402 7.19800145749626 7.28300311195147 7.40700090601119 7.50100066966044 7.58200027574253 7.71200023635074 7.39300063026865 0.848230064602537 1.55887007090522 1.30832002678642 1.04680011344836 0.818550…
7.38636139846266 7.42629302578054 7.41232232835859 7.39729302578054 7.43422465309841 7.45019535052036 7.43729302578054 7.44739070104072 7.52032232835859 7.53728325825452 7.41435163093665 7.35181070465949 7.2353809335147 7.36152139122512 7.43035163093665 7.51812697783823 7.58902930257805 7.71802930257805 7.40932232835859 0.849860916200803 1.56070379564002 1.30899716741745 1.0497251259702 0.8188341…
7.42255553599171 7.45563962377706 7.44460358615477 7.42663962377706 7.45672371156241 7.46975974918471 7.46663962377706 7.48651949836941 7.55260358615477 7.56565163631783 7.44956754853247 7.43300295911654 7.27353151091018 7.31358861449747 7.46556754853247 7.53084383697006 7.59196396237771 7.72096396237771 7.44160358615477 0.848951171662911 1.56408843660895 1.30871348363682 1.05424450206167 0.82025…
7.44898334805479 7.47498783127081 7.46798526943309 7.44998526943309 7.47698719081138 7.48898783127081 7.49298334805479 7.50698719081138 7.57898334805479 7.59598078621707 7.47298526943309 7.44499295494626 7.29098911218967 7.41893211130031 7.49598078621707 7.54499103356797 7.59499807862171 7.72399807862171 7.46498526943309 0.851638270759536 1.56473960931975 1.30635151148426 1.05429000640459 0.82173…
7.46822635440086 7.49522635440086 7.48719682991379 7.46619682991379 7.49329524487068 7.51322635440086 7.50622635440086 7.5301869884181 7.59928540337499 7.62226572038362 7.49622635440086 7.50730508636637 NaN 7.45226572038362 7.51225587888793 7.55822635440086 7.59502952448707 7.72402952448707 7.48419682991379 0.853907556187931 1.56773921268034 1.3070007272303 1.05771557132694 0.818757457772974 0.73…
7.49067324067683 7.51767324067683 7.50671586145812 7.48571586145812 7.52257379218717 7.53567324067683 7.52867324067683 7.54873006838521 7.62758799911427 7.64861641296846 7.51867324067683 7.53755958526008 NaN 7.47861641296846 7.53763061989555 7.58067324067683 7.59795737921872 7.72695737921872 7.50371586145812 0.856640220604136 1.56766113655417 1.30806451444947 1.05727639311719 0.821480362673407 0.…
7.51799506910857 7.53699653011344 7.52999579961101 7.50599634748783 7.54599579961101 7.56599452123175 7.55199579961101 7.56899634748783 7.64799634748783 7.67799470385736 7.54499525173418 7.59398977296593 NaN 7.53199032084276 7.56099579961101 7.59099817374392 7.60799817374392 7.73799799111831 7.52399634748783 0.860299338895298 1.5697096256175 1.31841811165121 1.05465047847909 0.823479642053808 0.7…
7.53712010210524 7.55712010210524 7.54314781797568 7.52908314761132 7.5721847724696 7.59524020421048 7.56912010210524 7.59212010210524 7.67412934072872 7.70517553384612 7.56114781797568 7.62712010210524 7.4462771587044 7.5752771587044 7.58114781797568 7.60706467036436 7.60800923862348 7.73700923862348 7.54412010210524 0.861531917824289 1.57019552088745 1.31960688439433 1.05807223955628 0.82676185…
7.54984413065052 7.56984413065052 7.55880816080064 7.53789209045036 7.5917602010008 7.62068826130104 7.58184413065052 7.60484413065052 7.68783214070056 7.72377219095076 7.57680816080064 7.63984413065052 7.4756403015012 7.6046403015012 7.59680816080064 7.61391607035028 7.60898801005004 7.73798801005004 7.55684413065052 0.862794532964551 1.57183985688407 1.32245510924562 1.05725007155797 0.83119568…
7.57599968413444 7.59899964768841 7.57899975702649 7.56799963553974 7.63499947760695 7.65799955049901 7.61199963553974 7.63199967198576 7.71699964768841 NaN 7.60399967198576 7.68999939256623 7.53199931967417 7.6619993075255 7.61999972058046 7.62699984206722 7.61099997570265 7.74099996355397 7.58299968413444 0.863589990524033 1.57006002186762 1.32267999769175 1.05034008382586 0.829360022960997 0.7…
7.59315935509908 7.61618923418016 7.59529879081077 7.58822907295493 7.655258952036 7.68728883111708 7.62119919387385 7.64515935509908 7.73416931479277 NaN 7.61719919387385 7.71635854897293 7.57642826682878 7.60449798468462 7.63715935509908 7.63309959693693 7.61502987908108 7.74403983877477 7.59916931479277 0.864099800806126 1.57186015888757 1.32291438226522 1.05331230971387 0.830681951632431 0.75…
7.60880848593705 7.63477257705025 7.62464091113197 7.61072469853451 7.68068878964771 7.7156528807609 7.64076060742131 7.66080848593705 7.75079651630812 NaN 7.63676060742131 7.75156909335836 7.61848530595582 7.65340151855328 7.65280848593705 7.64288030371066 7.6179640911132 7.74795212148426 7.61579651630811 0.864080239392579 1.57285779097849 1.32334473336327 1.05550318803119 0.831855636445279 0.75…
7.62596228930924 7.65196228930924 7.63797116241295 7.62995785275739 7.70993566999812 7.74593345172219 7.65397116241295 7.67796228930924 7.76696450758517 NaN 7.65595785275739 7.77894010654997 7.67786912172032 7.80666060378319 7.66996228930924 7.65297781724073 7.62199112689629 7.75099334517222 7.63495785275739 0.86326181898626 1.57273031055863 1.32307062111726 1.05556991126896 0.833546273296443 0.7…
7.64516921724532 7.67218912515653 7.65822894097896 7.65322894097896 7.73025880284578 7.76919907911214 7.67416921724532 7.69112940142289 7.78109953955607 7.81809953955607 7.67318912515653 7.81212940142289 7.74069677689248 7.86968682293687 7.68912940142289 7.66308958560046 7.62202986186682 7.75103981582243 7.65519907911214 0.862836117957313 1.57254372900797 1.32175293269152 1.05651457136881 0.83497…
7.66179173645706 7.69076723486377 7.68071823167719 7.67571823167719 7.75568147928726 7.78875498406712 7.69079173645706 7.70384073964363 7.79087749203356 7.82787749203356 7.69176723486377 7.82484073964363 7.80914244423494 7.93715469503158 7.70184073964363 7.67188974283021 7.62496324761007 7.75495099681342 7.67475498406712 0.862454777810691 1.57192771800189 1.32105869806562 1.0549989887348 0.834752…
7.68100072129081 7.71100080614855 7.70100080614855 7.69900084857742 7.77300080614855 7.80800084857742 7.70700072129081 7.71700059400419 7.80000042428871 7.8340002970021 7.71200067886194 7.85700055157532 7.86600250330339 7.96400377616952 7.72200055157532 7.67900067886194 7.62500016971548 7.69100012728661 7.69100084857742 0.861259929143785 1.57160989307925 1.31956996690548 1.05501009716211 0.836410…
7.69815853956143 7.73019817445179 7.72019817445179 7.71919817445179 7.79212881339367 7.82815853956143 7.72412881339367 7.73112881339367 7.81013872211626 7.8410990872259 7.72819817445179 7.87016844828402 7.9252873529551 8.05329726167769 7.73515853956143 7.69503963489036 7.62906936105813 7.694 7.71119817445179 0.859574344218308 1.56908623468542 1.31877612778837 1.05729791916826 0.838331692292656 0.…
7.71377820081051 7.74972275101314 7.73972275101314 7.73872275101314 7.80481978815854 7.84377820081051 7.73681978815854 7.74381978815854 7.82380592570919 7.85086137550657 7.74772275101314 7.88676433836117 7.95359798896905 8.0825841265197 7.75077820081051 7.69894455020263 7.6359029628546 7.694 7.73072275101314 0.858031902669962 1.56871526773075 1.31740940742908 1.05709291111436 0.839483642309775 0.…
7.73000106624017 7.77000133280021 7.76700106624017 7.76200133280021 7.82800113288018 7.86100106624017 7.75300113288018 7.75700086632014 7.83300086632014 7.85700066640011 7.76700113288018 7.90000113288018 7.98000153272025 8.10800153272025 7.76500079968013 7.70900066640011 7.63900019992003 7.704 7.74700133280021 0.854969879381581 1.56582991336799 1.31322989804078 1.05440984006397 0.838500053312009 …
7.74616084450433 7.79018922882863 7.78325545891864 7.78221761315292 7.84516084450433 7.87716084450433 7.7701513830629 7.77013246018004 7.84606623009002 7.86705676864859 7.7841513830629 7.91717976738719 8.00318922882863 8.13118922882863 7.77718922882863 7.71908515297288 7.642 7.70409461441431 7.76718922882863 0.853149213956768 1.5645134424775 1.31166669572616 1.05197092424689 0.839254774309959 0.7…
7.7627941955478 7.80975787711506 7.80967313410533 7.80472155868232 7.8617941955478 7.8937941955478 7.78580630169205 7.78383051398054 7.85291525699027 7.87292736313452 7.79980630169205 7.9357699832593 8.02275787711506 8.15075787711506 7.79675787711506 7.72789104470178 7.642 7.71387893855753 7.78675787711506 0.852033801004442 1.56280118575243 1.30822261362775 1.04792999837574 0.834577867369501 0.75…
7.77898742214722 7.82298978049462 7.83298191933663 7.82498427768402 7.89497405817864 7.91398427768402 7.80298663603142 7.79698978049462 7.86199292495781 7.88199292495781 7.81998427768402 7.95198742214722 8.02899528330521 8.15699528330521 7.80998978049462 7.74198899437882 7.65099292495781 7.7130007861158 7.80698427768402 0.851240613170323 1.56160092761664 1.30678110056212 1.04802988208263 0.817453…
7.80618224496975 7.84919183681026 7.8592206123318 7.85125897969385 7.90819183681026 7.93019183681026 7.82319183681026 7.81316306128872 7.87506714288359 7.89509591840513 7.8462206123318 7.96219183681026 8.04205755104308 8.17005755104308 7.83719183681026 7.76515346944821 7.66120142865077 7.72712469392667 7.83019183681026 0.850478632656462 1.56087143877608 1.30459184693556 1.0502926652796 0.81691186…
7.82476918734981 7.86875703931559 7.88172059521293 7.87767200307605 7.92775703931559 7.9497570393156 7.8427570393156 7.82979348341826 7.88191496376046 7.9048785196578 7.86872059521293 7.98175703931559 8.04792711179468 8.17592711179468 7.8567570393156 7.78080563145248 NaN 7.73984207555514 7.84975703931559 0.851359066769202 1.56101817779487 1.30376032582909 1.04342527920023 0.819142302481978 0.7446…
7.84800425405559 7.88800327235046 7.90800376320303 7.90100441767312 7.95100327235046 7.96700327235046 7.86300261788037 7.84400261788037 7.89500163617523 7.9180021270278 7.89200425405559 7.99800425405559 8.05800114532266 8.18300147255771 7.87700261788037 7.80800261788037 7.7109985274423 7.83898461995285 7.87300327235046 0.851480402499106 1.56243033214357 1.30307055957193 1.04950021433895 0.8347000…
7.87422554829407 7.90819612895137 7.93126477408434 7.92825496763677 7.97129419342705 7.98725496763677 7.87919612895136 7.86016670960866 7.90512748381839 7.93112748381839 7.91822554829407 8.02416670960866 8.06508825802811 8.19205883868541 7.89329419342705 7.82432361276975 7.70215690316109 7.74515690316109 7.89322554829407 0.853955886445061 1.56449128256774 1.30649470709483 1.05080901935524 0.83483…
7.89667263173544 7.92771533194386 7.95761569812422 7.95362993152702 8.0005729979158 8.01262993152702 7.89871533194386 7.87675803215228 NaN 7.94381496576351 7.94067263173544 8.04075803215228 8.07387189937474 8.19791459958316 7.9225729979158 7.85653029770738 7.71777226555509 7.76077226555509 7.91567263173544 0.855536941887453 1.56760459544505 1.30696316796665 1.05071142334028 0.835155302977074 0.75…
7.9159978021978 7.9469978021978 7.9809973395026 7.9799969924812 8.0239973395026 8.0389969924812 7.9159980335454 7.8899984962406 NaN 7.9609980335454 7.9639973395026 8.0569981492192 8.0809991902834 8.2049991902834 7.9359984962406 7.8929958357432 7.76399467900521 7.89198484673221 7.935997686524 0.858229691150954 1.57094961827646 1.30941971659919 1.05049002544824 0.83496002313476 0.759089744360902 1.…
7.93315804752826 7.96719755941033 8.00421731535136 8.00322719332188 8.06612841361672 8.06925682723343 7.93615804752826 7.90312841361671 NaN 7.97815804752826 7.98115804752826 8.0670592678231 8.08403951188207 8.20802963391155 7.95612841361671 7.94625682723343 7.78709877970516 NaN 7.95219755941033 0.860029360822212 1.57288509004511 1.31088397443799 1.05480320745012 0.823828001156118 0.75388983725155…
7.94880786716457 7.98675983395571 8.02573581735128 8.02572380904907 8.07884389207121 8.09468778414243 7.95180786716457 7.91584389207121 NaN 7.99380786716457 7.99680786716457 8.07292795018671 8.08795196679114 8.21096397509336 7.96884389207121 7.97168778414243 7.79687991697786 NaN 7.97175983395571 0.86194646372766 1.57536949891238 1.31028732506435 1.05314041411376 0.824620273275206 0.76080510130334…
7.96900193757966 8.00900310012746 8.0260102691722 8.05200445643322 8.10900503770712 8.12100503770712 NaN NaN NaN 8.01400251885356 8.01700251885356 8.0790017438217 8.0910005812739 8.214 7.98800135630576 8.01800310012746 7.85300329388542 NaN 7.99100329388542 0.863740232509559 1.57580008331593 1.31022981980509 1.0516102383223 0.827620079440766 0.763359970936305 NaN NaN NaN 0.799500327450963 0.862319…
7.97911791062875 8.02514512077384 8.07908163043529 8.07524489130586 8.1352358212575 8.14726303140259 7.98514512077384 NaN NaN 8.02715419082221 8.03011791062875 8.08805442029019 8.0940272101451 8.21406349033856 7.99509070048365 8.03427210145096 7.87035373188624 NaN 8.00814512077384 0.864936825483072 1.57624251666674 1.30928158780182 1.05284190471016 0.828015034420198 0.76320628128017 1.34798784613…
7.99184436815116 8.04080845310912 8.08789225487388 8.10167676462164 8.16068873630231 8.17565282126028 8.00080845310912 NaN 8.01083239647048 8.04379648142844 8.04284436815116 8.09392816991592 8.09696408495796 8.22091619823524 8.0048802831932 8.06364084957959 7.90853310445347 NaN 8.02380845310912 0.864594190088238 1.57759347908066 1.30729430251178 1.05304748594706 0.826399753273122 0.76280490838907…
8.00099369021027 8.05399088585927 8.09099789673676 8.12398457606954 8.1899796684553 8.20897686410431 8.01199228803477 NaN 8.02698878259603 8.05399298912252 8.05499158694702 8.10399298912252 8.10099719564901 8.221 8.01399369021027 8.06999579347351 7.93897896736755 NaN 8.03998878259603 0.8656992217926 1.57916890630311 1.30798949521682 1.05585802994343 0.83515384444957 0.763319635434371 1.3474594391…
8.01108725566698 8.07309695074109 NaN NaN 8.21225207192683 8.23524237685272 8.03409695074109 NaN 8.03306786551876 8.05705817044465 8.06512603596342 8.11002908522233 8.097 8.21996121970357 8.02105817044465 8.07905817044465 7.96535871774203 NaN 8.04325207192683 0.867597576231473 1.58082108053182 NaN NaN 0.835598142297318 0.763286813134278 1.35042195308849 NaN 0.865066426896247 0.820456814699212 0.8…
8.01988940104348 8.08287711227054 NaN NaN NaN NaN 8.04387711227054 NaN 8.03991397858937 8.06292626736232 8.0778402459517 8.11296313368116 8.097 8.21604915509178 NaN 8.08492626736232 8.00154531540098 NaN 8.06868049190339 0.867353072193237 1.57992130567111 NaN NaN NaN NaN 1.34961019968155 NaN 0.863697204282125 0.819126712731207 0.86112155144657 0.484821873927726 0.172720307175264 0.13994517659053 N…
8.0269976188813 8.09599557792241 NaN NaN NaN NaN 8.05399659840186 NaN 8.04299897952056 8.06599897952056 NaN 8.12299659840185 8.097 8.13102891358422 NaN 8.09799557792241 8.02399251648408 NaN 8.08099591808223 0.868079751683336 1.57907028573424 NaN NaN NaN NaN 1.35047970065936 NaN 0.860731003471452 0.816760799375564 NaN 0.48584961561941 0.171800299340637 0.0916764059078471 NaN 0.546309050954118 0.22…
