# Supplementary material for: Quantifying Spatiotemporal Gait Parameters with HoloLens in Healthy Adults and People with Parkinson’s Disease: Test-Retest Reliability, Concurrent Validity, and Face Validity
Source: Sensors (Basel). 2020 Jun 5;20(11):3216. doi: 10.3390/s20113216 (PMC7313704; doi:10.3390/s20113216)
Supplement: Supplementary file 1 [file sensors-20-03216-s001.zip › Data/HYA_09_SWS2.csv]

IWW_x_SpineBase IWW_x_AnkleLeft IWW_x_AnkleRight IWW_x_SpineShoulder IWW_y_SpineBase IWW_y_AnkleLeft IWW_y_AnkleRight IWW_y_SpineShoulder IWW_z_SpineBase IWW_z_AnkleLeft IWW_z_AnkleRight IWW_z_SpineShoulder HoloLens_x_position HoloLens_y_position HoloLens_z_position
-0.291 -0.319069172877654 -0.321976942374115 -0.273023057625885 0.850478646609707 0.235664882312315 0.245225553935652 1.3496178395928 1.378 1.26603458643883 1.42203458643883 1.34501152881294 -0.222592566124322 0.07 1.34935788352763
-0.291 -0.324961407910386 -0.32 -0.275 0.85132284791882 0.223996255165539 0.239707718417923 1.35035078254114 1.378 1.26905788813442 1.425 1.346 -0.221629793546654 0.07 1.34932336619631
-0.291 -0.323 -0.32 -0.275 0.856548247403645 0.219740072646481 0.240099455151392 1.35343878317144 1.378 1.272 1.425 1.346 -0.219608930925413 0.07 1.34925091421101
-0.291 -0.322970310289187 -0.32 -0.275 0.854647908328164 0.219819505171486 0.239499901034297 1.35213671627571 1.378 1.27198020685946 1.425 1.346 -0.218601570491299 0.069 1.34821415583855
-0.290961548655356 -0.32 -0.32 -0.274980774327678 0.857353676731275 0.219803837183286 0.239495767701697 1.35577308670914 1.37786542029375 1.27 1.425 1.34590387163839 -0.216642045127344 0.069 1.34814390291716
-0.289005533566686 -0.32 -0.32 -0.274002766783343 0.85296242285721 0.221525130461316 0.239789169964997 1.35389531222402 1.3710193674834 1.27 1.425 1.34101383391671 -0.213535149272852 0.069 1.3479990641368
-0.288 -0.322960854171651 -0.318970640628739 -0.273970640628738 0.860190676256281 0.213462055155988 0.240722606715871 1.35797374568552 1.376 1.27200978645709 1.42798042708583 1.34099021354291 -0.210705880106724 0.069 1.34694190567898
-0.287942691509634 -0.318942691509634 -0.315942691509634 -0.270942691509634 0.855246610905498 0.213729027745077 0.242986694547251 1.35132195969793 1.37598089716988 1.27298089716988 1.42598089716988 1.33998089716988 -0.206510739537322 0.068 1.34471928531959
-0.284995354798829 -0.316 -0.312993806398439 -0.268 0.857634998666739 0.216759194831797 0.241778681193147 1.35398622190305 1.37499380639844 1.272 1.42500309680078 1.339 -0.202832371150543 0.068 1.34365830677246
-0.281976798781659 -0.315965198172488 -0.308930396344976 -0.267930396344976 0.854461970729085 0.216269581553385 0.234321999703095 1.35158863002854 1.37095359756332 1.27198839939083 1.42696519817249 1.33896519817249 -0.199166682423384 0.0670784313725484 1.34167048471702
-0.28 -0.312978538440626 -0.302849769084384 -0.261978538440626 0.858873045368095 0.218249812550562 0.220785743004567 1.354831926107 1.367 1.27106438467812 1.424 1.33589269220313 -0.194954317397354 0.0660054288816496 1.3393720792269
-0.28 -0.312001325101288 -0.296009275709017 -0.261001325101288 0.858101046830018 0.193653352799423 0.217404584850457 1.35264296822689 1.367 1.27399602469614 1.424 1.33100662550644 -0.188852635763904 0.0639594731509611 1.33810126157814
-0.273965667121052 -0.312 -0.289565116866656 -0.257965667121052 0.861216266848421 0.194851968650476 0.213575606087744 1.35502294800346 1.36398855570702 1.274 1.42105722146491 1.32998855570702 -0.182857049334033 0.0619037900874629 1.33589348511601
-0.270959051428317 -0.311938577142476 -0.252 -0.254815731427428 0.860096541428984 0.203722037086099 0.238742486569149 1.35362268371474 1.36295905142832 1.27395905142832 1.426 1.32891810285663 -0.177054669799031 0.0589916926272064 1.33471690624966
-0.269 -0.309 -0.25198335341013 -0.245999167670506 0.863279625451728 0.206691864418065 0.221178552624411 1.35709890964836 1.361 1.272 1.42599833534101 1.32500249698848 -0.168812647189707 0.056959921798631 1.33442141317918
-0.268941539068639 -0.308951282557199 -0.231697951854635 -0.244883078137278 0.86284373831887 0.208981055880055 0.243538568311012 1.35582780473561 1.36097076953432 1.27194153906864 1.42397076953432 1.32794153906864 -0.161956224284456 0.0559467455621284 1.33415783375784
-0.262834399810632 -0.304 -0.200813699786961 -0.232875799857974 0.864026582755952 0.214157786986034 0.252565461029115 1.35933465961653 1.35802070002367 1.266 1.42089649988165 1.32193789992899 -0.154101016317683 0.052996265172734 1.33289706640361
-0.255014217092182 -0.304 -0.192015994228705 -0.227010662819137 0.85394832227755 0.213581048510548 0.253767814122077 1.34349878961167 1.35899822286348 1.266 1.41600888568261 1.31900533140957 -0.144736489383909 0.0520625583566757 1.33349563599886
-0.249969805936465 -0.304 -0.154788641555256 -0.21993961187293 0.859216815258923 0.212423055365387 0.243390603881271 1.34876306259561 1.35598993531216 1.266 1.42097987062431 1.31996980593647 -0.135305474613334 0.052974921630095 1.33419566171416
-0.246768654324837 -0.304057836418791 -0.133209568943193 -0.213768654324837 0.857963377314093 0.21161198872641 0.243182024592936 1.34522967142838 1.35503855761253 1.26603855761253 1.41890360596868 1.31703855761253 -0.124888737348678 0.052986625514402 1.3348613207913
-0.235009101893582 -0.306997724526605 -0.0930310981364049 -0.202009101893582 0.860168293394953 0.205105036381115 0.229560543026732 1.35029607860085 1.35699848301774 1.26799848301774 1.41400379245566 1.31899848301774 -0.112535028853852 0.052 1.33544303952889
-0.22786468167459 -0.306943617364413 -0.0646729807135929 -0.191853405147473 0.85453044218535 0.203775254376681 0.237278673443951 1.34027239086623 1.35702255305424 1.26805638263559 1.42301127652712 1.31805638263559 -0.100670291009644 0.052 1.33592899678462
-0.215764154752139 -0.301935678568765 -0.0352710237793398 -0.178742714275061 0.859688707256054 0.186883959293331 0.221533299411109 1.34904417142005 1.35904288095416 1.27295711904584 1.42406432143123 1.32304288095416 -0.0850896215632324 0.0508252148997101 1.33653958514178
-0.205010678202214 -0.299002912236968 -0.00203300535229856 -0.16701164894787 0.853246397213872 0.195271671002273 0.228523059168561 1.3396593191583 1.36099805850869 1.27100194149131 1.42699708776303 1.32499805850869 -0.0707054478856818 0.04793371212121 1.33793510249153
-0.191883024675616 -0.296970756168904 0.00610722738068498 -0.15578554523863 0.855100171292282 0.19776325720343 0.253980299389485 1.34550286033451 1.3660194958874 1.2739902520563 1.4229902520563 1.3270097479437 -0.0564421647284064 0.043198863636362 1.33931889133869
-0.179457390197561 -0.293770434314353 0.0172713049012194 -0.140072413659538 0.852130104470424 0.199288852538727 0.259108782647007 1.34759293312415 1.36804173921557 1.27304173921557 1.42193739117664 1.32848735361831 -0.0403975701524352 0.0399283667621777 1.34087232807435
-0.154010229758497 -0.283004327974749 0.0299948851207517 -0.123004327974749 0.85494886685752 0.207676628114219 0.259989645892975 1.34499871341114 1.3699992130955 1.2749992130955 1.41900118035675 1.3299992130955 -0.0250571833809756 0.0370630372492809 1.34223379133383
-0.140781383359103 -0.280933464500597 0.0370855456420902 -0.106676827574326 0.855112822145426 0.209946004545302 0.258452071440606 1.34472256996731 1.37803802028537 1.278 1.41996197971463 1.33310455578478 -0.0075366908922333 0.0360523255813954 1.34544083141873
-0.128484071109123 -0.273922420159196 0.0461551596816074 -0.083630386715981 0.842135802761135 0.214940543888478 0.259655500161835 1.34471300834794 1.38027000634635 1.2780387899204 1.4160581848806 1.33885930615329 0.0121682802199564 0.0360309653916221 1.34910130174889
-0.108024941826857 -0.270009976730743 0.0539800465385146 -0.0582891627308988 0.835615613583612 0.22505421015103 0.256907008653347 1.3439549550843 1.38100249418269 1.27999501163463 1.41899251745194 1.34537685006654 0.0305346769976174 0.0369417122040069 1.35299948925335
-0.0808152241218014 -0.259756873844475 0.0670778003697678 -0.0388832994453482 0.847596321280044 0.219960510120286 0.252992334011093 1.34231330651571 1.38602917513866 1.27899027495378 1.424 1.35001945009244 0.0514339092832911 0.0389561128526649 1.35743526003272
-0.0614809133130636 -0.234750069372957 0.075 -0.0265578150444616 0.848327283465137 0.233193092718766 0.253251532484791 1.34274535814693 1.38909612716425 1.27809612716425 1.424 1.3520769017314 0.0733808226710082 0.0470629844961302 1.36383833474431
-0.0350063538942606 -0.222003059282422 0.075 -0.00400541257659237 0.852778931604447 0.230290696575075 0.254349736431053 1.34760883276609 1.39399882335291 1.28299882335291 1.424 1.35599905868233 0.0939249026975648 0.0519079457364352 1.36891947701718
-0.0156824208906981 -0.203435457266033 0.0820793947773255 0.0192381843319764 0.847777258718506 0.229323165643969 0.253735954957145 1.33735279717808 1.39705671055523 1.28629892788063 1.42409073688837 1.36005671055523 0.115970585344097 0.0611070336391517 1.37437200883582
0.0124922908062922 -0.17508167388449 0.0891498276366976 0.0402996552733953 0.853522706364414 0.235579890063285 0.246361627077295 1.34962727013884 1.4020856157924 1.28700722959257 1.4320214039481 1.3650214039481 0.137466261148035 0.0658826979472103 1.37963318086558
0.0349723495277722 -0.140636241332564 0.0959915846388872 0.0539831692777744 0.848166588025557 0.245542096069917 0.244152716959445 1.34173970170917 1.40599519122222 1.28678438276793 1.43299879780556 1.36599879780556 0.156161020810969 0.0629655521783152 1.38286070778581
0.0601829924343261 -0.103793691805027 0.100102933244308 0.0861486813528899 0.857594873529159 0.25569100990076 0.24428455600359 1.35681303420118 1.41604574810858 1.28729104168595 1.43404574810858 1.37311437027145 0.174463345875775 0.060939393939392 1.38524572265723
0.0764800882660273 -0.068248557496653 0.109020873402871 0.0993757212516735 0.852970060533263 0.262507857792708 0.229115407851368 1.3443237436454 1.42008349361148 1.29018786062584 1.43806262020861 1.38297912659713 0.191737797457822 0.0589614643545267 1.3876144796003
0.0990156145053642 -0.032941145325935 0.110002402231594 0.117016815621161 0.859545945523196 0.266171122332283 0.228899507542523 1.35435415586066 1.42400600557899 1.29901681562116 1.44100360334739 1.3820012011158 0.209134612513907 0.0579938837920487 1.38891697301887
0.112252833448253 0.0165056668965053 0.109969153144239 0.131252833448253 0.864492042116313 0.275415526792839 0.23302701500781 1.3578211830179 1.42901944872679 1.31290275636606 1.44244080530623 1.38302917309018 0.225498756400704 0.055 1.38935070887661
0.138267783192079 0.0686179612124906 0.111766232549645 0.157185388363747 0.864746965052149 0.274390651736225 0.23634018192318 1.35897359514667 1.43110299353541 1.3028764077575 1.44267477943019 1.38606179612125 0.243096091435316 0.0551567567567575 1.38980320231807
0.150980016369445 0.0979538839294882 0.115284433486595 0.165986165178846 0.866976495178641 0.247362488272965 0.239046863754939 1.35961898544645 1.43599231398825 1.2970092232141 1.44186857546983 1.38899538839295 0.259366452535282 0.0578594594594639 1.39102283659993
0.176186531490461 0.14658932567715 0.120414548993868 0.192219448812307 0.871442398857895 0.237346834137505 0.241354915969393 1.36041460842506 1.43598902755938 1.31795563165904 1.44018524317572 1.39097805511877 0.278473101525683 0.058 1.39144465155234
0.193427184323545 0.213484974077084 0.127047372110246 0.212386500102255 0.872545150259229 0.239450212647509 0.243472194032849 1.36084505316188 1.43495931577871 1.32843042090194 1.43778783229842 1.38906102633194 0.298125043189051 0.058 1.39181909016927
0.214013630892648 0.285058783224543 0.135073695874509 0.23101874247739 0.871828705065198 0.242361177331971 0.245606553411612 1.36156982109453 1.43299659227684 1.30098892489972 1.4348393925885 1.392 0.316969860567883 0.0579674796747974 1.39305396248205
0.230194591830079 0.354583775490236 0.144384313325438 0.253217484986558 0.870298210024413 0.255260642083992 0.24796584957199 1.36134477605094 1.42898855342176 1.28804578631296 1.4315029737965 1.3919427671088 0.337255975599799 0.0569050445103858 1.39232666449914
0.24749150487844 0.406367665748701 0.154870017501815 0.27261972354238 0.868910730247851 0.236852828709178 0.250757937980288 1.35981245566685 1.42770082311747 1.29191452089071 1.427941625673 1.38687178133606 0.357070140486176 0.0549259259259217 1.39157922604471
0.269975717050853 0.468932430054549 0.166421601442419 0.300969382368467 0.852018243885272 0.221886163997888 0.254190674102811 1.34986074784445 1.41401478092557 1.28800422312159 1.42431839796856 1.38100633468239 0.378110032834909 0.0528869047619011 1.38982359935302
0.287223501100052 0.484335251650078 0.178929858186031 0.321234676155054 0.861399668096805 0.239127890133368 0.258471913405868 1.35440083980335 1.41297764988999 1.28804470022001 1.42079634043374 1.38597764988999 0.400898249712186 0.0499079754601197 1.38801298159336
0.307461369492284 0.514422922034594 0.192285580771433 0.342442145763439 0.863113086779617 0.24589831379641 0.263809511355763 1.35532155254231 1.4107885389827 1.29201922372885 1.4175385028191 1.38398077627115 0.424334749410251 0.0468007662835246 1.38610310720824
0.331015699817789 0.536010466545193 0.206379562237405 0.365015699817789 0.861738960821584 0.239689446768326 0.270411323418802 1.35335988785844 1.40000074761037 1.29299775716889 1.4147079348752 1.38299850477926 0.447254039874225 0.0429917440660454 1.38336327802507
0.352174243227486 0.550038720717219 0.221102595622728 0.386261364841229 0.860304793562647 0.238950193603586 0.278485205061293 1.3532114520269 1.40091287838626 1.29001936035861 1.4124676863526 1.38094191892417 0.471952509239739 0.041960486322188 1.38037440860326
0.37076771992485 0.554191929981213 0.236345473966183 0.413441438956789 0.855660039281954 0.239012032665886 0.28823901174954 1.35332583646334 1.39184645601503 1.29198080700188 1.41098080700188 1.37490403500939 0.497114221937517 0.041 1.37643596097292
0.40989318747359 0.563973296868398 0.253951934363116 0.435938582797314 0.854642777125687 0.241154152014179 0.298890920289685 1.35158475315743 1.38402136250528 1.29100267031316 1.41000267031316 1.3700133515658 0.521552672093212 0.0410963855421718 1.37258230881634
0.429338176035859 0.581067635207172 0.281166992069622 0.467202905621515 0.858230145281076 0.247712318224411 0.306720816504181 1.35684145071982 1.37905797303472 1.294 1.40813156521534 1.36697101348264 0.547562268332999 0.0443858520900452 1.36769861925021
0.464365753113156 0.588192501638503 0.317546614136299 0.488539004587809 0.859302917780184 0.245796049115208 0.311100602183242 1.36115140802268 1.3848844990169 1.29398074983615 1.4054525862986 1.3638074983615 0.574833480041756 0.0544742173112377 1.36451211337042
0.483007417642353 0.598000927205294 0.36023626954823 0.516006490437059 0.860980720129445 0.240499768198676 0.312422602774062 1.36428080666861 1.37899845465784 1.29299969093157 1.4025244486336 1.35399938186314 0.59775749851175 0.0591701701701844 1.3609389711093
0.507320995523347 0.601031064082905 0.406381427290494 0.537248512663237 0.863343238568708 0.239774747719381 0.311079143723836 1.36692385985037 1.37405177347151 1.2919792906114 1.39990586729096 1.35195858122279 0.621668272007288 0.0690507042253538 1.35809758051688
0.538470787203691 0.604192594765146 0.453127556348176 0.56153498545874 0.866514864139596 0.242056542268437 0.307462550479758 1.37020001691231 1.37902139941835 1.2899144023266 1.39815555734131 1.34797860058165 0.644155371974354 0.0718676056338057 1.35635180240097
0.559977740303541 0.61299089376054 0.497620125706355 0.585974704890388 0.866280242833052 0.2382439460371 0.301965148489023 1.3720281079258 1.37999898819562 1.28600404721754 1.39783223385529 1.34700101180438 0.667564822076428 0.0689615754082601 1.35444849965531
0.580272373587573 0.613056744497411 0.537004604350114 0.608272373587573 0.8664016504611 0.240864098572269 0.294979263198824 1.37192857328978 1.37803404669845 1.28602269779896 1.39949461190353 1.34795460440207 0.687690362574077 0.0670403458213253 1.3527657266258
0.604443098294217 0.618096325716134 0.568426461264535 0.632385302864536 0.870028458788542 0.240077205571908 0.286897220056358 1.37620585104088 1.38107706057291 1.28807706057291 1.40370140655667 1.34394220457032 0.708290328708358 0.0650803921568604 1.35296741115239
0.627033998656036 0.623012749496013 0.5890311654347 0.652038248488041 0.869950141661067 0.226182987777193 0.278111344508817 1.37854056664427 1.38500566644267 1.29200566644267 1.41101133288535 1.341004249832 0.732170462778548 0.0649001782531191 1.35220142520933
0.651218616758214 0.632041641287279 0.6116870812401 0.679135334183656 0.870058952876765 0.221244684644819 0.271984182401887 1.37892532144623 1.3890520516091 1.29601041032182 1.41902082064364 1.34396876903454 0.750906956216964 0.0631176470588214 1.35242152248876
0.672337741302334 0.636238405625177 0.678231762396749 0.692516545521217 0.870916953497401 0.221447620947737 0.269064513016842 1.37751450363436 1.39398013286457 1.29703973427086 1.42115893708345 1.34103973427086 0.775111719108162 0.0608647058823534 1.35261323690578
0.688953144562805 0.647966925573745 0.738829115464347 0.717928338743113 0.871259035329234 0.209523625666693 0.246164577817264 1.37675214983771 1.39300275620219 1.29899448759562 1.4289779503825 1.34299448759562 0.795666769455069 0.0579531531531516 1.35187629705148
0.713153717789181 0.652096073618238 0.805518797538487 0.741182539874653 0.869025116932876 0.205172109084656 0.251361382456289 1.37572837509219 1.39702882208547 1.30105764417094 1.431 1.34401921472365 0.815473863674513 0.0561513513513503 1.35116617292714
0.729383868148142 0.661980806592593 0.859978863777763 0.760422254962957 0.866488022374814 0.1708307754274 0.235114220202221 1.3745292322637 1.40009596703704 1.30694241977778 1.43082725933334 1.34601919340741 0.841865335418524 0.0539290573372191 1.35136260459967
0.749036130013513 0.661 0.910076595628647 0.782040465615134 0.867919826575935 0.195909479727805 0.240464134849027 1.37448591008247 1.405 1.304 1.42199566439838 1.34699566439838 0.865303935511213 0.0528641975308649 1.35247218530957
0.774295723515965 0.661102365832449 0.963352593422881 0.810295723515965 0.867757006350371 0.195744495081654 0.2572403185158 1.37162951772989 1.40498862601862 1.30395450407447 1.41896587805585 1.34403412194415 0.889969306092154 0.0498588235294104 1.35363984119733
0.800673073787815 0.670021033555869 0.9945468724526 0.836504805340861 0.863970991814825 0.21265 0.266131423480334 1.36892888845924 1.40397896644413 1.30006310066761 1.41589483222065 1.34706310066761 0.91360062496507 0.0477886178861788 1.35481126715755
0.831917795138126 0.670997431098067 1.01993320854973 0.859938346353595 0.861695985541505 0.21265 0.274089063449242 1.3665562424317 1.40300256890193 1.3029922932942 1.41101284450967 1.3499922932942 0.938028024547845 0.0437994100294967 1.35691259735529
0.854350648195655 0.677203602178122 1.04526015833871 0.88827146957083 0.859119099455469 0.20642545551565 0.271916133300231 1.36613511528934 1.40395475507153 1.30006786739271 1.40990951014306 1.34807917862483 0.961756736408716 0.0409489489489482 1.35808259930019
0.885666862379479 0.695062518348076 1.06858350458204 0.912520986233968 0.854690422660372 0.180687918990756 0.269250038124347 1.36399480188043 1.4 1.30597916055064 1.40195832110128 1.35497916055064 0.986945593848639 0.0400526849037488 1.3602917977944
0.916980835848237 0.697998203360772 1.09598323136721 0.936985028006435 0.855649413097852 0.181059772425698 0.242016666823237 1.36562899987083 1.4 1.30500059887974 1.40000119775949 1.35400059887974 1.0134582952836 0.0411911764705871 1.36433594852939
0.949765598516782 0.720396377149129 1.10558050574894 0.970251361118959 0.854722024200793 0.184439517633186 0.253715395444262 1.36378281585541 1.3880088767688 1.30595166132328 1.39902091740378 1.36101933547069 1.04013518648722 0.0442358490566073 1.36731583302584
0.975640131043396 0.761517949637942 1.11356630965173 0.996441216358247 0.854158052083796 0.201047415479738 0.245703163843984 1.36615433814266 1.38904337046183 1.30088490008046 1.40101876733592 1.36307673327969 1.06829891285621 0.0496208576998199 1.37047488005271
1.0089777760793 0.787974998089213 1.11950017795592 1.01551650691958 0.860068620264923 0.21470709160606 0.244851889364135 1.34978996509368 1.40899629601322 1.29500555598017 1.40199969724022 1.35499923424187 1.09376375789109 0.0563176930596347 1.37333663920592
1.03126582053299 0.835009662172453 1.12955358612785 1.04524816211497 0.848664490224567 0.239851103831564 0.24267177258219 1.35902480309881 1.39691803822856 1.28792270262038 1.40402143445114 1.35498023147574 1.11930946503885 0.0612121212121282 1.37433735186282
1.05614490857566 0.889596766482974 1.13451352391893 1.06861179233752 0.852918532995268 0.273481284124691 0.239841663480093 1.36260436087178 1.38964105404309 1.28725449147869 1.40600925601169 1.35352494052227 1.14653889786115 0.0661625000000002 1.37442771589942
1.09598293093867 0.944658017978502 1.15399747125017 1.10198609187595 0.867626611475231 0.292080538646046 0.224761106328049 1.37724819826575 1.41499367812543 1.28856529331674 1.41399873562509 1.368 1.17234485403619 0.0688242597898732 1.37539540253981
1.10721565279916 0.999588700516141 1.14405523631796 1.11981307174643 0.857966135778483 0.268688629232712 0.240356941758384 1.36922690644125 1.39352847720359 1.28340299566779 1.40749749196868 1.36053163697198 1.19533770399423 0.0669029126213579 1.3745710626714
1.12712891796852 1.05428012105651 1.14952721346969 1.1490282655364 0.866918455472435 0.207339247119317 0.239056275898625 1.37376602967049 1.39648439667525 1.27568194215228 1.40702111615647 1.36345213795905 1.21978289158239 0.0648879392212721 1.37369465358091
1.1470103529269 1.11600147689074 1.15500465552732 1.16850315638536 0.872102413695401 0.205505648732271 0.236349204370939 1.37441808030831 1.39700006153711 1.29398377357951 1.40799200773465 1.35900523587123 1.24168791669564 0.064 1.37290931441885
1.17623778125175 1.19156005400416 1.16450564779072 1.18923941288833 0.871985867401604 0.242989677790791 0.235319607102974 1.37526312222301 1.40055938952359 1.30210501012578 1.40166737953462 1.36102601778491 1.2647216101332 0.0639327217125377 1.37201618871744
1.19818356687676 1.23852081242184 1.17874044006183 1.21170803684755 0.874207584567352 0.223677065891519 0.246964076135109 1.37647517512794 1.40551156060276 1.31091015232909 1.38606988152182 1.36350900764339 1.28806223465428 0.0629156746031743 1.37016167989356
1.24198553559767 1.30787741858148 1.18708182182628 1.24898509728245 0.883778435214657 0.229483021895088 0.277938711402046 1.38679992548641 1.42799693179344 1.30070930774035 1.36891274439439 1.37899912336956 1.31085875990303 0.0619224572004012 1.36842811575749
1.2546844955387 1.38202516251805 1.21142525733035 1.26478559545847 0.867316924949553 0.249979038951859 0.300865154681527 1.3603503791992 1.39945545510995 1.28597918661251 1.35698067012135 1.36897162699935 1.33406334066868 0.0606656716417936 1.36751254912511
1.27262286370547 1.43077519179237 1.25496166095432 1.29105455858042 0.873570331757189 0.255862994392661 0.296256389638783 1.37133504854785 1.39502509419899 1.28447803948839 1.3550958476142 1.36653328346603 1.35773137977252 0.056784741144414 1.36574699568145
1.29348769477346 1.47345227145416 1.25300538757688 1.31248673578447 0.874145707604461 0.270575038871977 0.295561912589793 1.37177347498696 1.39700394909338 1.28350808136532 1.3599865310578 1.36449643881184 1.37951574894128 0.0540599455040892 1.36496598227742
1.31634988356943 1.51472464941541 1.26009981935189 1.33877042788853 0.871216169291109 0.265351240605864 0.293411292273545 1.37237469807319 1.39849485857094 1.28554557642787 1.3600332731173 1.3620053434743 1.40624872588929 0.0508117647058827 1.36400755134174
1.34708053712212 1.53458872393876 1.26915341984531 1.36261870279764 0.870846507032983 0.268978440822756 0.290008327251272 1.37013252264942 1.39797979916726 1.28949692994376 1.363 1.36243818486388 1.43269818484701 0.0468905180840627 1.36300450896788
1.39098426789857 1.56599374929163 1.27699496572754 1.39498489718263 0.875908911338581 0.257290961114652 0.292478414204176 1.37798005034272 1.40900062928406 1.29399635069225 1.363 1.3740044049884 1.45902035883951 0.0429945175438585 1.36010881133902
1.41027615957735 1.57222470636308 1.29032812479424 1.42621856233175 0.86668145797709 0.26792253543799 0.299294283383674 1.36719414814742 1.39146039873173 1.29003547995207 1.36096605605577 1.35496554405316 1.4883686413297 0.0420880681818202 1.35797333518296
1.43426222816075 1.59080930344958 1.3194273431584 1.44526093432392 0.865889643136472 0.261515740126591 0.302494483701294 1.36631967159355 1.38791453136832 1.29296989001836 1.35795726568416 1.35196730234471 1.51589912298824 0.0430785562632704 1.35595588428696
1.46701785581187 1.59450967430845 1.33897911870372 1.47501374062943 0.865147200983041 0.287372160008177 0.311850008299729 1.36620405691851 1.38049695331311 1.30950109292627 1.35600208812963 1.34950105628018 1.54627719670994 0.045850746268662 1.35179357578861
1.49978821151544 1.6160795002236 1.36031800089441 1.50385324526409 0.866846870888049 0.256682668871853 0.31310829642378 1.37297407311723 1.37497792797221 1.299943214126 1.361056785874 1.34792971587848 1.57390428407393 0.0543370786516839 1.3489066566297
1.52471043738527 1.62307236464732 1.38583812790542 1.53408652489285 0.865364757095981 0.24283041684047 0.315291119081534 1.36840360997138 1.37302329536238 1.29491729754592 1.36727473706259 1.34199815937496 1.60015784289064 0.0581661272923465 1.34700159968881
1.56349275226209 1.63199841939836 1.41525842144232 1.56598763104572 0.858799746168044 0.240548482177938 0.319826806727184 1.38764815840014 1.3784990792249 1.290501855219 1.37301973398405 1.35200274865651 1.62993043009976 0.0656558185404383 1.34388665454453
1.58573679152476 1.63851438724424 1.44911562070739 1.59370540706865 0.868569749646958 0.232504587108944 0.323878945152115 1.3791337175538 1.3790058886383 1.29299520425192 1.37869745804735 1.34099040850384 1.65622549322705 0.0718611825192771 1.34203702977781
1.60820973285553 1.64004161918575 1.48794646490294 1.61369385394543 0.873354589749606 0.23201322018527 0.324611120147713 1.3822011164897 1.38002847733248 1.29251040479644 1.38471359066144 1.33998959520356 1.67934688505365 0.0701473864610102 1.34120808142515
1.63997453585101 1.64199665118413 1.53228769323124 1.64497645967615 0.871319954222639 0.232034065647273 0.319186917505365 1.38045366760737 1.3824979446912 1.29300281711054 1.39147381323528 1.3370020553088 1.70845256589153 0.0668221113881945 1.34016458428775
1.66023577453729 1.64311558081631 1.58267604489458 1.66382639212647 0.872677762360026 0.229067418096558 0.304769923016457 1.38119459541515 1.38499606802306 1.29462361737964 1.3993838071778 1.3375010261466 1.72838988131531 0.0651596009975059 1.3394497914716
1.68160015440912 1.65304410754064 1.63964825909526 1.69313107692726 0.873136725944959 0.203571092505408 0.278523722472373 1.38420871119822 1.38449497512993 1.30502903293044 1.40884925389797 1.3374662431003 1.75730358382893 0.066 1.34045381873291
1.71700356392159 1.66100035639216 1.7000870978996 1.728003136251 0.87901079404173 0.218548714642901 0.250433194867787 1.39907002851137 1.39800099789804 1.30750007127843 1.41850858184419 1.346 1.78098502546856 0.0659243421052634 1.34059131281089
1.73222936360249 1.66111864161354 1.756821085348 1.74478068633956 0.877409612245433 0.182498228015958 0.254571459599621 1.38107549276909 1.38802372832271 1.31185763006375 1.42251083116684 1.3344769603403 1.80699836714065 0.0627836257309919 1.34074234586381
1.75212407052428 1.67090190323587 1.82789142978568 1.76916121920311 0.87599866245317 0.219459390425099 0.251813418903761 1.38356696808522 1.38995963536979 1.30011771611696 1.42347378692214 1.33249943703772 1.83059460676509 0.0608261758691166 1.34087572700261
1.7734839974614 1.67199994242599 1.89344600014425 1.79947978812095 0.865548867525244 0.215230264840459 0.253285449653594 1.36976159440586 1.38700164919177 1.30299982727796 1.42500212834358 1.33200076702187 1.85609133740579 0.0587961904761887 1.34097726278674
1.79724806435123 1.68196108320822 1.94854298927635 1.82079714159672 0.873066593889806 0.186648537461883 0.252324178061382 1.37879463632697 1.39402012037773 1.30998054160411 1.42294317950209 1.33352498497671 1.88099801726353 0.056829341317362 1.34109682606594
1.81167854432696 1.67804945471893 2.00640654337285 1.83966618064723 0.873927127192495 0.172429767903307 0.26844713358831 1.36413289438022 1.3879629089608 1.30802472735946 1.41207418207839 1.32495054528107 1.90801633907622 0.0538333333333305 1.34212678684349
1.8438572459568 1.69498593543029 2.03504922599399 1.87228791738411 0.870074086220306 0.220819800216425 0.281311708754285 1.35304625561682 1.38664499454583 1.3050123064985 1.41098066121665 1.32790986485942 1.93550959145751 0.0507231096911551 1.34316973506456
1.87827038603067 1.6871528268869 2.06337618926006 1.90224687420191 0.865798133999259 0.181224037836905 0.287864424416116 1.35098681095756 1.39001175591438 1.31197648817125 1.39996473225687 1.33498824408562 1.9649167408691 0.0465307262569803 1.34433036195505
1.90076693574531 1.69986826802996 2.09467573668912 1.92278720220224 0.863978847804945 0.203192407688678 0.27991238314742 1.3523855094833 1.39098986677154 1.31002026645693 1.39703039968539 1.33401013322847 1.99133530370782 0.0428322580645106 1.34614484920104
1.94006921405255 1.75297483125362 2.11603775311957 1.96603355832851 0.866422260610488 0.267510919035077 0.279226161766177 1.35670777676074 1.39 1.29802726614191 1.396 1.33401048697766 2.0222598360672 0.039883809523809 1.34727432310973
1.97346724750145 1.74150318961694 2.13422763339814 1.98249120891178 0.86275234012632 0.220166807240397 0.277353994092165 1.35565563093143 1.38998801929483 1.31088019294835 1.39602396141033 1.33904792282066 2.05122613331654 0.0390761904761912 1.34927015234111
2.01152601609651 1.78248955579624 2.15276908476497 2.02250170922967 0.863757481963575 0.20361612223085 0.273606669184343 1.35611428788629 1.38901215343342 1.30112153433423 1.39797569313315 1.34295138626631 2.08346496562589 0.039762838468721 1.35321096848288
2.05001745987823 1.79805384592063 2.16901076918412 2.0535304806773 0.864482311481744 0.203675640360186 0.269384869296304 1.34643841093138 1.39032796412943 1.29398788466786 1.403 1.34624757487059 2.11075936888387 0.0386357069143471 1.35593383739156
2.08265363296313 1.83844010593876 2.17704632694092 2.07735903379215 0.864762751209333 0.207887796164554 0.25816150562558 1.34333565521575 1.39357860457217 1.28506949041138 1.40302316347046 1.35105790867615 2.13957607470752 0.0495014409221923 1.35806365074179
2.10461533421019 1.8756049378375 2.18095841450921 2.10767771244638 0.867316971594939 0.210235048705526 0.258288648471549 1.35901334614566 1.39696881088191 1.29093762176381 1.40497920725461 1.35594801813651 2.16679620178154 0.0555145413870413 1.36091027726901
2.12006188298127 1.94610373909322 2.18401160305899 2.13604061070646 0.870738646309785 0.234788209097253 0.255809692615932 1.36327350025613 1.39799419847051 1.28998969859296 1.40400966921582 1.35501160305899 2.19685298099639 0.0654086021505376 1.36295272362945
2.15233340766258 2.02370253757472 2.19008335191565 2.1574048521617 0.870114421353254 0.256061552423902 0.250599786380321 1.36515620746573 1.39508335191564 1.28191664808436 1.409 1.36096427775044 2.21947218827403 0.0679610389610377 1.36394846025138
2.17971802064059 2.08140582920696 2.19692950516015 2.19065759649215 0.876227058178704 0.257831772048553 0.259617148225223 1.37141554757499 1.40192950516015 1.27507049483985 1.409 1.35803021207422 2.2463190853377 0.066889546351083 1.36513030708906
2.2090320737818 2.15607312822251 2.19901539541526 2.22802052722035 0.846008629662802 0.269392003582581 0.241564080995377 1.34323381157561 1.4189769068771 1.27400769770763 1.40500256590254 1.36799615114618 2.27109499926196 0.066 1.36622098566738
2.23416317630857 2.21357591638319 2.21132635261714 2.24423036655327 0.876094205937452 0.216559825506419 0.260282835943926 1.36184621293471 1.40097120418084 1.2801439790958 1.4067888306595 1.36497120418084 2.2966109301561 0.0656605504587119 1.36733520917398
2.25080023879103 2.27229496043894 2.24460047758207 2.26771798417558 0.877542609024161 0.22673779314275 0.257513254365963 1.36961669976475 1.39803525197805 1.29482374010973 1.38525851450572 1.36203525197805 2.32269617189803 0.0623809523809485 1.36842261885127
2.2790369441795 2.34514425822471 2.26779784263463 2.29704398116607 0.877277325945103 0.209721669073897 0.256136680172711 1.36786218146584 1.39699648150671 1.27898064828693 1.3713217516231 1.362 2.34580106728493 0.0578312236286898 1.36943221114888
2.30024668264979 2.42777222394715 2.27664216627921 2.32231103464538 0.875653282940636 0.239021659681255 0.263832829345263 1.36900207771337 1.3949356480044 1.2680429013304 1.37022577182386 1.36191419733921 2.37098994473811 0.0557449275362303 1.36970057569821
2.32271731939016 2.49811508678658 2.2768383867563 2.35064357662237 0.86593229008991 0.237351016688819 0.27540712543221 1.36008221191165 1.38907374276779 1.27195083815481 1.3752652372707 1.35409832369038 2.39534744004971 0.0537997936016496 1.37047319165071
2.35603502526064 2.55103782728149 2.27409144230637 2.38403642627107 0.847482864490147 0.241599014925916 0.285664991982138 1.34789248621733 1.38201120808341 1.27500980707298 1.3797348101263 1.35500420303128 2.42111592603135 0.0517540826128709 1.3686488646903
2.38133062141757 2.57827158187872 2.27410627116993 2.41028338978649 0.863749417518875 0.262382020323135 0.289411852543638 1.36391173446456 1.38995276836892 1.28204723163108 1.37692915255338 1.35797638418446 2.44713462697449 0.0498253012048184 1.36762863646696
2.40865470554925 2.6007163652726 2.28288901249798 2.43370403332793 0.861221939736694 0.270813451998056 0.288738509041822 1.36322863236127 1.38604932777868 1.28595067222132 1.37107399166802 1.35602466388934 2.4743569096272 0.0477173913043463 1.36555089913583
2.43600026362198 2.63900012726579 2.30400021816992 2.46900024544116 0.860809979001145 0.264610013817428 0.300200020271622 1.36063999972729 1.38199999090959 1.29200007272331 1.38599997272876 1.35699996363835 2.50319134565168 0.0445083579154315 1.36245838958304
2.46527267062415 2.65309738236577 2.32822397944127 2.49630188533388 0.858456177935405 0.265950719064621 0.302439153942382 1.36060396229332 1.38099026176342 1.29999026176342 1.38304869118288 1.35297078529027 2.53164906783991 0.0406785714285707 1.359575605394
2.49266298951677 2.66287963911313 2.35072316996021 2.52662688125071 0.85405416239909 0.247941584392722 0.303358686076635 1.35999746237499 1.38001203608869 1.29901203608869 1.38793981955657 1.35003610826606 2.5603734642745 0.0379004975124362 1.35755278086999
2.53507729678908 2.67803623286988 2.377099036511 2.55010145203566 0.832001716655027 0.252704709728911 0.297641619217781 1.34472340670603 1.36103864839454 1.30000241552466 1.41398550685205 1.344 2.58925570579749 0.0371948717948729 1.35542122142419
2.56726602026663 2.69332513588144 2.41858130354561 2.59220690465183 0.8575207401197 0.245975008384053 0.310878529156718 1.35855694725925 1.37699014739753 1.30103941040987 1.40768471672103 1.34398029479506 2.61886147778954 0.0400909090909138 1.35255350705584
2.59369362478127 2.72562554139934 2.47633051341093 2.61276170816321 0.860574596641392 0.204747945341212 0.328614388186544 1.36222744788629 1.37601134723032 1.30495461107871 1.37636311137034 1.34202269446065 2.64817276896408 0.0490633946830339 1.35123661890238
2.62100131817782 2.72600018181763 2.52841993875554 2.64100159090427 0.854890447271372 0.201850009545426 0.332516733363443 1.36123035181712 1.37600009090882 1.30500009090882 1.35729398949841 1.341 2.67710740880133 0.0568611898017005 1.34832036459773
2.65027501242119 2.73 2.57186237602304 2.67624554680463 0.864735205592258 0.202059116031503 0.322690364277155 1.36901694854905 1.37805893123311 1.307 1.35510104039168 1.341 2.70282520404168 0.062488958990548 1.34654131133846
2.67766123245857 2.73 2.61019191704816 2.70069752898086 0.865253587614394 0.201971088895669 0.303495822526086 1.37369216754114 1.38392740695541 1.307 1.36497635389254 1.341 2.73072864286524 0.066863198458573 1.34567780642608
2.70803765264894 2.73500519346882 2.6469426536656 2.72204933795379 0.841497392975501 0.195321506105958 0.279293649708644 1.36024425349939 1.37801298367205 1.30800259673441 1.3821120198434 1.33899740326559 2.75581666061349 0.0661050505050522 1.34574722162398
2.73715716056133 2.73907858028067 2.68564867771007 2.76015716056133 0.870272671070258 0.196396508451791 0.254444387423236 1.37890176805631 1.38803929014033 1.31010804788592 1.40170012808666 1.33703929014033 2.78090144488384 0.067 1.3458511240737
2.75280748535496 2.74690374267748 2.72984408101629 2.77580748535496 0.871534478506744 0.188082273405178 0.23330857726827 1.37907783421024 1.39195187133874 1.32086764618153 1.41893276846471 1.34095187133874 2.80463692055959 0.067 1.34601030533452
2.78202233901963 2.74800710786988 2.78306295541896 2.80102843147953 0.87378760363244 0.190393623225306 0.220246760842154 1.3797198273803 1.39300203081997 1.32400101540998 1.42900203081997 1.34099898459002 2.83025170451592 0.0666441717791398 1.34709471326538
2.80427522204516 2.75503302664542 2.84572658619923 2.82925320428155 0.871428568845365 0.184101174812111 0.217067706217265 1.379547578046 1.395 1.32497798223639 1.43104403552723 1.34004403552723 2.85554590026164 0.0637408450704204 1.34719948310805
2.82872419117958 2.75796690294155 2.91027186471408 2.85174625588521 0.871301434205866 0.182428865323317 0.217752277353028 1.37933242711762 1.395 1.32302206470563 1.43495587058873 1.34395587058873 2.87935947347278 0.0617652733118974 1.34729499292179
2.85602460862317 2.761 2.97906526634841 2.875031028264 0.850148805607335 0.183017999211942 0.220966644328256 1.36460591676896 1.39800427976055 1.322 1.4349914404789 1.33800213988028 2.90665133220423 0.0586185286103508 1.34736611375536
2.87917643724641 2.7610330819837 3.04051828441132 2.90433081983702 0.858386982084967 0.18113224600208 0.227429693572057 1.37012922808705 1.4019669180163 1.3219889726721 1.4269338360326 1.3400551366395 2.93055417332135 0.0559118644067788 1.34747074474533
2.89481249242652 2.76396484232997 3.08644919650292 2.93364842329973 0.859891952396053 0.179558867949581 0.250444012290291 1.37006082034563 1.39903515767003 1.32101171922334 1.42107031534005 1.34494140388329 2.96056638334204 0.0535561959654177 1.34860389889642
2.92506660673423 2.7690148014965 3.12506907365031 2.95909127589505 0.859109046892594 0.176514884493843 0.250140437355466 1.37036849518119 1.40098766541959 1.32299259925175 1.41599013233567 1.34500740074825 2.98769567752432 0.0506554878048797 1.34968121823602
2.95232143534972 2.77511083977576 3.15317734364122 2.99624384750668 0.854662930674532 0.178561824174695 0.242234766110358 1.36972852150368 1.39602216795515 1.31998891602242 1.41192241215696 1.34801108397758 3.01601051202555 0.0474060773480654 1.35156099011661
2.98069422643096 2.78489456083826 3.16883129734122 3.01776803384418 0.853156237630908 0.184901675423194 0.242655466116045 1.36694994472193 1.39797891216765 1.31901054391617 1.40507380741322 1.34898945608383 3.0429618204248 0.0428144552319213 1.35249754280233
3.02229438023081 2.79208269623684 3.20000902140765 3.04606164628564 0.848770780857676 0.183126148319702 0.22981445056111 1.35279414857434 1.40180470924248 1.31999097859235 1.39499548929617 1.34800601427177 3.07411312929535 0.039 1.3545837797466
3.06227804322524 2.84706951080631 3.20620853241893 3.08727804322524 0.846778225445413 0.193818604285816 0.232681605424641 1.36220517652604 1.40296524459684 1.31397682973123 1.392 1.35209268107508 3.10361071877573 0.039 1.35655057086361
3.08575745764936 2.85293936441234 3.22381809323702 3.11075745764936 0.847472824788794 0.191167387073759 0.22521710825564 1.36348676123003 1.40003031779383 1.31202021186255 1.392 1.35991915254979 3.13414071977417 0.0390739514348783 1.35939176863789
3.10348209514887 2.90102278698112 3.24700769877082 3.1205026850788 0.833743544960413 0.221065389121035 0.20557641050943 1.3421952047324 1.39699941399609 1.29799430325472 1.39599510061367 1.36199197556846 3.16625625282185 0.0415954954955072 1.36238235107047
3.12428898564575 2.96007181651333 3.25355416619034 3.15424289081913 0.835402878730291 0.25720954593953 0.211750500304457 1.34992725500723 1.39999723812565 1.28396473841145 1.39899458338097 1.35848109539822 3.19266933023806 0.0512200647249225 1.36411200496272
3.15410491452998 3.01626953024129 3.25843884383595 3.18015237060327 0.83231968383869 0.263623864707572 0.208683149020879 1.34935874752074 1.39999853114204 1.28103522484047 1.3985061156164 1.35652593132357 3.22266323434062 0.0556438213914895 1.36518553914748
3.17947604347571 3.0669512836063 3.26499176294087 3.20497853096902 0.832545740610804 0.270155417098958 0.204313836739986 1.34894978960357 1.3990017616061 1.28049847076767 1.40099720267501 1.35549854822559 3.25019506818608 0.0610642115203091 1.36624631431417
3.20968185110513 3.14803202025622 3.26802196110573 3.23572047182083 0.846077533537236 0.29885101270718 0.208224708198075 1.35599014894151 1.40198864188578 1.27907204557649 1.403479337858 1.36251730909184 3.27494724195644 0.067 1.36716224658303
3.23071820560123 3.15194552016779 3.27046815704474 3.26115985837648 0.850348484113129 0.231754056723201 0.208733535564976 1.35706165307324 1.4005211655837 1.28787742037753 1.40103331424851 1.36447423137714 3.30064288065983 0.0667223851417405 1.36727422713106
3.26097148274389 3.23585101905083 3.27549689313903 3.28547883221016 0.854001462708213 0.223013869416935 0.207474519427245 1.36177872863439 1.40449702070671 1.31894501893543 1.40000177358273 1.36649892185712 3.3244402196274 0.0648756530825482 1.36740721738994
3.28026589705441 3.28858602126872 3.28562061312994 3.31321583948586 0.854279039582287 0.20574216637848 0.197874619373082 1.36091256105484 1.40699213385652 1.31743492612399 1.39797080001921 1.36649666304278 3.35029369877157 0.0633684210526305 1.36735653388704
3.30814629052862 3.34777079043016 3.29833798327493 3.33424846950254 0.85348176381019 0.190133972018785 0.199141456847246 1.36190059666136 1.40601387947318 1.31058711098884 1.39454690393555 1.36649665155887 3.37487820948409 0.0598578892371985 1.36633292771692
3.3325011068535 3.41900503485486 3.31096344519818 3.36449482951321 0.850533820824883 0.185226036768068 0.220211740704849 1.35935824806043 1.40349807442184 1.27953302057118 1.3890069628194 1.36450509006218 3.40052843199644 0.0586730593607305 1.36455487529202
3.35873307730633 3.49512098944094 3.30438837485957 3.39225834932084 0.855016587629217 0.186455321741731 0.207591433063034 1.36281109625371 1.41052284557997 1.27896213308786 1.36312565068986 1.36600242643453 3.42474225181947 0.0567142857142821 1.36378206048429
3.38272070881574 3.55728765532097 3.33765673703955 3.41918427861259 0.853881600763226 0.229520019931464 0.274529334731626 1.35990182754568 1.41247980806115 1.27602783099033 1.37388894433632 1.3669837617357 3.45272899801573 0.0531433418150914 1.36351258088174
3.41050058448841 3.6179773548997 3.35601453074336 3.44350986782218 0.851571162967437 0.198472315975702 0.27017502348556 1.35652385054097 1.39951460985604 1.29447140728492 1.374 1.36300942030485 3.47493448115124 0.0489217687074832 1.36188726893261
3.4358086020844 3.65688336780005 3.3631651652529 3.47228896704072 0.850047725511991 0.23872470734539 0.272591651652529 1.35600929781098 1.40395477961656 1.28716319556409 1.37397640496387 1.36697247589365 3.50506533719723 0.0455865102639237 1.36066909873966
3.46610753032058 3.69106958656627 3.37683212868834 3.49964922816028 0.8466923692924 0.208655731001324 0.272728321286883 1.35159688669758 1.40004867890887 1.30083141301137 1.37202398161595 1.36453069269691 3.53263082189373 0.042760162601625 1.35869810097199
3.49396703037228 3.71645933692977 3.3869982083098 3.53096007110789 0.841547383415938 0.205187019615316 0.2761993782835 1.34762483634682 1.39200595633275 1.31048020597195 1.37100017916902 1.36100424547604 3.56213399294396 0.0405963855421651 1.35662508168886
3.52926649507952 3.72959361653785 3.39907842561103 3.56128359230393 0.84047278674546 0.202857985254108 0.27986470186369 1.34727643198696 1.39003347481204 1.31101231237973 1.37307842561103 1.35899509839931 3.59218670326188 0.0377237237237218 1.3545433868665
3.55865373918902 3.74036954590484 3.40691393476755 3.59263008504552 0.841883375205402 0.200124561713078 0.285329969500364 1.34794248492394 1.39346163384901 1.31199137968133 1.38091393476755 1.35850537907703 3.62230860534701 0.036 1.35232174477565
3.59100313661736 3.7599961950551 3.42103680401498 3.62100543446774 0.843097672031734 0.20121053677323 0.297269722393958 1.35069942312712 1.39299463274781 1.31449847130049 1.38202300250936 1.35549999039778 3.65324203917256 0.0365795339412383 1.34934575328967
3.62530205278597 3.78058825419556 3.44542082391672 3.65229868415833 0.842686472051792 0.186259123347755 0.303533123118099 1.35211244097675 1.38605750196509 1.31638899856569 1.39702274723874 1.35150336862764 3.68355839034958 0.0415709969788675 1.34740318528083
3.65562483326449 3.78890302329882 3.48161761707761 3.68262118047418 0.842769669471292 0.228977531799326 0.297780767880639 1.35431333162551 1.39143768010986 1.30611764604834 1.39897933065284 1.35150365279031 3.71334824040289 0.0506468253968236 1.34617334906063
3.68598362444001 3.79848566606946 3.50608945103664 3.71048718539595 0.844368977279928 0.211242923931757 0.304083044725518 1.3565758339076 1.3865076684015 1.3109946285305 1.38097535532664 1.3494977180858 3.74126522571864 0.0544813664596302 1.34433363681094
3.71377982468783 3.79853315095001 3.56051354292916 3.73682180391885 0.845889961920533 0.207100379526806 0.296626944484149 1.35989898493637 1.39106314499406 1.31249029441874 1.38100669962823 1.34550730854387 3.76961425849691 0.0573600000000003 1.34331726702674
3.7421671228268 3.80195965063653 3.63859053772163 3.77010796902194 0.849024345792542 0.205878628922597 0.275903402169367 1.36368603983222 1.39693260445132 1.31151146265665 1.39858305172817 1.34599495886728 3.79507723845998 0.058443443443442 1.34240436803465
3.76352595128057 3.80200393334014 3.71599642424437 3.78702763348617 0.8509049940827 0.205859686878871 0.253564762100875 1.364675562089 1.39950279548225 1.3115022265533 1.4203588082862 1.34599943107105 3.81893653309449 0.055133715377268 1.34168276567004
3.79169756890478 3.80354879413828 3.7684071913277 3.81626251305408 0.851224985529406 0.206797396866444 0.241263368598377 1.36358186859038 1.40200807500551 1.31457076116827 1.43298836596207 1.3465 3.84218647277232 0.0561016393442628 1.34181775445441
3.81174812577924 3.80795054276524 3.80194545678569 3.84267073608625 0.852173392004333 0.210716750778974 0.251358380149571 1.36403647795432 1.40298603377089 1.32141754016334 1.43340032342532 1.3465 3.86755506303332 0.0571643582640821 1.34213610507542
3.83250325539063 3.81399196163973 3.88496619428055 3.86700528176715 0.850856676466785 0.192798699090277 0.270207006213621 1.36567959426285 1.40099896283109 1.32299796403122 1.44349604316956 1.34150504196065 3.88923711419592 0.0578994708994703 1.3431317108985
3.85623633710938 3.81703519621337 3.93258376680081 3.8952330534761 0.850204286566309 0.189483441045886 0.229819986157073 1.36511269366287 1.40050855617842 1.32150351503009 1.4440128113114 1.33800804747234 3.91456596363736 0.057 1.34327257467434
3.88069856105488 3.82045930277952 3.99030715628221 3.8937126716613 0.850716753457425 0.184165404966963 0.219783594163937 1.35078787509919 1.40197790237839 1.32150250705307 1.44449973744315 1.33597387924194 3.93900385816938 0.0564977895667509 1.34337379767392
3.89598188706301 3.82399917668468 4.04994730781967 3.91798024043238 0.852459390746665 0.174290979745228 0.206688858872818 1.35297816400684 1.39999835336936 1.32599753005405 1.44299423679278 1.34099588342341 3.96122306401227 0.05296071428571 1.34346530735687
3.92320918733544 3.82705631966723 4.10041032900413 3.94821723300219 0.851219909206364 0.169970617580811 0.22509304655618 1.35170738133947 1.404 1.32498390866651 1.44191954333252 1.34396781733301 3.99109780529555 0.0493787465940064 1.34353718981945
3.94863611523523 3.83390203102487 4.15028622603833 3.97462211966735 0.847562343423856 0.179769764409883 0.259497635922124 1.34531153101391 1.404 1.32302799113575 1.43213995567876 1.3400559822715 4.01595631264319 0.0457741935483851 1.34364182607665
3.97299970782215 3.84499986608515 4.17799967129992 4.00499963477769 0.845410025565562 0.181089985634589 0.260619992330331 1.34362001947852 1.40200002434815 1.32499997565185 1.42900003652223 1.34199997565185 4.04484263042227 0.0424477317554257 1.34459499991413
4.01220789052196 3.85719189894335 4.21115991578613 4.03029584420433 0.840154381894017 0.188893310861205 0.262435570735679 1.34165544766346 1.401 1.32198400842139 1.41996002105347 1.34302398736792 4.07263337190632 0.0386111111111087 1.34485027144643
4.03764414677541 3.88067152010038 4.23072626675032 4.06649359348809 0.844361147351318 0.20031027664881 0.269234877695735 1.33987490972572 1.401 1.32002737332497 1.41506843331242 1.34595894001255 4.10150723260208 0.036 1.34686941846138
4.07102623949891 3.88002951943627 4.24701639968682 4.09302427153649 0.840429061937914 0.163075607000021 0.263994161711492 1.33770965888651 1.40300131197495 1.31699737605011 1.40900065598747 1.34700196796242 4.1305166570762 0.0361150537634419 1.34873513854237
4.1112099896874 3.92525037231959 4.27217768358165 4.13017768358165 0.838979485622846 0.2174415517229 0.255052429259277 1.33718361954411 1.40500807652644 1.31298384694712 1.41001615305288 1.35001615305288 4.16134263719963 0.037 1.35098518304675
4.13665095002456 3.95558382502928 4.29370465002078 4.15170465002078 0.836494099497601 0.232167953764215 0.249289073244437 1.33641060574925 1.40598657500094 1.31102684999811 1.41197315000189 1.35197315000189 4.19003767728709 0.0374794117647094 1.35389993103508
4.17093847387022 3.96797828489537 4.29899095203974 4.18593847387022 0.837248570422279 0.180254478801054 0.245137383135574 1.33693902282029 1.39901266714437 1.30301447673642 1.4139963808159 1.35599276163179 4.21842115457407 0.0408666666666692 1.35667888162602
4.20920821213611 4.03349789858636 4.30208147431413 4.22019010673297 0.839112764309214 0.2454160621046 0.244047471714031 1.3365391981978 1.40601810540314 1.29503621080628 1.41203621080628 1.36098189459686 4.24595087208183 0.0466435331230318 1.35858217492023
4.23168846860618 4.08725503362346 4.31087809641111 4.2407155582926 0.840490901771074 0.260106421006558 0.245933858452605 1.3407713508289 1.40797291031358 1.29894582062716 1.41594582062716 1.35902708968642 4.27351450100246 0.0515523535062568 1.35966161282144
4.25699102885364 4.13598277539899 4.31599820577073 4.26998959347022 0.843099070589237 0.266687710563449 0.248399124416115 1.3429992213045 1.408 1.29400179422927 1.42099820577073 1.359 4.29773663708376 0.058 1.3605739638971
4.2832169817143 4.17740181798944 4.32402410907937 4.29228127259261 0.845212893089524 0.266382298319562 0.237615052370793 1.34633148145862 1.40897589092063 1.28798392728042 1.42199196364021 1.36097589092063 4.3223400019395 0.0581919770773646 1.36071681064678
4.30962985006335 4.22631453715436 4.32695887222926 4.32652017600805 0.845565064667511 0.231360791397479 0.235795499217858 1.34529453181233 1.40604112777074 1.28602741851383 1.42101370925691 1.35804112777074 4.34553140789824 0.0588425357873211 1.3608514595853
4.33096294226453 4.29587823886916 4.33298941207558 4.34197353018895 0.845490141172326 0.23698918267055 0.23349402341128 1.34696701773462 1.40400352930814 1.28799647069186 1.41800529396221 1.35899823534593 4.36998736441165 0.058 1.36098643219006
4.36122145047551 4.35557769689262 4.36110591109698 4.37821182219396 0.845717344319584 0.211071641594217 0.220751475854197 1.34736976480278 1.40701925656309 1.32870152327214 1.41392297374765 1.35901925656309 4.3941716905309 0.0577179487179468 1.36095132729848
4.38369004572882 4.4141914236404 4.37185176100074 4.39970352200148 0.848491727385645 0.197033654038125 0.208725892916445 1.35140434299391 1.40897304745468 1.29841776445246 1.40610781018128 1.36097304745468 4.41935569032996 0.0556179337231942 1.3600484303058
4.41095252858973 4.49186461857073 4.37762859676999 4.43194373758783 0.849348558275688 0.201841191416095 0.201023076157834 1.35167961319592 1.40500703280152 1.28502285660494 1.39802931408163 1.35900351640076 4.4428769952346 0.0533131313131295 1.35920514426578
4.4321847649799 4.56353019515971 4.38497729445071 4.45424099779987 0.850558914101206 0.212146633797127 0.197294160178222 1.35104529913421 1.40401606651999 1.27702409977999 1.39082608924389 1.36095983370002 4.46701958419905 0.0496428571428552 1.35816089778734
4.45468415358313 4.6280936581081 4.39399470895309 4.48358802641277 0.849208950785012 0.183728927756964 0.197023587986269 1.34925513038882 1.40597253509418 1.27995880264128 1.38449218538285 1.35606866226454 4.49076005449518 0.0478298714144406 1.35614732212889
4.48195038859986 4.68389893974045 4.40477769518734 4.50695773843691 0.847732682690526 0.19906104164199 0.199695802590635 1.34618560425076 1.40200734983706 1.28 1.37902165221329 1.35799632508147 4.51450255494843 0.0468435374149651 1.35332217039147
4.50327420508632 4.70509677826576 4.41742310806363 4.5341612971096 0.845800079806965 0.236135649185992 0.20479524699998 1.34617153190175 1.40095161086712 1.27895161086712 1.37440853945002 1.354 4.53910226352185 0.0457232704402529 1.35047515532457
4.53654344620463 4.71683886336634 4.43202780249215 4.5537314389439 0.843383167290428 0.247740743293734 0.211806364222963 1.34514409945545 1.39508056831683 1.27308056831683 1.37064689680781 1.354 4.56595048902071 0.0438254901960776 1.3474389710502
4.55896105568072 4.73995928548439 4.44868863338311 4.5829486643064 0.838249045703251 0.248009805278404 0.220213597268244 1.34073778886386 1.38901062117799 1.27499645960734 1.36773077400147 1.34601416157065 4.59159649588247 0.0428418418418417 1.3445509495249
4.59419997653205 4.76609165591052 4.46750245564668 4.61219997653205 0.837483668583216 0.234282337753131 0.229501389144484 1.34326800140808 1.38697500293349 1.279 1.36565422074577 1.344983335289 4.61844625795586 0.0418441176470578 1.34159160118877
4.61766864585814 4.77684812935165 4.48856612419307 4.63566864585814 0.835567060588252 0.229862405030051 0.239154182860341 1.34185988124851 1.38404141926773 1.279 1.36441128675552 1.34302761284516 4.64499270611318 0.0408519701810417 1.33850616296463
4.64894500791286 4.81093968609797 4.51197649393246 4.66395032972774 0.835340354787659 0.196030012332516 0.248656421424477 1.34585286876805 1.37900886969147 1.28299290424682 1.36399602174549 1.33900709575318 4.67172578104891 0.041086956521739 1.3344463484262
4.67522504139684 4.81603214877098 4.53783041977504 4.6942009298186 0.836876683479911 0.189621319831836 0.25749254784555 1.34672648885506 1.375 1.28501607438549 1.3644024754305 1.33398392561451 4.69561484039813 0.0467296416938218 1.33092317466093
4.70265907723703 4.81995129674815 4.566224756631 4.71869560467592 0.840129576300962 0.188563149878 0.265147005132221 1.35117472180915 1.375 1.28697564837407 1.36562469752531 1.33202435162593 4.72302564927869 0.0543487475915227 1.32781035659403
4.7290055527832 4.82600102829318 4.59725635941054 4.7460055527832 0.841111316215276 0.188409475570476 0.271104236293149 1.35401065193788 1.37500041131727 1.28500041131727 1.36765673774473 1.32799917736545 4.74716116319311 0.0620020898641732 1.3249946731676
4.75618602451613 4.831 4.63102208302384 4.77320220056101 0.84753369790575 0.185862264646283 0.274848684336995 1.35720733751585 1.37697573593268 1.287 1.37049264580354 1.32398382395512 4.77172468181768 0.0674674556212999 1.32222160321408
4.77868264024229 4.831 4.6676187823811 4.79765504374162 0.850399571126518 0.186136136489906 0.275864792272417 1.36051336191387 1.37404139475101 1.287 1.37412647141654 1.32202759650067 4.79417822483028 0.0646584362139909 1.32042269333198
4.79895924713485 4.83399388707023 4.70714331239251 4.81596332242136 0.854312093944161 0.183026357446964 0.273637003108077 1.36258586358419 1.37799184942697 1.28500407528652 1.37855226429852 1.322 4.8157949538622 0.063 1.31881793930321
4.82217382477347 4.83504138685083 4.74969252796826 4.84017382477347 0.855686373575027 0.182332684678454 0.267649759852634 1.36341397313768 1.37998344525967 1.28804966422099 1.38376407416426 1.31899172262983 4.83750900032688 0.0628012618296527 1.31803944710943
4.8427107780868 4.83993113763971 4.79536328401853 4.8607107780868 0.856439395196516 0.179105449157789 0.257387505514747 1.36388338921341 1.37802754494411 1.29391736516766 1.38975595072856 1.31801377247206 4.85767012340466 0.0617820512820516 1.31753471908417
4.86495470625568 4.84598764716064 4.84425243545353 4.88395264744911 0.856919032360917 0.16464972916673 0.242334683103077 1.36408958823869 1.37999588238688 1.2989897059672 1.39652194370621 1.31999588238688 4.87556742376387 0.0605228758169887 1.31767561863883
4.88908014687429 4.84902404406229 4.89645683718343 4.90808014687429 0.858658138262606 0.164289432262149 0.221975735626284 1.36401589415013 1.38599198531257 1.29699198531257 1.404056102812 1.31799198531257 4.89539386180999 0.0577967914438499 1.31696480099944
4.89886131284781 4.85195839385434 4.95220948323251 4.91786131284781 0.857210525698524 0.169101765921122 0.204369636873945 1.36229440893879 1.38501386871522 1.29601386871522 1.41090291899347 1.31701386871522 4.91273737799689 0.0568833883388336 1.31634300109742
4.92198621975402 4.85699700429435 5.01096524981448 4.94398442233063 0.856800233665041 0.170429245082177 0.215223343542049 1.36210010185399 1.38699880171774 1.29799880171774 1.41299880171774 1.31799940085887 4.93349535208351 0.0558010101010096 1.31579790376473
4.93815338961308 4.85702421941259 5.06539558373899 4.96217760902567 0.856434973273656 0.17026071589184 0.22847556567197 1.36215959634312 1.39103229255012 1.29799192686247 1.41295963431235 1.31801614627506 4.95382551141743 0.0547958579881647 1.31607482460495
4.95673705965289 4.85995848310309 5.11332189068376 4.98369554275597 0.853402900793476 0.169135914810483 0.219457595263178 1.36211069194828 1.39494464413745 1.29701383896564 1.40806919482819 1.31997232206872 4.97447375415025 0.0536101010100969 1.3167161371614
4.98698485323146 4.86099949510772 5.17297021135521 5.00698838747745 0.851640868414729 0.16406255475496 0.18831566680759 1.36211999495108 1.39699899021543 1.29999848532315 1.41399697064629 1.32199899021543 4.99472913283815 0.0516133333333321 1.31898701696896
4.99321443173258 4.86409828121076 5.19217869311048 5.02624123569915 0.849712398728618 0.162353614747331 0.233274659649246 1.35911676989564 1.39497319603343 1.29899106534448 1.4059642613779 1.3250357386221 5.01526081512623 0.0496822429906521 1.32130839202237
5.01667780101339 4.87485232546447 5.21173150084449 5.05263752614006 0.847786447166818 0.169314414300639 0.23597294711654 1.35657490489022 1.39204027487333 1.29801342495778 1.4020536998311 1.3289463001689 5.03801725739919 0.0472156862745054 1.32464399305921
5.04197819433934 4.87899651109429 5.22898517215075 5.07098429992433 0.845761744452853 0.16038787620463 0.225788922876341 1.35575068905888 1.39000174445285 1.29999825554715 1.39900261667928 1.329 5.05949736810329 0.044 1.32815380153384
5.06728867927958 4.88240896231274 5.24912028303316 5.09323254719744 0.843406608488975 0.141673193492845 0.225863009428379 1.35377467453005 1.391 1.30586367922909 1.39500801886888 1.331 5.08049943735253 0.044 1.33227706610042
5.10250635385599 4.93230066796266 5.26379431410666 5.12160234060622 0.841772899696125 0.240879426237116 0.22013035462233 1.35556490632101 1.391 1.28923311067911 1.39598628760711 1.331 5.10395439854866 0.0442084534101838 1.33654712779858
5.12995350030982 4.90904133305794 5.28499060042892 5.1429638335743 0.841700086110537 0.137171314347504 0.222337736923653 1.35528053388533 1.39499311115701 1.28400861105374 1.39750098208543 1.33698966673551 5.12610166044085 0.0459523809523849 1.34066637249749
5.16020234160582 4.94116187328466 5.2960242809927 5.16420901591727 0.844569631460437 0.199959879827171 0.228340744693342 1.34421230533873 1.39700809366423 1.2750242809927 1.40103616342491 1.33455594597324 5.15121363121265 0.0519200000000104 1.34477689421731
5.18466336736389 4.96073069389111 5.29895960408367 5.18966851795069 0.845733976286521 0.176976300024893 0.224114793703263 1.3493899960287 1.39798653469456 1.27795960408367 1.40544279083318 1.34141505080801 5.17329225945609 0.0587784200385349 1.34780620431941
5.19296967745258 4.98296145425615 5.3049899325682 5.21446152449594 0.835061162199529 0.172766833109136 0.227259727129196 1.3465489844577 1.3615014553834 1.27999649584147 1.40749649584147 1.3454937334226 5.19584037963704 0.0630186335403751 1.35073110265366
5.21822365578176 5.06317539892073 5.30454877767285 5.22929404216336 0.841271956070586 0.222862423391907 0.2243356389458 1.34879932250458 1.36905015379909 1.27300974438449 1.40851392851361 1.34502298483498 5.21925690258171 0.068 1.3527689435944
5.24268186529213 5.08075220222725 5.30993056684346 5.26158160596659 0.842055081773096 0.220098959316494 0.224633849893435 1.35092749909719 1.37442877174929 1.27398623345707 1.40998024773269 1.34746737873684 5.24083608785982 0.0674634920634877 1.35396938625182
5.26198226139632 5.15896057514719 5.31449757929846 5.27798282619308 0.836653744800098 0.230724786753923 0.229707095064336 1.35214763505393 1.37549981173441 1.27050031608922 1.40949773387321 1.34450056479676 5.26246178074723 0.0643507246376801 1.35505400908035
5.28461616986941 5.20393019627098 5.31751245375273 5.30014281841146 0.845358773275114 0.211415166346462 0.219783900879929 1.35413936785067 1.38051195186942 1.27053113438184 1.40896886561816 1.34850846979626 5.28211658365788 0.061622754491017 1.35532216715366
5.30030278109398 5.2627641670446 5.31947676805478 5.31975512106203 0.847957656707924 0.209363547065895 0.216042416524946 1.35549343767483 1.38198078182883 1.27544192013695 1.40405807986305 1.34998317411183 5.30299045480272 0.06 1.3555764397544
5.33296510361193 5.31940142089314 5.33048068768182 5.33597186132359 0.858645062161088 0.196013268828243 0.19347437815595 1.355579908541 1.42299476554179 1.27150704745175 1.39751146063086 1.35349382495795 5.32351121750093 0.0597944111776445 1.3556506273735
5.34414821342489 5.38002265776192 5.33523805810369 5.36263211434034 0.850743566195369 0.177257907593131 0.195414876866132 1.35775350724405 1.38753135444053 1.28645339020349 1.39885628646075 1.35950304042115 5.34442477069956 0.059 1.35511280857892
5.36226318631831 5.44367526612038 5.36508544935489 5.37878849639538 0.851208002315095 0.188195736130033 0.199158095759039 1.35636751334107 1.39144614528324 1.28058239935645 1.38075406468239 1.35998989882433 5.36486332978622 0.059 1.35563336640498
5.38548405611173 5.50494991153867 5.341 5.39698104704969 0.852069993553979 0.179876024143605 0.221770005079519 1.35806439127224 1.39199736223957 1.27600521202688 1.399 1.36449302946617 5.38464190546907 0.0587917948717939 1.35666923571147
5.40515334114151 5.57126115035882 5.34809882879849 5.42467684392027 0.851769914012599 0.166125429214697 0.237645069838378 1.35448550368681 1.39002383025282 1.27898433148083 1.3975 1.36203468108851 5.40600026518153 0.0575516224188778 1.35692013201078
5.42424804486439 5.60356314238851 5.36033510621711 5.44670984210821 0.849889730349532 0.219500189387293 0.242059050710456 1.35457513214051 1.39295971883213 1.27702546850412 1.3975 1.3664463330862 5.42686510662907 0.0555862745098018 1.35715539082293
5.4459851112998 5.64344550690236 5.3375477180551 5.46648359337402 0.845756859920277 0.220188812043843 0.204257183277807 1.35260006685024 1.39349981263788 1.27899781679239 1.38451795163203 1.36250245473639 5.44866498519137 0.0536057791537662 1.35716746820325
5.47068405036253 5.66063613218796 5.38155565795466 5.49217735396345 0.844421447458715 0.231461267116894 0.235606417965629 1.35171243382338 1.38999465562748 1.28054760952901 1.39552408154319 1.36449465562748 5.47160742615854 0.0513392857142837 1.35656531519158
5.49222162200839 5.67579722939181 5.38841440975058 5.51273255942796 0.841590926317411 0.231463677245385 0.237077182170882 1.34761542134383 1.38950752059897 1.28592876399075 1.39846308396291 1.36400752059897 5.49535174198539 0.0483455657492342 1.35649429664569
5.51997657646377 5.68799191652344 5.4149821866576 5.54097657752058 0.839763991432467 0.237398994609446 0.247629307258907 1.34705784305993 1.38800428822111 1.28799769051075 1.3940059377808 1.36499802126813 5.51866041165989 0.0457774594078305 1.3556586340059
5.54472967515011 5.70060224501428 5.42313714236582 5.5597542982559 0.838962690816575 0.23786217479556 0.246048712573828 1.34911906119267 1.38595938300217 1.29001224130093 1.39397579840603 1.35697509588633 5.54199144204413 0.045 1.35462646043558
5.57214272160165 5.71283817181125 5.43976449024489 5.59010456328128 0.838045233750127 0.245412211648737 0.247105038203793 1.34722415281631 1.38106699942527 1.29148035380237 1.39104156054502 1.35403589017061 5.56687193514861 0.045450191570882 1.35270427114069
5.59498792246652 5.72399223604566 5.44199656719637 5.60949038163371 0.834252256194689 0.243390599684653 0.255116251621468 1.34462593968301 1.38050044917354 1.29299828359819 1.38700686560726 1.35300025344565 5.5911066948132 0.0479825102880679 1.35086337593579
5.62764857642211 5.73455871791397 5.47509686230251 5.6371761537419 0.841421988449264 0.235085456515142 0.2554597499624 1.35039714154925 1.37751919035799 1.29447875228947 1.39901614371708 1.35248583485964 5.61624942414373 0.0530641399416963 1.34894497967567
5.64723055704256 5.74288908774435 5.48683205761999 5.66216726323304 0.844414417340239 0.228461418212188 0.265121727440457 1.35519748846714 1.37996581669718 1.29153957151595 1.40097200960333 1.35052638101063 5.64009054418808 0.0588750000000126 1.34709408268614
5.67198760547996 5.74699630105836 5.50297098067809 5.681986885106 0.84855828379833 0.222751381338644 0.214442335854903 1.3576571002647 1.37849912890939 1.29349659482781 1.39501088224572 1.3499995376323 5.66499960291793 0.0675530726257025 1.345408867589
5.70212945065213 5.75502019431535 5.55151200437217 5.71512534967889 0.849737939243527 0.220395430833163 0.205437281783147 1.35893202388742 1.37600813983631 1.29400807772614 1.4051252241952 1.35199194297725 5.68665627509726 0.0705263157894627 1.34442177080453
5.71778720366353 5.75746502667316 5.6097407797272 5.7302908884423 0.850091629817188 0.222866519443428 0.240205829133364 1.35857362768971 1.37698932055586 1.29498601066926 1.41495286904131 1.35101509262627 5.70859310002729 0.0647702834799606 1.34330503886754
5.73551273307812 5.75750538664504 5.65301806906519 5.7465129720659 0.847482064560948 0.221174308755208 0.266622267220188 1.35814723640596 1.37850138326868 1.29500263806487 1.41100401534782 1.34750162824219 5.7286512299734 0.064 1.34456531697118
5.76660162289846 5.76906098404184 5.68934975065159 5.77910162289846 0.851447847189855 0.200769984933295 0.231350994029861 1.36256365804465 1.38098779939587 1.30010571687905 1.4190488024165 1.35098779939587 5.74985302215509 0.0642368421052636 1.34584261799357
5.77884434264045 5.77640651200186 5.73146301378245 5.79134434264045 0.851188285445525 0.174277779138199 0.236287060220083 1.36179971925478 1.37951873207736 1.31283785234517 1.42492507169058 1.34951873207736 5.76953375216233 0.0647827827827815 1.34753374778929
5.7949926666175 5.77999536607968 5.80901315431535 5.81398474997114 0.850252916203224 0.164838706017922 0.257159661107115 1.36006081329484 1.37899922914315 1.31598667565007 1.44599651797535 1.35099922914315 5.78952403656382 0.0637893719806758 1.35058248876827
5.81213230448672 5.78348428195413 5.83053776462446 5.83563623399819 0.850019682809304 0.180410333071687 0.213320665196463 1.36078718114426 1.38198813505953 1.31850755339866 1.43707389665719 1.35448844068381 5.80905616702632 0.0626347305389189 1.35280011625629
5.8287850581068 5.78152735393976 5.8981172554954 5.85277821962186 0.846836412164546 0.159186824079982 0.211861035161193 1.35980267069246 1.38052154878392 1.31949045634653 1.44638040207717 1.35301741546751 5.82973725910293 0.0605964325529542 1.35511806887072
5.84349272526767 5.78599456071139 5.94948299779564 5.87448658519629 0.845429512462646 0.15883670462666 0.202761110975374 1.35330681513487 1.38499685765128 1.31800271964431 1.45299456071139 1.35400411003609 5.85137860664326 0.0585218855218841 1.35745600289884
5.86514766328694 5.78553603925939 6.01337559171437 5.89868774248796 0.84393185089793 0.16125256381727 0.204364386403791 1.35513550573594 1.38602423964982 1.31649967978466 1.45699617353526 1.35652009296973 5.86910633421222 0.0568844765342962 1.35945151625464
5.88326058531485 5.78994079467846 6.0593881800449 5.92169451698353 0.842949025208637 0.163390734481101 0.214702550670008 1.35460320651449 1.38895882194133 1.31650256176647 1.45650515516547 1.35896653887326 5.89304196602956 0.0557497639282332 1.36199970066041
5.90198934336585 5.79199741900126 6.1009764005571 5.92501696780924 0.840638667953728 0.15808517257728 0.224004525267012 1.35200933770809 1.39150027367434 1.31749939368648 1.46049939368648 1.34900328409211 5.91359835621078 0.055 1.36415761326756
5.90427451326388 5.79308318583754 6.12804991150252 5.95618300884258 0.85005870442559 0.137808307960474 0.257607753982387 1.35079825309741 1.35804159291877 1.318 1.462 1.35506654867003 5.93632348792118 0.055 1.36663041091837
5.9366158496074 5.80288359079012 6.13393015447407 5.97774389973827 0.847549800757729 0.150568435208738 0.257343143048667 1.35059244459341 1.36294179539506 1.318 1.462 1.3629068726321 5.95846819197062 0.055 1.36985719697082
5.9610175266299 5.81000604366548 6.14701813099645 6.00101087859787 0.841101988365944 0.143401758706656 0.251660932235401 1.33257568708922 1.37200543929893 1.32199818690036 1.46299637380071 1.37100725239858 5.98157810118251 0.0543846153846154 1.37390498893416
5.99024537761201 5.82015336100751 6.1770306722015 6.01925304566239 0.844364695433761 0.146359458924922 0.220148249959894 1.34199180879758 1.38103834025188 1.31900766805038 1.45700766805038 1.38300766805038 6.00321391042952 0.0517819767441846 1.37761981161267
6.02160353876897 5.8397522117306 6.18095044234612 6.0515911493555 0.84113088506445 0.15268008828312 0.222480513195942 1.34350092030326 1.38593805293265 1.31998761058653 1.45798761058653 1.38398761058653 6.02517396883978 0.0508014403292176 1.38252081047731
6.04801569150222 5.86601623258851 6.20600378760399 6.07501028063939 0.845831920856307 0.168586363174695 0.201539475146305 1.34633255933812 1.38700486977655 1.32499945891372 1.46600162325885 1.38500432869027 6.04877967263347 0.0502179487179502 1.38655662972796
6.07718228160949 5.89613472988528 6.21304755172422 6.0941822816095 0.849390065114959 0.180352521954044 0.200577449770127 1.35108464764372 1.39600792528737 1.324 1.469 1.39300792528737 6.07140812807032 0.0523721590909138 1.38985631239972
6.09971678634483 5.91279066816792 6.21892611817691 6.11671678634483 0.85063436168078 0.181900544453253 0.201498425181049 1.35413170458837 1.39698768636282 1.324 1.469 1.39398768636282 6.09357326596952 0.0586411889596642 1.39356531740098
6.12300111310745 5.96800329092636 6.21900014518793 6.14300082273159 0.841490505737948 0.20391409236372 0.202879885785497 1.33975041620539 1.40100004839598 1.32200014518793 1.473 1.39899985481207 6.1163305074948 0.0631420765027369 1.39584155644764
6.14613676241357 6.03618503150071 6.22203217939143 6.16020916604429 0.851982155002771 0.288373864068108 0.200467949834365 1.34841242801937 1.40198391030429 1.32504022423929 1.473 1.39604022423929 6.13683742961489 0.068 1.39766152355119
6.16275430956561 6.05866759529464 6.22594219048603 6.18562423815916 0.857104269536693 0.276692705923 0.194143506888854 1.35599784954289 1.40002890475699 1.32992773810753 1.473 1.40092773810753 6.15957225293835 0.0675673549655843 1.39793887926859
6.18600870903653 6.08502667142438 6.23200217725913 6.19801578512872 0.85872057697367 0.217900397349792 0.199109335935964 1.35704256916578 1.40100217725913 1.3280032658887 1.47 1.40500435451827 6.17902066311164 0.0658021442495119 1.39802579566545
6.20219082713614 6.1344148416003 6.23602489049602 6.22711615564809 0.859777345013758 0.218502560660387 0.197907589283853 1.36175983406336 1.40500829683201 1.33401659366401 1.46997510950398 1.413 6.19794335667318 0.064815625 1.39753187253832
6.22472857786827 6.18340995188755 6.23896459711325 6.24083478652851 0.85946377630792 0.203451262780145 0.199984981960032 1.36174023601925 1.40598819903775 1.3359763980755 1.46703540288675 1.413 6.21857231950094 0.064 1.39782320866519
6.248006795301 6.25902822663492 6.23900209086185 6.27700313629277 0.855101724961023 0.219628787753351 0.200817673916196 1.3498333976505 1.404 1.33998902297531 1.46699843185362 1.41499843185362 6.2381099591782 0.064 1.39790861063258
6.26114962691422 6.31348628747121 6.24304488807427 6.28314962691422 0.858407107278426 0.198072468058882 0.196380623510909 1.35635304254479 1.40400748134571 1.31902244403713 1.464 1.41198503730858 6.25719167958722 0.0638045602605855 1.39722449261678
6.28076768298036 6.37724496968617 6.24893030489411 6.30276768298036 0.859338964941567 0.182662485018927 0.197773505491606 1.35937422317898 1.40498838414902 1.32196515244705 1.464 1.41002323170196 6.27751939293389 0.0625526770293591 1.3964957032507
6.2970141233884 6.44103452383832 6.25300313853076 6.33300889250381 0.857898399349314 0.20757031908396 0.201532980152875 1.36313927813793 1.40300052308846 1.31899790764616 1.46399843073462 1.41099895382308 6.29470515004298 0.0608835063437131 1.39587955932859
6.32413072433642 6.50740034328028 6.25900817027103 6.3501879162336 0.854821453484771 0.208244708546527 0.188129640919811 1.36175534294552 1.40397548918692 1.31504902162616 1.46097548918692 1.40900817027103 6.31822904635748 0.0595243902439006 1.39479822271913
6.33981450789212 6.55543193041963 6.25998840674326 6.37273335509493 0.852596316692805 0.216008181406601 0.189286319957044 1.36119660815634 1.40103477977023 1.32093044045955 1.45803477977023 1.40998840674326 6.33950623479482 0.0572732558139531 1.39278790054706
6.37000266138815 6.58600874456105 6.263 6.40300342178476 0.841720437228053 0.231158555246435 0.188010463841934 1.34983036118839 1.39600038019831 1.31300038019831 1.458 1.40400152079323 6.361439751434 0.054303514376991 1.39025275132139
6.37727817045342 6.60913908522671 6.2630604718377 6.4122842176372 0.842851737505014 0.227415634090685 0.189223227154178 1.35076887318186 1.39696976408115 1.31398790563246 1.45798185844869 1.40795162252984 6.38486750932005 0.0509401709401714 1.38811423269827
6.42243571136939 6.6317178556847 6.27287732855856 6.45842344422525 0.839887046775314 0.236447142273879 0.188123739201441 1.34896257154522 1.39206133572072 1.31202453428829 1.45503680143243 1.40009813715315 6.40642596913866 0.0473172205438044 1.38564254925691
6.4269986515994 6.63499898869955 6.27599898869955 6.46199898869955 0.839280192147085 0.23656 0.189809426929747 1.34939984493393 1.392 1.312 1.455 1.39700101130045 6.43077804553735 0.0447653575025175 1.38376178203828
6.46013062946543 6.65613062946543 6.29703265736636 6.50213879380702 0.838048530418514 0.229388604151248 0.221610692600441 1.34957289965971 1.38998367131682 1.31403265736636 1.44994284960887 1.3989265209257 6.455408995543 0.0437681159420277 1.38141676465049
6.47581432077878 6.67181432077878 6.30095358019469 6.51880271582745 0.837872088891239 0.222017269233974 0.183273869646375 1.3511216641769 1.38802320990265 1.31795358019469 1.44308123465928 1.39010444456194 6.47918816482577 0.043218317358893 1.37782149009259
6.51600992104889 6.69100233436444 6.32300408513778 6.54601342259556 0.834501120494934 0.201009912461333 0.196621575696 1.34860934637796 1.38999649845333 1.319 1.45099824922667 1.38799649845333 6.50530538338226 0.0453353413654648 1.37451904604928
6.53327305216851 6.69502482292441 6.33019030908714 6.56922340631969 0.836483629429571 0.200860330972325 0.199336134900867 1.34757522537381 1.38395862845932 1.319 1.44800827430814 1.38195862845932 6.52946551989734 0.0507403314917151 1.37045753469124
6.56560222189616 6.6979638383542 6.3527227607155 6.59567454518777 0.844017305647923 0.200899517844723 0.201246494930228 1.35766584501607 1.37906026940967 1.319 1.44898794611807 1.37706026940967 6.55192060084784 0.0571428571428637 1.36588262481198
6.58899029362026 6.70399746790094 6.40797678909194 6.61799071563677 0.846698906977238 0.188395279426543 0.195982232467339 1.36179830771379 1.37600126604953 1.319 1.46199451378537 1.37200211008255 6.57665976960519 0.0635945663531897 1.36107167562705
6.61527546534676 6.714 6.45525042304251 6.64227546534676 0.849633006210665 0.176644858433856 0.243211888334902 1.36434909870388 1.3649833051305 1.32 1.45092487308725 1.37590817821774 6.60140210224777 0.0697909090909117 1.35733889901022
6.64753513811588 6.714 6.48457739828717 6.67453513811588 0.855840549304117 0.178384925631705 0.252801809239903 1.3654146454711 1.36302817344752 1.32 1.44212678051385 1.36515495396137 6.6245512114682 0.0714701857282471 1.35450512880215
6.66500996766101 6.717 6.54501700365702 6.68501172666002 0.849584854837247 0.179881366155892 0.264027898086862 1.361702931665 1.360998827334 1.32 1.43800469066401 1.361998827334 6.64477648636969 0.068784313725485 1.35206558830657
6.68215630085425 6.71705470529899 6.57438293709292 6.70520319111053 0.857886180393087 0.182166704663372 0.243343653542042 1.36672868120676 1.35897655487186 1.32 1.44599218495729 1.35998436991457 6.66455920321446 0.0647661538461529 1.35083298554277
6.70176252936063 6.72391688527622 6.62241819693354 6.73069128816881 0.861170223667905 0.176735779367106 0.236275608165494 1.37032642413768 1.35603562059591 1.32 1.44501187353197 1.35802374706394 6.68459046252132 0.064 1.35111588049738
6.72096383409513 6.72998857918793 6.66991053697215 6.74696954450116 0.863395831403596 0.17273749966659 0.225530329045477 1.37147788714977 1.35400380693736 1.32399238612529 1.45498096531322 1.35500571040603 6.70393211244763 0.064 1.35138903632319
6.73412125891648 6.73004244062077 6.72333952496614 6.76712125891648 0.863318719060158 0.1702907650193 0.227868536031488 1.37146871519955 1.35500606294582 1.324 1.45401212589165 1.35596362232506 6.72500900426312 0.0642661498708018 1.351699990621
6.75376787522857 6.73691875633 6.77835005063999 6.78676787522857 0.859870737897386 0.160693392950844 0.198467374720447 1.36639988819103 1.35598839376143 1.324 1.45597678752286 1.35006963743143 6.74184938292564 0.065 1.35197447218802
6.77995044602817 6.74698094078006 6.83289708021235 6.81295044602817 0.83501738122076 0.148692699530943 0.186661879984486 1.34971175266041 1.35699809407801 1.32499809407801 1.44502096514193 1.35798475262405 6.76167790854646 0.0648588374851723 1.35226155402332
6.79308096063654 6.75 6.89551005201023 6.82911334489116 0.854962507056959 0.153179883643307 0.184645055955624 1.36837113344891 1.35797571180904 1.32494332755442 1.44801619212731 1.35597571180904 6.78289793419023 0.0634572271386412 1.35236016273697
6.80287537586083 6.75 6.95721486792325 6.84282552620517 0.857685354489312 0.184619956513276 0.188886037747741 1.36850825526205 1.35503738724175 1.31808723689742 1.44997507517217 1.35303738724175 6.80088336765703 0.0614861111111098 1.35171534881071
6.82299829849295 6.75 7.02399438502674 6.8619983835683 0.858979892805056 0.188949665653865 0.147403534030141 1.37014986047642 1.35599991492465 1.32199965969859 1.44300059552747 1.35699965969859 6.82006889377789 0.0597464646464641 1.35128120739572
6.84217953724985 6.75302341790215 7.07413270144554 6.88214831338031 0.85922883746664 0.193848530785747 0.156570239836998 1.37196915806708 1.35703122386954 1.32503122386954 1.43897658209785 1.35500780596738 6.83998548372081 0.0584774774774789 1.35157553097803
6.86472597064881 6.75596425704115 7.09079745656651 6.90077362792728 0.857827037477052 0.179850136484131 0.214367531715381 1.36935181123338 1.36095234272153 1.32895234272153 1.43603574295885 1.35598808568038 6.85914627430288 0.0567453838678325 1.35213735093326
6.88695625844856 6.76598011747662 7.1379065521401 6.93293637592517 0.833458513357055 0.194999480326607 0.15424118398002 1.34105630730622 1.36499204699065 1.33199403524299 1.42502187077572 1.37097017621493 6.87906622306135 0.0555037273695417 1.35316320200353
6.9111793924147 6.788 7.13496738319733 6.95013046721069 0.84605842849351 0.177443239471905 0.206537323863683 1.35843457381083 1.36003261680267 1.336975537398 1.424 1.36500815420067 6.89972124771388 0.0537207977207965 1.35373378792975
6.93274098064096 6.788 7.13104709442892 6.96581162228434 0.848273391647663 0.180236445219397 0.200206057502699 1.36259007990535 1.36395290557108 1.33403532082169 1.424 1.36598822639277 6.91900184106224 0.0527717803030286 1.35539852684426
6.96600702392003 6.79800397004176 7.14100397004176 6.99200580236872 0.849350635206681 0.21815258358102 0.191843090524814 1.36354056496748 1.36600030538783 1.33700030538783 1.42500122155131 1.36700030538783 6.93968921718269 0.052 1.35836924328021
6.98920698267152 6.81120698267152 7.15407960871982 7.01120698267152 0.851428805869203 0.226711182682886 0.201810494824185 1.3653984385243 1.36700796087198 1.33800796087198 1.42897611738406 1.36803980435991 6.96210188064598 0.0517307692307682 1.361291354594
7.01469118246726 6.83669118246726 7.16388122402587 7.03669118246726 0.851281781639612 0.23916903573688 0.183403061279418 1.36643740974674 1.36798812240259 1.33898812240259 1.42603563279224 1.37294061201293 6.98198754849976 0.0518364389233953 1.36507158342865
7.03701250706166 6.86100917184521 7.16800125070617 7.0580083380411 0.836697274940863 0.235941959439659 0.176669382984958 1.34598847561878 1.37300041690206 1.33000208451028 1.429 1.38799749858767 7.00382051685367 0.0559711934156422 1.36818328427642
7.06703617813688 6.88318812631178 7.17102170688213 7.07807235627376 0.854161779238402 0.24068348612053 0.175282254249044 1.36633561412091 1.37400723562738 1.33500723562738 1.4290289425095 1.382 7.02546960487207 0.0606146788990852 1.37048804351188
7.07194168820193 6.90869677865004 7.17396501292116 7.08788337640386 0.857114896297562 0.246579909218721 0.187791304914923 1.36980871524697 1.37498833764039 1.33598833764039 1.43295335056154 1.382 7.04649520369589 0.0666745562130259 1.3727661188718
7.09501078118303 6.94201872521264 7.181 7.10102269722744 0.860079824096487 0.224122621529769 0.160700204275047 1.37207232646581 1.37600226972274 1.33399886513863 1.433 1.38300113486137 7.06661984759428 0.0707189132706374 1.37477125598797
7.11411008572179 6.97523312270497 7.18101942689208 7.14103885378416 0.859775050991941 0.228751008572179 0.161059287680624 1.37616876963017 1.38000647563069 1.33196762184653 1.433 1.385 7.08627229261004 0.0697103064066838 1.37608518608943
7.13076450649058 7.0105013078624 7.18395844232187 7.14691688464373 0.860539195003685 0.230416450649058 0.160951523781532 1.37598263198628 1.38098614744062 1.32706926279689 1.433 1.385 7.1040185980332 0.0682244224422441 1.37712916285774
7.15100948325914 7.05801541029611 7.184 7.17300829785175 0.844577764418425 0.223640387434682 0.161758921279272 1.35559797779176 1.382 1.31999644377782 1.433 1.39299822188891 7.123747425563 0.0653772683858631 1.37778692698372
7.16710853642569 7.0845510310843 7.18405009373494 7.1871085364257 0.857703145354616 0.190275281859457 0.159950603173895 1.36908890613413 1.38200834895582 1.314 1.43300834895582 1.38997495313253 7.14124844990668 0.064 1.37881878062881
7.17984157552768 7.14919569114055 7.18992688101278 7.19984157552768 0.861591619603455 0.155700183374825 0.161194523147705 1.37365321091992 1.38298781350213 1.314 1.43398781350213 1.38703655949361 7.15928216371258 0.0634358974358953 1.37889173095026
7.19701041716977 7.20603063873461 7.197 7.21601041716977 0.864519969361265 0.160019509780246 0.161400404431297 1.37446016544917 1.38399816167592 1.30999509780246 1.427 1.38800245109877 7.17677733545288 0.0614619188921851 1.37853370729818
7.21410627666679 7.25647824500057 7.197 7.23310627666679 0.864467741620831 0.159141687381157 0.162061726995835 1.37473172699584 1.38100664229167 1.30193357708325 1.427 1.39198007312498 7.19382175617963 0.0594596273291903 1.37892441956387
7.22980677397981 7.32713048290912 7.197 7.2488067739798 0.864134106052929 0.147572383423631 0.162316860077172 1.37498686007717 1.38198792337374 1.29212076626262 1.427 1.38903622987879 7.21035142294233 0.0577583947583931 1.37906208035191
7.24995853477411 7.3828859706288 7.197 7.26895853477411 0.847644250276586 0.168785632208296 0.164734982707667 1.35457241892609 1.38299792673871 1.29000414652259 1.427 1.38999792673871 7.22491025182199 0.0568138364779855 1.37854011708486
7.26311971455926 7.43240139587518 7.20102112609869 7.28614084065796 0.857542816813159 0.160247743416623 0.165791830928553 1.36627711245323 1.37997887390131 1.28597183186841 1.424 1.38402816813159 7.24658154303019 0.055 1.37748030136887
7.27976523162752 7.48821283545698 7.20395857028721 7.30572380191473 0.857934476038295 0.173838318528822 0.166046409424891 1.36726605199669 1.37704142971279 1.28205523961705 1.424 1.38794476038295 7.26583155185362 0.0547170542635648 1.37607236378244
7.29600320582614 7.51200785427403 7.20800048087392 7.32600208378699 0.857489605683385 0.159392144697685 0.170160088160219 1.36640992947183 1.37799951912608 1.27900096174784 1.421 1.38299951912608 7.28517688195394 0.0534699286442374 1.3748483829152
7.31615291971539 7.56104829043644 7.211 7.3392092585579 0.855017444486526 0.17280082539526 0.170714829043644 1.36595800787495 1.37499195159393 1.285 1.42097585478178 1.37997585478178 7.30476098787492 0.0511441717791415 1.37210446161616
7.3347676141549 7.56692661499628 7.211 7.36468199831723 0.853489080100966 0.176553155905961 0.171302661499628 1.36449822394259 1.37401223083395 1.285 1.41803669250186 1.37703669250186 7.32439558241242 0.0481864864864843 1.36942746492727
7.35400838166194 7.584 7.21801017773235 7.3840077829718 0.836094286621392 0.169230341253379 0.171784139186386 1.34887487333773 1.37299820392958 1.286 1.41799640785917 1.37099820392958 7.34310276708089 0.0453696369636954 1.36708792459127
7.36821443781686 7.58404948565004 7.23510721890843 7.3972226854252 0.843287774046201 0.1698546816433 0.212147382960145 1.35704455747895 1.37003299043336 1.286 1.41197525717498 1.36798350478332 7.36461171595949 0.043 1.36465814931117
7.39365793758944 7.58992106252064 7.24782896879472 7.42364478134288 0.847769744390755 0.176342774085307 0.220142513465605 1.36114487532691 1.37394737501376 1.286 1.40903946873968 1.36602631249312 7.38484208811946 0.0435576748410551 1.36096212247011
7.41699426632698 7.59999750709869 7.25799750709869 7.44399501419738 0.848749770653079 0.161733664564928 0.227548180182043 1.36185983546851 1.37200049858026 1.28999900283948 1.40999975070987 1.36699975070987 7.40565909810457 0.045 1.35756873217091
7.44415801163079 7.60005821481134 7.27114137882755 7.46714137882755 0.852885281860926 0.16214451117493 0.236208942969434 1.36773536502494 1.36697505079514 1.29000831640162 1.40700831640162 1.35795010159028 7.42824593791623 0.0472500000000027 1.35427493931888
7.46278047836245 7.60691912360722 7.28780358590324 7.48380358590324 0.855864876537992 0.161497625488462 0.244334219243405 1.37072476100029 1.36403466131119 1.2909884462296 1.4079884462296 1.35206932262238 7.4479601777703 0.053062564102567 1.35073368694342
7.48299617564126 7.61299885269238 7.29099942634619 7.51499407224396 0.845202046031924 0.157010856656357 0.177242849845356 1.35188361019465 1.36200038243587 1.28700076487175 1.408 1.33700286826905 7.46896473008106 0.058274274274268 1.34749167226111
7.51311651245942 7.613 7.32419973564472 7.53114147941501 0.859046228521133 0.156199250991332 0.185398589122451 1.36827610564466 1.357 1.287 1.40598335536294 1.33698335536294 7.48898672931135 0.0650982658959555 1.34550818206061
7.5268238605769 7.613 7.34769804670325 7.5477861164148 0.860955466294639 0.156111132324863 0.192291427032954 1.373700299114 1.357 1.287 1.40402516277473 1.33502516277473 7.50897625220827 0.0684828934506394 1.34309811645181
7.54999888168331 7.61699980551014 7.38299829821373 7.5679990275507 0.862469927552527 0.156989957212231 0.195599843435663 1.3766898580224 1.35500009724493 1.28799995137754 1.39500043760218 1.33200014586739 7.52852289803696 0.0687759562841504 1.34188325532508
7.56313392257552 7.61702363339568 7.4461575559712 7.5841575559712 0.862339606110072 0.154707794216403 0.250512050138867 1.37679 1.35200787779856 1.288 1.4009212220144 1.33298424440288 7.54739387732938 0.0635410764872482 1.34225434141897
7.5798013245685 7.61996493962974 7.46576626419823 7.60376626419823 0.862290584339504 0.154433272301225 0.230854320141275 1.37679 1.35298831320991 1.288 1.39111686790089 1.33102337358018 7.56454267874377 0.0592307692307692 1.3431179177244
7.59900546185322 7.62899882960288 7.50502691913372 7.62100741251508 0.850992941598091 0.132198677451256 0.207477475843548 1.36589286747294 1.35399882960288 1.298 1.40600390132373 1.32800156052949 7.58214295027611 0.056430641821943 1.34614342501965
7.61310722174894 7.62604948696105 7.57429692176628 7.64010722174894 0.858567857525201 0.128835733219745 0.200863930986642 1.37326466100226 1.35100824782684 1.298 1.41606598261473 1.33200824782684 7.59948157498568 0.0546878787878781 1.35097463338429
7.62584744852478 7.63192959162682 7.60957754976092 7.65284744852478 0.863066137594518 0.131893387645947 0.183507822048168 1.3761949131607 1.35198826527114 1.298 1.42390612216909 1.33298826527114 7.61500690802655 0.0543082125603878 1.3563984068848
7.64500576266277 7.63200230506511 7.65002593198248 7.67600749146161 0.864709919322721 0.130316738332871 0.172471793968212 1.37643978678148 1.35300230506511 1.29800057626628 1.41900691519533 1.33400057626628 7.62897008974054 0.055 1.3620852159597
7.65509808093179 7.63601839017471 7.69530037285359 7.68910421099002 0.864566199363893 0.124596492596669 0.158169626931444 1.37606619936389 1.35702452023295 1.299 1.43103678034942 1.33502452023295 7.64319275109935 0.055 1.36828552989737
7.67081366037478 7.63896506132027 7.74342933489777 7.70580201414821 0.863957220660477 0.114420654907329 0.146893698681094 1.37545722066048 1.3609534150937 1.299 1.43693012264054 1.3389534150937 7.65709836362918 0.0547320471597 1.3739279621696
7.68800606014787 7.639 7.80701616039433 7.72300808019717 0.852412782617899 0.11712062621528 0.174254318611367 1.36425367143959 1.36500202004929 1.299 1.44300202004929 1.33300353508626 7.67199159994004 0.054 1.38040974916047
7.7001489498039 7.63904964993463 7.83952132431366 7.73913239982569 0.857936053478865 0.118427441161211 0.163415060716722 1.37153911522483 1.36904964993463 1.29902482496732 1.447 1.34003309995642 7.68615062170695 0.0533776435045332 1.38588612662385
7.71778449365441 7.64492816455147 7.90124572779044 7.75480843880392 0.859836773204976 0.126412423515748 0.21137394246575 1.37380234335232 1.37492816455147 1.30196408227574 1.447 1.34395210970098 7.70034818304971 0.051690196078431 1.39168272209384
7.73400237010523 7.64900044439473 7.92500340702627 7.77400237010523 0.860249789653161 0.12681973040053 0.217340804354464 1.37447000740658 1.38300103692104 1.30300044439473 1.44800059252631 1.34900103692104 7.71448823312327 0.0506973415132929 1.39813022004719
7.75015273360052 7.652 7.94815273360052 7.79015273360052 0.858817781311958 0.124995494358785 0.222803372291713 1.37451091235077 1.39008400348029 1.306 1.45197708995992 1.35603818340013 7.72851120585893 0.049691860465116 1.40497869513259
7.76976917335372 7.652 7.96776917335372 7.80976917335372 0.857248466131702 0.124416809386065 0.227089564377788 1.37334373418545 1.40087304534455 1.306 1.44903462399694 1.36094229333843 7.7416537487827 0.0484041666666643 1.41243081288844
7.79200677492431 7.65800169373108 7.98100423432769 7.82900677492431 0.841473493320348 0.129999148900133 0.23012066055512 1.36017323926069 1.40900296402939 1.30600042343277 1.45 1.36500296402939 7.75494737239635 0.047 1.42016344888625
7.80819220821801 7.66202507063713 7.99108356879044 7.84518385133896 0.849743566398904 0.127995515540169 0.23164757530931 1.36784766126964 1.41603342751618 1.30696657248382 1.45003342751618 1.37207521191139 7.76754330210998 0.047642424242428 1.42834222037033
7.83073333842993 7.66496521805608 8.00088406018693 7.86674493241124 0.852507304972713 0.128642347972337 0.227844984647472 1.37109162392187 1.41995362407477 1.30304637592523 1.45395362407477 1.38089565416823 7.78036731224218 0.0502114496768249 1.43831137769988
7.85101323894512 7.67501564602605 8.0110018053107 7.88301143363442 0.855032160355135 0.132488424783257 0.226729217698698 1.37304201593028 1.42800240708093 1.30400240708093 1.4550018053107 1.38900421239163 7.79217650763631 0.0540082304526769 1.44979009378591
7.87319215810879 7.7012757051126 8.01405848290267 7.90215873930726 0.858637795511814 0.146698558961993 0.225431587393073 1.3764141450841 1.4320919017042 1.30795822649809 1.458 1.3960919017042 7.80466273441269 0.0594520958083825 1.46390981042281
7.8957353430096 7.73362027475291 8.02091945222032 7.92078137031228 0.860725490461324 0.172338981440489 0.225617813703123 1.37924674527382 1.44287342491764 1.30305753412835 1.458 1.40687342491764 7.8167805995492 0.0671083844580831 1.47800010957579
7.914988874832 7.75099004590232 8.02699648678905 7.93699063143747 0.856982207467545 0.174109139263318 0.225510064408867 1.38025942617555 1.45099531571874 1.30399941446484 1.46199765785937 1.41499531571874 7.83049483208427 0.0708932926829277 1.49018972601052
7.93812938608768 7.78432346521919 8.03004851978288 7.95712938608768 0.861643126364092 0.191760090659866 0.225368566231988 1.38442404331524 1.4620808663048 1.29598382673904 1.46602425989144 1.42206469304384 7.84382281863921 0.0741737891737925 1.50067144137469
7.95378219121686 7.82345547804216 8.03591832170632 7.97278219121686 0.860811571091604 0.217176332988381 0.211887587814477 1.38491319347553 1.47186386951054 1.29402722609789 1.46895916085316 1.42989109560843 7.85701579008741 0.07595616717635 1.51032565278437
