# Supplementary material for: Quantifying Spatiotemporal Gait Parameters with HoloLens in Healthy Adults and People with Parkinson’s Disease: Test-Retest Reliability, Concurrent Validity, and Face Validity
Source: Sensors (Basel). 2020 Jun 5;20(11):3216. doi: 10.3390/s20113216 (PMC7313704; doi:10.3390/s20113216)
Supplement: Supplementary file 1 [file sensors-20-03216-s001.zip › Data/HYA_09_SWS2_HoloLens_raw.csv]

Time HoloLens_x_position HoloLens_y_position HoloLens_z_position HoloLens_x_orientation HoloLens_y_orientation HoloLens_z_orientation
262.1942 -0.348 0.07 0.536 4.84 1.681 352.873
262.2288 -0.348 0.07 0.537 4.849 1.598 352.883
262.2611 -0.348 0.07 0.539 4.823 1.494 352.752
262.2937 -0.349 0.069 0.54 4.901 1.468 352.582
262.3277 -0.349 0.069 0.542 5.101 1.492 352.536
262.3597 -0.349 0.069 0.545 5.218 1.477 352.449
262.3946 -0.35 0.069 0.548 5.205 1.451 352.244
262.4254 -0.352 0.068 0.552 5.209 1.498 352.007
262.4613 -0.353 0.068 0.556 5.377 1.516 351.822
262.497 -0.355 0.067 0.56 5.692 1.555 351.662
262.5277 -0.357 0.066 0.564 5.901 1.633 351.502
262.5602 -0.358 0.064 0.57 5.746 1.859 351.371
262.5931 -0.36 0.062 0.576 5.467 2.237 351.411
262.6274 -0.361 0.059 0.582 5.299 2.699 351.652
262.6595 -0.361 0.057 0.59 5.615 3.139 351.856
262.6936 -0.361 0.056 0.597 6.333 3.374 352.404
262.7274 -0.362 0.053 0.605 7.066 3.422 352.508
262.7631 -0.361 0.052 0.615 7.764 3.604 352.421
262.795 -0.36 0.053 0.624 8.709 3.806 352.518
262.8271 -0.359 0.053 0.634 9.112 3.899 352.718
262.8595 -0.358 0.052 0.646 8.623 3.851 352.363
262.8961 -0.357 0.052 0.659 7.572 3.714 351.949
262.9255 -0.356 0.051 0.673 6.958 3.545 351.888
262.9604 -0.354 0.048 0.688 6.817 3.275 351.848
262.9956 -0.352 0.043 0.703 7.596 2.834 352.128
263.0267 -0.35 0.04 0.718 8.407 2.206 352.617
263.0616 -0.348 0.037 0.734 8.647 1.554 353.074
263.096 -0.344 0.036 0.752 8.292 1.033 353.304
263.1264 -0.34 0.036 0.77 7.713 0.621 353.418
263.163 -0.335 0.037 0.79 6.848 0.349 353.318
263.1949 -0.33 0.039 0.81 6.402 0.328 352.998
263.2271 -0.323 0.047 0.831 5.615 0.715 352.756
263.2615 -0.317 0.052 0.852 5.445 1.059 353.079
263.2935 -0.311 0.061 0.873 5.032 1.486 353.789
263.3262 -0.305 0.066 0.894 4.235 1.701 354.312
263.3603 -0.301 0.063 0.913 4.992 1.68 353.796
263.3932 -0.298 0.061 0.931 5.832 1.551 354.142
263.4262 -0.295 0.059 0.948 6.364 1.079 355.324
263.4608 -0.293 0.058 0.966 6.543 0.684 355.581
263.4935 -0.292 0.055 0.982 7.085 0.257 354.867
263.5256 -0.291 0.055 0.999 7.865 359.749 354.221
263.5626 -0.289 0.058 1.017 8.273 359.33 354.031
263.5938 -0.288 0.058 1.035 8.179 358.943 354.536
263.626 -0.287 0.058 1.054 8.128 358.784 354.985
263.6598 -0.285 0.058 1.073 7.892 358.791 355.103
263.6926 -0.285 0.057 1.093 7.334 358.594 355.003
263.7263 -0.285 0.055 1.113 7.145 358.151 354.616
263.7596 -0.286 0.053 1.134 6.907 357.826 354.2
263.7932 -0.287 0.05 1.157 6.446 357.642 353.668
263.8258 -0.288 0.047 1.18 5.923 357.764 353.281
263.8606 -0.29 0.043 1.204 5.815 357.976 353.04
263.8929 -0.292 0.042 1.228 5.888 358.414 352.807
263.9258 -0.295 0.041 1.253 6.263 358.688 352.847
263.9598 -0.298 0.041 1.278 6.427 358.948 352.611
263.993 -0.302 0.044 1.304 6.681 359.189 352.177
264.0241 -0.304 0.054 1.33 5.744 359.576 352.321
264.0603 -0.307 0.059 1.355 5.861 359.669 352.377
264.0936 -0.309 0.069 1.379 5.295 0.147 351.562
264.1291 -0.31 0.072 1.403 4.517 0.425 352.358
264.1602 -0.311 0.069 1.425 5.257 0.349 353.153
264.1949 -0.312 0.067 1.446 5.98 0.661 352.936
264.2289 -0.311 0.065 1.467 6.126 1.162 352.346
264.259 -0.311 0.065 1.489 6.138 1.56 352.514
264.2964 -0.31 0.063 1.51 6.802 1.841 353.266
264.326 -0.309 0.061 1.532 7.636 2.01 353.35
264.36 -0.309 0.058 1.553 8.086 1.962 352.955
264.397 -0.309 0.056 1.575 7.959 1.57 352.834
264.4251 -0.308 0.054 1.598 7.683 1.481 352.749
264.4594 -0.306 0.053 1.622 7.369 1.612 352.586
264.4918 -0.304 0.05 1.646 7.309 1.713 352.858
264.5258 -0.302 0.048 1.67 7.137 1.575 353.49
264.5586 -0.299 0.044 1.694 6.813 1.184 353.844
264.5925 -0.297 0.041 1.718 6.697 0.559 354.04
264.6258 -0.294 0.04 1.743 6.441 0.043 354.013
264.6587 -0.289 0.041 1.769 5.549 359.935 353.998
264.6927 -0.285 0.044 1.796 4.091 0.375 354.032
264.7245 -0.281 0.049 1.823 4.062 0.855 354.144
264.7587 -0.277 0.056 1.849 3.722 0.966 355.177
264.7928 -0.275 0.061 1.875 3.013 0.724 355.54
264.8258 -0.274 0.066 1.902 2.401 0.546 355.228
264.8578 -0.272 0.069 1.927 2.397 0.316 354.646
264.8927 -0.272 0.067 1.951 3.282 0.165 354.211
264.9236 -0.272 0.065 1.974 4.204 0.055 354.127
264.9587 -0.272 0.064 1.997 4.576 359.895 354.435
264.992 -0.272 0.064 2.02 4.659 359.582 354.623
265.0247 -0.273 0.063 2.043 4.821 359.106 354.635
265.0583 -0.274 0.062 2.066 4.905 358.547 355.09
265.0914 -0.274 0.061 2.089 5.031 358.039 355.4
265.1249 -0.275 0.057 2.113 5.28 357.67 355.146
265.1616 -0.275 0.054 2.137 5.27 357.611 354.938
265.1926 -0.275 0.051 2.162 4.965 357.68 354.828
265.2266 -0.275 0.047 2.189 4.242 357.967 354.669
265.2607 -0.277 0.043 2.216 3.756 358.395 354.325
265.2911 -0.278 0.042 2.243 3.79 358.893 354.157
265.3263 -0.279 0.043 2.272 3.456 359.465 354.022
265.3577 -0.282 0.045 2.301 3.354 359.905 353.799
265.3912 -0.284 0.054 2.329 3.12 0.393 352.884
265.4268 -0.285 0.058 2.357 3.007 0.508 353.271
265.4577 -0.287 0.065 2.385 2.536 0.457 352.996
265.4915 -0.288 0.072 2.412 1.747 0.543 352.667
265.5304 -0.288 0.07 2.439 1.789 0.49 353.671
265.5573 -0.288 0.067 2.464 2.91 0.562 353.796
265.5974 -0.288 0.065 2.488 3.861 1.012 353.398
265.6262 -0.286 0.066 2.514 4.123 1.421 353.455
265.6601 -0.285 0.066 2.538 4.454 1.706 353.919
265.6905 -0.284 0.063 2.562 5.395 1.868 353.964
265.7247 -0.283 0.061 2.586 5.9 1.993 353.494
265.7573 -0.282 0.059 2.611 5.808 2 353.185
265.7923 -0.281 0.057 2.637 5.361 2.093 353.229
265.8257 -0.279 0.054 2.664 5.157 2.287 353.317
265.8587 -0.277 0.051 2.691 5.062 2.39 353.615
265.89 -0.275 0.047 2.719 4.867 2.254 354.015
265.9258 -0.272 0.043 2.747 4.664 1.717 354.161
265.9568 -0.27 0.04 2.776 4.114 0.881 354.325
265.9918 -0.267 0.039 2.806 3.318 0.201 354.314
266.0233 -0.262 0.04 2.837 2.448 359.897 354.701
266.059 -0.258 0.038 2.866 3.063 359.459 355.791
266.0913 -0.255 0.049 2.894 3.504 358.916 355.438
266.126 -0.251 0.055 2.922 3.492 358.345 355.905
266.1558 -0.248 0.065 2.95 3.031 357.876 354.982
266.193 -0.246 0.068 2.975 2.845 357.628 354.355
266.2238 -0.244 0.067 3 3.041 357.517 353.097
266.2576 -0.242 0.066 3.025 3.2 357.511 353.02
266.2905 -0.24 0.066 3.05 3.192 357.553 353.63
266.3232 -0.238 0.063 3.076 3.452 357.761 353.639
266.3582 -0.236 0.058 3.1 4.513 358.12 353.562
266.3898 -0.235 0.056 3.124 5.713 358.51 353.873
266.4243 -0.233 0.054 3.149 6.129 358.71 354.187
266.4566 -0.234 0.052 3.174 5.939 358.681 354.098
266.4913 -0.234 0.05 3.201 5.38 358.675 354.046
266.5245 -0.235 0.048 3.228 4.457 358.627 353.854
266.5567 -0.237 0.045 3.256 3.309 358.464 353.62
266.5906 -0.239 0.041 3.285 3.071 358.271 353.659
266.6242 -0.24 0.038 3.314 3.698 358.417 353.684
266.6577 -0.241 0.037 3.343 3.942 358.847 353.251
266.6902 -0.243 0.039 3.372 3.846 359.317 353.008
266.7232 -0.243 0.048 3.401 3.721 359.962 352.756
266.7558 -0.245 0.056 3.43 2.877 0.235 353.372
266.7911 -0.246 0.062 3.457 1.828 0.266 353.155
266.8228 -0.246 0.067 3.484 1.914 0.474 353.526
266.8574 -0.245 0.066 3.51 2.328 0.477 354.239
266.8904 -0.244 0.067 3.535 2.715 0.769 353.721
266.9257 -0.243 0.067 3.56 2.982 1.312 353.443
266.957 -0.241 0.067 3.584 3.392 1.707 353.913
266.9896 -0.24 0.064 3.609 3.905 1.936 354.619
267.0251 -0.239 0.062 3.634 4.2 2.046 354.377
267.0562 -0.238 0.059 3.66 4.236 1.958 354.106
267.0929 -0.237 0.056 3.686 4.331 1.663 354.088
267.1224 -0.235 0.054 3.713 4.421 1.635 353.818
267.1571 -0.233 0.051 3.741 4.242 1.817 353.516
267.1899 -0.23 0.048 3.769 3.789 1.966 353.603
267.2261 -0.228 0.043 3.798 3.556 1.805 353.799
267.257 -0.225 0.039 3.827 3.559 1.531 354.006
267.2911 -0.222 0.039 3.857 2.812 1.332 354.145
267.3253 -0.218 0.039 3.888 1.872 1.455 354.743
267.3555 -0.214 0.04 3.918 2.082 1.445 355.543
267.3925 -0.211 0.051 3.947 2.404 1.092 355.893
267.4234 -0.209 0.055 3.975 2.589 0.718 356.324
267.4555 -0.207 0.06 4.002 2.667 0.377 355.649
267.4908 -0.205 0.067 4.028 2.255 0.327 354.719
267.5228 -0.204 0.067 4.053 2.349 0.278 354.054
267.5569 -0.203 0.065 4.077 3.213 0.164 354.004
267.5888 -0.202 0.064 4.102 3.898 359.97 354.015
267.623 -0.202 0.06 4.127 4.098 359.762 354.045
267.6549 -0.203 0.059 4.152 3.786 359.6 353.992
267.6914 -0.203 0.057 4.178 3.724 359.518 354.482
267.7208 -0.202 0.054 4.204 4.203 359.486 354.816
267.7601 -0.203 0.049 4.23 5.01 359.388 354.884
267.7895 -0.203 0.046 4.257 5.348 359.19 354.796
267.8236 -0.204 0.043 4.285 4.666 359.056 354.277
267.8564 -0.205 0.041 4.314 3.351 359.109 354.044
267.8896 -0.206 0.038 4.344 2.519 359.342 353.978
267.9229 -0.207 0.036 4.374 2.134 359.733 353.777
267.9561 -0.209 0.036 4.405 1.96 0.209 353.403
267.989 -0.21 0.04 4.435 2.475 0.841 352.574
268.0221 -0.21 0.05 4.465 2.301 1.657 352.207
268.0557 -0.211 0.054 4.493 2.333 2.245 352.901
268.0879 -0.211 0.057 4.521 2.285 2.811 353.537
268.1229 -0.211 0.059 4.548 2.443 3.011 354.727
268.1562 -0.211 0.055 4.572 4.35 2.782 355.495
268.1911 -0.21 0.056 4.596 5.653 2.868 354.946
268.2216 -0.209 0.057 4.62 6.393 3.112 354.779
268.2577 -0.207 0.058 4.643 6.328 3.438 354.942
268.2892 -0.206 0.057 4.667 5.918 3.717 354.951
268.3228 -0.205 0.057 4.692 4.947 3.839 354.45
268.3605 -0.204 0.053 4.717 4.562 3.568 354.065
268.3885 -0.203 0.05 4.743 4.803 3.308 353.985
268.4252 -0.202 0.046 4.77 5.104 3.031 354.125
268.4562 -0.2 0.043 4.797 5.119 2.843 354.105
268.49 -0.199 0.039 4.825 4.889 2.508 354.166
268.5224 -0.196 0.036 4.853 4.246 2.039 354.23
268.5573 -0.193 0.036 4.883 3.398 1.58 354.137
268.5883 -0.19 0.037 4.912 2.46 1.307 354.387
268.6221 -0.186 0.037 4.941 2.16 0.939 355.174
268.6561 -0.182 0.04 4.97 2.968 0.287 355.641
268.6891 -0.179 0.046 4.997 3.162 359.529 356.076
268.7208 -0.177 0.05 5.024 3.126 358.813 355.457
268.7555 -0.175 0.058 5.049 2.672 358.394 353.632
268.7875 -0.174 0.058 5.073 3.193 358.159 352.303
268.8224 -0.173 0.059 5.097 3.644 358.09 351.651
268.855 -0.172 0.058 5.121 4.005 358.202 352.194
268.8898 -0.171 0.058 5.146 3.851 358.619 352.727
268.921 -0.171 0.056 5.17 4.141 358.942 353.579
268.9552 -0.171 0.054 5.194 4.87 359.222 354.355
268.9882 -0.171 0.05 5.218 5.911 359.286 354.909
269.0218 -0.172 0.048 5.242 6.567 359.036 354.627
269.0555 -0.174 0.047 5.266 6.372 358.603 354.288
269.0898 -0.176 0.046 5.291 5.334 358.317 354.006
269.1216 -0.178 0.044 5.317 4.104 358.408 353.609
269.1556 -0.18 0.043 5.343 3.031 358.812 353.078
269.1889 -0.182 0.042 5.37 2.725 359.323 352.576
269.2229 -0.184 0.041 5.397 2.864 359.92 352.42
269.2542 -0.187 0.04 5.423 3.309 0.507 352.155
269.291 -0.19 0.046 5.449 3.605 1.19 351.468
269.3217 -0.192 0.053 5.475 3.672 1.696 351.617
269.3563 -0.194 0.061 5.5 2.997 2.314 351.977
269.3882 -0.196 0.068 5.524 2.098 3.058 352.489
269.422 -0.197 0.065 5.547 2.67 3.211 354.107
269.4544 -0.198 0.063 5.568 3.519 3.325 354.179
269.4879 -0.198 0.063 5.59 3.936 3.714 353.658
269.5196 -0.198 0.062 5.61 4.385 4.045 354.019
269.556 -0.197 0.061 5.629 5.256 4.304 354.5
269.5866 -0.197 0.058 5.648 5.908 4.355 354.416
269.624 -0.197 0.057 5.667 5.71 3.859 353.835
269.6543 -0.197 0.056 5.686 5.037 3.099 353.491
269.6873 -0.196 0.055 5.706 4.584 2.483 353.417
269.7211 -0.195 0.054 5.727 4.501 2.185 353.475
269.7541 -0.192 0.052 5.747 4.551 2.105 353.668
269.7891 -0.189 0.05 5.768 4.72 2.025 353.955
269.8212 -0.185 0.048 5.79 4.825 1.807 354.118
269.8535 -0.181 0.044 5.811 4.854 1.585 354.065
269.8882 -0.176 0.044 5.832 4.521 1.347 353.969
269.9203 -0.171 0.044 5.855 3.871 1.163 354.151
269.955 -0.166 0.045 5.877 3.086 1.061 354.369
269.9858 -0.161 0.05 5.901 2.653 1.154 354.508
270.0208 -0.157 0.058 5.924 1.815 1.137 354.737
270.0554 -0.153 0.062 5.947 1.766 0.9 355.045
270.0876 -0.15 0.068 5.97 1.661 0.521 354.998
270.1219 -0.148 0.068 5.992 1.884 0.141 354.659
270.1534 -0.146 0.065 6.013 2.692 359.784 353.993
270.1879 -0.145 0.062 6.033 3.504 359.342 354.106
270.2213 -0.144 0.06 6.054 3.849 358.716 354.28
270.254 -0.143 0.06 6.074 4.072 358.1 353.688
270.2874 -0.143 0.059 6.095 4.787 357.497 353.508
270.3195 -0.142 0.059 6.115 5.581 357.135 353.983
270.3541 -0.14 0.059 6.135 5.649 357.02 354.703
270.3866 -0.139 0.058 6.156 5.387 356.933 354.814
270.4205 -0.138 0.056 6.177 4.991 356.859 354.447
270.4545 -0.137 0.054 6.199 4.196 356.766 354.057
270.4868 -0.137 0.052 6.221 3.273 356.887 353.58
270.5204 -0.136 0.049 6.245 2.834 357.264 353.176
270.5531 -0.136 0.046 6.268 2.871 357.832 352.808
270.588 -0.136 0.045 6.292 2.854 358.583 352.729
270.6197 -0.137 0.045 6.316 2.889 359.298 352.572
270.6545 -0.138 0.047 6.341 3.124 0.014 352.268
270.6869 -0.139 0.052 6.366 3.147 0.578 351.903
270.7212 -0.14 0.057 6.39 3.35 0.925 352.477
270.7516 -0.141 0.066 6.414 3.112 1.239 352.486
270.7874 -0.141 0.072 6.437 1.937 1.166 353.77
270.8197 -0.142 0.065 6.459 3.12 0.406 355.722
270.8538 -0.14 0.064 6.479 3.831 0.151 355.352
270.8861 -0.138 0.064 6.5 3.825 0.14 354.3
270.9203 -0.136 0.065 6.52 3.744 0.393 353.785
270.9536 -0.132 0.064 6.54 4.578 0.807 353.948
270.9881 -0.129 0.063 6.56 5.396 1.248 353.969
271.0215 -0.126 0.061 6.58 5.639 1.57 353.745
271.0514 -0.123 0.059 6.601 5.519 1.598 353.496
271.091 -0.12 0.057 6.621 5.491 1.414 353.198
271.1187 -0.117 0.056 6.642 5.67 1.276 353.189
271.154 -0.114 0.055 6.663 5.756 1.045 353.142
271.186 -0.111 0.055 6.685 5.424 0.81 353.132
271.2213 -0.107 0.055 6.708 4.825 0.492 353.476
271.2542 -0.102 0.055 6.731 4.676 0.216 353.976
271.2867 -0.098 0.052 6.752 5.207 0.046 353.724
271.3211 -0.092 0.051 6.774 5.11 359.976 353.759
271.3535 -0.087 0.05 6.797 4.62 359.535 354.198
271.3873 -0.083 0.051 6.82 4.379 359.092 354.291
271.4225 -0.078 0.058 6.843 3.99 358.744 354.412
271.4539 -0.075 0.062 6.865 4.026 358.139 354.751
271.4905 -0.072 0.068 6.887 3.895 357.53 355.169
271.5202 -0.071 0.068 6.908 3.814 356.935 355.231
271.5541 -0.07 0.066 6.928 4.302 356.667 353.648
271.5883 -0.07 0.065 6.947 4.793 356.626 353.05
271.6203 -0.069 0.064 6.967 5.335 356.443 353.352
271.654 -0.068 0.064 6.987 5.856 356.319 353.263
271.6882 -0.068 0.064 7.006 6.095 356.257 353.625
271.7189 -0.068 0.063 7.026 6.447 356.194 354.196
271.7575 -0.068 0.061 7.045 6.5 356.262 354.781
271.7864 -0.068 0.06 7.066 6.253 356.184 354.858
271.8192 -0.069 0.058 7.087 5.909 355.962 354.52
271.8536 -0.071 0.055 7.109 5.522 355.695 354.132
271.8849 -0.072 0.052 7.132 4.892 355.551 353.615
271.92 -0.074 0.048 7.154 4.525 355.798 353.153
271.9531 -0.075 0.045 7.178 4.221 356.524 352.801
271.9862 -0.076 0.044 7.203 3.799 357.354 352.541
272.0207 -0.079 0.043 7.227 3.904 358.213 352.373
272.052 -0.081 0.044 7.252 4.418 359.002 352.354
272.0852 -0.084 0.049 7.277 5.051 359.522 352.324
272.1214 -0.088 0.056 7.301 4.555 359.745 352.403
272.1536 -0.092 0.062 7.325 3.937 359.573 352.547
272.1855 -0.095 0.069 7.349 3.139 359.463 352.522
272.2185 -0.097 0.072 7.373 2.674 359.214 352.281
272.2526 -0.099 0.07 7.394 2.899 358.841 352.941
272.2866 -0.1 0.065 7.414 4.535 358.439 353.505
272.3191 -0.099 0.064 7.434 5.238 358.486 353.334
272.3551 -0.098 0.064 7.454 5.144 358.847 353.256
272.3839 -0.097 0.064 7.474 5.476 359.208 353.383
272.4226 -0.096 0.065 7.493 6.168 359.656 353.43
272.4569 -0.095 0.065 7.513 6.411 359.895 352.965
272.485 -0.094 0.064 7.532 6.597 359.991 352.794
272.5189 -0.094 0.062 7.55 6.858 359.944 352.844
272.5525 -0.094 0.06 7.569 6.839 359.994 352.773
272.5855 -0.093 0.059 7.589 6.625 359.939 352.939
272.6188 -0.092 0.057 7.608 6.654 359.726 353.302
272.6531 -0.09 0.056 7.628 6.547 359.363 353.57
272.6844 -0.089 0.054 7.648 6.036 358.815 353.785
272.7195 -0.087 0.053 7.668 5.589 358.209 354.093
272.7547 -0.083 0.052 7.689 5.189 357.793 354.302
272.7844 -0.08 0.052 7.71 4.771 357.373 354.659
272.8208 -0.075 0.051 7.731 4.487 357.105 354.954
272.853 -0.071 0.055 7.752 4.42 356.839 354.764
272.8854 -0.068 0.059 7.773 3.956 356.391 354.847
272.9181 -0.065 0.065 7.794 3.181 356.075 354.297
272.9519 -0.062 0.071 7.814 2.206 355.844 354.007
272.9838 -0.06 0.07 7.834 2.521 355.58 353.468
273.0197 -0.058 0.069 7.852 3.283 355.593 353.088
273.05 -0.057 0.066 7.871 4.063 355.534 353.284
273.0849 -0.055 0.064 7.889 4.618 355.498 353.364
273.118 -0.054 0.064 7.907 5.121 355.518 353.025
273.1518 -0.054 0.062 7.925 6.079 355.599 353.032
273.1855 -0.053 0.06 7.942 7.133 355.834 353.464
273.2177 -0.052 0.058 7.959 8.016 356.275 354.167
273.2584 -0.052 0.057 7.976 8.269 356.699 354.139
273.2849 -0.052 0.055 7.994 8.252 357.047 353.953
273.3178 -0.053 0.055 8.013 7.741 357.459 353.696
273.3522 -0.053 0.054 8.033 7.284 357.913 353.358
273.3849 -0.055 0.052 8.052 7.158 358.387 352.857
273.4175 -0.057 0.049 8.072 7.387 359.019 352.247
273.4545 -0.059 0.046 8.092 7.744 359.736 352.024
273.4848 -0.06 0.043 8.112 7.98 0.503 352.104
273.5173 -0.063 0.043 8.132 7.711 1.37 352.02
273.554 -0.066 0.045 8.154 7.206 2.316 351.706
273.5825 -0.068 0.045 8.175 7.175 3.198 351.549
273.6189 -0.071 0.052 8.196 6.793 4.372 351.108
273.6514 -0.074 0.056 8.217 6.444 5.354 351.904
273.6847 -0.075 0.064 8.237 5.878 6.386 351.99
273.7193 -0.077 0.068 8.258 5.065 7.328 352.86
273.7534 -0.078 0.07 8.278 4.685 8.124 353.393
273.7839 -0.077 0.065 8.296 5.357 8.654 354.73
273.8192 -0.076 0.06 8.314 6.601 9.291 354.768
273.8517 -0.073 0.057 8.331 7.631 10.367 354.51
273.8839 -0.068 0.055 8.348 8.155 11.701 354.496
273.9169 -0.062 0.054 8.364 9.177 13.124 354.865
273.9514 -0.056 0.055 8.378 10.007 14.428 354.688
273.984 -0.049 0.055 8.392 10.309 15.815 354.117
274.0192 -0.043 0.055 8.406 10.093 17.47 353.302
274.0503 -0.036 0.054 8.42 9.576 19.234 352.52
274.0839 -0.03 0.054 8.434 9.511 20.85 352.404
274.117 -0.024 0.052 8.448 9.571 22.271 352.495
274.151 -0.017 0.051 8.462 9.312 23.633 352.574
274.1836 -0.01 0.05 8.476 8.889 25.076 352.572
274.218 -0.002 0.049 8.489 8.383 26.529 352.485
274.25 0.006 0.047 8.502 7.784 27.947 352.458
274.2836 0.014 0.047 8.514 6.863 29.298 352.64
274.3166 0.024 0.049 8.527 5.798 30.93 352.848
274.3527 0.036 0.053 8.539 3.599 33.647 352.172
274.3851 0.05 0.057 8.551 1.836 37.506 351.648
274.4185 0.065 0.066 8.562 0.822 41.316 350.666
274.4511 0.078 0.07 8.575 359.783 44.643 350.001
274.4839 0.089 0.073 8.588 0.001 47.608 348.453
274.519 0.1 0.077 8.601 359.829 50.792 348.221
274.5517 0.109 0.073 8.615 359.697 53.488 349.455
274.5883 0.116 0.07 8.628 359.733 56.47 348.822
274.6182 0.125 0.068 8.64 359.847 59.76 349.192
274.651 0.133 0.065 8.651 0.114 62.961 349.732
274.6886 0.14 0.063 8.662 359.978 66.061 349.443
274.7175 0.148 0.063 8.674 359.61 69.479 348.383
274.7554 0.156 0.065 8.684 359.938 72.819 348.364
274.784 0.164 0.065 8.693 0.547 76.183 349.33
274.8174 0.172 0.065 8.702 1.044 79.986 350.078
274.8523 0.179 0.065 8.711 1.595 83.337 351.206
274.8839 0.186 0.066 8.721 1.366 85.965 351.78
274.918 0.194 0.068 8.731 0.387 88.475 351.874
274.9514 0.2 0.067 8.74 0.14 91.05 352.109
274.9854 0.206 0.066 8.747 0.345 94.1 352.415
275.0171 0.212 0.065 8.752 0.651 98.271 352.486
275.0504 0.216 0.065 8.755 0.894 104.015 351.608
275.0827 0.219 0.064 8.757 1.15 110.847 350.771
275.1171 0.219 0.063 8.756 1.429 119.355 350.041
275.1518 0.219 0.064 8.757 1.862 126.85 349.956
275.1839 0.219 0.07 8.761 2.582 133.932 349.038
275.2174 0.22 0.075 8.764 2.427 140.692 349.247
275.2509 0.222 0.075 8.771 1.245 145.945 350.1
275.2843 0.226 0.073 8.776 359.746 150.263 350.88
275.3161 0.231 0.068 8.781 358.889 153.187 352.055
275.349 0.239 0.064 8.786 359.104 154.898 352.083
275.3829 0.246 0.062 8.788 359.393 156.268 352.319
275.4189 0.256 0.063 8.787 359.989 155.88 352.905
275.4532 0.265 0.065 8.785 0.292 155.423 353.359
275.4828 0.274 0.066 8.781 0.623 155.897 353.066
275.5174 0.283 0.067 8.776 0.321 157.134 352.386
275.5513 0.291 0.066 8.771 0.153 159.097 351.92
275.5876 0.301 0.064 8.765 0.067 161.174 351.921
275.6219 0.312 0.063 8.758 359.511 162.942 351.971
275.6514 0.323 0.062 8.751 359.023 164.204 352.029
275.6832 0.336 0.059 8.743 358.565 164.689 351.856
275.7179 0.351 0.056 8.733 357.721 164.689 351.317
275.7532 0.364 0.053 8.723 356.964 164.405 351.202
275.7831 0.379 0.052 8.711 356.058 162.878 350.742
275.8184 0.395 0.053 8.697 354.604 160.879 348.961
275.851 0.409 0.053 8.68 352.836 159.725 347.729
275.8832 0.423 0.057 8.661 351.329 159.54 345.518
275.9165 0.435 0.065 8.64 351.106 160.363 344.39
275.9499 0.445 0.068 8.62 353.355 161.166 343.904
275.9837 0.454 0.071 8.6 354.664 162.726 344.442
276.0155 0.464 0.069 8.581 355.098 164.547 345.086
276.0488 0.473 0.06 8.563 356.365 166.298 345.986
276.0822 0.481 0.054 8.545 357.591 168.604 346.578
276.116 0.487 0.05 8.529 358.741 170.652 347.615
276.1501 0.494 0.047 8.513 0.241 172.614 348.408
276.183 0.502 0.046 8.496 1.24 174.746 349.233
276.2173 0.51 0.049 8.478 1.103 176.402 350.534
276.2488 0.519 0.051 8.46 0.552 176.912 352.233
276.2831 0.529 0.054 8.442 359.909 176.245 353.161
276.3152 0.541 0.056 8.422 359.408 174.602 352.31
276.3489 0.549 0.06 8.4 357.766 173.879 350.966
276.3831 0.553 0.063 8.375 356.468 174.484 351.056
276.4146 0.558 0.063 8.35 356.47 175.246 350.989
276.4507 0.563 0.059 8.325 357.29 176.595 350.721
276.4825 0.567 0.053 8.298 357.675 178.15 350.38
276.516 0.571 0.049 8.269 356.463 180.22 350.803
276.5493 0.574 0.043 8.24 356.544 182.629 350.061
276.5828 0.576 0.039 8.209 356.864 185.869 350.084
276.6166 0.579 0.035 8.178 357.526 188.406 350.595
276.6486 0.59 0.04 8.145 358.213 189.059 349.28
276.6826 0.604 0.046 8.114 358.013 187.108 350.694
276.7148 0.617 0.052 8.083 357.452 184.923 352.938
