# Supplementary material for: Quantifying Spatiotemporal Gait Parameters with HoloLens in Healthy Adults and People with Parkinson’s Disease: Test-Retest Reliability, Concurrent Validity, and Face Validity
Source: Sensors (Basel). 2020 Jun 5;20(11):3216. doi: 10.3390/s20113216 (PMC7313704; doi:10.3390/s20113216)
Supplement: Supplementary file 1 [file sensors-20-03216-s001.zip › Data/HYA_09_SWS2_IWW_raw.csv]

IWW_x_SpineBase IWW_x_Head IWW_x_ShoulderLeft IWW_x_ElbowLeft IWW_x_WristLeft IWW_x_HandLeft IWW_x_ShoulderRight IWW_x_ElbowRight IWW_x_WristRight IWW_x_HandRight IWW_x_HipLeft IWW_x_KneeLeft IWW_x_AnkleLeft IWW_x_FootLeft IWW_x_HipRight IWW_x_KneeRight IWW_x_AnkleRight IWW_x_FootRight IWW_x_SpineShoulder IWW_y_SpineBase IWW_y_Head IWW_y_ShoulderLeft IWW_y_ElbowLeft IWW_y_WristLeft IWW_y_HandLeft…
-0.291 -0.271069172877654 -0.281 -0.284976942374115 -0.23 -0.213976942374115 -0.24904611525177 -0.233 -0.177988471187058 -0.18 -0.277 -0.293 -0.319069172877654 -0.20404611525177 -0.245 -0.284 -0.321976942374115 -0.205988471187058 -0.273023057625885 0.850478646609707 1.55885819560081 1.29337051630613 1.07170873183058 0.843710807016906 0.769956716778766 1.31151067660425 1.05945026064352 0.860581934…
-0.291 -0.276922815820773 -0.281 -0.283 -0.23 -0.21205788813442 -0.25294211186558 -0.233 -0.176903519775966 -0.179903519775966 -0.276961407910386 -0.29294211186558 -0.324961407910386 -0.20794211186558 -0.245 -0.284 -0.32 -0.205 -0.275 0.85132284791882 1.54681384666436 1.29179107733149 1.0716048240112 0.84378 0.771358933367861 1.32098880829401 1.06033675361568 0.862932728380728 0.8221203091802 0.8…
-0.291 -0.273006356567091 -0.280999091918987 -0.283 -0.23 -0.215001816162026 -0.25 -0.233001816162026 -0.172 -0.175004540405065 -0.275000908081013 -0.29 -0.323 -0.205 -0.245000908081013 -0.284 -0.32 -0.205 -0.275 0.856548247403645 1.55258961155321 1.29641951871706 1.0718488376563 0.843778783171443 0.769779954595949 1.32041427908962 1.06068180708122 0.843247657150987 0.809429700333266 0.8575579568…
-0.291 -0.279930724008103 -0.28 -0.283 -0.229980206859458 -0.216940620578374 -0.249970310289187 -0.234970310289187 -0.172 -0.180029689710813 -0.276 -0.289990103429729 -0.322970310289187 -0.205 -0.245970310289187 -0.284 -0.32 -0.205 -0.275 0.854647908328164 1.54127786815193 1.29589574001076 1.07057089069132 0.842433963092135 0.76973217724546 1.31414127762608 1.06270107523065 0.840658025149972 0.80…
-0.290961548655356 -0.273269159412505 -0.280019225672322 -0.283 -0.228 -0.211057677016965 -0.247 -0.231942322983035 -0.172 -0.182846194621426 -0.275942322983035 -0.288961548655356 -0.32 -0.205 -0.243 -0.283942322983035 -0.32 -0.205 -0.274980774327678 0.857353676731275 1.55259589492055 1.29645269689491 1.07060559134733 0.841818464596607 0.769989989398429 1.31616848845014 1.06555256824761 0.8394278…
-0.289005533566686 -0.286961265033198 -0.280997233216657 -0.283 -0.228 -0.213991699649971 -0.247 -0.229008300350029 -0.172 -0.175022134266744 -0.273008300350029 -0.287005533566686 -0.32 -0.205 -0.243 -0.281008300350029 -0.32 -0.205 -0.274002766783343 0.85296242285721 1.52847822887724 1.29557249010501 1.06783782999686 0.841231660070006 0.772024245090647 1.31100460861605 1.05245704722896 0.83779462…
-0.288 -0.265097864570872 -0.280941281257477 -0.282990213542913 -0.229970640628739 -0.211970640628738 -0.249960854171651 -0.228941281257477 -0.169951067714564 -0.175970640628738 -0.272970640628739 -0.286970640628739 -0.322960854171651 -0.204990213542913 -0.242970640628738 -0.278970640628739 -0.318970640628739 -0.259422599031857 -0.273970640628738 0.860190676256281 1.56172547228727 1.2996901691196…
-0.287942691509634 -0.274694354718046 -0.275 -0.281942691509634 -0.227 -0.209 -0.245961794339756 -0.223 -0.164980897169878 -0.172942691509634 -0.269980897169878 -0.283942691509634 -0.318942691509634 -0.203942691509634 -0.239923588679512 -0.275808971698779 -0.315942691509634 -0.200942691509634 -0.270942691509634 0.855246610905498 1.52454425481827 1.29577194258452 1.07930415320771 0.845533612424307…
-0.284995354798829 -0.259024774406245 -0.275003096800781 -0.279 -0.227 -0.209007742001951 -0.244 -0.22300154840039 -0.16400154840039 -0.170003096800781 -0.268996903199219 -0.281003096800781 -0.316 -0.200995354798829 -0.236 -0.265989161197268 -0.312993806398439 -0.197987612796878 -0.268 0.857634998666739 1.56116306531765 1.30151317155428 1.07693914571326 0.848797569011387 0.774509504511875 1.31672…
-0.281976798781659 -0.274767987816586 -0.277069603655024 -0.279 -0.226976798781659 -0.213907195126635 -0.243918795735805 -0.223930396344976 -0.164965198172488 -0.171883993908293 -0.266930396344976 -0.282930396344976 -0.315965198172488 -0.197976798781659 -0.235976798781659 -0.258756387207416 -0.308930396344976 -0.189965198172488 -0.267930396344976 0.854461970729085 1.52475045577752 1.2971797196611…
-0.28 -0.255128769356243 -0.282806845965636 -0.278871230643757 -0.224935615321879 -0.206 -0.237 -0.217978538440626 -0.162 -0.162 -0.261 -0.276957076881252 -0.312978538440626 -0.195978538440626 -0.234 -0.237785384406262 -0.302849769084384 -0.186806845965636 -0.261978538440626 0.858873045368095 1.54995510730752 1.30298092909526 1.07019951915235 0.845139866883971 0.770679309970096 1.31545965770172 1…
-0.28 -0.260992049392271 -0.274011925911593 -0.273007950607729 -0.222003975303865 -0.206 -0.237 -0.217001325101288 -0.162 -0.162 -0.261 -0.275002650202576 -0.312001325101288 -0.195001325101288 -0.234 -0.228013251012882 -0.296009275709017 -0.178011925911593 -0.261001325101288 0.858101046830018 1.5319743818637 1.29664858665635 1.06653496912983 0.843312477939409 0.769281894894842 1.31589940370442 1.…
-0.273965667121052 -0.239045777171931 -0.268965667121052 NaN NaN NaN -0.231 -0.214977111414035 -0.158977111414035 -0.154 -0.254988555707017 -0.271942778535086 -0.312 -0.194034332878948 -0.230988555707017 -0.200759669847363 -0.289565116866656 -0.173588005452622 -0.257965667121052 0.861216266848421 1.55208279887952 1.29655979862686 NaN NaN NaN 1.31942386354689 1.05104342450379 0.851317789287512 0.8…
-0.270959051428317 -0.242774782855746 -0.265795257141587 NaN NaN NaN -0.230938577142476 -0.213 -0.156918102856635 -0.153713359998222 -0.253918102856635 -0.266877154284952 -0.311938577142476 -0.196938577142476 -0.229938577142476 -0.179549565711492 -0.252 -0.137918102856635 -0.254815731427428 0.860096541428984 1.53793032537323 1.29837380462922 NaN NaN NaN 1.31807197228597 1.06507421274233 0.8629089…
-0.269 -0.232 -0.255995006023039 NaN NaN NaN -0.227997503011519 -0.212998335341013 -0.153 -0.139997503011519 -0.249997503011519 -0.260997503011519 -0.309 -0.193997503011519 -0.227 -0.157980856421649 -0.25198335341013 -0.133982521080636 -0.245999167670506 0.863279625451728 1.55181656247919 1.3033390178512 NaN NaN NaN 1.32007928419664 1.06096319986804 0.848033603986707 0.810261881064655 0.863119325…
-0.268941539068639 -0.231863591160158 -0.249941539068639 -0.260941539068639 NaN -0.196951282557199 -0.224941539068639 -0.211 -0.152970769534319 -0.136931795580079 -0.246941539068639 -0.258 -0.308951282557199 -0.19098051302288 -0.226970769534319 -0.134834360694477 -0.231697951854635 -0.112736925808875 -0.244883078137278 0.86284373831887 1.54773472261249 1.30217714853987 1.05853980513023 NaN 0.7624…
-0.262834399810632 -0.218062100071013 -0.243648099597594 -0.254834399810632 NaN -0.192020700023671 -0.218917199905316 -0.210937899928987 -0.14979299976329 -0.129917199905316 -0.240896499881645 -0.257937899928987 -0.304 -0.189041400047342 -0.223855099834303 -0.11779299976329 -0.200813699786961 -0.0857722997396193 -0.232875799857974 0.864026582755952 1.55144723804772 1.30359107662387 1.058525382006…
-0.255014217092182 -0.220994668590432 -0.227030211320888 -0.247014217092182 -0.2 -0.192998222863477 -0.215007108546091 -0.208005331409568 -0.140017771365228 -0.126007108546091 -0.236008885682614 -0.255005331409568 -0.304 -0.190996445726954 -0.21701243995566 -0.108017771365228 -0.192015994228705 -0.0750195485017507 -0.227010662819137 0.85394832227755 1.51212149420231 1.28805823869935 1.05877953794…
-0.249969805936465 -0.19708051750276 -0.22293961187293 -0.24193961187293 -0.197 -0.18695974124862 -0.211969805936465 -0.20295974124862 -0.136889288433705 -0.11695974124862 -0.224949676560775 -0.25195974124862 -0.304 -0.19097987062431 -0.213949676560775 -0.0888792237458604 -0.154788641555256 -0.0377886415552557 -0.21993961187293 0.859216815258923 1.5491890875241 1.29206349391193 1.05978238679627 0…
-0.246768654324837 -0.204595145068465 -0.216807211937364 -0.235807211937364 -0.196807211937364 -0.182826490743628 -0.208652981487255 -0.198922884774946 -0.125865048356155 -0.112826490743628 -0.219807211937364 -0.247903605968682 -0.304057836418791 -0.189038557612527 -0.208807211937364 -0.0768650483561549 -0.133209568943193 -0.0162481265557201 -0.213768654324837 0.857963377314093 1.51155857811395 1…
-0.235009101893582 -0.184015928313768 -0.207007584911318 -0.226007584911318 -0.187007584911318 -0.174006826420186 -0.191013652840373 -0.195003033964527 -0.119005309437923 -0.104006826420186 -0.210007584911318 -0.243003792455659 -0.306997724526605 -0.190998483017736 -0.199007584911318 -0.0700053094379228 -0.0930310981364049 0.0219704188458587 -0.202009101893582 0.860168293394953 1.55316779446654 1…
-0.22786468167459 -0.185627874605123 -0.198842128620355 -0.218830852093238 NaN -0.163887234728825 -0.174921064310178 -0.176921064310178 -0.11495489389153 -0.0998759582017077 -0.20286468167459 -0.23595489389153 -0.306943617364413 -0.19095489389153 -0.18886468167459 -0.0629548938915301 -0.0646729807135929 0.0513382958135246 -0.191853405147473 0.85453044218535 1.50964583777309 1.29102355019021 1.053…
-0.215764154752139 NaN -0.184614071412592 -0.203849916660452 NaN -0.153828476183374 -0.167807035706296 -0.169656952366748 -0.110571190458435 -0.0887855952292176 -0.190828476183374 -0.231699833320905 -0.301935678568765 -0.186935678568765 -0.176764154752139 -0.0588284761833741 -0.0352710237793398 0.0817504166977384 -0.178742714275061 0.859688707256054 NaN 1.30321142153112 1.06050076392695 NaN 0.756…
-0.205010678202214 NaN -0.167017473421805 -0.197006795219591 -0.156009707456558 -0.146007765965247 -0.159008736710903 -0.154015531930493 -0.0910194149131168 -0.0790097074565584 -0.183007765965247 -0.218013590439182 -0.299002912236968 -0.184002912236968 -0.166010678202214 -0.0510077659652467 -0.00203300535229856 0.115966023902046 -0.16701164894787 0.853246397213872 NaN 1.28503804616174 1.058711776…
-0.191883024675616 -0.130990252056301 -0.166863528788219 -0.183834284957123 -0.144902520563014 -0.13485378084452 -0.138775797294931 -0.142873276731918 -0.082892772619315 -0.0668635287882191 -0.169922016450411 -0.213941512337808 -0.296970756168904 -0.181990252056301 -0.152863528788219 -0.0468635287882191 0.00610722738068498 0.0854776492412331 -0.15578554523863 0.855100171292282 1.53424581119728 1.…
-0.179457390197561 -0.129457390197561 -0.152394781374203 -0.16662434705985 -0.134686955883208 -0.119707825490995 -0.115812173529925 -0.129415650981989 -0.0715408686287057 -0.0526660862754223 -0.161373911766417 -0.207645216667636 -0.293770434314353 -0.180686955883208 -0.138499129413133 -0.0327913039221389 0.0172713049012194 0.134229565685647 NaN 0.852130104470424 1.52198624420491 1.28845445226458 …
-0.154010229758497 -0.104010229758497 -0.124011410115246 -0.149007082140498 -0.120005901783748 -0.106005508331498 -0.107003541070249 -0.102011016662996 -0.0500086559494972 -0.0370062952359979 -0.132011803567496 -0.191006688688248 -0.283004327974749 -0.166005901783748 -0.115009442853997 -0.0230039345224987 0.0299948851207517 0.144995672025251 -0.123004327974749 0.85494886685752 1.53869328377009 1.…
-0.140781383359103 -0.0921045557847769 -0.119638807288953 -0.13777187828776 -0.11080039350179 -0.0898479188585063 -0.0937243529310428 -0.0886673225029826 -0.0326863326456694 -0.0148098985731329 -0.118790888430446 -0.18182890871582 -0.280933464500597 -0.16591445435791 -0.100781383359103 -0.010838413787163 0.0370855456420902 0.15108554564209 -0.106676827574326 0.855112822145426 1.53709570358943 1.2…
NaN NaN NaN NaN -0.0895927058357806 -0.0737284705571871 NaN NaN NaN NaN -0.0967866554377899 -0.163689680636785 -0.273922420159196 -0.156941815119397 -0.077747865517388 0.00625213448261199 0.0461551596816074 0.160135764721406 NaN NaN NaN NaN NaN 0.826822218824927 0.751878921681692 NaN NaN NaN NaN 0.836591365031882 0.538034150936279 0.214940543888478 0.177704228930916 0.849213870570382 0.5413745156…
-0.108024941826857 NaN NaN NaN -0.0690523778363992 -0.0600349185575995 NaN NaN 0.0179551047116578 0.0239526105289721 -0.0860274360095424 -0.148039906922971 -0.270009976730743 -0.154007482548057 -0.0650324243749138 0.0189675756250862 0.0539800465385146 0.1669825407212 NaN 0.835615613583612 NaN NaN NaN 0.827438428664908 0.752328852675965 NaN NaN 0.819951449971097 0.782181849040327 0.832121398414874…
-0.0808152241218014 -0.0269610998151161 -0.0598346742142433 NaN -0.0547179736595916 -0.0407276987058126 -0.0268152241218014 -0.0186985235671496 0.0284376270799441 0.0471945009244196 -0.0578443992604643 -0.135747148798255 -0.259756873844475 -0.219037220424123 -0.0387860489831384 0.0301653257857567 0.0670778003697678 0.180087525415989 -0.0388832994453482 0.847596321280044 1.53745169658031 1.2808970…
-0.0614809133130636 -0.0223847861488162 -0.0426154913430101 NaN -0.0255770404773111 -0.0125962659101606 -0.00775006937295657 0.012192254328495 NaN 0.0674998612540869 -0.0415385896116121 -0.109442462447365 -0.234750069372957 -0.120730843940107 -0.0165385896116121 0.0472114797613444 0.075 0.189076901731398 -0.0265578150444616 0.848327283465137 1.52864802473327 1.28787438022578 NaN 0.828786678952969…
-0.0350063538942606 0.00899246945865409 -0.0230047065883412 -0.0310068245530947 -0.00400517724717531 0.00799505808224175 0.00499694071757823 0.0219976467058294 0.0849971760469953 0.0929938814351564 -0.0180056479060094 -0.0810068245530947 -0.222003059282422 -0.107003294611839 0.00699435209399057 0.0579974113764123 0.075 0.192999058682332 -0.00400541257659237 0.852778931604447 1.5382376984783 1.295…
-0.0156824208906981 0.0141587895546509 -0.000773157779070086 -0.0127391314459306 0.0192722106651159 0.0362608685540694 0.0282608685540694 0.0492495264430229 0.105181473776744 0.11322684222093 0.00139697388662735 -0.0487051051127911 NaN -0.184741025673839 0.0262608685540694 0.0741361053325579 0.0820793947773255 0.197102078999418 0.0192381843319764 0.847777258718506 1.52580585954806 1.2866444421330…
0.0124922908062922 0.0281070197404983 0.0194708868581926 0.0105136947543919 0.0439417737163851 0.0597705421315878 0.0513852710657939 0.0712354434290963 0.121770542131588 0.133535098702492 0.0363424631695946 -0.021544531529223 NaN -0.0737585710102196 0.0495779065986909 0.0862140394809966 0.0891498276366976 0.206085615792399 0.0402996552733953 0.853522706364414 1.53814885553995 1.29125066029787 1.0…
0.0349723495277722 0.0329939890277766 0.0409735517222169 NaN 0.0869471034444337 0.0949567209999912 0.0689783604999956 0.0819867758611084 0.156956720999991 0.157969945138883 0.051980764888885 0.0449182507777612 NaN -0.017069727277792 0.0759675407499934 0.0959879780555531 0.0959915846388872 0.209995191222221 0.0539831692777744 0.848166588025557 1.52120084605167 1.28488782628584 NaN 0.83177990834000…
0.0601829924343261 0.0989656889185639 0.0673202367600707 NaN 0.101480355140106 NaN 0.0911601183800353 0.105320236760071 0.17314868135289 0.18529736270578 0.08414868135289 0.0667319697373044 NaN 0.00742317000437908 0.0982287405429076 0.109251614597198 0.100102933244308 0.216057185135727 0.0861486813528899 0.857594873529159 1.55430863972859 1.29639293462841 NaN 0.851065417169614 NaN 1.3062302327503…
0.0764800882660273 0.0967723159062178 0.0951043670143538 NaN 0.14327135423732 0.160438341460286 0.105981049934925 0.13327135423732 0.186730569100476 0.211459214863157 0.0973965946545443 0.130229607431578 -0.068248557496653 0.0447723159062178 0.11854270847464 0.131584455280381 0.109020873402871 0.221083493611483 0.0993757212516735 0.852970060533263 1.52295935516306 1.285504556515 NaN 0.82373493328…
0.0990156145053642 0.133004804463189 0.100018016736959 0.100012011157972 0.156018016736959 0.181020418968553 0.152003603347392 0.146024022315945 0.221014413389567 0.233026424547539 0.116014413389567 0.141081675874213 -0.032941145325935 0.0810600557898622 0.144019217852756 0.159016815621161 0.110002402231594 0.224915921894193 0.117016815621161 0.859545945523196 1.55810906312968 1.28995271981629 1.…
0.112252833448253 0.137282006538436 0.115262557811647 0.110165314177704 0.171388974535773 0.198330628355407 0.155272282175041 0.166243109084858 0.233252833448253 0.255165314177704 0.128262557811647 0.209388974535773 0.0165056668965053 0.131486218169717 0.160252833448253 0.173116692360732 NaN NaN 0.131252833448253 0.864492042116313 1.5572560948382 1.30050627255332 1.09072171819682 0.87184192945624…
0.138267783192079 0.166247184484996 0.142247184484996 0.127329579313328 0.211453171555826 0.232700356040823 0.183102993535415 0.191288381899162 0.259082394828332 0.272226585777913 0.155329579313328 0.249350178020411 0.0686179612124906 0.181617961212491 0.186164789656664 0.185432572848743 NaN NaN 0.157185388363747 0.864746965052149 1.5497759351168 1.29813737702629 1.08880026374946 0.86467991244188…
0.150980016369445 0.177981553571795 0.153981553571795 0.142975404762394 0.232966181548291 0.265947735120087 0.187992313988248 0.204978479167094 0.262993851190598 0.282983090774146 0.170975404762394 0.265973867560043 0.0979538839294882 0.210953883929488 0.193987702381197 0.205967718750642 NaN NaN 0.165986165178846 0.866976495178641 1.55195657203876 1.30038646443459 1.08596445788682 0.8537571705502…
0.176186531490461 0.204153614168615 0.176109724406153 0.158285283455999 0.246197503931076 0.281109724406153 0.213219448812307 0.223263338574768 0.287153614168615 0.306131669287384 0.195142641727999 0.301362090540306 NaN NaN 0.218263338574768 0.214098751965538 NaN 0.241374570884925 0.192219448812307 0.871442398857895 1.55037084763717 1.30374130161383 1.08963860791193 0.853511154994559 0.8016880374…
0.193427184323545 0.218508552766125 0.18644752643419 0.18428478954903 0.264549236987415 0.291650947540639 0.233650947540639 0.247305131659675 0.301386500102255 0.31832547377032 0.20836615799161 0.33444752643419 0.213484974077084 0.328403605634504 0.24232547377032 NaN NaN 0.186586684630309 0.212386500102255 0.872545150259229 1.55224877947336 1.30475959315779 1.09404502079609 0.86957473887719 0.819…
0.214013630892648 0.243018742477391 0.208020446338971 0.198018742477391 0.291007667377114 0.323007667377114 0.265016186685019 0.262018742477391 0.320013630892648 0.334011075100276 0.226013630892648 0.356008519307905 0.285058783224543 0.396059635155333 0.258015334754229 NaN NaN 0.263019594408181 0.23101874247739 0.871828705065198 1.55218840688942 1.30473921622367 1.09524811723295 0.85680073266048 …
0.230194591830079 0.265297611034238 0.232240378143038 0.220228931564798 0.300171698673599 0.332183145251839 0.284171698673599 0.284160252095359 0.336251824721278 0.347251824721278 0.242194591830079 0.36606867946944 0.354583775490236 0.466652454959675 0.276217484986559 NaN NaN 0.286297611034238 0.253217484986558 0.870298210024413 1.55030237226951 1.30378966656766 1.09303255972414 0.857658511944829…
0.24749150487844 0.291235067550558 0.25349150487844 0.240662463097027 0.315235067550558 0.348192327995911 0.299940270202232 0.298790681760968 0.358470135101116 0.369299176882528 0.259406025769146 0.372940270202232 0.406367665748701 0.523897530647585 0.295598353765057 NaN NaN 0.313624103076583 0.27261972354238 0.868910730247851 1.54821754746085 1.30097061997757 1.09171321915217 0.857531282186639 0…
0.269975717050853 0.301988386415626 0.275975717050853 0.270967270807672 0.325988386415626 0.356990497976421 0.342953545662502 0.334960936125286 0.379976772831251 0.382985219074433 0.277979940172444 0.415953545662502 0.468932430054549 0.564955657223297 0.322970438148865 NaN NaN 0.387919760689777 0.300969382368467 0.852018243885272 1.52248778814007 1.29184985043111 1.06075343656519 0.85758993665317…
0.287223501100052 0.345111750550026 0.301111750550026 0.287178800880041 0.340167625825039 NaN 0.353212326045049 0.348223501100052 0.397122925605029 0.400245851210057 0.300212326045049 0.422279376375065 0.484335251650078 0.593357601760083 0.338178800880042 NaN NaN 0.39035184680985 0.321234676155054 0.861399668096805 1.54359647818345 1.2998130139164 1.07707475442106 0.858080331903195 NaN 1.30571269…
0.307461369492284 0.355307579661523 0.311672830509581 0.303365250848058 0.355269132203832 NaN 0.372576711865355 0.368461369492284 0.408461369492284 0.422384474576903 0.319422922034594 0.447 0.514422922034594 0.625422922034594 0.354422922034594 NaN NaN 0.333076894915381 0.342442145763439 0.863113086779617 1.54234328999991 1.29836151959331 1.08016576345765 0.856312894542328 NaN 1.31473771511854 1.0…
0.331015699817789 0.371027661583723 0.346007476103709 0.322023175921498 0.369019437869643 0.399013456986676 0.402023923531869 0.392018690259273 0.43201644742816 0.442020185480014 0.341014204597047 0.447035885297803 0.536010466545193 0.647005980882967 0.376018690259272 NaN NaN 0.337013456986676 0.365015699817789 0.861738960821584 1.53944805621304 1.30098943929222 1.08096817583069 0.854923824738336…
0.352174243227486 0.408096801793048 0.356358166634277 0.353174243227486 0.395116162151657 0.417106481972353 0.434174243227486 0.417271045020534 0.454271045020534 0.469212963944705 0.36022264412401 0.495048400896524 0.550038720717219 0.655 0.4012032837654 NaN NaN 0.355077441434438 0.386261364841229 0.860304793562647 1.53686268103489 1.30019866563437 1.07838731415705 0.846643573110498 0.77160369932…
0.37076771992485 0.418575789943638 0.393345473966183 0.371345473966183 0.407326280968061 NaN 0.45261417593988 0.445537403947395 0.482537403947395 0.491575789943638 0.38361417593988 0.500422245958668 0.554191929981213 0.655095964990606 0.422825298919214 NaN 0.236345473966183 0.363230315977455 0.413441438956789 0.855660039281954 1.53821182109493 1.29598285930874 1.06388039902115 0.844111201543242 N…
0.40989318747359 0.447919890605193 0.410951934363116 0.388951934363116 0.423954604676276 NaN 0.483914549978872 0.472925231231513 0.509925231231513 0.520919890605193 0.414914549978872 0.521941253110475 0.563973296868398 0.659986648434199 0.46488517653411 NaN 0.253951934363116 0.374967956242077 0.435938582797314 0.854642777125687 1.54085279015447 1.29663821089018 1.06848742282502 0.852836180806611 …
0.429338176035859 0.482173919104156 0.441328513863405 0.421241554311328 0.446202905621515 0.457193243449062 0.510212567793968 0.500193243449062 0.531299527346046 0.547260878656234 0.441309189518499 0.545202905621515 0.581067635207172 0.668048310862265 0.481309189518499 NaN NaN 0.39815459475925 0.467202905621515 0.858230145281076 1.5466098554159 1.29896705477985 1.06133691089273 0.842981549432482 …
0.464365753113156 0.500558254751659 0.475308002621605 0.44657750491551 0.467442753768558 0.477423503604707 0.532539004587809 0.520539004587809 0.56259675507936 0.574673755734761 0.473423503604707 0.566404253440857 0.588192501638503 0.673211751802354 0.513442753768558 NaN NaN 0.414481254096258 0.488539004587809 0.859302917780184 1.54771971584874 1.30384621047844 1.06939921902545 0.853460263098054 …
0.483007417642353 0.529005563231765 0.491010508326667 0.476004945094902 0.490009581121373 0.499009890189804 0.56000896298451 0.548007417642353 0.593008035779216 0.609008344847647 0.495008653916079 0.587004326958039 0.598000927205294 0.684001236273726 0.536006181368628 NaN NaN 0.439006490437059 0.516006490437059 0.860980720129445 1.5528006304996 1.30671230874118 1.07852706694059 0.857039508581194 …
0.507320995523347 0.547352059606252 0.525227803274633 0.492279576746141 0.521289931440443 0.531300286134744 0.589124256331618 0.572196739191729 0.619445251854965 0.63634170491195 0.523300286134744 0.601124256331618 0.601031064082905 0.688 0.556289931440443 NaN NaN 0.460196739191729 0.537248512663237 0.863343238568708 1.55487613788311 1.31422090104249 1.06912273400747 0.855465635588395 0.793142324…
0.538470787203691 0.581577784295439 0.547427988366992 0.519449387785342 0.54951358604039 0.560663381968837 0.601599183713789 0.59153498545874 0.662385189530293 0.669641982550488 0.552427988366992 0.613385189530293 0.604192594765146 0.688 0.584470787203691 NaN NaN 0.479042798836699 0.56153498545874 0.866514864139596 1.55840917784789 1.31814219766846 1.0770130944595 0.856965135860404 0.787445965002…
0.559977740303541 0.607972681281619 0.56697976391231 0.539978752107926 0.572975716694772 0.590968634064081 0.628971669477234 0.615974704890388 0.679981787521079 0.698969645868465 0.57197976391231 0.630981787521079 0.61299089376054 0.688 0.605977740303541 NaN NaN 0.480997976391231 0.585974704890388 0.866280242833052 1.56202625632378 1.3186994232715 1.07624079932546 0.857199757166948 0.779038701517…
0.580272373587573 0.626226977989644 0.592329118084984 0.57120428019068 0.606351815883949 0.621385862582395 0.647181582391715 0.64020428019068 0.709215629090162 0.72130642028602 0.595238326889126 0.639170233492233 0.613056744497411 0.691 0.627261024688091 0.668158884592751 NaN 0.522238326889126 0.608272373587573 0.8664016504611 1.56202970817973 1.31714567122264 1.08406533398276 0.8525084857377 0.7…
0.604443098294217 0.646597219440031 0.621192651432268 0.589539424010351 0.637693545156165 0.655577954296804 0.66336603772131 0.658385302864536 0.72848162858067 0.748443098294217 0.616558689153578 0.654211916575495 0.618096325716134 0.691173386289041 0.650462363437444 0.682789870872299 NaN 0.545504468619486 0.632385302864536 0.870028458788542 1.56641529096106 1.32543260774766 1.08461014299582 0.85…
0.627033998656036 0.677022665770691 0.631039665098709 0.617039665098709 0.673035415266704 0.685052414594722 0.682042498320045 0.678026915602695 0.753025498992027 0.771033998656036 0.645026915602695 0.665011332885345 0.623012749496013 0.700025498992027 0.6740311654347 0.723043914930713 0.5890311654347 0.672960334901291 0.652038248488041 0.869950141661067 1.56923089246472 1.3230191500336 1.08869059…
0.651218616758214 0.693229027080033 0.659229027080033 0.645176975470935 0.698374771585509 0.722364361263689 0.712260258045492 0.697239437401853 0.771197796114574 0.795249847723673 0.664249847723673 0.673104103218197 0.632041641287279 0.71801041032182 0.696218616758214 0.754301899332771 0.6116870812401 0.645936928963773 0.679135334183656 0.870058952876765 1.56985156763933 1.32241698100667 1.089128…
0.672337741302334 0.715476811250354 0.68141720984406 0.66255627979208 0.734576146927512 0.757675482604669 0.737238405625177 0.720337741302334 0.790476811250354 0.819397342708629 0.688377475573197 0.68327813989604 0.636238405625177 0.719039734270863 0.717377475573197 0.783576146927512 0.678231762396749 NaN 0.692516545521217 0.870916953497401 1.56904245048854 1.32213715216876 1.0909313230162 0.8515…
0.688953144562805 0.738933851147489 0.701942119754053 0.689922826338737 0.762920070136549 0.79090628912561 0.748966925573745 0.736953144562805 0.813933851147489 0.838944875956241 0.706947632158429 0.696961413169369 0.647966925573745 0.720994487595624 0.735947632158429 0.811920070136549 0.738829115464347 NaN 0.717928338743113 0.871259035329234 1.56867104735683 1.32248900776721 1.09444010523415 0.8…
0.713153717789181 0.761201754598301 0.732134503065534 0.716220969321948 0.790220969321948 0.822297828216539 0.775153717789181 0.759230576683772 0.842144110427357 0.858230576683772 0.727182539874653 0.710086466256414 0.652096073618238 0.723951963190881 0.75912489570371 0.84224979140742 0.805518797538487 0.919518797538487 0.741182539874653 0.869025116932876 1.56703499582815 1.31908482036832 1.09477…
0.729383868148142 0.782422254962957 0.746518221999992 0.739422254962957 0.813499028592585 0.853499028592585 0.79140306155555 0.783422254962956 0.857460641777771 0.882307094518514 0.746326287925921 0.71913435385185 0.661980806592593 0.718942419777779 0.772364674740735 0.868403061555549 0.859978863777763 0.973403061555549 0.760422254962957 0.866488022374814 1.56750124874519 1.31752902090148 1.09088…
0.749036130013513 0.804036130013513 0.773037575214053 0.761049136818377 0.839039020414594 0.879037575214053 0.812050582018918 0.805031794411891 0.881030349211351 0.898033239612432 0.763041910815675 0.726015897205946 0.661 0.716007226002703 0.791040465615134 0.889036130013513 0.910076595628647 0.994124287246484 0.782040465615134 0.867919826575935 1.56501174869265 1.31799086712032 1.09127484063407 …
0.774295723515965 0.829329845460115 0.799250227590432 0.795193357683516 0.866318471478732 0.905307097497348 0.847284349534582 0.827261601571815 0.902181983702132 0.921227479627665 0.792284349534582 0.737193357683515 0.661102365832449 0.721 0.819261601571815 0.914250227590432 0.963352593422881 1.0802047316649 0.810295723515965 0.867757006350371 1.56619929935388 1.31859193357684 1.08769248406867 0.…
0.800673073787815 0.858462738229123 0.821652040231946 0.812631006676077 0.894399637561515 0.932420671117385 0.872525838896731 0.850715140899554 0.918504805340862 0.9415468724526 0.817609973120208 0.754294469782169 0.670021033555869 0.721357570449777 0.842736174455423 0.936588939564339 0.9945468724526 1.09850480534086 0.836504805340861 0.863970991814825 1.56431144872979 1.31871856389494 1.08602339…
0.831917795138126 0.879943484157462 0.85192036404006 0.841922932941993 0.912951190863262 0.951948621961329 0.896935777451661 0.883912657334259 0.941938346353595 0.966933208549727 0.845925501843927 0.76796403537293 0.670997431098067 0.737956328667129 0.876910088432325 0.96392807074586 1.01993320854973 1.12193834635359 0.859938346353595 0.861695985541505 1.56020081507714 1.31679506073681 1.07921790…
0.854350648195655 0.907248847106594 0.870339336963537 0.86527146957083 0.93521491341024 0.971203602178122 0.931339336963537 0.908350648195655 0.985180979713886 0.995328025731419 0.867350648195655 0.78227146957083 0.677203602178122 0.741158357249651 0.899361959427773 0.985294092035065 1.04526015833871 1.16220360217812 0.88827146957083 0.859119099455469 1.55812520316677 1.31353930044522 1.076938688…
0.885666862379479 0.929625183480761 0.900562665132685 0.889666862379479 0.954583504582044 0.989354270639098 0.961520986233968 0.93964602293012 1.00166686237948 1.02466686237948 0.898604344031403 0.806625183480761 0.695062518348076 0.754958321101283 0.93164602293012 1.01145846788589 1.06858350458204 1.18058350458204 0.912520986233968 0.854690422660372 1.55853915467926 1.31158683298291 1.0759808423…
0.916980835848237 0.958982033607722 0.92698383024695 0.920980835848237 0.981983231367207 1.00598981904438 0.985985028006435 0.969981434727979 1.03298083584824 1.05598083584824 0.926982632487465 0.835982033607722 0.697998203360772 0.753001197759485 0.961981434727979 1.03298682464566 1.09598323136721 1.20798323136721 0.936985028006435 0.855649413097852 1.5566211738043 1.30486411430383 1.07742911365…
0.949765598516782 0.979280364324993 0.962226136608858 0.951745472079547 0.99323202564827 1.01815468376551 1.00935770620775 1.00623202564827 1.06329003206034 1.08529969979568 0.964299699795683 0.873560728649987 0.720396377149129 0.771087009618101 0.991838809430014 1.06068351083475 1.10558050574894 1.22455958834516 0.970251361118959 0.854722024200793 1.55584702742637 1.29073242367489 1.045666006518…
0.975640131043396 1.00853713295787 0.984135543205417 0.975606768225531 1.01736448307855 1.03444121635825 1.04653713295787 1.03074814947703 1.09361386623756 1.11651794963794 0.995383666398476 0.931748149477028 0.761517949637942 0.780479582998095 1.02465306258933 1.07858382903564 1.11356630965173 1.23057631729569 0.996441216358247 0.854158052083796 1.55974358992759 1.29424820606548 1.04341140348036…
1.0089777760793 1.02252939922152 1.00504040409536 0.995524413326198 1.03598240606278 1.05401542068431 1.05550984698678 1.06896388612886 1.12497036810573 1.14297499808921 1.01498148006608 0.969963886128863 0.787974998089213 0.919993856217618 1.06597314609582 1.09201477973004 1.11950017795592 1.24198822936803 1.01551650691958 0.860068620264923 1.53430511613608 1.29512025874876 1.03903835692458 0.84…
1.03126582053299 1.05727065161922 1.04166742209105 1.02670090630582 1.06323411303564 1.07672717184318 1.08483040137135 1.08483223399264 1.1448803781605 1.16180385834904 1.05320290562152 1.03926087865623 0.835009662172453 0.944198796199586 1.07923683401564 1.10571706549138 1.12955358612785 1.24569025551161 1.04524816211497 0.848664490224567 1.55293729840988 1.30627863242915 1.04336868598621 0.8166…
1.05614490857566 1.08260644413446 1.05866774178234 1.04510680423307 1.08461570014615 1.09760644413446 1.11405476259688 1.11555692318853 1.17956011079994 1.19014418837844 1.07448080551501 1.06634617997081 NaN 0.867134701015421 1.10115452468596 1.12611215243613 1.13451352391893 1.21710120248352 1.06861179233752 0.852918532995268 1.55353856323904 1.30585381545106 1.04676780149482 0.826084145732241 0…
1.09598293093867 1.11698545968849 1.07598798843832 1.06098609187595 1.10198419531358 1.11998545968849 1.15498229875121 1.14598609187595 1.20998293093867 1.23198166656375 1.09898419531358 1.08398862062578 NaN 0.924962700940048 1.14598229875121 1.15598672406341 1.15399747125017 1.21900252874983 1.10198609187595 0.867626611475231 1.57480810343763 1.31512973448127 1.08860586549403 0.865331699378692 0…
1.10721565279916 1.12829843817359 1.10917518825906 1.09217676814326 1.14021249303076 1.15230819388882 1.16421393470994 1.16870668702603 1.22931228180433 1.24830977377301 1.11776930923292 1.15495081702877 0.999588700516141 1.14107804572184 1.15125546560217 1.17925281936583 1.14405523631796 1.21147969862744 1.11981307174643 0.857966135778483 1.55753487413717 1.3088146970579 1.06205684263367 0.84223…
1.12712891796852 1.15608680255189 1.1256236389294 1.10867689690577 1.16036400120086 1.18114029432086 1.18363396321503 1.187687454984 1.25854433644635 1.27709747752642 1.1430601735637 1.23066214149656 1.05428012105651 1.14891553537414 1.1751239896183 1.20235285864112 1.14952721346969 1.20948381219375 1.1490282655364 0.866918455472435 1.56285797085122 1.30884483168257 1.06475092388769 0.85161037003…
1.1470103529269 1.18199439916475 1.14998904021929 1.13599271541146 1.19998001034034 1.20900435210042 1.21349785897702 1.21350337176526 1.28350499398145 1.3065006461397 1.16100854609938 1.27604262541522 1.11600147689074 1.20904617753316 1.19650778114412 1.22847275226169 1.15500465552732 1.21351322813659 1.16850315638536 0.872102413695401 1.56659626709613 1.31164803158966 1.07584171833341 0.8365410…
1.17623778125175 1.20167676009158 1.16433648798859 1.15473252842763 1.21534232188446 1.24276484960148 1.23423673068693 1.23876753180289 1.30865610670948 1.33069484285097 1.18878130072429 1.30022168804331 1.19156005400416 1.22537271373789 1.22572343125859 1.2527453583629 1.16450564779072 1.2198641976406 1.18923941288833 0.871985867401604 1.56443821649215 1.31282483864326 1.0758429580434 0.84328085…
1.19818356687676 1.21822349917494 1.1950951823526 1.17664205705037 1.24659019081532 1.26722556441874 1.25616007233714 1.26364059390363 1.32372496232168 1.3491240417636 1.2146301231135 1.31881032158364 1.23852081242184 1.30728662145767 1.24618356687676 1.21885025388182 1.17874044006183 1.30083860207419 1.21170803684755 0.874207584567352 1.56605407455434 1.31419682736768 1.07631802989916 0.85528410…
1.24198553559767 1.26298553559767 1.21298685054333 1.20098860380422 1.26598685054333 1.29998290570633 1.30098685054333 1.29898728885856 1.36398685054333 1.38299035706511 1.24498685054333 NaN NaN 1.42094433396678 1.28998553559767 NaN NaN NaN 1.24898509728245 0.883778435214657 1.58642996055163 1.32663836070107 1.1056480363478 0.869568733269008 0.797266132029958 1.3335999079538 1.06542973701087 0.86…
1.2546844955387 1.26742789130746 1.24319626580419 1.23820425626311 1.29375344265124 1.31674167238575 1.31913363467015 1.32114267779215 1.36681564293953 1.38724272504883 1.2627187536721 1.39081478124803 1.38202516251805 1.47707138188852 1.29969837113036 NaN 1.21142525733035 1.2808118549034 1.26478559545847 0.867316924949553 1.54398800649566 1.30418604941177 1.06219099233955 0.8485854607012 0.79609…
1.27262286370547 1.3054351959609 1.26220686196737 1.25759324032471 1.31710108689314 1.33916086005254 1.33271226024563 1.33520773106387 1.39592403200581 1.40951116395509 1.28360282508613 1.42103120257443 1.43077519179237 1.53069119353047 1.31861833452371 NaN 1.25496166095432 1.36403833904568 1.29105455858042 0.873570331757189 1.56771735347236 1.30986608535866 1.07981492576347 0.849456838280979 0.7…
1.29348769477346 1.32049302847353 1.29098086871309 1.277005409125 1.34047974270988 1.36647153204282 1.35498538889025 1.36597605221998 1.41499834062549 1.42749837833795 1.30449594315299 1.43650932050592 1.47345227145416 1.56896647849435 1.34048426288704 1.30803100011519 1.25300538757688 1.40152092534694 1.31248673578447 0.874145707604461 1.56576383348203 1.30656529162414 1.08792108961825 0.8492425…
1.31634988356943 1.35423715477123 1.31725933684943 1.31469631568193 1.36323140720644 1.38823261947791 1.38073735681648 1.38635643931521 1.43930098411972 1.45327657954382 1.33476427623324 1.46266959831041 1.51472464941541 1.62158217256701 1.36142480395701 1.32942531979483 1.26009981935189 1.42125671502289 1.33877042788853 0.871216169291109 1.56239858126623 1.30653413829427 1.0639536844508 0.846573…
1.34708053712212 1.3751378802783 1.3401666464993 1.33220052948069 1.38360483136318 1.40855381760528 1.40166134045309 1.41754441815076 1.46556359563142 1.4775644296977 1.35814420967659 1.47771235421099 1.53458872393876 1.62905529645202 1.39848707499458 1.36560735258077 1.26915341984531 1.39886427878862 1.36261870279764 0.870846507032983 1.56098515751317 1.3064376441034 1.07146691318518 0.848638290…
1.39098426789857 1.40998363861452 1.36498175076235 1.36152487103908 1.41600029222647 1.43300452868608 1.44598175076235 1.43851679702629 1.49050173904002 1.49850993944941 1.39398426789857 1.50302525022886 1.56599374929163 1.66349635069225 1.43498552646669 1.48898993145509 1.27699496572754 1.41003152065388 1.39498489718263 0.875908911338581 1.57949052859861 1.32031982380046 1.05338848506819 0.84063…
1.41027615957735 1.43569979835049 1.40331010352159 1.39677075825462 1.43478412091314 1.45622470636308 1.46782116216836 1.46782449018533 1.50780083688395 1.51930058088265 1.41631163952942 1.51721287971239 1.57222470636308 1.69421287971239 1.45773013298113 1.51436206873847 1.29032812479424 1.43578463291576 1.42621856233175 0.86668145797709 1.56321104878553 1.30208531671717 1.06859396098179 0.840904…
1.43426222816075 1.45331742979376 1.43019812668699 1.42022515909359 1.45915296171452 1.47480930344958 1.4956390435435 1.49568064103954 1.53365798004479 1.54517368195403 1.44324280175806 1.53481934011013 1.59080930344958 1.71181934011013 1.47777728315157 NaN 1.3194273431584 1.46110444716037 1.44526093432392 0.865889643136472 1.56332470348985 1.30132047242007 1.06590143713074 0.850874809961439 0.76…
1.46701785581187 1.49201579211297 1.46101273321071 1.44653386780139 1.48252305170521 1.5020681020637 1.51652618389965 1.52201889987668 1.57249828731841 1.5825060200816 1.47602662042451 NaN 1.59450967430845 1.7269566623231 1.51250650546792 1.5530247643868 1.33897911870372 1.45287784441675 1.47501374062943 0.865147200983041 1.56546803184795 1.30334458956357 1.06453288774002 0.852116844692453 0.7760…
1.49978821151544 1.51919328607888 1.48779453242465 1.48424739086728 1.51677706844791 1.53132335357619 1.55586085081694 1.55478971026634 1.59531874552515 1.6078589238515 1.51322992689053 NaN 1.6160795002236 1.68518235711862 1.54036985281175 1.56536534706964 1.36031800089441 1.47129528654481 1.50385324526409 0.866846870888049 1.56675760028438 1.30673711959703 1.05777576323069 0.848277229315521 0.78…
1.52471043738527 1.5362110753204 1.51322339494089 1.50571985487951 1.54072509437724 1.55912865524371 1.5865530329124 1.57966830703441 1.62267092678327 1.63865888954016 1.53326290554289 NaN 1.62307236464732 1.70101295755562 1.57206754871567 1.59562684546378 NaN 1.49784770015429 1.53408652489285 0.865364757095981 1.55588774495011 1.30399432842459 1.05663907923133 0.847995777560783 0.780902852899487…
1.56349275226209 1.57299037970223 1.54298396617038 1.53699326960296 1.5729924217281 1.59049394765456 1.62398671482689 1.60949280238101 1.66549228959641 1.67449231237774 1.56949255965751 1.64148930277266 1.63199841939836 1.72749908502261 1.60649457103097 1.61500040095135 NaN 1.53798121751388 1.56598763104572 0.858799746168044 1.59016917540305 1.32167939071447 1.04833920652325 0.835811095412138 0.7…
1.58573679152476 1.60574761730687 1.57520554846438 1.5657247314567 1.61130872774595 1.6223716380539 1.63324049438262 1.63567539829422 1.68430312189911 1.69884039499352 1.59425720880303 1.65369609836395 1.63851438724424 1.70352877448848 1.62971870142267 1.66623019590781 NaN 1.56700959149616 1.59370540706865 0.868569749646958 1.57446356270797 1.30844089280413 1.07292705762946 0.856938760736497 0.79…
1.60820973285553 1.62915168469466 1.59470097162002 1.58719056682358 1.64108487529828 1.6565821316073 1.65569166031948 1.65269987812411 1.71212265729715 1.73012539435398 1.61869330388041 1.67157282694091 1.64004161918575 1.7065 1.65067578140939 1.69095724127225 NaN 1.56573175437663 1.61369385394543 0.873354589749606 1.5795424028322 1.31100598879042 1.07150810547361 0.845291042529231 0.785188541007…
1.63997453585101 1.65048550845494 1.62697447010918 1.61747652541799 1.6704922389576 1.68648348601705 1.68397453585101 1.67948481239503 1.74198351888797 1.75898984916896 1.65147380692019 1.68998319017881 1.64199665118413 1.70650069605991 1.67998411633513 1.73045417998846 NaN 1.45929631625972 1.64497645967615 0.871319954222639 1.58017449508812 1.31246010581572 1.06935354563231 0.854911970459511 0.7…
1.66023577453729 1.67974757046812 1.64977818225654 1.64134126649708 1.69931425097676 1.7164247010601 1.71031562234223 1.70425663317804 1.76937101523832 1.79478638191928 1.67221799433632 1.70206274853169 1.64311558081631 1.70712361737964 1.70369696308613 1.75828399391724 NaN NaN 1.66382639212647 0.872677762360026 1.58241961642827 1.31515058932677 1.07041298374991 0.858436131032645 0.79814749410722…
1.68160015440912 1.70271100245142 1.6733631236528 1.67209276755442 1.72815667367453 1.75517801884946 1.73807266807415 1.72763343891189 1.80314065427047 1.82115259359831 1.69161883669861 1.70750768775551 1.65304410754064 1.71750030090081 1.72163940857581 1.78267252158246 1.63964825909526 NaN 1.69313107692726 0.873136725944959 1.58156915087315 1.32056635427082 1.07407135776335 0.858017856078394 0.7…
1.71700356392159 1.74700213835295 1.71400256602354 1.6980298867897 1.76102902434042 1.78703360393029 1.77101651507439 1.76751293693662 1.83601615868224 1.85302409546649 1.71900370647845 1.71700421608961 1.66100035639216 1.72100007127843 1.75152616964911 1.82502788388551 1.7000870978996 1.74233040100122 1.728003136251 0.87901079404173 1.59828004419263 1.33681903489003 1.06890172949808 0.8581279726…
1.73222936360249 1.76129572792956 1.73524750417602 1.7252998599076 1.79629143906129 1.81933966281482 1.77332033235656 1.78311864161354 1.85142631214956 1.87478034200805 1.74470039186211 1.72561278797797 1.66111864161354 1.72610677745219 1.77372343152181 1.85232607699595 1.756821085348 1.89675930632666 1.74478068633956 0.877409612245433 1.58066438273508 1.31582567606741 1.07541671362957 0.84887161…
1.75212407052428 1.78716499811676 1.75666668700359 1.75113725797435 1.82110839190739 1.84862744829794 1.82654390422614 1.80263765911435 1.88843848895242 1.89913500612525 1.76210766712283 1.73555789395621 1.67090190323587 1.73491171291228 1.79316009327856 1.88085886230049 1.82789142978568 1.93991217506305 1.76916121920311 0.87599866245317 1.58228960483566 1.31763069352719 1.0721453139775 0.8573175…
1.7734839974614 1.8009822145619 1.78547913624711 1.78397890595105 1.8454786570953 1.8779791074601 1.85048606823097 1.83148504212604 1.9064960107283 1.92198243463065 1.78098635610103 1.74199445812485 1.67199994242599 1.72600051816612 1.81648166760878 1.91746464919255 1.89344600014425 2.00594449488751 1.79947978812095 0.865548867525244 1.55703253358182 1.30769441239334 1.06365636701499 0.8506306462…
1.79724806435123 1.84126795400289 1.80928896708853 1.80330488484914 1.87421953873923 1.90524319975225 1.87371179548682 1.8513042228673 1.92125557687757 1.94473965911697 1.8092416450625 1.75270494494232 1.68196108320822 1.80631895614387 1.83975226696836 1.93616956878582 1.94854298927635 2.06055338045614 1.82079714159672 0.873066593889806 1.57823340914481 1.31485595707093 1.07004962073628 0.8578503…
1.81167854432696 1.85574036272562 1.8406167259283 1.83860436224857 1.89476509008509 1.92569090800669 1.86482690848375 1.87759199856884 1.94371563536616 1.96172799904589 1.83176509008509 1.76280218112428 1.67804945471893 1.73786545758126 1.8566538169675 1.94586399952295 2.00640654337285 2.13039417969312 1.83966618064723 0.873927127192495 1.56340116346506 1.29682136000477 1.05968454480402 0.8520005…
NaN NaN NaN 1.86804395178035 1.9450123064985 1.95503867756671 NaN NaN 1.97204922599399 1.98404746792278 NaN 1.77105977442128 1.69498593543029 1.8199876935015 NaN 1.98002109685457 2.03504922599399 2.15801406456971 NaN NaN NaN NaN 1.04548856180681 0.822215450020763 0.762499191287242 NaN NaN 0.858658730763518 0.799344419609163 NaN 0.49700469017026 0.220819800216425 0.181911206673396 NaN 0.5571094193…
1.87827038603067 1.91723511828754 1.89832916560255 1.8933056537738 1.95228214194505 1.97727038603067 1.93722336237316 1.93138794517444 2.00022336237316 2.01125863011629 1.8973056537738 1.80532916560255 1.6871528268869 1.8131528268869 1.92025863011629 1.99235267743131 2.06337618926006 2.16659955163322 1.90224687420191 0.865798133999259 1.55199437210666 1.28793457733383 1.05038879451744 0.825351263…
1.90076693574531 1.9367973354307 1.92571626960298 1.91873653605991 1.97575680251684 1.99976693574531 1.95580746865917 1.96366560346066 2.01880746865917 2.03277706897377 1.92273653605991 1.83271626960298 1.69986826802996 1.82586826802996 1.94177706897377 2.02169600314605 2.09467573668912 2.21648320534829 1.92278720220224 0.863978847804945 1.54986209043805 1.2891474347967 1.05361656034607 0.8287844…
1.94006921405255 1.96706292186595 1.95107340884361 1.95206082447042 1.99408809061234 2.01406711665702 1.9890859932168 1.99707340884361 2.0550524348883 2.06306082447042 1.95507550623915 1.90901677916425 1.75297483125362 1.77898951302234 1.98706292186595 2.05006292186595 2.11603775311957 2.23703775311957 1.96603355832851 0.866422260610488 1.55171033558328 1.29166231895567 1.05171496167404 0.8347981…
1.97346724750145 1.99745526679628 1.98632347903946 1.98132347903946 2.03611980705165 2.04622763339814 2.03023961410331 2.03228753692397 2.08039536327045 2.09235942115496 1.99146724750145 1.91750318961694 1.74150318961694 1.77556947237665 2.01746724750145 2.08049120891178 2.13422763339814 2.25522763339814 1.98249120891178 0.86275234012632 1.55182746849666 1.28330115761106 1.04456323479039 0.810287…
2.01152601609651 2.03453816952994 2.01267185729759 2.00767185729759 2.04587846566577 2.06476908476497 2.04975693133154 2.05570831759785 2.11259893669705 2.12163539699732 2.02952601609651 1.95848955579624 1.78248955579624 1.90340790022162 2.05552601609651 2.12050170922967 2.15276908476497 2.27376908476497 2.02250170922967 0.863757481963575 1.54836314468865 1.28746810483928 1.04482671857298 0.82394…
NaN NaN NaN 2.0330605766607 2.08104711518055 2.08904173058848 2.11001346148016 2.11702288451627 2.15403230755238 2.15403903829245 NaN 2.0010605766607 1.79805384592063 1.91805923051269 NaN 2.14000807688809 2.16901076918412 2.28801480762817 NaN NaN NaN NaN 1.04208541745748 0.833944217505988 0.759569375132644 1.3119249788679 1.04473425194797 0.836087698086893 0.780251790376861 NaN 0.477887617318012 …
NaN 2.06663699543768 NaN 2.07817372602846 2.11619688949892 2.12031270685123 2.1202663799103 2.13418530776369 2.17835903379215 2.18338219726261 NaN 2.04639377899784 1.83844010593876 1.96247485114446 2.1144169424683 2.14620847123415 2.17704632694092 2.29904632694092 2.07735903379215 NaN 1.52071551956388 NaN 1.01670240241262 0.800126393133315 0.737088352111047 1.30832230312404 1.040512736603 0.83447…
2.10461533421019 2.12042819950164 2.10765691970098 2.09284405440954 2.13282326166414 2.14671929793717 2.14276088342796 2.14983365803684 2.20867771244638 2.21565691970098 2.12755295597401 2.07964652332829 1.8756049378375 2.0025737487194 2.14962573058289 2.16381286529145 2.18095841450921 2.30295841450921 2.10767771244638 0.867316971594939 1.55158189047767 1.29647690021877 1.03970547731416 0.8124885…
2.12006188298127 2.14205608145178 2.12304641223595 2.11104834607912 2.16204641223595 2.17505994913811 2.16706381682443 2.18104447839279 2.23806188298127 2.25006961835393 2.13805414760861 2.12618371510065 NaN 1.96135195945598 2.1640657506676 2.1930328753338 2.18401160305899 2.30501547074532 2.13604061070646 0.870738646309785 1.55771106361374 1.30192758269604 1.04463282138018 0.822055488052911 0.76…
2.15233340766258 2.1713453150791 2.14738103732866 2.13622624091389 2.18630959282954 2.20636912991214 2.20023814833041 2.20447629666083 2.27 2.2863453150791 2.16638103732866 2.22153583374343 2.02370253757472 2.14240462917397 2.19826196316346 2.21064300049212 2.19008335191565 2.31307144449912 2.1574048521617 0.870114421353254 1.55829429335958 1.30074287115923 1.05119736921898 0.835262630781021 0.76…
2.17971802064059 2.19970794994918 2.17867773787496 2.15480865686326 2.21173816202341 2.23668780856637 2.21979858617185 2.2435971723437 2.27 2.31470794994918 2.19767773787496 2.26554681888667 2.08140582920696 2.09350353457037 2.21977844478904 2.263456182664 2.19692950516015 2.31893957585156 2.19065759649215 0.876227058178704 1.56111099640875 1.30590682674937 1.04687451245602 0.839585487543979 0.76…
2.2090320737818 NaN 2.20303592263562 2.18503592263562 2.23903592263562 2.26703592263562 2.27701924426908 2.28402437607417 2.3590089806589 2.36502950787926 2.22103977148943 2.30605644985597 2.15607312822251 2.20307697707632 2.25902950787926 2.25803720558689 2.19901539541526 2.31901667836654 2.22802052722035 0.846008629662802 NaN 1.2798979240396 1.04209400982789 0.838878749727675 0.770942008423906 …
2.23416317630857 2.26525916237243 2.23122076794689 2.21320157073412 2.26723036655327 2.29523996515966 2.29210558467025 2.30316317630857 2.36627835958521 2.38831675401075 2.25212478188302 2.35029755679798 2.21357591638319 2.26347993031932 2.28215357770218 2.28713438048941 2.21132635261714 2.33234554982991 2.24423036655327 0.876094205937452 1.56220349039702 1.30941328097553 1.05299280104521 0.84570…
2.25080023879103 2.29168273219752 2.25372973483493 2.23375323615363 2.29071798417558 2.31970623351623 2.30287074274714 2.31980023879103 2.39465923087882 2.42061222824142 2.26484724142844 2.38063572956012 2.27229496043894 2.31241246703245 2.29781198945038 2.30083549076909 2.24460047758207 2.36757697626336 2.26771798417558 0.877542609024161 1.56052021113408 1.30872822546155 1.05225881299451 0.84746…
2.2790369441795 2.31005277739928 2.28203870342614 2.26105277739928 2.32903166643957 2.34704398116607 2.33804222191943 2.34505629589257 2.42204046267278 2.45203870342614 2.29503166643957 2.41806333287914 2.34514425822471 2.46914249897806 2.3270369441795 2.31003518493286 NaN NaN 2.29704398116607 0.877277325945103 1.56124236486957 1.30589488059227 1.05842162598598 0.847175795400524 0.782016016623518…
2.30024668264979 2.34026813331498 2.30443973863657 2.29142901330397 2.34722523198459 2.37228958398018 2.36232175997798 2.37733248531058 2.44538611197358 2.47427885864758 2.31325740798238 2.45417160532159 2.42777222394715 2.55077222394715 2.34824668264979 2.33037538664098 NaN 2.41341828797138 2.32231103464538 0.875653282940636 1.55659789282136 1.30281099419892 1.05332625309019 0.844463949888979 0.…
2.32271731939016 2.36469273846756 2.3444960910868 2.3305083815481 2.36774190031275 2.39866815754497 2.39163128616108 2.40761899569978 2.48055754339329 2.49968044800627 2.33670502892886 2.46980335261924 2.49811508678658 2.62111508678658 2.37071731939016 2.36456983385459 NaN 2.4515206720094 2.35064357662237 0.86593229008991 1.52816765242376 1.28650512779906 1.02201390928458 0.814763630023444 0.7587…
2.35603502526064 2.38807285254214 2.35806444647958 2.34204763435447 2.39802101515639 2.42002381717724 2.42902521818766 2.43701681212511 2.50403502526064 2.52702942121894 2.36304763435447 2.50600980707298 2.55103782728149 2.67003782728149 2.40702942121894 NaN NaN 2.47888231512424 2.38403642627107 0.847482864490147 1.52028293017388 1.27512036311036 1.02928175769191 0.825595985528957 0.7590233376192…
2.38133062141757 2.44012988698547 2.40416531070878 2.37618892652432 2.41338966095642 2.43740146886419 2.44741327677196 2.44934242932534 2.52924796606317 2.54820073443209 2.39722435024763 2.51324796606317 2.57827158187872 2.69727158187872 2.4283188135098 NaN 2.27410627116993 2.39509446326216 2.41028338978649 0.863749417518875 1.55796690113664 1.30389177118617 1.04481833897865 0.837053998860115 0.7…
2.40865470554925 2.45086434860864 2.41782735277463 2.39180268888529 2.44559304582591 2.47058071388124 2.48156838193657 2.47764237360459 2.54974102916194 2.56479035694062 2.41576569305128 2.53374102916194 2.6007163652726 2.7197163652726 2.45466703749393 NaN 2.28288901249798 2.40290134444264 2.43370403332793 0.861221939736694 1.55440501159804 1.3040381502083 1.04716040333279 0.842343160859891 0.771…
2.43600026362198 2.49100024544116 2.44800030907405 2.43300023635074 2.47900014544661 2.49500017271785 2.50600028180281 2.51000030907405 2.57900011817537 2.59200015453703 2.44500036361653 NaN 2.63900012726579 2.75600011817537 2.48300025453157 NaN 2.30400021816992 2.42300019998909 2.46900024544116 0.860809979001145 1.54405001027217 1.29704999509118 1.04712995982037 0.829049976637638 0.7585799954547…
2.46527267062415 2.51828240886073 2.48234083828019 2.4592921470973 2.49533110004361 2.51427267062415 2.53730188533388 2.54427267062415 2.59231162357046 2.60927267062415 2.4852921470973 2.59546743535569 2.65309738236577 2.76889287939766 2.51127267062415 NaN 2.32822397944127 2.44526293238757 2.49630188533388 0.858456177935405 1.54524631739109 1.2964917894976 1.04260063960324 0.826424297286781 0.758…
2.49266298951677 2.54665095342809 2.51657873689597 2.4886389173394 2.52859077298465 2.54166298951677 2.56762688125071 2.57166298951677 2.62361484516203 2.63666298951677 2.5146389173394 2.64242226774304 2.66287963911313 2.75813239697555 2.53866298951677 NaN 2.35072316996021 2.47167502560546 2.52662688125071 0.85405416239909 1.55190803423604 1.29466250748584 1.03161516527595 0.820828846427288 0.753…
2.53507729678908 2.55614976252883 2.540099036511 2.52307488126442 2.55905314154249 2.56607729678908 NaN NaN 2.64706280364112 2.65007488126442 2.54111352965895 2.65003864839454 2.67803623286988 2.7730289862959 NaN 2.55710145203566 2.377099036511 2.49610386756032 2.55010145203566 0.832001716655027 1.51444860171656 1.27502633003504 1.01611637752927 0.807349057945383 0.743180434794439 NaN NaN 0.80386…
2.56726602026663 2.61817734684442 2.58122660985676 2.5542758728691 2.58133498848391 2.59826602026663 2.63625616766417 2.63129557807404 2.6732758728691 2.68128572547157 2.58821675725429 2.66632513588144 2.69332513588144 2.78522660985676 2.61221675725429 2.59989658682458 2.41858130354561 2.53957145094314 2.59220690465183 0.8575207401197 1.55517847323812 1.29832517379081 1.02704369590044 0.807081482…
2.59369362478127 2.63579574985418 2.60373901370257 2.58168227755095 2.61461419416901 2.62469362478127 2.6617049720116 2.6606595830903 2.70068227755095 2.70967093032063 2.60975036093289 2.69862554139934 2.72562554139934 2.80773901370257 2.63375036093289 2.68896740204059 2.47633051341093 2.59634186064126 2.61276170816321 0.860574596641392 1.55602024138192 1.30181949038775 1.03039119247229 0.8191500…
2.62100131817782 2.64200281817328 2.64300090908815 2.61600113636019 2.65300113636019 2.65800154544986 2.68800122726901 2.67900113636019 2.73300163635868 2.74500140908664 2.63800140908664 2.71300113636019 2.72600018181763 2.814 2.66800140908664 NaN NaN 2.46000140908664 2.64100159090427 0.854890447271372 1.54299106136042 1.29270047045312 1.02407053818019 0.805690448635004 0.747900094545168 1.309460…
2.65027501242119 2.70412768433841 2.66320625931589 2.64123572493245 2.67832412178212 2.69235358739867 2.715265190549 2.70421608118808 2.76925536867682 2.77631429990993 2.66928483429337 2.73812768433841 2.73 2.81398035625563 2.69923572493245 2.74215714995497 NaN NaN 2.67624554680463 0.864735205592258 1.56634451806121 1.30305982187219 1.03596087729792 0.815581018806477 0.750024984174609 1.315431135…
2.67766123245857 2.71684271507005 2.68374592434392 2.66470962782163 2.71060073825474 2.72756444173244 2.74167333129933 2.72573382550316 2.7946854301401 2.8076128370955 2.6976491336178 2.75084271507005 2.73 2.81202419768153 2.72270962782163 2.75780641854775 NaN NaN 2.70069752898086 0.865253587614394 1.56679443453325 1.30403790115923 1.04102732800483 0.817674108480762 0.754504587309294 1.3185316466…
2.70803765264894 2.73806232162583 2.71802986244571 2.69903375754733 2.74304933795379 2.76004284611776 2.7740272657113 2.7590259673441 2.82902207224248 2.84303375754733 2.72504024938335 2.76801947550807 2.73500519346882 2.817 2.75203375754733 2.80702207224248 NaN NaN 2.72204933795379 0.841497392975501 1.52886020528729 1.28621267990255 1.0354767229696 0.820019540426433 0.757083022623065 1.300492552…
2.73715716056133 2.78610804788592 2.74124556337708 2.72527503098233 2.78128485351742 2.79338307886825 2.79521609577183 2.77920627323675 2.84638307886825 2.86920627323675 2.75618662816658 2.78313751549117 2.73907858028067 2.81704911267542 2.77815716056133 2.82455006196467 NaN NaN 2.76015716056133 0.870272671070258 1.5751522212115 1.31136836814061 1.04841406191453 0.835095380112085 0.76713339661928…
2.75280748535496 2.79686764618153 2.76569919586712 2.75266309937118 2.80965106720586 2.83153074555271 2.81673529236307 2.79974732452838 2.88453074555271 2.88974732452838 2.77477138885901 2.79683154968559 2.74690374267748 2.82193983917342 2.79380748535496 2.87932619874235 NaN NaN 2.77580748535496 0.871534478506744 1.57338177821922 1.31319749985086 1.05578927747352 0.839614411396244 0.7704590906379…
2.78202233901963 2.83301726196971 2.79102538524958 2.77503147770948 2.84002944688951 2.86402944688951 2.84002944688951 2.82402640065956 2.90302741606955 2.92102640065956 2.80002233901963 2.80100406163993 2.74800710786988 2.82800304622995 2.82502233901963 2.89104061639933 2.78306295541896 2.84403960098934 2.80102843147953 0.87378760363244 1.57404859873422 1.31687908613102 1.06335347270214 0.845131…
2.80427522204516 2.8503302664542 2.81635228421781 2.80627522204516 2.86930824869058 2.8933302664542 2.86920916875433 2.85030824869058 2.93024219539975 2.94725320428155 2.82231925757239 2.80519815987252 2.75503302664542 2.83098899111819 2.84724219539974 2.93124219539974 2.84572658619923 2.88461830562557 2.82925320428155 0.871428568845365 1.57266625698019 1.31596513800956 1.06678288039171 0.8566516…
2.82872419117958 2.87966902941549 2.84764696470986 2.83072419117958 2.89669109412113 2.92266902941549 2.88779038529648 2.87769109412113 2.95175728823803 2.96974625588521 2.85068006176831 2.82280141764929 2.75796690294155 2.83001103235282 2.86875728823803 2.95275728823803 2.91027186471408 3.02837824413591 2.85174625588521 0.871301434205866 1.57233375099996 1.3146448936763 1.0679270921472 0.8621282…
2.85602460862317 2.89702139880276 2.867031028264 2.86702460862317 2.94301604910207 2.96502781844359 2.93201711904221 2.90901497916193 2.98101925892248 2.99502353868303 2.87002888838372 2.82601176934152 2.761 2.82300962946124 2.90701925892248 2.99002460862317 2.97906526634841 3.09505991664772 2.875031028264 0.850148805607335 1.53229367383496 1.29436355220126 1.04901715789952 0.840605623944836 0.77…
2.87917643724641 2.91761753036243 2.89643006578812 2.89030876518121 2.95826465586961 2.99122054655801 2.94833081983702 2.92331979250912 2.99920951923011 3.01724260121381 2.89718746457431 2.83723157388591 2.7610330819837 2.8320220546558 2.92514335526271 3.01327568319751 3.04051828441132 3.15151828441132 2.90433081983702 0.858386982084967 1.54532608942224 1.29781354094088 1.05578138167991 0.8366858…
2.89481249242652 2.97234372349283 2.93454295028965 2.91767186174642 2.98171873863979 3.01076561553316 2.97764842329973 2.95166014252308 3.0177773347565 3.03874217708647 2.91380077320318 2.85775389630981 2.76396484232997 2.83397656155332 2.93784765009655 3.03770701941644 3.08644919650292 3.19744919650292 2.93364842329973 0.859891952396053 1.56890721514075 1.30964808020533 1.06299351213173 0.851383…
2.92506660673423 2.9850986766433 2.95406907365031 2.94008140823072 3.0050567390699 3.03306167290206 2.99609374281113 2.98208140823072 3.04509127589505 3.06107647439856 2.94606660673423 2.87305427215381 2.7690148014965 2.83501233458041 2.96707154056639 3.05807647439856 3.12506907365031 3.25008140823072 2.95909127589505 0.859109046892594 1.56709543620525 1.30598758242224 1.06253467146126 0.85234880…
2.95232143534972 3.0251884276188 2.98228818341699 2.97327709943941 3.02832143534972 3.05827709943941 3.03426601546183 3.01528818341699 3.08229926739456 3.09231035137214 2.97327709943941 2.89538793921518 2.77511083977576 2.84004433591031 2.99633251932729 3.08927709943941 3.15317734364122 3.28317734364122 2.99624384750668 0.854662930674532 1.56523015968014 1.30498495021068 1.06033078713956 0.847750…
2.98069422643096 3.04182075342505 3.00772585817948 2.99773640209566 3.05669422643096 3.08273640209566 3.05774694601183 3.04072585817948 3.10871531426331 3.11970477034713 2.99773640209566 2.92963096293392 2.78489456083826 2.8439578243353 3.02568368251479 3.11373640209565 3.16883129734122 3.29883129734122 3.01776803384418 0.853156237630908 1.56347887360995 1.30277382925055 1.05598681498781 0.841586…
NaN 3.06307818553301 NaN 3.03902856779091 3.09701353211148 3.11402706422296 3.10902856779091 3.09203307849473 3.13603608563062 3.14503758919856 NaN 2.93707968910095 2.79208269623684 2.84717892458515 3.0690496177421 3.14204059633445 3.20000902140765 3.32901804281531 3.04606164628564 NaN 1.52667805275826 NaN 1.02574754663789 0.805679803262985 0.739724871560134 1.28783677854506 1.01632737869905 0.80…
3.06227804322524 3.11513902161262 3.0713127986284 3.0583127986284 3.10620853241893 3.13222011755332 3.1283127986284 3.11425487295647 3.16034755403155 3.17035913916594 3.07624328782209 2.99042864997225 2.84706951080631 2.96495733790534 3.10237072430032 3.16920853241893 3.20620853241893 3.34119694728455 3.08727804322524 0.846778225445413 1.5652054395151 1.29185248615682 1.03731670288377 0.812247346…
3.08575745764936 3.12687872882468 3.09772713985553 3.08472713985554 3.12381809323702 3.15080798730575 3.15472713985553 3.13577766951192 3.18969682206171 3.20068671613043 3.09678777544319 3.02662608054277 2.85293936441234 2.87690953381488 3.13367661019915 3.18681809323702 3.22381809323702 3.3578281991683 3.11075745764936 0.847472824788794 1.56313142457431 1.29881804576931 1.03028266164588 0.817089…
3.10348209514887 3.14349041258237 3.11899293529428 3.10799614198642 3.15599464431787 3.16449553965312 3.16397078237827 3.15597371239783 3.21847224738805 3.22198744990404 3.1269926749511 3.10047828612344 2.90102278698112 3.01889176183969 3.14598232283329 3.19749213793534 3.24700769877082 3.35953589042223 3.1205026850788 0.833743544960413 1.53697896080428 1.2822959037325 1.01315674076789 0.78852007…
3.12428898564575 3.16817661758322 3.1462549978647 3.1298024736285 3.17523067664388 3.18626721203994 3.18685355655546 3.1743644969232 3.24283762808738 3.25474724789 3.15474852169751 3.14068131557183 2.96007181651333 2.9260799817089 3.16931458067407 3.21017937945757 3.25355416619034 3.36005013050848 3.15424289081913 0.835402878730291 1.53724532813689 1.28218835412583 1.01781835532645 0.786023616840…
3.15410491452998 3.18773407690346 3.17363182046712 3.16108509882282 3.2001638674071 3.21462032366329 3.22449531380387 3.21249213590337 3.27754082065003 3.27967268055483 3.18016436165149 3.20762984567754 3.01626953024129 3.13677094797433 3.20206454868667 3.22973554576142 3.25843884383595 3.36444569388134 3.18015237060327 0.83231968383869 1.53721782675323 1.28239768702991 1.01619367487547 0.7872863…
3.17947604347571 3.20997650822324 3.19648125083609 3.18497788253973 3.22847638207331 3.24397381712208 3.25047596601779 3.23547803745558 3.30646586112873 3.31496324748549 3.20497371089825 3.25895120614837 3.0669512836063 3.12446441160084 3.22647619839156 3.25298358341355 3.26499176294087 3.36649969016831 3.20497853096902 0.832545740610804 1.53218427048702 1.28007034566159 1.01188241588135 0.790740…
3.20968185110513 3.25374664674027 3.23216324304957 3.21013317123894 3.26075433488181 3.27628159748329 3.26970305708816 3.26474092268116 3.3297777005921 3.34426493787332 3.23966584097702 3.28541626333081 3.14803202025622 3.272 3.25470446169273 3.27835722302845 3.26802196110573 3.3725 3.23572047182083 0.846077533537236 1.54757875406425 1.29775324205513 1.03409249825785 0.795808599992873 0.742219397…
3.23071820560123 3.28309875772467 3.25124250293084 3.22529918970292 3.28961880934291 3.30808162770187 3.29269685085811 3.2916489918455 3.36157721382213 3.37410813197135 3.25874544551733 3.3362917621813 3.15194552016779 3.272 3.27818709829259 3.31749713353543 3.27046815704474 3.3725 3.26115985837648 0.850348484113129 1.55095429852631 1.29755265967501 1.04145084658349 0.798655711675982 0.7474197065…
3.26097148274389 3.30199187894526 3.27397902356168 3.25097370281349 3.31447712241127 3.33447693105975 3.32397053216869 3.31847110622324 3.39197559778151 3.40596717635475 3.29096875858596 3.36495033968361 3.23585101905083 3.2774849574187 3.30647502990935 3.3259432453527 3.27549689313903 3.31650714379004 3.28547883221016 0.854001462708213 1.55047583237003 1.30129508561065 1.0419099534378 0.82116062…
3.28026589705441 3.3291889040982 3.29779390480615 3.27327662390555 3.33377590792605 3.36029342855659 3.35119069244178 3.34375922313998 3.41226351259631 3.43672823481561 3.30728270170545 3.41284205416615 3.28858602126872 3.36643692092717 3.32972549397292 3.34104719686089 3.28562061312994 3.34038686977925 3.31321583948586 0.854279039582287 1.55520848881216 1.30041317233447 1.04392174586968 0.826742…
3.30814629052862 3.34728675948094 3.32811996294851 3.30311350892057 3.36165633585201 3.39159771237251 3.37075589494779 3.37163959364636 3.43818744323949 3.45971736211506 3.33663049398055 3.44708118726145 3.34777079043016 3.39053093488477 3.35320372549621 3.34691672316095 3.29833798327493 3.3853866575424 3.33424846950254 0.85348176381019 1.55515957224588 1.30119089117248 1.047604915367 0.831878813…
3.3325011068535 3.38099137451399 3.3475165090924 3.3255114454407 3.39549145374541 3.41750028932202 3.39799939255912 3.39750450903177 3.4719847022098 3.49249129528257 3.35501558591903 3.47401888245542 3.41900503485486 3.44587989136544 3.38099430249694 3.36596692660787 3.31096344519818 3.44039988664028 3.36449482951321 0.850533820824883 1.53799582267792 1.29626616192972 1.04277803244038 0.826210769…
3.35873307730633 3.40966782552687 3.38217893473514 3.35572556664025 3.41670389316792 3.44025083865476 3.42575560930459 3.42724450009632 3.49622314020572 3.51969700966528 3.38871023172636 3.51519575533839 3.49512098944094 3.55780589752403 3.40424450009632 3.38921907893857 3.30438837485957 3.3432679296886 3.39225834932084 0.855016587629217 1.55181203926767 1.30083083886949 1.05646335741587 0.834254…
3.38272070881574 3.42729247491188 3.40029111230409 3.37922452834148 3.43726341546258 3.46668809813833 3.45120925023853 3.45221061284632 3.51874076660578 3.54074976826504 3.41074090075459 3.53428470171159 3.55728765532097 3.65870705260043 3.42921061284632 3.41664851915351 3.33765673703955 3.45187934739381 3.41918427861259 0.853881600763226 1.55056238080545 1.30101717270617 1.04647178642307 0.82478…
3.41050058448841 3.462005831898 3.42900722286309 3.4085026024505 3.46549463096913 3.4890058531523 3.4849935139462 3.48049823472577 3.55498133296548 3.56501041570649 3.43450951476733 3.55850792897278 3.6179773548997 3.72089008542238 3.45949553190829 3.40249984177463 3.35601453074336 3.47002075820479 3.44350986782218 0.851571162967437 1.54625546048264 1.30289450389351 1.04171784043796 0.82170942074…
3.4358086020844 3.4917201000841 3.45335375031599 3.43038524472219 3.48927713860043 3.51080071302174 3.50736168060829 3.50684398433119 3.56879876394775 3.59164740713135 3.46229090580731 3.58426341262319 3.65688336780005 3.75226717677486 3.4818282474355 3.41641660513208 3.3631651652529 3.48008258262645 3.47228896704072 0.850047725511991 1.54950625826401 1.29600964878641 1.04402724695086 0.821020742…
3.46610753032058 3.5156811765106 3.4910018543674 3.46899702032913 3.51713679166355 3.5415965251778 3.54254542924979 3.54056341546175 3.59861209437063 3.60680126029089 3.49112551653255 3.60918063653416 3.69106958656627 3.79807997031978 3.51457397491579 3.46238633463715 3.37683212868834 3.48691606434417 3.49964922816028 0.8466923692924 1.54581418720991 1.2944897335354 1.02982319375448 0.80908743798…
3.49396703037228 3.53948583897073 3.51648014264049 3.49197697217857 3.54796106528852 3.56247823511272 3.57246033986142 3.56447588841343 3.61698320601587 3.63347625550249 3.51747091751029 3.61294034916231 3.71645933692977 3.82746133404204 3.54596368949236 3.49994542715199 3.3869982083098 3.57695184015831 3.53096007110789 0.841547383415938 1.54129793573236 1.28616451355797 1.0274026767126 0.7992008…
3.52926649507952 3.57814909017499 3.54230881994415 3.52478598472627 3.56671113819839 3.58571520340629 3.60471759582863 3.59524856146233 3.64673492656506 3.6597242869709 3.55624282346886 3.63040652079064 3.72959361653785 3.83218172859425 3.57182196871666 3.4702254736317 3.39907842561103 3.65348278749134 3.56128359230393 0.84047278674546 1.54574639559367 1.28424941093439 1.02676340750357 0.79710665…
3.55865373918902 3.59480214653332 3.57659424752437 3.55662256813311 3.58973079330835 3.60922470161953 3.62871718470711 3.62267668072073 3.67171284005922 3.68372288560148 3.58318134718596 3.67939083111754 3.74036954590484 3.85226306777053 3.6070863398175 3.57290064798365 3.40691393476755 3.54069877168641 3.59263008504552 0.841883375205402 1.54518291758525 1.28820711173836 1.02220278254065 0.798365…
3.59100313661736 3.63849776456406 3.60900389856656 3.59199700741597 3.62449778856961 3.63900083876697 3.65900466771742 3.66198476101597 3.70000084596864 3.71449856012104 3.62000007921833 3.68898624170438 3.7599961950551 3.85899465675337 3.63750390336767 3.61849552432701 3.42103680401498 3.72250922740986 3.62100543446774 0.843097672031734 1.54634929528587 1.29097029923472 1.01810790539328 0.797243…
3.62530205278597 3.66683280501645 3.64130437096802 3.62131237595975 3.6538397595626 3.66779573210805 3.69074665171205 3.6847462351347 3.73376266169552 3.73620812978513 3.65281174209152 3.75962386008102 3.78058825419556 3.87985153175491 3.67178435848868 NaN 3.44542082391672 3.7616720713135 3.65229868415833 0.842686472051792 1.54943335222002 1.29511087512465 1.02103383424617 0.797251425666205 0.736…
3.65562483326449 3.70009017645345 3.67211601313739 3.65310202567351 3.68856371607216 3.69714064712352 3.71471209898943 3.70968897954978 3.75968412406166 3.77316831020262 3.68411267219575 3.77331696027169 3.78890302329882 3.91066715220168 3.7001509817971 NaN 3.48161761707761 3.77488057225338 3.68262118047418 0.842769669471292 1.55278841538191 1.28915031270695 1.01575765404184 0.79601479881896 0.73…
3.68598362444001 3.72198809816163 3.69799260191884 3.68398902594511 3.7199921755716 3.7314867890843 3.75197146729909 3.73698718539595 3.7969760161097 3.80548268163874 3.71198540491798 3.78999745693432 3.79848566606946 3.88648520968662 3.72948271167433 3.75791920269051 3.50608945103664 3.94996947657197 3.71048718539595 0.844368977279928 1.55304644549537 1.29021544156063 1.01828236512656 0.79657368…
3.71377982468783 3.7498892179825 3.73470077773226 3.71726129082556 3.75583729830685 3.76736641505064 3.77227579048161 3.76172562540647 3.82570218003772 3.83484776375668 3.74032519568819 3.81164961792518 3.79853315095001 3.88778542720179 3.75627327601253 3.78424205237318 NaN NaN 3.73682180391885 0.845889961920533 1.5518240225643 1.29622629777336 1.02319246262539 0.803889969872436 0.736765146222334…
3.7421671228268 3.78756305895787 3.75328681082772 3.74319738992483 3.78960522854124 3.80407084057129 3.80017308422032 3.78472993737316 3.84625882407998 3.87008688423026 3.77262311272182 3.82682209875675 3.80195965063653 3.8613228355112 3.78466528230518 3.81364231638845 NaN NaN 3.77010796902194 0.849024345792542 1.55894390312596 1.29746296394067 1.03021488374468 0.804446047820291 0.739657874247502…
3.76352595128057 3.80602722522539 3.78452681696461 3.77052681696461 3.8230299961264 3.83853740538343 3.81702597586182 3.81651067534326 3.88204366360184 3.89502665629645 3.79352720064415 3.84250768143088 3.80200393334014 3.85354232553363 3.80152736131232 3.87651420042262 NaN NaN 3.78702763348617 0.8509049940827 1.55968294667251 1.29772333557471 1.03820514707008 0.810866490071474 0.745870936696502 …
3.79169756890478 3.83372665399962 3.81072843351583 3.79683149470614 3.85598581776138 3.87790307844996 3.84280145267064 3.83520160640754 3.91568545639651 3.92323164844303 3.8236836768803 3.85012585079585 3.80354879413828 3.85115397895002 3.82970208487787 3.89539014336614 3.7684071913277 NaN 3.81626251305408 0.851224985529406 1.55772370922266 1.29821735921906 1.0383389924305 0.821927278167382 0.753…
3.81174812577924 3.85622277506092 3.83322468803181 3.81649721575193 3.8685670468975 3.89151118198104 3.8726333321097 3.85574114266468 3.93426907512291 3.94719417383368 3.84226716215202 3.86235220372857 3.80795054276524 3.86484847112293 3.85073033360834 3.93402485278571 3.80194545678569 NaN 3.84267073608625 0.852173392004333 1.55976740549297 1.29875508039804 1.03215855039145 0.81406159466949 0.752…
3.83250325539063 3.88001755513341 3.86001146641158 3.84594151325641 3.90891932862953 3.92992336219805 3.89999623501476 3.88150636689737 3.95950034532136 3.9735043501131 3.86050630934381 3.87048593047147 3.81399196163973 3.87348988730191 3.87549515947681 3.95950026858328 3.88496619428055 4.01263899561714 3.86700528176715 0.850856676466785 1.55768925715916 1.29853272242489 1.01539420466108 0.799290…
3.85623633710938 3.92313097986609 3.89519660845376 3.88624512468461 3.95824789961181 3.98480848705116 3.92323934343339 3.91224285846348 3.98657820850226 3.99911793715788 3.88873356218218 3.87461312740636 3.81703519621337 3.87893867245776 3.89574739090573 3.9897642259533 3.93258376680081 4.05057974306464 3.8952330534761 0.850204286566309 1.55700889921912 1.29599962103796 1.04123421668063 0.8293992…
3.88069856105488 3.91285633583065 3.91525482570745 3.91070482868755 3.98368800772891 4.01611842014046 3.91967349052421 3.93621261240359 3.99587717992573 4.01282091527316 3.91221538201351 3.88537388520212 3.82045930277952 3.87405025957676 3.9206970449715 4.01569025222513 3.99030715628221 4.10781368647172 3.8937126716613 0.850716753457425 1.54324395698548 1.29509498746129 1.04546666021229 0.8330016…
3.89598188706301 3.94297530054047 3.92497941711706 3.92297777048642 4.00197283059452 4.02997365390984 3.94298106374769 3.94498188706301 4.02497694717111 4.03898271037833 3.92398188706301 3.88399506010809 3.82399917668468 3.896 3.93698024043238 4.05297283059452 4.04994730781967 4.17794730781967 3.91798024043238 0.852459390746665 1.54231074098379 1.29221751358774 1.03650811460792 0.823347645318192 …
3.92320918733544 3.96824941566918 3.94936205500364 3.95226550700267 4.02919309600194 4.06121723300218 3.97119309600194 3.9781850503352 4.05131378100316 4.07712068500121 3.95421723300219 3.89831378100316 3.82705631966723 3.896 3.96420114166869 4.06023332433568 4.10041032900413 4.22840228333738 3.94821723300219 0.851219909206364 1.53920461974025 1.29148144058234 1.03722155204992 0.825002886103061 0…
3.94863611523523 3.99856613739585 3.99337019944558 3.98453814626009 4.05266410637098 4.08762211966735 3.99466410637098 4.00067810193885 4.08945417285284 4.09179006648186 3.98062211966735 3.93645417285284 3.83390203102487 3.896 3.9886501108031 4.0885941285316 4.15028622603833 4.2773002216062 3.97462211966735 0.847562343423856 1.5421971735623 1.27950144570648 1.03619469534627 0.821707165063742 0.75…
3.97299970782215 4.02399969564807 4.00899981738884 4.01499963477769 4.08099965912584 4.11399968347399 4.02599962260361 4.03399959825545 4.102999841737 4.11799968347399 4.00199974434438 3.94599989043331 3.84499986608515 3.97799900172568 4.01299970782215 4.10099985391107 4.17799967129992 4.30399968347399 4.00499963477769 0.845410025565562 1.53506008740987 1.27992999269555 1.03310003749616 0.8180100…
4.01220789052196 4.05519189894335 4.03820789052196 4.03326386104711 4.10819189894335 4.14018390315405 4.06811993683959 4.06026386104711 4.13618390315405 4.14423187788988 4.03620789052196 3.9732478694685 3.85719189894335 3.98320789052197 4.05322388210058 4.12133582315087 4.21115991578613 4.34014392420751 4.03029584420433 0.840154381894017 1.53197799578931 1.28015824092635 1.03042017044252 0.816644…
4.03764414677541 4.07867152010038 4.06364414677541 4.06554834013802 4.13167152010038 4.16268520676287 4.08279470006274 4.09254834013802 4.15868520676287 4.17260308678796 4.06164414677541 4.00357571346299 3.88067152010038 4.00864414677541 4.08061677345045 4.16242516017567 4.23072626675032 4.35775364007529 4.06649359348809 0.844361147351318 1.53295631333752 1.27994301106575 1.02799394292296 0.80735…
4.07102623949891 4.10802492752396 4.09402230357407 4.09202492752396 4.15001836764924 4.18201180777451 4.11503345536111 4.13002295956155 4.20700983981209 4.20102230357407 4.09503083141122 4.0230432951732 3.88002951943627 3.91309249423366 4.11302295956155 4.18802427153649 4.24701639968682 4.3750144317244 4.09302427153649 0.840429061937914 1.52169665827285 1.27060320121887 1.02260446346573 0.8046933…
4.1112099896874 4.14615345400233 4.12816960705521 4.13015345400233 4.17821806621384 4.20016960705521 4.16614537747589 4.16523421926672 4.2223149845311 4.23523421926672 4.14214537747589 4.08940382632193 3.92525037231959 4.05422614274028 4.14829075495179 4.22512114789658 4.27217768358165 4.39718576010809 4.13017768358165 0.838979485622846 1.53183394260517 1.2754362252267 1.01416208500409 0.79462226…
4.13665095002456 4.16474492501795 4.14871807501983 4.14874492501795 4.2046375250255 4.22071807501983 4.183758350017 4.19361067502739 4.26047642503684 4.26361067502739 4.159758350017 4.13832875004723 3.95558382502928 4.08162410002645 4.183516700034 4.23979862501417 4.29370465002078 4.41969122502172 4.15170465002078 0.836494099497601 1.53110006874929 1.27013276349488 1.01320315649907 0.794896241000…
4.17093847387022 4.19095295060664 4.17395476019869 4.17894571223843 4.22895656979074 4.23996561775101 4.22991675876559 4.22494390264638 4.27896742734306 4.29394571223843 4.19393847387022 4.14698552326358 3.96797828489537 4.09497647530332 4.21095114101459 4.26196018897485 4.29899095203974 4.42099819040795 4.18593847387022 0.837248570422279 1.53051104956339 1.27119793706506 1.01604482456673 0.78556…
4.20920821213611 4.22039831886909 4.2190905270157 4.20421726483769 4.25813579052355 4.26615389592669 4.24919010673297 4.26219010673297 4.31632589725653 4.33029873915182 4.23121726483769 4.24547074048165 4.03349789858636 4.15950695128793 4.25217200132983 4.28419915943454 4.30208147431413 4.42906336891099 4.22019010673297 0.839112764309214 1.5355465244156 1.27742619786534 1.01095507598335 0.7921002…
4.23168846860618 4.26340402689877 4.2288645515679 4.22767492376297 4.27279682735185 4.28276973766543 4.2697155582926 4.2827155582926 4.35151238564445 4.36255302017408 4.25467492376297 4.29629566815309 4.08725503362346 4.21424148878025 4.27074264797901 4.30570201344939 4.31087809641111 4.43590518609753 4.2407155582926 0.840490901771074 1.5384103136094 1.27701568883415 1.01366248078431 0.7932046943…
4.25699102885364 4.27599569384975 4.25698995231608 4.25399067000778 4.29999031116193 4.31298923462437 4.30598708154924 4.32398528731997 4.37998995231608 4.39198959347022 4.27999102885364 4.34598241655313 4.13598277539899 4.26498205770728 4.30098923462437 4.32399354077462 4.31599820577073 4.44099820577073 4.26998959347022 0.843099070589237 1.54040929666213 1.28257800122859 1.01199061362641 0.79225…
4.2832169817143 4.31615269083599 4.28620894535451 4.2701446544762 4.32023305443387 4.33920894535451 4.32724109079366 4.34923305443388 4.42024109079366 4.42529734531218 4.3042169817143 4.38028127259261 4.17740181798944 4.30239378162965 4.32522501807409 4.37404821815873 4.32402410907937 4.381 4.29228127259261 0.845212893089524 1.54221089453545 1.28369218035302 1.01670655490116 0.797612627620742 0.7…
4.30962985006335 4.33473952411866 4.31164355932027 4.28775323337557 4.34860243154953 4.36464355932027 4.35658872229262 4.37760243154953 4.44958872229262 4.46149275749423 4.33062985006335 4.41452017600805 4.22631453715436 4.35032824641127 4.35261614080644 4.37991774445852 4.32695887222926 4.381 4.32652017600805 0.845565064667511 1.54475435593203 1.28639216245092 1.01872175893076 0.801584340416934 …
4.33096294226453 4.37093647245348 4.33396117761046 4.31395411899418 4.36597000088081 4.38995588364825 4.38894353106976 4.40195764830232 4.48693470779941 4.5019294138372 4.34597353018895 4.4449470603779 4.29587823886916 4.33902117584884 4.37795588364825 4.39397529484302 4.33298941207558 4.46085882767439 4.34197353018895 0.845490141172326 1.54856332960762 1.28513229405029 1.01956855298366 0.8006916…
4.36122145047551 4.39224070703859 4.36125996360168 4.33821182219396 4.40910591109698 4.42320219391242 4.41714442422316 4.43022145047551 4.51219256563087 4.53232736157249 4.37921182219396 4.48332736157249 4.35557769689262 4.39740572910538 4.40523107875705 4.43200962828154 4.36110591109698 4.39132736157249 4.37821182219396 0.845717344319584 1.5468144021839 1.28373717857956 1.02294394759543 0.800024…
4.38369004572882 4.4166630931835 4.38763614063818 4.35970352200148 4.41985176100074 4.44371699827414 4.4317978559101 4.45269004572882 4.5317304745468 4.56554180672956 4.40070352200148 4.51654180672956 4.4141914236404 4.54003246419163 4.42867656945616 4.43298652372734 4.37185176100074 4.42454180672956 4.39970352200148 0.848491727385645 1.54523183156171 1.28852396626397 1.02334447472821 0.805573454…
4.41095252858973 4.45493318838555 4.41195780319087 4.39194373758783 4.44894901218898 4.47095252858974 4.46494197938745 4.48394549578821 4.57093143018517 4.59195428679012 4.42895077038936 4.54495077038936 4.49186461857073 4.61387340957263 4.45695077038935 4.45396307779202 NaN NaN 4.43194373758783 0.849348558275688 1.54489056262412 1.28393819321377 1.02132356914677 0.802994676813011 0.7391935164007…
4.4321847649799 4.47125706431986 4.43325706431986 4.41720886475989 4.46716869845991 4.49412853215993 4.49415263193992 4.49924903105986 4.5881847649799 4.61720083149989 4.45020083149989 4.57508836585995 4.56353019515971 4.6885542949397 4.4751767317199 4.47208033259996 NaN NaN 4.45424099779987 0.850558914101206 1.54076666197102 1.28559429356801 1.0207291163414 0.801262770066004 0.738428268623017 1.…
4.45468415358313 4.50256056150696 4.46456056150696 4.4426429562244 4.48771161848894 4.50978028075348 4.51273908339476 4.52957429395987 4.61068415358313 4.64165668867731 4.47465668867731 4.58584894301802 4.6280936581081 4.75605246074938 4.49669788603603 4.48186267547092 NaN NaN 4.48358802641277 0.849208950785012 1.53670698967957 1.2824639438493 1.02062151056982 0.800382359207617 0.734564243188985 …
4.48195038859986 4.52396141335544 4.49294855114059 4.47094855114059 4.52093936384427 4.53495406351839 4.54893385146648 4.55495406351838 4.63894855114059 4.66296141335544 4.49895590097765 4.6029687631925 4.68389893974045 4.8049118019553 4.5279430387628 4.51394120130353 NaN NaN 4.50695773843691 0.847732682690526 1.5361010106026 1.28291908127037 1.01941222332571 0.799751139224744 0.761570186479337 1…
4.50327420508632 4.55318549167604 4.5112822699418 4.49419355653152 NaN NaN 4.57319355653152 4.58319355653152 4.65416936196508 4.6831209728322 4.51729839965276 4.62113710254316 4.70509677826576 4.8301209728322 4.55023388080892 4.52622581595344 NaN 4.52813710254316 4.5341612971096 0.845800079806965 1.53478290334797 1.28272669298846 1.01453838660811 NaN NaN 1.30224822404861 1.0449866127607 0.8303965…
4.53654344620463 4.57569115478549 4.54553001815183 4.51767772673268 4.55178515115512 4.57275829504951 4.59667772673268 4.60667772673268 4.6747180108911 4.69779857920793 4.55350316204622 4.63777172310232 4.71683886336634 4.84479857920793 4.57861058646866 4.55362401452146 NaN 4.54477172310232 4.5537314389439 0.843383167290428 1.53513516590099 1.28111215628713 1.01312933639604 0.791710544920791 0.72…
4.55896105568072 4.60794335371741 4.56396813646604 4.54295574509173 4.59292742195043 4.59995220469907 4.63692919214676 4.63794512391374 4.7009539748954 4.71397167685871 4.57296636626971 4.66994335371741 4.73995928548439 4.84000885098165 4.6049539748954 NaN NaN 4.55498229803669 4.5829486643064 0.838249045703251 1.53309362890248 1.27690741712263 1.01108359349855 0.792628336015449 0.72479796427422 1…
4.59419997653205 4.63126663537606 4.59822497359855 4.57221664124305 4.60726663537606 4.62324163830956 4.65532496186458 4.66521664124305 4.72615831475454 4.73615831475454 4.61117497946554 4.71504999413301 4.76609165591052 4.89307499119952 4.63719997653205 4.59904999413301 NaN 4.43097488559373 4.61219997653205 0.837483668583216 1.5338616676445 1.2807850005867 1.00931750029335 0.787665416031076 0.72…
4.61766864585814 4.66255819447752 4.62462722659041 4.59764103301298 4.63855819447752 4.65159961374525 4.69346154951947 4.69064103301298 4.74473767797103 4.75473767797103 4.63171006512587 4.72091716146454 4.77684812935165 4.9018757421968 4.66066864585814 4.60491716146454 NaN 4.54538464855842 4.63566864585814 0.835567060588252 1.53288380642258 1.28019828385355 1.00902414192677 0.788301025825325 0.7…
4.64894500791286 4.68695742548092 4.65993791215968 4.62894500791286 4.66794855578945 4.67895210366604 4.70897339092558 4.72094678185115 4.76696097335751 4.77895742548092 4.66194678185115 4.75294323397456 4.81093968609797 4.93593968609797 4.69394146003627 4.68086518068959 NaN 4.60789178976401 4.66395032972774 0.835340354787659 1.53448712621996 1.28114829701924 1.00735296247695 0.785794470324503 0.…
4.67522504139684 4.72121700420409 4.68815270666214 4.66120896701135 4.70021700420409 4.71321700420409 4.73924915297507 4.74020092981861 4.7902732645533 4.80328130174605 4.6932009298186 4.76618485543312 4.81603214877098 4.93983925614512 4.71923307858958 4.73504018596372 NaN 4.63310448350567 4.6942009298186 0.836876683479911 1.54255832479946 1.27886070207628 1.00905933575352 0.787646522736056 0.721…
4.70265907723703 4.74767125304999 4.7067686595537 4.68668342886295 4.72667125304999 4.73967125304999 4.76962254979814 4.76469560467592 4.82358602235925 4.83757384654628 4.71769560467592 4.78871995630184 4.81995129674815 4.92024351625927 4.74764690142406 4.73993912093518 NaN 4.64584171443148 4.71869560467592 0.840129576300962 1.54479223914644 1.28260348839448 1.01263555828268 0.790879819817221 0.7…
4.7290055527832 4.76900658107638 4.74200534712456 4.7220039075141 4.76000596410047 4.77200719805229 4.7930055527832 4.78600452449001 4.8590039075141 4.86700575844183 4.74400596410047 4.80300370185546 4.82600102829318 4.92000061697591 4.77500452449001 4.79700267356228 NaN 4.7209944472168 4.7460055527832 0.841111316215276 1.54440096453901 1.28493164115592 1.01610060669298 0.794300740371093 0.739839…
4.75618602451613 4.80116176044881 4.76816176044881 4.74126690474053 4.78924264067321 4.80725881671809 4.82018602451613 4.80813749638149 4.87823455265077 4.89525881671809 4.77319411253857 4.82109705626928 4.831 4.92283823955119 4.79718602451613 4.81021028858345 NaN NaN 4.77320220056101 0.84753369790575 1.54912024920393 1.29289964733128 1.01914018145021 0.797971012837027 0.739192051153436 1.3058786…
4.77868264024229 4.82072403499329 4.7877240349933 4.77354465773894 4.81858605248994 4.83855845598927 4.84268264024229 4.8247654297443 4.90659985074028 4.92655845598927 4.79666884199195 4.83283442099598 4.831 4.9032759650067 4.81968264024229 4.83564124549128 NaN NaN 4.79765504374162 0.850399571126518 1.55277839454375 1.29164766176043 1.03004614950876 0.806558851362057 0.740649440607001 1.310554044…
4.79895924713485 4.84794498363205 4.81294905891856 4.80493683305902 4.86191238133993 4.87592460719947 4.85796943535114 4.84895109656182 4.92496332242136 4.94695924713485 4.81895517184833 4.84896739770788 4.83399388707023 4.91497554828091 4.83796332242136 4.88290423076689 NaN NaN 4.81596332242136 0.854312093944161 1.55557439648104 1.29439435572818 1.02735580728328 0.807807697463119 0.7397518746317…
4.82217382477347 4.86623176636463 4.84112416055248 4.82619865688397 4.88726487584529 4.90928143058562 4.88514899266298 4.87016554740331 4.94814899266298 4.97309932844199 4.84016554740331 4.86708277370165 4.83504138685083 4.91805794159116 4.8602152116243 4.89438075902761 NaN NaN 4.84017382477347 0.855686373575027 1.55530688583514 1.29666756364265 1.03117861939867 0.812439726692593 0.74890047634010…
4.8427107780868 4.8936143707824 4.85579341291914 4.84966946067063 4.91855928089417 4.94253173595005 4.90275209550297 4.88972455055885 4.96575209550297 4.98483473033531 4.85972455055886 4.87686227527943 4.83993113763971 4.9249035926956 4.88564191572651 4.93936646628537 NaN NaN 4.8607107780868 0.856439395196516 1.557301904157 1.29992413766805 1.03928582620665 0.823040706402899 0.75368265261164 1.32…
4.86495470625568 4.9089691179016 4.87995058864255 4.87295264744911 4.94394852983599 4.97593205938351 4.91597323551472 4.90796294148192 4.98396294148192 5.00994852983599 4.88195470625567 4.8819897059672 4.84598764716064 4.9299897059672 4.90496088267536 4.95796294148192 NaN NaN 4.88395264744911 0.856919032360917 1.55802855883541 1.29658697935424 1.0469144971866 0.830953982484961 0.762052870729419 1…
4.88908014687429 4.93017632312343 4.898168308436 4.89813624968629 4.97120838187315 5.01021639656057 4.93915227906114 4.92918433781086 5.01314426437372 5.02814426437372 4.90510419093657 4.88804808812457 4.84902404406229 4.93495992656286 4.92408816156172 4.991168308436 4.89645683718343 5.02044080780858 4.90808014687429 0.858658138262606 1.55652270663444 1.2992947103063 1.04846819334046 0.8327075888…
4.89886131284781 4.95169488826518 4.9187087569804 4.91476423184127 4.9966394134043 5.03662554468908 4.95773649441084 4.95168101954996 5.03075036312605 5.04575036312606 4.91781970670215 4.89391678770869 4.85195839385434 4.9300693435761 4.93484744413259 5.0117087569804 4.95220948323251 5.07423722066295 4.91786131284781 0.857210525698524 1.55563262053085 1.29864915335204 1.05068851801645 0.837294955…
4.92198621975402 4.97298741803628 4.94198621975402 4.94098442233063 5.01698801717741 5.06598262490724 4.97698861631854 4.97598562061289 5.05198741803628 5.06798681889515 4.94198562061289 4.90099580601209 4.85699700429435 4.93499700429435 4.96498202576611 5.03598562061289 5.01096524981448 5.13696285324996 4.94398442233063 0.856800233665041 1.55573992810306 1.29627141996448 1.05346835236189 0.83903…
4.93815338961308 4.99119375530073 4.96411302392543 4.96015338961308 5.04016146275061 5.09016146275061 4.9981049507879 4.99215338961308 5.06728255981357 5.08714531647555 4.95712917020049 4.91206458510024 4.85702421941259 4.93305651196271 4.98112109706296 5.05134714491381 5.06539558373899 5.18641980315158 4.96217760902567 0.856434973273656 1.55664054373855 1.29455023150359 1.05102886976075 0.837386…
4.95673705965289 5.0146678648247 4.97780625448107 4.97873705965289 5.05972322068725 5.10972322068725 5.01082009344671 5.01073705965289 5.10151563620269 5.10475089861852 4.9727785765498 4.9198892882749 4.85995848310309 4.93990312724054 4.99579241551544 5.09340492447759 5.11332189068376 5.23728037378685 4.98369554275597 0.853402900793476 1.55428335190719 1.29336674514842 1.05089193745519 0.83693636…
4.98698485323146 5.03698889236974 4.99998889236974 4.99898990215431 5.07799091193888 5.12599192172345 5.03498788258517 5.03398838747745 5.10999596086172 5.12498990215431 5.00298485323146 4.92999495107715 4.86099949510772 4.93600201956914 5.02598485323146 5.10299545596944 5.17297021135521 5.27398182387776 5.00698838747745 0.851640868414729 1.55349038371814 1.29536898011758 1.0516796011351 0.838179…
4.99321443173258 5.05725017035467 5.01924123569915 5.02019656242153 5.09418762776601 5.13915188914391 5.05326803966572 5.056187627766 5.12615188914391 5.14320549707705 5.01418762776601 4.95308934655524 4.86409828121076 4.939 5.03224123569915 5.125187627766 5.19217869311048 5.31520549707705 5.02624123569915 0.849712398728618 1.55047516847183 1.29420480427142 1.0485682130689 0.833200089346555 0.764…
5.01667780101339 5.08462410118229 5.04563752614006 5.04170465092894 5.11471807588672 5.15577177571782 5.08259725126674 5.07671807588672 5.14277177571782 5.16569122597117 5.03471807588672 4.96286575042225 4.87485232546447 4.939 5.05863752614006 5.14571807588672 5.21173150084449 5.33769122597116 5.05263752614006 0.847786447166818 1.54885228542991 1.29144785838093 1.04837268499156 0.833209865750422 …
5.04197819433934 5.10498255547147 5.06598255547147 5.06298168324505 5.13098604437718 5.16599127773574 5.10398168324505 5.10097906656577 5.16597993879219 5.19097819433934 5.05897906656577 4.98098429992433 4.87899651109429 4.93800087222643 5.08297906656577 5.16997906656577 5.22898517215075 5.35498517215075 5.07098429992433 0.845761744452853 1.54735129089511 1.29086047972453 1.0463018055087 0.829073…
5.06728867927958 5.12419245285305 5.08819245285305 5.08316037737755 5.14416037737755 5.17108018868877 5.14115235850867 5.12818443398418 5.19419245285305 5.21319245285305 5.0832806604107 5.00616839624642 4.88240896231274 4.94193018878976 5.10928867927958 5.18813632077091 5.24912028303316 5.37312028303316 5.09323254719744 0.843406608488975 1.54913759433934 1.28867308018667 1.03888318396145 0.819753…
5.10250635385599 5.14767090257066 5.11167090257066 5.10272575214222 5.16372575214222 5.18086287607111 5.15973946453511 5.15068461496355 5.21767090257066 5.23667090257066 5.11752006624888 5.02671203974933 4.93230066796266 5.05540936242486 5.14450635385599 5.20476688932088 5.26379431410666 5.38779431410666 5.12160234060622 0.841772899696125 1.54884411371787 1.286608933149 1.03805165553396 0.8140203…
5.12995350030982 5.17495350030982 5.1474831287347 5.13095177809907 5.17498105568178 5.19597416683879 5.19493972262384 5.18897687113497 5.25297870222777 5.26547706470306 5.14295694473131 5.05595005588832 4.90904133305794 5.20654932496642 5.17494833367757 5.23547941815707 5.28499060042892 5.41299314745103 5.1429638335743 0.841700086110537 1.54892984500103 1.28367344064613 1.02243691815398 0.7999740…
5.16020234160582 5.18125243429795 5.17562461308715 5.14818615427735 5.18711331129926 5.19912140496349 5.20418512202079 5.21121620635701 5.27624113251006 5.29019687542093 5.17069661735678 5.14330517214754 4.94116187328466 5.20357187523756 5.20024280992698 5.24512441953904 5.2960242809927 5.42402832782481 5.16420901591727 0.844569631460437 1.53168873235881 1.28278776401663 1.01765008958599 0.794653…
5.18466336736389 5.21210884377838 5.19080228806557 5.18076862480196 5.20929389982165 5.22227539421732 5.2267038368055 5.23766689912212 5.30561804143659 5.31418871590885 5.19469210061653 5.18051962693915 4.96073069389111 5.2123915049048 5.22959604083666 5.26030482659633 5.29895960408367 5.42745287143094 5.18966851795069 0.845733976286521 1.53826220416036 1.28619841241927 1.00502875992717 0.7880521…
5.19296967745258 5.2279738812069 5.21695934142083 5.20196661833785 5.22697186052769 5.23947273656732 5.25894927398903 5.25846601089816 5.32497012249638 5.34145669925398 5.21546704933368 5.2149433962636 4.98296145425615 4.99896145425616 5.23847477129449 5.27897010844842 5.3049899325682 5.43099386772257 5.21446152449594 0.835061162199529 1.53677672716372 1.28211109218434 1.0089639597881 0.787875072…
5.21822365578176 5.24422084777887 5.2307180955264 5.21668674243317 5.25183513964108 5.26429404216336 5.27577248920504 5.27825781687789 5.34776062488078 5.36423340016624 5.23675776112746 5.2863308440111 5.06317539892073 5.18408717864854 5.26473827235849 5.29221878358952 5.30454877767285 5.40323891005782 5.22929404216336 0.841271956070586 1.5377152680463 1.28476201602544 1.0107963171253 0.796006696…
5.24268186529213 5.26818605592235 5.25468964611068 5.2372342388226 5.28852324671174 5.29658160596659 5.3061118316937 5.30663308194999 5.37662889131977 5.3896680987492 5.26463368239187 5.32153043331989 5.08075220222725 5.19437519733505 5.29066121547773 5.31618874856359 5.30993056684346 5.37636960445977 5.26158160596659 0.842055081773096 1.53882041315734 1.28663578220782 1.01315964390043 0.79141491…
5.26198226139632 5.3024794374125 5.27197791740832 5.2549825437947 5.30647939678192 5.32297543626483 5.32348027766791 5.32547763500994 5.39947373493481 5.41597307600525 5.2824825437947 5.35596684936137 5.15896057514719 5.22994217761395 5.31048374076991 5.3324796791803 5.31449757929846 5.37100408834072 5.27798282619308 0.836653744800098 1.53852400411305 1.29162930352187 1.01339249886805 0.799162893…
5.28461616986941 5.31962463966567 5.28964144600986 5.27910023404351 5.33113746205339 5.34771031028489 5.34162601206727 5.34964144600986 5.42265875423736 5.44067033747181 5.3011538997626 5.38064455944805 5.20393019627098 5.34726152880744 5.33459089372896 5.34014321815645 5.31751245375273 5.37278121320316 5.30014281841146 0.845358773275114 1.53932091692843 1.29489894562118 1.03053532663988 0.809863…
5.30030278109398 5.33678595520581 5.30875973290684 5.2928284053222 5.34976613896389 5.37713537291143 5.35928134336101 5.36875973290684 5.44422949683381 5.46420686295934 5.32223650096162 5.40025392492053 5.2627641670446 5.38851212915037 5.34684582928111 5.36273283262996 5.31947676805478 5.41796925368443 5.31975512106203 0.847957656707924 1.54397397739592 1.29779186509026 1.0340512933941 0.81588979…
5.33296510361193 5.35446924409449 5.33645133572502 5.31046919296389 5.37795068488127 5.40295511510392 5.38245954532656 5.38996301792183 5.4649638221574 5.48446476274124 5.33797268260269 5.44392341861456 5.31940142089314 5.39598754765469 5.37796335879252 5.36599466328058 5.33048068768182 5.40701996316193 5.33597186132359 0.858645062161088 1.53671306989237 1.29429631863333 1.03225830846803 0.817013…
5.34414821342489 5.3786756837157 5.35166014711687 5.33813098936893 5.39870568519219 5.42968817989339 5.40516875914484 5.41414157009687 5.48762018064836 5.50612434604092 5.36214461051803 5.46125809458816 5.38002265776192 5.48270825321942 5.39015237881745 5.37205831549586 5.33523805810369 5.44784568932415 5.36263211434034 0.850743566195369 1.54424565515868 1.29635388529746 1.04395631598162 0.818395…
5.36226318631831 5.40021619821459 5.37124366466674 5.3542841836452 5.42367891379877 5.45269883293811 5.4257331660033 5.43128123229456 5.50230801804694 5.52130222962145 5.37977113111889 5.49307523390344 5.44367526612038 5.56984243413195 5.40875739789282 5.37891896204309 5.36508544935489 5.49138887143966 5.37878849639538 0.851208002315095 1.54310008672384 1.29675705406429 1.04783752084182 0.8227487…
5.38548405611173 5.42848062375647 5.39348482954191 5.37598152417461 5.44098499885919 5.47548139718664 5.44348753079632 5.45348231876944 5.52948217061681 5.54448311336427 5.40598139718664 5.51448497769453 5.50494991153867 5.60399620600541 5.43198068725045 5.38500042329322 5.341 5.47852576382914 5.39698104704969 0.852069993553979 1.54937459391467 1.30036890972569 1.04478755615223 0.824220641447132 …
5.40515334114151 5.44415268619338 5.41320238085293 5.39466451945127 5.46268067918154 5.49268402323172 5.4662190317943 5.46969202122834 5.54119952801385 5.56263669020015 5.42415268619338 5.54208634059246 5.57126115035882 5.69626531309416 5.45116133913813 5.38661220499919 5.34809882879849 5.47359148575 5.42467684392027 0.851769914012599 1.55132037037625 1.29793643339409 1.04023293864906 0.825385714…
5.42424804486439 5.46325220168777 5.43867722309324 5.41523258070676 5.48520399458511 5.51570126467954 5.49364551935405 5.49368749122164 5.56617683538127 5.57977974860359 5.44325220168778 5.55285888402151 5.60356314238851 5.72905521645371 5.47123427140648 5.40082418659484 5.36033510621711 5.48484472285163 5.44670984210821 0.849889730349532 1.54760786791708 1.29301409363815 1.03934634263709 0.82122…
5.4459851112998 5.48297920793001 5.45997546068756 5.45047851556791 5.5144792840452 5.53898363143162 5.51198710714528 5.5149851112998 5.58048814715136 5.59848315351191 5.46448349017856 5.56549189439381 5.64344550690236 5.76594581648874 5.49398427768465 5.40900004610907 5.3375477180551 5.40857656669636 5.46648359337402 0.845756859920277 1.53545375356595 1.28866632129753 1.01665455402647 0.795210745…
5.47068405036253 5.51913748421452 5.48569904009907 5.47213054290363 5.52761610672446 5.55116052237671 5.53715757341177 5.54015566782782 5.60262839240787 5.61068405036253 5.49166236422691 5.59262384650454 5.66063613218796 5.77512488988555 5.51418165495496 5.43707169107221 5.38155565795466 5.46290361577191 5.49217735396345 0.844421447458715 1.54497344090271 1.29045597359531 1.0409902262545 0.813984…
5.49222162200839 5.53479381257121 5.50919810565789 5.48730297468154 5.5413238949671 5.57025594198055 5.5557610003125 5.55776701319802 5.61730721225781 5.63222162200839 5.51025607577845 5.60681391210111 5.67579722939181 5.78881486665468 5.53572408427541 5.44539184795366 5.38841440975058 5.51487025066654 5.51273255942796 0.841590926317411 1.54297529167903 1.29050379652448 1.03498103499459 0.8128204…
5.51997657646377 5.5584806998346 5.53547410318104 5.51697360863018 5.57198202022211 5.59348202075051 5.58347608191291 5.58348053498431 5.64148399948238 5.65847954641097 5.53847872057433 5.630474763639 5.68799191652344 5.79649191599504 5.56247855572404 5.46248828506148 5.4149821866576 5.53798020739733 5.54097657752058 0.839763991432467 1.54007826548354 1.2864207559435 1.02555140659418 0.8003113184…
5.54472967515011 5.58322202946394 5.55477948337745 5.53623816385992 5.59111753638661 5.60760627861327 5.60720003491773 5.60817986692276 5.65920491154037 5.67570087794138 5.56420936665119 5.64617320476418 5.70060224501428 5.81354033598995 5.58972550104717 5.50462241300925 5.42313714236582 NaN 5.5597542982559 0.838962690816575 1.54162387482123 1.28844071343852 1.02796507859076 0.810048957629905 0.7…
5.57214272160165 5.60965997734131 5.58807094126044 5.56463227031129 5.60530366033194 5.62033124505374 5.63117986815535 5.62971450194286 5.68367974584714 5.69968667260464 5.58917622131429 5.6667396962067 5.71283817181125 5.81843073242497 5.61664851428427 5.51930353802373 5.43976449024489 NaN 5.59010456328128 0.838045233750127 1.54328314001915 1.29201046032425 1.02854440077613 0.80814871175019 0.74…
5.59498792246652 5.62199030134135 5.61248527257445 5.58548780703099 5.62699209803553 5.64498513456433 5.65199190230764 5.65748094142374 5.71648174190688 5.71701520673924 5.61348610820076 5.68648533029222 5.72399223604566 5.84847905687165 5.6384903992053 5.55749131512397 5.44199656719637 NaN 5.60949038163371 0.834252256194689 1.53585867754891 1.28890528017154 1.02799557986218 0.809862456863832 0.7…
5.62764857642211 5.66262962239156 5.63320448402262 5.61319748022825 5.654673107101 5.67066586697919 5.6851244396223 5.68166404595409 5.73572351682898 5.75018307876045 5.6461424831403 5.70712139298139 5.73455871791397 5.83355871791397 5.67362732871158 5.59860714906522 5.47509686230251 5.59609686230251 5.6371761537419 0.841421988449264 1.54627045926653 1.29220373517371 1.02736791484222 0.8088539174…
5.64723055704256 5.6812534038641 5.66211450121178 5.64162391289 5.67917345613919 5.69319420429869 5.70226876381047 5.70518825603054 5.76608787556314 5.77516163038191 5.66474294285486 5.72377495671662 5.74288908774435 5.84188908774435 5.69027012855851 5.61280511655434 5.48683205761999 5.60783205761999 5.66216726323304 0.844414417340239 1.5489182615118 1.29655367680354 1.03261351619072 0.8134169312…
5.67198760547996 5.70397920367102 5.67948779195982 5.66348459114908 5.71047764796966 5.7259812575033 5.72798055501094 5.72498236871856 5.77649865632393 5.79748573812754 5.69098397806473 5.73499645177501 5.74699630105836 5.84599496760004 5.71548579177234 5.72686331286323 5.50297098067809 NaN 5.681986885106 0.84855828379833 1.55224955380237 1.30255605475166 1.03635094171423 0.806775330034952 0.7425…
5.70212945065213 5.73015374594072 5.71412534967889 5.69864150513117 5.73574274585198 5.75672665250986 5.75715772269362 5.75562541178906 5.82364169146167 5.83417806193269 5.72063759048844 5.76108899991126 5.75502019431535 5.82175169312044 5.74413752837827 5.77425533861913 NaN 5.68521002087964 5.71512534967889 0.849737939243527 1.55324400758393 1.3022444078518 1.03426704287584 0.804450785147222 0.7…
5.71778720366353 5.74874854555792 5.72929088844231 5.71576290978083 5.76510238598854 5.78413367453661 5.77623824100595 5.7707941983289 5.84077283944062 5.85571099074783 5.73727652421939 5.77185384043062 5.75746502667316 5.85213473507014 5.7607732143328 5.80510677778967 5.6097407797272 5.72751102103283 5.7302908884423 0.850091629817188 1.55372856073132 1.30217455600192 1.0369363126441 0.8075740683…
5.73551273307812 5.76151610007778 5.74851096439199 5.73701158879722 5.78801707997181 5.80801256869124 5.79500871174457 5.78851046845924 5.8655108359195 5.87951034597249 5.75551224313111 5.77850649501155 5.75750538664504 5.84902283729073 5.77751248211888 5.82551283760768 5.65301806906519 5.71152156730945 5.7465129720659 0.847482064560948 1.54981387672167 1.3007539994785 1.03340730708595 0.80719264…
5.76660162289846 5.80108535542629 5.77716261778532 5.76714633675688 5.83163006928471 5.84222765513893 5.81862195994992 5.81562602410671 5.89415447320422 5.90616262049657 5.78461382350258 5.79405690904004 5.76906098404184 5.89428037285822 5.8080894304281 5.85870733435499 5.68934975065159 5.76681712623585 5.77910162289846 0.851447847189855 1.55757382356884 1.29881586702125 1.03977203841743 0.814692…
5.77884434264045 5.81136931874359 5.79675075613452 5.78477585537241 5.84730083147555 5.86965114724534 5.83331309788457 5.83080687848574 5.91276334269388 5.92575073150757 5.79832561056309 5.8009128299085 5.77640651200186 5.86783732515411 5.81886300083696 5.88368224423952 5.73146301378245 5.80501377867806 5.79134434264045 0.851188285445525 1.5562271033468 1.30072559165745 1.04122151325082 0.8143493…
5.7949926666175 5.83298648805707 5.81548900285265 5.8134856190141 5.88397654461927 5.90348050586885 5.86097325896684 5.85448445833922 5.92600889850744 5.94300928539907 5.81549112197739 5.81049546719219 5.77999536607968 5.90648230702403 5.83399170231483 5.91048359222266 5.80901315431535 5.83202243971443 5.81398474997114 0.850252916203224 1.55416800474934 1.30254454289571 1.04561645306251 0.8181613…
5.81213230448672 5.85664756409618 5.8461092622604 5.83666351136026 5.9086831589176 5.93621013065538 5.87566820493242 5.87366328214205 5.95766789930814 5.97415988747307 5.83163238089279 5.82305455472413 5.78348428195413 5.8750497847459 5.85312845138133 5.92964439864541 5.83053776462446 5.89115593161947 5.83563623399819 0.850019682809304 1.55206295854033 1.30222057116033 1.04321655820043 0.82083267…
5.8287850581068 5.87526390414165 5.85981885571272 5.85723345021459 5.93169925778989 5.96265862169903 5.89671627843864 5.89423655020189 5.97872041175504 5.99423615538312 5.8482840247777 5.82991046118546 5.78152735393976 5.88142866629051 5.86929086326263 5.94776040933558 5.8981172554954 6.03825845324865 5.85277821962186 0.846836412164546 1.54802678180127 1.30041427301336 1.04530878599041 0.82178105…
5.84349272526767 5.88899214676344 5.87199837032161 5.87848728597906 5.94848664633556 5.98248469978706 5.9184946106769 5.90799119024983 5.9919946106769 6.00499725800818 5.86099363181577 5.83699810341701 5.78599456071139 5.88299672419898 5.8834927975807 5.97798191900348 5.94948299779564 6.09903503787306 5.87448658519629 0.845429512462646 1.54031647859328 1.29625719794906 1.03955847197733 0.82495919…
5.86514766328694 5.92364873067141 5.90565988985029 5.90465180996702 5.98163225068952 6.01265584990866 5.90518092734669 5.93218710205728 6.02063161025884 6.01912586250205 5.88165978311185 5.85055623896757 5.78553603925939 5.85127503624661 5.90415946289651 6.00267168945986 6.01337559171437 6.13539536446876 5.89868774248796 0.84393185089793 1.54739669215864 1.297318305252 1.04078914036894 0.82893243…
5.88326058531485 5.94175204609329 5.92523914236336 5.92325286838291 5.99778205989887 6.03174600537313 5.96077257185756 5.93768752744362 6.01480770919607 6.03480770919608 5.90123999628551 5.85740647962957 5.78994079467846 5.8845307535686 5.92374255805198 6.02372111510049 6.0593881800449 6.18385728068463 5.92169451698353 0.842949025208637 1.54576669248843 1.29466558360012 1.03889310576327 0.8262087…
5.90198934336585 5.96198788654689 5.94699013490646 5.94898545296022 6.02248463193719 6.05248816022123 5.98198645921034 5.95501423106582 6.03401039962502 6.05400711553291 5.9224884928604 5.86500289248811 5.79199741900126 5.89099498541459 5.94099016438888 6.04349077070239 6.1009764005571 6.22447469954622 5.92501696780924 0.840638667953728 1.54638573826685 1.29587253054533 1.0334352824657 0.82101397…
5.90427451326388 5.9652162831776 5.97116637167508 5.96319132742634 6.02619132742634 6.06804991150252 5.96924123892886 5.98116637167508 6.0532162831776 6.06716637167508 5.93927451326388 5.88813309734006 5.79308318583754 5.86102495575126 5.94329946901514 6.0562162831776 6.12804991150252 6.26008318583754 5.95618300884258 0.85005870442559 1.54182595929295 1.3048402849565 1.03818540707944 0.8247910336…
5.9366158496074 5.99069733605431 5.99076718158024 5.98573225881728 6.04873225881728 6.07393015447407 5.99766241329135 6.00076718158024 6.07869733605431 6.08676718158024 5.9716158496074 5.90381374526419 5.80288359079012 5.86396507723704 5.97858092684444 6.08169733605432 6.13393015447407 6.26988359079012 5.97774389973827 0.847549800757729 1.53899364226166 1.30251758898274 1.03882243340136 0.8225565…
5.9610175266299 5.99802538339503 6.02300362619929 6.00201208733097 6.06500785676513 6.08400785676513 6.01401390043061 6.02301571353026 6.09201510916371 6.10901329606406 5.99501148296442 5.92100785676513 5.81000604366548 5.87 5.99801933972955 6.10100604366548 6.14701813099645 6.2830163178968 6.00101087859787 0.841101988365944 1.51062677117172 1.29190073732719 1.031549981869 0.818109159930498 0.752…
5.99024537761201 6.04019936930976 6.02935273031727 6.02224537761201 6.07826838176314 6.09719936930976 6.03732205811577 6.04932205811577 6.11732205811577 6.13124537761201 6.01432972616614 5.93428371786389 5.82015336100751 5.87007668050375 6.03023004151126 6.11132205811577 6.1770306722015 6.30969327798498 6.01925304566239 0.844364695433761 1.53833837609794 1.29306824065997 1.03148580049533 0.816651…
6.02160353876897 6.06567787524978 6.07443008698039 6.05360353876897 6.11256637052856 6.12267787524978 6.07847964463427 6.09047964463427 6.15847964463427 6.16260353876897 6.0564672552208 5.97054159170162 5.8397522117306 5.8798761058653 6.05962831759591 6.15247964463427 6.18095044234612 6.27049557653879 6.0515911493555 0.84113088506445 1.53557493814598 1.28645362854092 1.02711525678408 0.8078512569…
6.04801569150222 6.08801082172567 6.08501028063939 6.07401190389824 6.12000703412169 6.13600703412169 6.09501406824337 6.10401623258851 6.17601190389824 6.18601244498452 6.07301947910621 6.02702110236506 5.86601623258851 6.00401623258851 6.08901569150223 6.15900216434513 6.20600378760399 6.3390032465177 6.07501028063939 0.845831920856307 1.54180112004861 1.29262388499952 1.03863028136487 0.810901…
6.07718228160949 6.10822983333371 6.1041822816095 6.09618228160949 6.13322983333371 6.14918228160949 6.1212060574716 6.13422983333371 6.19827738505793 6.2092060574716 6.10912680459791 6.0662853103453 5.89613472988528 6.03357203448206 6.11818228160949 6.1631822816095 6.21304755172422 6.34505547701159 6.0941822816095 0.849390065114959 1.54392175212652 1.2998123634483 1.0391319303448 0.8130316077586…
6.09971678634483 6.13664290452174 6.12671678634483 6.11871678634483 6.16164290452174 6.17171678634483 6.14667984543328 6.16264290452174 6.23256902269865 6.23467984543328 6.1248029818051 6.10155670906147 5.91279066816792 5.9806649364078 6.14071678634483 6.18571678634483 6.21892611817691 6.35191380453973 6.11671678634483 0.85063436168078 1.55031959194921 1.301340790726 1.03689807509277 0.8181753534…
6.12300111310745 6.14100203263099 6.15000062914769 6.14500062914769 6.17600125829537 6.19100111310745 6.17000111310745 6.1820014034833 6.24700125829537 6.26400111310745 6.15400096791952 6.15400285536258 5.96800329092636 6.10000333932234 6.16400091952354 6.19200082273159 6.21900014518793 6.35499733822133 6.14300082273159 0.841490505737948 1.51531174661077 1.29100034215955 1.01396059575446 0.796680…
6.14613676241357 6.18312871756571 6.16320916604428 6.15810458302214 6.20208044847857 6.21418503150071 6.19318503150071 6.21113676241357 6.27323330058786 6.28723330058786 6.17410458302214 6.21326547997928 6.03618503150071 6.16920916604428 6.18321721089214 6.20908044847857 6.22203217939143 6.29999195515214 6.16020916604429 0.851982155002771 1.55140442466632 1.29815149430879 1.02632092388694 0.81035…
6.16275430956561 6.1987687619441 6.18862423815916 6.17081211907958 6.21185547621506 6.23666759529465 6.21566759529465 6.22775430956561 6.30158088102368 6.31558088102368 6.18681211907958 6.24552307150971 6.05866759529464 6.19462423815916 6.20960978578067 6.21885547621506 6.22594219048603 6.29901445237849 6.18562423815916 0.857104269536693 1.55194205119183 1.30805359740586 1.03250851644413 0.816390…
6.18600870903653 6.21501251924002 6.20201034198088 6.19100707609218 6.24401088629567 6.26401415218437 6.22901415218437 6.25101034198088 6.32201415218437 6.34301415218437 6.21001088629567 6.27901251924002 6.08502667142438 6.22102667142438 6.23000870903653 6.23900870903653 6.23200217725913 6.3030359247757 6.19801578512872 0.85872057697367 1.55389118116308 1.30694079469958 1.03461017418073 0.8198208…
6.20219082713614 6.2381410461441 6.2211410461441 6.20419082713614 6.26418253030413 6.29021571763216 6.25515763980812 6.27019082713614 6.34822401446416 6.3692737954562 6.23015763980812 6.30234846694426 6.1344148416003 6.26984236019188 6.24619082713614 6.25502489049602 6.23602489049602 6.36902489049602 6.22711615564809 0.859777345013758 1.55605576861568 1.30837212264446 1.03494949755521 0.821414148…
6.22472857786827 6.25479938364177 6.23779938364177 6.22672857786827 6.28574037883052 6.31569317498153 6.27377578171727 6.29272857786827 6.37468137401928 6.40161056824578 6.24877578171727 6.34350435958554 6.18340995188755 6.25122421828273 6.26872857786827 6.25796459711325 6.23896459711325 6.37196459711325 6.24083478652851 0.85946377630792 1.55555601849075 1.30507965123316 1.03725226773871 0.821904…
6.248006795301 6.26802247676484 6.261006795301 6.24700993159377 6.31300836344738 6.34201045430923 6.298006795301 6.323006795301 6.39500888616285 6.42301045430923 6.26901045430923 6.36401724961023 6.25902822663492 6.39098013681246 6.29500522715461 6.27100470443915 6.23900209086185 6.31100156814639 6.27700313629277 0.855101724961023 1.54410484557233 1.30335146883045 1.03421516442876 0.8226215942821…
6.26114962691422 6.31109725749424 6.27419451498848 6.26611970153138 6.32917207095135 6.36214214556851 6.31117207095135 6.33614962691422 6.41214962691422 6.44314962691422 6.28911970153137 6.39722444037133 6.31348628747121 6.353620951694 6.30511970153137 6.28007481345711 6.24304488807427 6.31397007461716 6.28314962691422 0.858407107278426 1.55338900261811 1.30616860354757 1.04407600988352 0.8256701…
6.28076768298036 6.32384899393723 6.29969798787447 6.28181414638429 6.35173283542741 6.38077929883134 6.33373283542741 6.35576768298036 6.43176768298036 6.46276768298036 6.30481414638429 6.42665152447054 6.37724496968617 6.4350358843685 6.32081414638429 6.28988384149018 6.24893030489411 6.31004646340393 6.30276768298036 0.859338964941567 1.55588049573851 1.30729664177137 1.04224172164134 0.825689…
6.2970141233884 6.34301098485765 6.3160141233884 6.30201569265378 6.36501203103457 6.39801203103457 6.3530141233884 6.3720141233884 6.44901726191916 6.47301569265378 6.32201516956532 6.44301360029994 6.44103452383832 6.5700360931037 6.33801516956532 6.30000366161922 6.25300313853076 6.31304184707675 6.33300889250381 0.857898399349314 1.55715014123388 1.30616836273312 1.0456088125892 0.82613858766…
6.32413072433642 6.36423693785976 6.3431552351495 6.33213072433642 6.38811438379437 6.42108170271026 6.38013072433642 6.39913072433642 6.48205719189718 6.50311438379437 6.35111438379437 6.46913889460744 6.50740034328028 6.63943302436438 6.36711438379437 6.30704902162616 6.25900817027103 6.39247710265433 6.3501879162336 0.854821453484771 1.55740202540374 1.30302774459346 1.04331303810561 0.8234289…
6.33981450789212 6.39266379555447 6.3617797281219 6.34781450789212 6.40183769440561 6.43088406743258 6.39581450789212 6.41481450789212 6.4889188472028 6.51683769440561 6.36483769440561 6.48580291463538 6.55543193041963 6.69138555739266 6.38083769440561 6.31293044045955 6.25998840674326 6.32974196843151 6.37273335509493 0.852596316692805 1.55524550516483 1.30155738988511 1.04007825774725 0.8221056…
6.37000266138815 6.41000988515597 6.39600228118984 6.37100266138815 6.42500266138815 6.44800494257799 6.43000228118984 6.44200380198307 6.51900114059492 6.537 6.39400266138815 6.50300608317291 6.58600874456105 6.72200342178476 6.41100228118984 6.32700228118984 6.263 6.33299353662879 6.40300342178476 0.841720437228053 1.53364482091453 1.29085028514873 1.02953068055497 0.815300802218427 0.751475038…
6.37727817045342 6.4362418873508 6.40232050073982 6.37830235918851 6.43219955706441 6.46116327396179 6.43627817045343 6.45227817045343 6.52221769861572 6.53719350988064 6.40130235918851 6.51921769861572 6.60913908522671 6.73122374579949 6.41726607608588 6.33319955706441 6.2630604718377 6.31604233028639 6.4122842176372 0.842851737505014 1.54627978622793 1.29159032450597 1.03132985690955 0.81740443…
6.42243571136939 6.47550931423426 6.45434984136039 6.42738664279282 6.46459518424326 6.48766878710812 6.48143571136939 6.49743571136939 6.55755838281083 6.5686074513874 6.45038664279282 6.55455838281083 6.6317178556847 6.76754611566669 6.46046024565768 6.36559518424326 6.27287732855856 6.32291412999099 6.45842344422525 0.839887046775314 1.53975157650856 1.29001962743063 1.03293000455505 0.8165012…
6.4269986515994 6.48299764029896 6.45799898869955 6.43399797739911 6.47099797739911 6.49499764029896 6.48899764029896 6.50499764029896 6.56499764029896 6.5729986515994 6.45399898869955 6.56499662899851 6.63499898869955 6.75400471940209 6.46699797739911 6.37299764029896 6.27599898869955 6.32599898869955 6.46199898869955 0.839280192147085 1.53990991909596 1.28941019888909 1.03165043823019 0.8150104…
6.46013062946543 6.51913879380702 6.49516328683179 6.47013879380702 6.51413879380702 6.52113879380702 6.51622043722291 6.53218777985655 6.5950734790743 6.59913062946543 6.48713062946543 6.58813879380702 6.65613062946543 6.76730208063881 6.50013879380702 6.39922043722291 6.29703265736636 6.42939583872239 6.50213879380702 0.838048530418514 1.54534934685267 1.28792314458996 1.03405150908475 0.789697…
6.47581432077878 6.53580271582745 6.51476790097347 6.48680271582745 6.53080271582745 6.53780271582745 6.54268666631419 6.55473308611949 6.60389555543806 6.61481432077878 6.50281432077878 6.60480271582745 6.67181432077878 6.80357061680092 6.51680271582745 6.42568666631419 6.30095358019469 6.35685876639815 6.51880271582745 0.837872088891239 1.54527092839611 1.28950131602836 1.03303206914938 0.81695…
6.51600992104889 6.55001108823111 6.54801517336889 6.52101167182223 6.54801517336889 6.56401575696 6.57300992104889 6.58500933745778 6.63401050464 6.63801225541334 6.54300992104889 6.62801167182223 6.69100233436444 6.82699941640889 6.55700992104889 6.45902917955556 6.32300408513778 6.35900583591111 6.54601342259556 0.834501120494934 1.53009222931805 1.27931381084996 1.02830207174845 0.81047238688…
6.53327305216851 6.56941371540683 6.57414066323832 6.54126477786037 6.57419858339528 6.59121513201155 6.59021513201155 6.60117376047087 6.65219030908714 6.65921513201155 6.56027305216851 6.64816548616273 6.69502482292441 6.82603309723255 6.57427305216851 6.50935579524988 6.33019030908714 6.36914066323832 6.56922340631969 0.836483629429571 1.53408756665261 1.28588782550103 1.03193845235398 0.81464…
6.56560222189616 6.61839730590327 6.59079508400711 6.57261427577809 6.59771070683357 6.6166865990697 6.6156865990697 6.62174686847937 6.6747227607155 6.6846865990697 6.59260222189616 6.66775892236131 6.6979638383542 6.82995178447226 6.60660222189616 6.55148168307681 6.3527227607155 6.38579508400711 6.59567454518777 0.844017305647923 1.55511132369368 1.29155032856242 1.04241114400212 0.82448885848…
6.58899029362026 6.63199451378537 6.61498987160375 6.58999282571933 6.63398480740563 6.64698733950469 6.63998987160375 6.64499029362026 6.70098902757073 6.70898987160375 6.61599029362026 6.69099029362026 6.70399746790094 6.83599746790094 6.62999029362026 6.59898016522402 6.40797678909194 6.53993500945742 6.61799071563677 0.846698906977238 1.55675941339705 1.2905604473375 1.04146045577783 0.825479…
6.61527546534676 6.66524207560776 6.64426711791201 6.62030050765102 6.67033389739002 6.68630050765102 6.65332554995527 6.66330050765102 6.72139232943327 6.73630050765101 6.64328381278151 6.69713355895601 6.714 6.849 6.65428381278151 6.64347580378077 6.45525042304251 6.59025877047726 6.64227546534676 0.849633006210665 1.56002599323132 1.29997876480649 1.04260008347435 0.82451632712871 0.7472514359…
6.64753513811588 6.69359148501093 6.67554922483964 6.6554928779446 6.70943653104955 6.7214928779446 6.69145061777332 6.6984928779446 6.76733792398323 6.7714928779446 6.67652105139212 6.71277461241982 6.714 6.849 6.68752105139212 6.69919705674562 6.48457739828717 6.62056331156341 6.67453513811588 0.855840549304117 1.55955676162741 1.30100520894005 1.04260985913276 0.824086198158455 0.7485907011884…
6.66500996766101 6.69501876265603 6.69300762232901 6.67301114032702 6.72301700365703 6.74901524465802 6.69900820866201 6.70900996766101 6.77501348565902 6.79201231299302 6.69301172666002 6.72300410433101 6.717 6.85196657901895 6.69800762232901 6.73602169432103 6.54501700365702 6.67201700365702 6.68501172666002 0.849584854837247 1.55227572261009 1.29540705944933 1.03144043388642 0.816161682775713 …
6.68215630085425 6.72717974598239 6.70620319111053 6.69228915658037 6.75228915658037 6.77523445128138 6.71323445128138 6.72617974598239 6.79823445128138 6.81325789640952 6.71313285572612 6.73010159555527 6.71705470529899 6.795 6.71115630085425 6.77328134153766 6.57438293709292 6.70138293709292 6.70520319111053 0.857886180393087 1.56204172256407 1.30748900031781 1.03222102897424 0.819067746656302 …
6.70176252936063 6.74972690876472 6.73169128816881 6.72856067931716 6.78856067931716 6.80464379404094 6.74264379404094 6.74872690876472 6.82764379404094 6.84560817344503 6.72979814995653 6.74284564408441 6.72391688527622 6.795 6.73076252936063 6.80857255284913 6.62241819693354 6.74941819693353 6.73069128816881 0.861170223667905 1.56351218970205 1.31363555295456 1.03736766395716 0.823802650840591 …
6.72096383409513 6.76996193062645 6.75196193062645 6.74496954450116 6.81195622022041 6.83793718553364 6.75896954450116 6.76896193062645 6.84896002715777 6.86596193062645 6.75195812368909 6.75298096531322 6.72998857918793 6.8618724675986 6.75096193062645 6.82297335143851 6.66991053697215 6.72804187631091 6.74696954450116 0.863395831403596 1.5632305710406 1.31725324268619 1.03678123725464 0.8246684…
6.73412125891648 6.79004244062077 6.77213944775395 6.76818188837472 6.83821826604966 6.87120007721219 6.77910307007901 6.78910307007901 6.88305456651242 6.89013944775395 6.76909700713318 6.76006062945824 6.73004244062077 6.79803637767494 6.76511519597066 6.85321826604966 6.72333952496614 6.75744865799097 6.76712125891648 0.863318719060158 1.56526489554368 1.31825301603047 1.03589987874108 0.82515…
6.75376787522857 6.79691875633 6.79473305651285 6.79765181284285 6.87358217541142 6.90361699412714 6.79580269394428 6.80580269394428 6.89189554385286 6.91273305651286 6.78481430018286 6.76988393761428 6.73691875633 6.80393036256857 6.78377948146714 6.88858217541142 6.77835005063999 6.8301411383457 6.78676787522857 0.859870737897386 1.55957720012133 1.31226079805529 1.03588023212477 0.826780733643…
6.77995044602817 6.83492757496425 6.82693901049621 6.81696378748212 6.89695616379415 6.93593901049621 6.82494472826219 6.83494472826219 6.92194282234019 6.93895044602817 6.81793710457421 6.77698665854605 6.74698094078006 6.8808532440065 6.80695616379415 6.90896188156013 6.83289708021235 6.96873698276489 6.81295044602817 0.83501738122076 1.51509481352871 1.30425515207985 1.03279588929896 0.8245542…
6.79308096063654 6.85904857638193 6.83412953701847 6.82718620946405 6.91712953701847 6.95615382520943 6.83910524882751 6.84218620946405 6.92921049765502 6.94918620946405 6.82405667244558 6.7830890567002 6.75 6.84135622680079 6.82408096063654 6.92616192127309 6.89551005201023 7.02851005201023 6.82911334489116 0.854962507056959 1.56545676157454 1.31319934959213 1.03505012007957 0.830842146818255 0.…
6.80287537586083 6.8649252255165 6.84980060137733 6.84971336447992 6.93280060137733 6.97476321413558 6.85183798861908 6.86471336447992 6.95467597723817 6.97171336447992 6.83091276310258 6.79386291344692 6.75 6.88445165378767 6.83387537586083 6.94575075172167 6.95721486792325 7.09021486792325 6.84282552620517 0.857685354489312 1.56506498496557 1.31554021483074 1.0362744219826 0.829892088541499 0.7…
6.82299829849295 6.88499829849295 6.86699855371901 6.86599863879436 6.94899863879436 6.99499829849295 6.87799778804084 6.88499829849295 6.96499914924648 6.98499889402042 6.85099829849295 6.79999948954789 6.75 6.885 6.85699804326689 6.9649983835683 7.02399438502674 7.11499795819154 6.8619983835683 0.858979892805056 1.56367011825474 1.31378015228488 1.04028965969859 0.832869745624696 0.768399939596…
6.84217953724985 6.90814831338031 6.889101477576 6.88612489547815 6.96507805967385 7.007101477576 6.89813270144554 6.90217953724985 6.97514831338031 7.00212489547815 6.87017953724985 6.81007805967385 6.75302341790215 6.88502341790215 6.874202955152 6.98807805967385 7.07413270144554 7.17144494014092 6.88214831338031 0.85922883746664 1.56267827432543 1.31717037357487 1.0367302955152 0.8275074937286…
6.86472597064881 6.92677362792728 6.90184511384498 6.90180937088613 6.97488085680383 7.01984511384498 6.91479745656651 6.92472597064881 6.99377362792728 7.01780937088613 6.89272597064881 6.81988085680383 6.75596425704115 6.88796425704115 6.89969022768996 6.99788085680383 7.09079745656651 7.22732088378183 6.90077362792728 0.857827037477052 1.56371737082121 1.3197289036258 1.039279022769 0.82844856…
6.88695625844856 NaN 6.94391649340179 6.9279483054392 6.99695625844856 7.03596818796259 6.94793438767284 6.95793438767284 7.02693438767284 7.03796023495323 6.92194234068219 6.8329741527196 6.76598011747662 6.81813917766368 6.91596818796259 7.02494631718687 7.1379065521401 7.23498608223363 6.93293637592517 0.833458513357055 NaN 1.30322294534125 1.02519811388806 0.813559684607411 0.746481691833011 …
6.9111793924147 6.97610600460869 6.9511549298127 6.9441793924147 7.00709785040802 7.04299184579933 6.96713862141136 6.97121200921738 7.03723647181938 7.06018754661537 6.9391793924147 6.89208154200668 6.788 6.84708154200668 6.9501549298127 7.04826908862205 7.13496738319733 7.26791030379265 6.95013046721069 0.84605842849351 1.55913200888335 1.3062207116697 1.02702163100715 0.814264722144944 0.74652…
6.93274098064096 6.98884694310602 6.96977630146265 6.96574098064096 7.01885871671325 7.04201177360723 6.98379984867711 6.99669388621205 7.06565856539036 7.08272920703373 6.96074098064096 6.90188226392771 6.788 6.85688226392771 6.96877630146265 7.08061147096145 7.13104709442892 7.25712950967952 6.96581162228434 0.848273391647663 1.55817153813508 1.30871009503764 1.04043881931704 0.824447672220891 …
6.96600702392003 7.00800702392003 6.99000794008351 6.98200702392003 7.03600366465393 7.04800397004176 7.01700580236872 7.02000794008351 7.08900580236872 7.10300702392003 6.98700794008351 6.94100977241048 6.79800397004176 6.863 7.00900488620524 7.08400397004176 7.14100397004176 7.27500397004176 6.99200580236872 0.849350635206681 1.55976970682769 1.30563047029725 1.04095375932416 0.818909267069214 …
6.98920698267152 7.03112737395171 7.016 7.00518310005558 7.04811145220774 7.06112737395171 7.03618310005558 7.04620698267152 7.10823882615945 7.12620698267152 7.01320698267152 6.9733900827271 6.81120698267152 6.863 7.0252149435435 7.09728659139134 7.15407960871982 7.28807960871982 7.01120698267152 0.851428805869203 1.55882695665732 1.30716896508664 1.05331644258235 0.816547495707033 0.74209582392…
7.01469118246726 7.04680995844139 7.016 7.0277268152595 7.06183371363622 7.07680995844139 7.0587268152595 7.07169118246726 7.13764367207761 7.15169118246726 7.03869118246726 7.02141799772676 6.83669118246726 6.863 7.05167930486985 7.13257240649313 7.16388122402587 7.29788122402587 7.03669118246726 0.851281781639612 1.56091470071751 1.30704154408766 1.06026578783434 0.821164056516184 0.74650655081…
7.03701250706166 7.07501167325755 7.07300416902055 7.06000708733494 7.0840083380411 7.0930083380411 7.0850083380411 7.11100583662877 7.17100667043288 7.17500958874727 7.0680083380411 7.02201917749454 6.86100917184521 6.8830037521185 7.07501375776782 7.14000291831439 7.16800125070617 7.24502459722126 7.0580083380411 0.836697274940863 1.51744142876564 1.30050361870984 1.0291495137049 0.797146862207…
7.06703617813688 7.10304341376426 7.08310129878326 7.07702170688213 7.10409406315589 7.11314471254752 7.10514471254752 7.12511577003802 7.18714471254752 7.19818812631178 7.08811577003802 7.06823877570341 6.88318812631178 6.89310705098853 7.10806512064638 7.14705064939163 7.17102170688213 7.30402170688213 7.07807235627376 0.854161779238402 1.5688186252308 1.30921342859848 1.05195413914183 0.813596…
7.07194168820193 7.10893002584232 7.09683672696541 7.07996501292116 7.11684838932502 7.13276675280772 7.12476675280772 7.14081340224618 7.20676675280772 7.22369677865004 7.10381340224618 7.10061514213274 6.90869677865004 7.04321565897908 7.11689503876347 7.1539183634827 7.17396501292116 7.30696501292116 7.08788337640386 0.857114896297562 1.56863221584833 1.31374611989858 1.05115944651129 0.813155…
7.09501078118303 7.12801134861372 7.12000737659892 7.10300737659892 7.14001872521264 7.15901645548989 7.14800964632166 7.16800907889098 7.23001532062852 7.24701532062852 7.12401078118303 7.15201872521264 6.94201872521264 7.07394949866895 NaN 7.16400737659892 7.181 7.314 7.10102269722744 0.860079824096487 1.57023985814233 1.32309771892864 1.05040779836894 0.818410743334199 0.743610771705733 1.3175…
7.11411008572179 7.1481036100911 7.13312303698318 7.11612951261387 7.17308418319902 7.18815541513665 7.1651036100911 7.18411008572179 7.2571036100911 7.27416836639803 7.14311008572179 7.18516836639803 6.97523312270497 6.985401489103 7.16011008572179 7.17708418319902 7.18101942689208 7.31361146215838 7.14103885378416 0.859775050991941 1.56999194268921 1.31906471751156 1.04653880685774 0.8197187048…
7.13076450649058 7.16377835904996 7.15173680137182 7.13572294881245 7.18581991672809 7.21166753857494 7.18077835904996 7.20076450649058 7.27277835904996 7.29963983345618 7.15976450649058 7.21063983345618 7.0105013078624 7.04614114131858 7.17676450649058 7.18981991672809 7.18395844232187 7.25483115356266 7.14691688464373 0.860539195003685 1.57028584423219 1.31675269204013 1.04787116051925 0.819522…
7.15100948325914 7.18701363218502 7.18100237081479 7.16200770514805 7.22200533433327 7.23401363218502 7.20401007596284 NaN 7.30301007596284 7.32701541029611 7.17900770514806 7.24100533433327 7.05801541029611 7.11302430085156 7.19601007596284 7.20000592703697 7.184 7.317 7.17300829785175 0.844577764418425 1.52878706877782 1.30395466457809 1.02252161699245 0.807965778861041 0.750891653643313 1.2972…
7.16710853642569 7.21005844269076 7.18513358329316 7.17510018746987 7.23119202598392 7.25719202598392 7.2211085364257 7.23716697911645 7.32016697911646 NaN 7.19214193224899 7.25022542180721 7.0845510310843 7.15457607795177 7.2131085364257 7.21007514060241 7.18405009373494 7.31705844269076 7.1871085364257 0.857703145354616 1.57442983302088 1.31188228321044 1.04216092863052 0.817731122858231 0.7537…
7.17984157552768 7.21691469451491 7.20080501603407 7.18685376202556 7.25371971054898 7.27971971054898 7.23384157552769 7.25675627004259 NaN NaN 7.2087928295362 7.2766709645575 7.14919569114055 7.22215913164694 7.22584157552769 7.21889032151917 7.18992688101278 7.32391469451491 7.19984157552768 0.861591619603455 1.57441024372996 1.31918908872589 1.04813566236299 0.820209168160388 0.75718673793256 …
7.19701041716977 7.23301225549384 7.21401225549384 7.20700980439507 7.27101960879015 7.30301348104323 7.24400980439507 7.26701041716977 NaN NaN 7.22500980439507 7.30002880041053 7.20603063873461 7.2530386048056 7.24300980439507 7.22300551497223 7.197 7.33095404189809 7.21601041716977 0.864519969361265 1.57499970586815 1.32226938722531 1.05724972425139 0.822474282812123 0.758019050199227 1.3210206…
7.21410627666679 7.25310627666679 7.23408634979177 7.22311291895847 7.30308634979177 7.32513284583349 7.26013284583349 7.28410627666679 NaN NaN 7.24111291895847 7.3470531383334 7.25647824500057 7.31694984770946 7.25908634979177 7.23204649604172 7.197 7.25606642291675 7.23310627666679 0.864467741620831 1.574517608775 1.32127099634375 1.05679787446666 0.813142560633325 0.756446021327055 1.322131232…
7.22980677397981 7.26880677397981 7.24684300385859 7.23979469735354 7.31584300385859 7.34475846747476 7.27975846747476 7.29980677397981 NaN NaN 7.25779469735354 7.3549033869899 7.32713048290912 7.45727304244451 7.27184300385859 7.23891546361616 7.197 7.26587923373738 7.2488067739798 0.864134106052929 1.57416434758545 1.32141818850606 1.0564838645204 0.812043525821414 0.752903596620806 1.320835941…
7.24995853477411 7.27698341390964 7.27893365563857 7.26295231499022 7.33595853477411 7.35897097434188 7.29596682781929 7.31696475455799 NaN NaN 7.2769606080354 7.38493780216116 7.3828859706288 7.51787767758362 7.29195853477411 7.24498756043223 7.197 7.26500207326129 7.26895853477411 0.847644250276586 1.5306803319946 1.30220991027992 1.04442504499644 0.815103614355213 0.754945666883894 1.307367947…
7.26311971455926 7.31607042032898 7.28614084065796 7.27311267252637 7.34609154642767 7.37509858846057 7.31016196675665 7.33009858846057 7.41607042032898 NaN 7.29411267252637 7.40514084065796 7.43240139587518 7.56539435384228 7.30909154642767 7.25207042032898 7.20102112609869 7.26597183186841 7.28614084065796 0.857542816813159 1.57042647898355 1.31295338017579 1.04969338017579 0.818185140684015 0.…
7.27976523162752 7.32586190095736 7.30572380191473 7.28877904153178 7.35882047124457 7.38880666134031 7.33268237220194 7.34380666134031 7.42586190095737 NaN 7.30977904153178 7.42472380191473 7.48821283545698 7.62022664536124 7.32182047124457 7.26186190095736 7.20395857028721 7.26205523961705 7.30572380191473 0.857934476038295 1.56993690495213 1.31342337124595 1.05016337124595 0.818899918769888 0.…
7.29600320582614 7.34900256466091 7.32300320582614 7.30900320582614 7.37300256466091 7.4050022440783 7.34300416757398 7.36300320582614 7.44000208378699 7.47000112203915 7.32700320582614 7.44500208378699 7.51200785427403 7.62001170126539 7.33900352640875 7.27200208378699 7.20800048087392 7.26500160291307 7.32600208378699 0.857489605683385 1.56650973712226 1.31585979482713 1.05041959927173 0.819039…
7.31615291971539 7.36517706493361 7.34313682290324 7.32918511333968 7.38911267768503 7.41910462927895 7.36912877449717 7.38310462927895 7.45310462927895 7.47708048406073 7.34714487130932 7.45812877449717 7.56104829043644 7.69305633884251 7.36110462927895 7.28508048406073 7.211 7.27503219362429 7.3392092585579 0.855017444486526 1.56486436611575 1.31458362178273 1.04791203207799 0.817258289858255 0…
7.3347676141549 7.38673092165304 7.3597920758228 7.35171869081909 7.40282876832466 7.43184099915861 7.38480430665676 7.39584099915861 7.46584099915861 7.48687769166047 7.36477984498885 7.47380430665676 7.56692661499628 7.69991438416233 7.37384099915861 7.29487769166047 7.211 7.27895107666419 7.36468199831723 0.853489080100966 1.56417856158377 1.31502449612472 1.04694210852561 0.818267402241029 0.…
7.35400838166194 7.39402155284499 7.40000598690139 7.38300598690139 7.42700179607042 7.44900239476055 7.40500598690138 7.41900598690138 7.48600179607041 7.50000179607042 7.3850077829718 7.49400598690139 7.584 7.71600179607042 7.3940077829718 7.30500838166194 7.21801017773235 7.282 7.3840077829718 0.836094286621392 1.52798131935583 1.28129200972418 1.01367624845036 0.797333536384032 0.731915196630…
7.36821443781686 7.43011546651677 7.41014020934179 7.39316495216682 7.43018969499184 7.45316495216682 7.4152226854252 7.42916495216682 7.48913196173345 7.50313196173345 7.39823918064188 7.50416495216682 7.58404948565004 7.71902474282502 7.4072226854252 7.3191402093418 7.23510721890843 7.28283300844243 7.3972226854252 0.843287774046201 1.56357618570626 1.30139987763655 1.04084049575695 0.819952845…
7.39365793758944 7.44381581254816 7.42677634380848 7.4127368750688 7.45269740632912 7.4727368750688 7.44164478134288 7.4487368750688 7.50478950005504 7.51878950005504 7.42661846884976 7.5237368750688 7.58992106252064 7.72196053126032 7.43364478134288 7.33577634380848 7.24782896879472 7.38167121909744 7.42364478134288 0.847769744390755 1.56431013281508 1.30850448564997 1.04564540282939 0.822663557…
7.41699426632698 7.46699426632698 7.44999426632698 7.43599426632698 7.47299501419738 7.49299501419738 7.46199501419738 7.46899501419738 7.51799675922829 7.5349960113579 7.44699501419738 7.54699426632698 7.59999750709869 7.69800598296315 7.45699426632698 7.36099376774672 7.25799750709869 7.29502193753154 7.44399501419738 0.848749770653079 1.56478988283364 1.30827008226574 1.04584996509938 0.823869…
7.44415801163079 7.48716632803241 7.47419127723727 7.45914137882755 7.49316632803241 7.51316632803241 7.47914137882755 7.48316632803241 7.53810811322107 7.55213306242593 7.47716632803241 7.56011642962269 7.60005821481134 7.698 7.48016632803241 7.38821622644213 7.27114137882755 7.30210811322107 7.46714137882755 0.852885281860926 1.56544025138384 1.31631459433895 1.04530074847615 0.823171934982223 …
7.46278047836245 7.50676892459205 7.49673426328086 7.47580358590324 7.51276892459205 7.53276892459205 7.49580358590324 7.50276892459205 7.55084980098483 7.56781513967364 7.49676892459205 7.57383824721444 7.60691912360722 7.698 7.49976892459205 7.41369960196967 7.28780358590324 7.31484980098483 7.48380358590324 0.855864876537992 1.57018407975128 1.31567750995076 1.04538896016066 0.826935633521674 …
7.48299617564126 7.51399866147444 7.53599254250046 7.50999349859015 7.54599368980808 7.55899502833364 7.5229948371157 7.51899694051301 7.57499541076952 7.59199541076952 7.51699617564126 7.58699751416682 7.61299885269238 7.698 7.51999617564126 7.47698795326998 7.29099942634619 7.315 7.51499407224396 0.845202046031924 1.53545665247202 1.29602375743246 1.03025289503956 0.811662929458793 0.7375614245…
7.51311651245942 7.55705825622971 7.5471664463706 7.5331664463706 7.56622470260031 7.58621638028178 7.53314147941501 7.53310819014089 7.5911664463706 7.6081664463706 7.54711651245942 7.5960832231853 7.613 7.69444940520061 7.54710819014089 7.50440779360796 7.32419973564472 7.34912483477795 7.53114147941501 0.859046228521133 1.57310690752438 1.31070476085593 1.04682836588842 0.828248116218867 0.749…
7.5268238605769 7.56391193028845 7.56674837225271 7.55274837225271 7.59266030254116 7.61167288392852 7.5497861164148 7.54583644196426 7.61074837225271 7.62774837225271 7.5608238605769 7.60587418612636 7.613 7.74732060508232 7.55983644196426 7.55238351201914 7.34769804670325 7.36381127918953 7.5477861164148 0.860955466294639 1.57391955744849 1.31714721447114 1.05134199980425 0.832732377245871 0.75…
7.54999888168331 7.58699888168331 7.5869990275507 7.57599888168331 7.62299854132606 7.64199854132606 7.56599922204056 7.5629991734181 7.6309990275507 7.65499868719345 7.58699873581592 7.62199922204056 7.61699980551014 7.75099985413261 7.5799990275507 7.58599839545866 7.38299829821373 7.51899246351796 7.5679990275507 0.862469927552527 1.57481995672601 1.31986987163669 1.0520099703403 0.83071010113…
7.56313392257552 7.60712604477696 7.61015755597121 7.60614967817264 7.65622845615825 7.67123633395681 7.57913392257552 7.57313392257552 7.65813392257552 7.6751575559712 7.60412604477696 7.63510241138128 7.61702363339568 7.751 7.59712604477696 7.65904726679136 7.4461575559712 7.58115755597121 7.5841575559712 0.862339606110072 1.57424252089554 1.31938745988777 1.05316778941223 0.824761959841297 0.7…
7.5798013245685 7.62281301135858 7.62976626419823 7.62477795098832 7.68466108308743 7.70064939629734 7.5958013245685 7.58980132456849 7.6748013245685 7.69476626419823 7.61981301135858 7.64784807172885 7.61996493962974 7.751 7.61281301135858 7.66492987925947 7.46576626419823 7.60076626419823 7.60376626419823 0.862290584339504 1.57455626022717 1.31409310866648 1.05164811452464 0.822516762749303 0.7…
7.59900546185322 NaN 7.65900507172085 7.65500780264746 7.71201131383881 7.73101404476542 7.61300507172085 7.60600390132373 7.69500507172085 7.71500663225034 7.64000507172085 7.65800234079424 7.62899882960288 7.75999882960288 7.63000507172085 7.69201560529491 7.50502691913372 7.63902574873661 7.62100741251508 0.850992941598091 NaN 1.29904401056079 1.04360194676054 0.827182348596884 0.7552995279398…
7.61310722174894 7.67202474348052 7.6721402130563 7.67518970001735 7.74118970001735 NaN 7.62610722174894 7.61611546957578 7.70813196522946 7.73215670870998 7.65313196522946 7.66405773478789 7.62604948696105 7.75704948696105 7.64311546957578 7.73204948696105 7.57429692176628 7.70529692176628 7.64010722174894 0.858567857525201 1.57535065982615 1.30935274387256 1.04861697039377 0.833225320828403 NaN…
7.62584744852478 7.67496479581341 7.68880050960933 7.69773010123615 7.76373010123615 7.79961275394751 7.63884744852478 NaN NaN NaN 7.66881224433819 7.67091785689796 7.63192959162682 7.76292959162682 7.65683571379591 7.73792959162682 7.60957754976092 7.74057754976092 7.65284744852478 0.863066137594518 1.57542906122169 1.31324341312641 1.05182162743662 0.83623397438239 0.7587842600379 1.33727374974…
7.64500576266277 7.69800576266277 7.7150074914616 7.72400922026044 7.8000074914616 7.83601094905927 7.65500576266277 NaN NaN NaN 7.6890074914616 7.68200576266277 7.63200230506511 7.76295966136059 7.67300576266277 7.7650074914616 7.65002593198248 7.7809821357454 7.67600749146161 0.864709919322721 1.57422011525326 1.31509993084805 1.05564266811286 0.840991377276403 0.763591648121553 1.3385001844052…
7.65509808093179 7.70812260116473 7.72809808093179 7.74012260116473 7.81315938151415 7.85514099133944 7.66510421099002 NaN NaN NaN 7.70207969075708 7.692 7.63601839017471 7.69304291040766 7.68307969075707 7.77812260116473 7.69530037285359 7.75076625727957 7.68910421099002 0.864566199363893 1.5744154637569 1.31497828358369 1.06028324092579 0.843400351793345 0.766462076214726 1.33882852078095 NaN N…
7.67081366037478 7.72776707546848 7.74381366037478 7.75976707546848 7.83869719810902 7.87773213678875 7.68180201414821 NaN NaN NaN 7.71484859905451 7.692 7.63896506132027 7.69991847641397 7.69584859905451 7.79776707546848 7.74342933489777 7.87354422167798 7.70580201414821 0.863957220660477 1.57368861820767 1.31470326094344 1.0624048441506 0.846661334527767 0.768397056933645 1.34019381174506 NaN N…
7.68800606014787 7.73901717041898 7.7740065651602 7.78300808019717 7.86200606014788 7.90000808019717 7.70500303007394 NaN NaN NaN 7.73500808019717 7.70200353508626 7.639 7.7000065651602 7.7120065651602 7.81400808019717 7.80701616039433 7.93401666540666 7.72300808019717 0.852412782617899 1.54358595333928 1.2927282620016 1.05506354518651 0.83977226750533 0.766371323132286 1.3386499343484 NaN NaN Na…
7.7001489498039 7.77304964993463 7.78713239982569 7.79916549978211 7.87416549978211 7.91616549978211 7.71113239982569 7.6981406748148 7.77905792492374 7.80310757485837 7.75113239982569 7.70910757485837 7.63904964993463 7.71295035006537 7.72513239982569 7.83008274989106 7.83952132431366 7.96754614928097 7.73913239982569 0.857936053478865 1.57515809675251 1.30910101847233 1.06208074474902 0.8442661…
7.71778449365441 7.77892816455147 7.80280843880392 7.8187605485049 7.8937605485049 7.9357605485049 7.72680843880392 7.71479646622917 7.78591619197672 7.81584435652819 7.76680843880392 7.72184435652819 7.64492816455147 7.70707183544853 7.74080843880392 7.83988027425245 7.90124572779044 8.03220981006618 7.75480843880392 0.859836773204976 1.57493275369219 1.31158958966012 1.06216892246827 0.84499114…
7.73400237010523 7.79400237010523 7.81900281449997 7.83500281449997 7.91000281449997 7.94800237010524 7.7440019257105 7.72800237010523 7.7990019257105 7.8220019257105 7.78300237010523 7.72800148131577 7.64900044439473 7.697 7.7570019257105 7.86300148131577 7.92500340702627 8.05300385142101 7.77400237010523 0.860249789653161 1.57312994371 1.31300993185947 1.064229690405 0.843668872718698 0.7668491…
7.75015273360052 7.81015273360052 7.8381756436406 7.85414509692049 7.92911455020039 7.96406873012023 7.75712218688042 7.74415273360052 7.81206873012023 7.83509927684034 7.79914509692049 7.73809927684034 7.652 7.697 7.77014509692049 7.87312218688042 7.94815273360052 8.07912218688042 7.79015273360052 0.858817781311958 1.57273625397595 1.31253022099873 1.06214626207762 0.836022885735074 0.7611586132…
7.76976917335372 7.82976917335372 7.86073454935678 7.87278071468603 7.94382688001529 7.97289612800917 7.77281533868298 7.76376917335372 7.82089612800917 7.84784996267992 7.81778071468603 7.75084996267992 7.652 7.697 7.78878071468603 7.88881533868298 7.96776917335372 8.09481533868298 7.80976917335372 0.857248466131702 1.57097077439817 1.30998989205069 1.0629505361075 0.831256090875046 0.7571274348…
7.79200677492431 7.83801439671416 7.88700677492431 7.899005504626 7.96000381089493 7.98200381089493 7.81300127029831 7.780005504626 7.8400042343277 7.86000677492431 7.83700931552093 7.76700677492431 7.65800169373108 7.69700592805877 7.81200508119323 7.909005504626 7.98100423432769 8.11200254059662 7.82900677492431 0.841473493320348 1.54449218639511 1.28257622446171 1.04789282006224 0.824458517985…
7.80819220821801 7.87202507063713 7.9031337100647 7.91215878070183 7.96910863942757 7.99105014127426 7.81610028254853 7.7931337100647 7.85010863942757 7.87610863942757 7.85919220821801 7.78316713758088 7.66202507063713 7.71102507063713 7.82419220821801 7.92214206694374 7.99108356879044 8.11808356879044 7.84518385133896 0.849743566398904 1.57326835687904 1.29729323212374 1.05456955509696 0.8209756…
7.83073333842993 7.87496521805608 7.91881449629908 7.93077971435516 7.98184927824301 7.99693043611216 7.82786087222431 NaN NaN 7.88884927824301 7.88173333842993 7.80276812037386 7.66496521805608 7.71396521805608 7.84673333842993 7.93880290231778 8.00088406018693 8.12788406018693 7.86674493241124 0.852507304972713 1.57424840601869 1.30001776873197 1.05686287008374 0.822808319254955 0.7519095945928…
7.85101323894512 7.89100962832372 7.94101143363442 7.95700962832372 8.00101143363442 8.00600962832372 7.84400782301303 NaN NaN 7.90500782301302 7.90101384071535 7.82602527434977 7.67501564602605 7.73300240708093 7.86701203540465 7.95200962832372 8.0110018053107 8.13500361062139 7.88301143363442 0.855032160355135 1.57571184743461 1.30098106513331 1.05785005415932 0.82474878442413 0.75268992176987 …
7.87319215810879 7.90713367520611 7.96021722220993 7.97321722220993 8.02019215810879 8.02221722220993 NaN NaN NaN NaN 7.92424228631108 7.8683258333149 7.7012757051126 7.73710861110497 7.8871838034084 7.96813367520611 8.01405848290267 8.14102506410115 7.90215873930726 0.858637795511814 1.57880857307531 1.30275601538428 1.0579772619637 0.822719138889503 0.752574537178665 NaN NaN NaN NaN 0.855659717…
7.8957353430096 7.92281589078929 7.9857008225326 7.9987008225326 8.0427353430096 8.0477008225326 NaN NaN NaN NaN NaN 7.90655123379889 7.73362027475291 7.7498504112663 NaN 7.98381589078929 8.02091945222032 8.14396547952299 7.92078137031228 0.860725490461324 1.58216064665621 1.30346171508552 1.06234867955751 0.82144495887337 0.754279978123335 NaN NaN NaN NaN NaN 0.489718701865713 0.172338981440489 …
7.914988874832 7.93299414464842 8.004988874832 8.017988874832 8.06598653269137 8.0739847760859 NaN NaN NaN NaN NaN 7.93598301948042 7.75099004590232 7.87692563703495 NaN 7.99399414464842 8.02699648678905 8.15399414464842 7.93699063143747 0.856982207467545 1.58067089586879 1.30261050356024 1.06135061481192 0.816412939386493 0.762305309863385 NaN NaN NaN NaN NaN 0.480925293237827 0.174109139263318 …
7.93812938608768 7.96110512619624 8.02815364597912 8.04117790587056 8.09221025239248 8.10423451228391 NaN NaN NaN NaN NaN 7.97837198500207 7.78432346521919 7.90734772511063 NaN 8.00710512619624 8.03004851978288 NaN 7.95712938608768 0.861643126364092 1.58681854440651 1.30550703536852 1.06170633359449 0.817029865689185 0.763261455593486 NaN NaN NaN NaN NaN 0.490834401197655 0.191760090659866 0.1570…
7.95378219121686 7.9738230303637 8.04674135207003 8.06270051292319 8.1176460607274 8.13260522158056 NaN NaN NaN NaN NaN 8.02337379974848 7.82345547804216 7.94941463889532 NaN 8.0198230303637 8.03591832170632 NaN 7.97278219121686 0.860811571091604 1.58664245034881 1.30635815664742 1.06005300605272 0.818223392080286 0.76343754965119 NaN NaN NaN NaN NaN 0.510723246714926 0.217176332988381 0.18224891…
