# Supplementary material for: Quantifying Spatiotemporal Gait Parameters with HoloLens in Healthy Adults and People with Parkinson’s Disease: Test-Retest Reliability, Concurrent Validity, and Face Validity
Source: Sensors (Basel). 2020 Jun 5;20(11):3216. doi: 10.3390/s20113216 (PMC7313704; doi:10.3390/s20113216)
Supplement: Supplementary file 1 [file sensors-20-03216-s001.zip › Data/HYA_10_CWS1.csv]

IWW_x_SpineBase IWW_x_AnkleLeft IWW_x_AnkleRight IWW_x_SpineShoulder IWW_y_SpineBase IWW_y_AnkleLeft IWW_y_AnkleRight IWW_y_SpineShoulder IWW_z_SpineBase IWW_z_AnkleLeft IWW_z_AnkleRight IWW_z_SpineShoulder HoloLens_x_position HoloLens_y_position HoloLens_z_position
-0.248 -0.297 -0.301 -0.272 0.890974106079251 0.240570400593098 0.238588683244992 1.42982832713422 1.395 1.252 1.452 1.38 -0.239749962505336 0.068 1.3828072312331
-0.248 -0.297 -0.301 -0.270996741657469 0.891019359192636 0.240825807599277 0.240563041119696 1.43112812102247 1.395 1.252 1.452 1.38299891388582 -0.239749962505336 0.068 1.3828072312331
-0.248 -0.297 -0.301 -0.268061297935706 0.890442055260689 0.237048870010609 0.243302788593341 1.42943534847626 1.395 1.252 1.452 1.38202043264524 -0.239701381588111 0.068 1.38280821440907
-0.248 -0.297 -0.301 -0.270976992657138 0.891194094781999 0.236850920293714 0.243449309779714 1.43091826625514 1.395 1.252 1.452 1.38299233088571 -0.238750167228845 0.068 1.38282746499468
-0.248 -0.297 -0.301 -0.271 0.891190672576655 0.236564657593338 0.241100840720819 1.43085210180205 1.395 1.252 1.452 1.383 -0.238750167228845 0.068 1.38282746499468
-0.248 -0.297 -0.301 -0.271 0.891581932992753 0.239274135974815 0.241589916240941 1.43207479060235 1.395 1.252 1.452 1.383 -0.238750167228845 0.068 1.38282746499468
-0.248 -0.297 -0.301 -0.271 0.89137221172352 0.238369751690066 0.241095127177251 1.4321 1.395 1.252 1.452 1.383 -0.238750167228845 0.068 1.38282746499468
-0.244000727100867 -0.297 -0.301 -0.26800054532565 0.893229661898097 0.239279832766801 0.241219976369222 1.43231996000945 1.39599981822478 1.252 1.452 1.38200018177522 -0.238694113467167 0.068 1.38282859940538
-0.244 -0.297 -0.301 -0.268 0.892525419697131 0.239896507765011 0.241180856649841 1.43107719863244 1.396 1.252 1.452 1.382 -0.237750371952355 0.068 1.38284769875627
-0.244 -0.297 -0.303969395871188 -0.268 0.892688163752271 0.239989183889898 0.232647935863452 1.43209918654115 1.396 1.252 1.45397959724746 1.382 -0.237750371952355 0.0679424657534243 1.38284769875627
-0.244 -0.297 -0.303999659580462 -0.267999914895116 0.891959207673526 0.237860009361537 0.234420156592987 1.43072843917642 1.396 1.252 1.45400017020977 1.38200025531465 -0.237750371952355 0.0670292237442917 1.38284769875627
-0.244 -0.297 -0.30008679133053 -0.267021697832632 0.882852006821808 0.23796761323841 0.236220075987956 1.41278793825048 1.396 1.252 1.45595660433474 1.3849349065021 -0.236691871442828 0.0679412827461604 1.38286912058877
-0.241030460121022 -0.295020306747348 -0.3 -0.264030460121022 0.883273603374585 0.23751467055189 0.236665837116794 1.41733923313163 1.39501015337367 1.25496953987898 1.456 1.38302030674735 -0.235788714011491 0.0670379403794035 1.38288739860285
-0.24399966180151 -0.295000135279396 -0.299999797080906 -0.266999797080906 0.885319982413679 0.237139976326106 0.241219982413679 1.42582977002503 1.3960001352794 1.25499979708091 1.4559998647206 1.3849998647206 -0.234728074147798 0.066 1.3829088637314
-0.239098234407675 -0.29696070623693 -0.297058940644605 -0.264058940644605 0.885065108189199 0.236796876408537 0.240965108189199 1.42249679939722 1.39796070623693 1.2520589406446 1.45403929376307 1.38303929376307 -0.233640102482339 0.0659444444444442 1.38293088199835
-0.239 -0.297 -0.297 -0.261024605743457 0.885615406927888 0.237018113559668 0.242110485779197 1.42517728069687 1.398 1.252 1.454 1.38200820191449 -0.23184835467501 0.0650483870967743 1.38296714321983
-0.239 -0.296991489586482 -0.297998297917296 -0.261998297917296 0.885530544666465 0.238511344645336 0.238691957395109 1.42388762533051 1.398 1.2520017020827 1.45100510624811 1.38699148958648 -0.229736037211579 0.065 1.38201179747068
-0.239 -0.292100447334575 -0.297020089466915 -0.261020089466915 0.885843571370587 0.239284129321137 0.239816897113048 1.42826999918822 1.398 1.25297991053309 1.45393973159925 1.38210044733458 -0.226409619784858 0.0640752688172043 1.38100151805804
-0.236026650354965 -0.292 -0.297 -0.25901776690331 0.885067017926807 0.240499251023497 0.239711154848715 1.42470277993661 1.39700888345166 1.253 1.454 1.38497334964503 -0.222475685773007 0.065 1.38004872741292
-0.235999812196102 -0.292 -0.297 -0.258999718294154 0.886479913610207 0.24222005446313 0.24715985351296 1.42695994178079 1.3969998121961 1.253 1.454 1.38499990609805 -0.218355084109719 0.065 1.37814048387297
-0.234043521596899 -0.292 -0.297 -0.256065282395349 0.885580019934574 0.242787378736899 0.245633946845582 1.42635349169504 1.3950435215969 1.253 1.454 1.38402176079845 -0.212201956185819 0.0649414838035526 1.37624625544625
-0.231030146464831 -0.29101004882161 -0.297 -0.253030146464831 0.886074774612763 0.233266770152108 0.245352512205403 1.42760713750834 1.39401004882161 1.25695980471356 1.454 1.38202009764322 -0.204914887660407 0.0639065155807367 1.37422986658636
-0.230997464625064 -0.291 -0.297 -0.242998309750043 0.88546 0.233937760418806 0.247710084512498 1.42442198181808 1.39399873231253 1.257 1.454 1.38099746462506 -0.198201486996846 0.0629611273080665 1.37149010553137
-0.225128541161516 -0.291 -0.297 -0.239085694107677 0.88546 0.228753544692672 0.247905715294616 1.42900952365875 1.39106427058076 1.257 1.454 1.37512854116152 -0.190328169337 0.0619880952380948 1.36775651973111
-0.216087539295918 -0.285058359530612 -0.294029179765306 -0.232068086119047 0.884469726588435 0.240473767268198 0.248018930075272 1.42773351995793 1.38703890635374 1.25402917976531 1.45300972658844 1.37004863294218 -0.1805244326146 0.0608347578347572 1.36367118455559
-0.210988920724762 -0.284994460362381 -0.290988920724762 -0.225979687995397 0.881464700413344 0.235141089462065 0.246953980260454 1.42737637249146 1.38099446036238 1.25399630690825 1.45099630690825 1.36699076727064 -0.170901771086598 0.0588881578947359 1.3600092183259
-0.205117550699101 -0.28205877534955 -0.285117550699101 -0.215215509615018 0.878656228417737 0.235718440847922 0.243763869213178 1.42015458735989 1.37805877534955 1.25203918356637 1.44903918356637 1.36209795891592 -0.159923099654461 0.0558870370370365 1.35473890492012
-0.196069829958907 -0.284976723347031 -0.270116383264845 -0.207062071074584 0.879076275735525 0.203819525719827 0.242499388250031 1.42385989552883 1.37204655330594 1.25398448223135 1.44205431219026 1.35505431219026 -0.149464614542087 0.0549090909090897 1.34939993145156
-0.188990333315726 -0.287990333315726 -0.257914610955576 -0.196975833289314 0.874063608895462 0.199755413343194 0.238532506206751 1.41782795890339 1.36499516665786 1.25499516665786 1.43600161111405 1.35398872220168 -0.135370294479517 0.0525478927203048 1.34445926654074
-0.183121065389335 -0.282121065389335 -0.206069410939125 -0.182302663473337 0.876254802254648 0.203042203381972 0.270412413160263 1.42266032282945 1.36206053269467 1.25206053269467 1.43697982243511 1.34714124295422 -0.121610784790512 0.0488509566968783 1.34089096333722
-0.174092020131861 -0.282 -0.194112469050052 -0.162204489181912 0.873281184600242 0.20311 0.273999735601077 1.41204073089201 1.35804089783638 1.252 1.4360102244591 1.34502044891819 -0.104282405521999 0.0473204747774485 1.33745884690897
-0.164998283611867 -0.273 -0.165994850835602 -0.149997755492442 0.873959824400291 0.212869931344475 0.272590378925688 1.4166593583349 1.35299973594029 1.248 1.42599907579101 1.33899986797014 -0.0853954672054985 0.0507910447761199 1.33685134329875
-0.152284297444296 -0.273 -0.127852892332889 -0.133371773581003 0.872659085815455 0.212361371897772 0.275397235871913 1.4119062835061 1.35104373806835 1.248 1.41915308323924 1.33802186903418 -0.0654032855118752 0.0481305220883542 1.33632540440596
-0.139133151304975 -0.273 -0.0794916355875994 -0.11122533297765 0.876173332179092 0.212359897575919 0.271253530234319 1.41816414131608 1.34902048481615 1.248 1.42196927277577 1.33206145444845 -0.0442081244690646 0.050214285714285 1.33682579325407
-0.125998679050325 -0.273 -0.0239966242397201 -0.0949977250311157 0.874630044031656 0.208419997064556 0.269929910468966 1.41379020327948 1.34599992661391 1.248 1.41899926613907 1.33499977984172 -0.0213506448498878 0.0528978174603175 1.33821714231758
-0.10838601671975 -0.273 0.0210135128273057 -0.0646648065729027 0.875217132776008 0.208380857814933 0.26873616335545 1.41650059631591 1.34502144537332 1.248 1.40921445373319 1.33206433611996 0.00255218782616651 0.0516500920810321 1.33878838046079
-0.0921603426781084 -0.273 0.0764488220440023 -0.0382605568519262 0.868389247994108 0.208439398714957 0.260750572195749 1.40637312038486 1.34104008566953 1.248 1.41196993574785 1.33496993574785 0.0274105016958335 0.0479249999999975 1.34020417052283
-0.0659851993112405 -0.267998069475379 0.126034749443174 -0.0209832687866197 0.866843223858581 0.216480675683617 0.291606222724361 1.40430315950776 1.34399806947538 1.24499935649179 1.41100064350821 1.33399678245897 0.054597260977442 0.0394350104821813 1.34085711996941
-0.0434575147451512 -0.265059675836324 0.178925834946167 0.00448280941852467 0.856529462185497 0.217509113457287 0.301077644887582 1.39389145138004 1.34105967583632 1.24401989194544 1.41198010805456 1.32909945972721 0.0839500332259916 0.0280847784200331 1.34344036260659
-0.0171992812423839 -0.265 0.225647425494244 0.0456857488100869 0.849641583183125 0.216378891009276 0.303244747320294 1.38598940113956 1.34298467067366 1.244 1.412 1.33197700601049 0.114089027106169 0.0183929712460042 1.34508040717169
0.0140602151547342 -0.252983273568129 0.285053524581986 0.0780853048025401 0.834128050108869 0.222654716853787 0.274582181537541 1.37239253038635 1.34000167264319 1.24599832735681 1.41799832735681 1.33201672643187 0.148736423073289 0.00791043397968152 1.34809649244215
0.0507693080429057 -0.243201734462216 0.31635444972091 0.113691902372834 0.824348245108505 0.225413110881655 0.25246612161907 1.36510407609754 1.34372302705179 1.24502017344622 1.41702017344622 1.33580493442639 0.180249968974896 -0.00132507739938376 1.35247979952975
0.0915035094094216 -0.22518058204788 0.33481941795212 0.154856187693268 0.822538693250505 0.234518304449021 0.289262483196572 1.36521783284797 1.35402767725473 1.24401003233599 1.40908025868795 1.3437885907528 0.217333408489392 -0.0103283582089576 1.35837910438382
0.134128015127339 -0.214000566594555 0.362998557759315 0.198170979186704 0.825142246748695 0.243709531271778 0.281840401767048 1.3688746840617 1.36556083865642 1.24599989698281 1.4099999484914 1.35306992008022 0.255014317361535 -0.0152406311637093 1.36417530606564
0.176508021069715 -0.189503118121402 0.374758503301727 0.240229095276005 0.8286017578169 0.253440161482179 0.278919971680071 1.37221551316277 1.37296772666129 1.246 1.40412074834914 1.36075114707779 0.292463535369064 -0.019 1.37086005175928
0.216508723109607 -0.131474900994047 0.395828053088362 0.277623354384032 0.829360078668948 0.27711619126674 0.276172189339549 1.37138120357524 1.37089355667375 1.24798362410365 1.40201637589635 1.36393449641461 0.331899728148785 -0.0178783382789252 1.37774670601638
0.256057704764277 -0.0751727727970981 0.418008781159781 0.310045160250304 0.831130309568123 0.296515734388833 0.259486150856573 1.37122378439849 1.36301003561118 1.25152536105659 1.403 1.36401003561118 0.370396598203061 0.000102119460501938 1.38440359978473
0.300999109966151 -0.0232268469298302 0.424847690647023 0.345216694756118 0.846947730225043 0.306571428279784 0.248700213608124 1.38974745923822 1.37082593216803 1.25562653933586 1.403 1.37182593216803 0.409789725073766 0.0212616822429992 1.39000948849316
0.33367159951595 0.0342294052291496 0.439846062273102 0.379651074485697 0.847765176617891 0.308194076177832 0.23218871574868 1.39433669218617 1.371 1.25966094002593 1.403 1.37595894993949 0.449054940138757 0.0396355140186917 1.39479976006662
0.379015628075309 0.107062512301234 0.446003125615062 0.417031256150617 0.867738585659184 0.302294481321219 0.241190726705502 1.41137984371925 1.37999843719247 1.2630023442113 1.40800156280753 1.37700546982636 0.48609295127029 0.0519089201877968 1.39666185828316
0.398599682347237 0.18539872938895 0.449919936469448 0.456199364694475 0.865966228747575 0.282847515429193 0.242101385229147 1.41118400317653 1.37804003176528 1.26593995235209 1.40995996823472 1.38385988882153 0.519893957274884 0.0621446540880497 1.39918103729923
0.445583790930755 0.241512946833863 0.45 0.485743190148764 0.880618761310506 0.257829970920852 0.247620851907781 1.42627513055054 1.38592915590311 1.26996457795155 1.41 1.38499114448789 0.555507762759758 0.0682090909090902 1.39983207486158
0.467000505586436 0.377000952383752 0.455000047031296 0.518000540859908 0.874440224927175 0.305479758376715 0.244679948971043 1.41419030699679 1.38299997648435 1.26900002351565 1.41100002351565 1.3850000470313 0.590850927703639 0.071553553553554 1.39945866239998
0.509132708602232 0.456366265041414 0.45891932173044 0.563072199900062 0.89318415617583 0.285344484609864 0.240427535922472 1.43977337259545 1.38104033913478 1.27095966086522 1.41295966086522 1.38891932173044 0.625910898664852 0.0779201596806378 1.39816627043003
0.526824100317263 0.550037725265029 0.464278961604742 0.582803406236941 0.894005447302329 0.28007080396719 0.246886471795342 1.43829100449153 1.38792757071887 1.29277236511646 1.41652659103156 1.39097930591968 0.660956821506405 0.0765185185185134 1.39695456693832
0.576030414687154 0.668171082615241 0.472241899776714 0.635049423866625 0.895284221209441 0.226273458499066 0.25978800357859 1.43754368895242 1.37600570275384 1.27100950458974 1.42204454386898 1.38500570275384 0.696993236486311 0.0701710654936452 1.39676392705256
0.591651722933143 0.75604094149893 0.4826329267659 0.660434049766357 0.892316172642703 0.233185887397916 0.270763153487983 1.43430226749137 1.37893469804996 1.27589116341661 1.42968263073829 1.38793469804996 0.733322955454027 0.0620577915376652 1.39741349159101
0.638524573349052 0.851049146698105 0.495276833091842 0.709504342427735 0.878490604903153 0.224173669165697 0.27144294373929 1.42698404517202 1.37009103914593 1.276 1.4396099630003 1.38305057730329 0.77122495243681 0.0503988764044886 1.39705248982473
0.66599713669335 0.949989607257346 0.509998409274084 0.746996076209406 0.866071302274284 0.215300931104903 0.253458396548276 1.39810305525424 1.36500053024197 1.29199830322569 1.45199565201583 1.37700063629037 0.807152838626635 0.0362186836517937 1.39589502775103
0.70709937698671 1.01654184845467 0.55109937698671 0.786142263796866 0.869426449120581 0.237102240934854 0.25146374454636 1.40749414331125 1.36010721702539 1.28906433021523 1.44025732086094 1.37602144340508 0.84948054294195 0.0195512437810941 1.39443491170381
0.756502915150904 1.10213770995565 0.66682322770418 0.830553638094689 0.852484385480734 0.203707147827267 0.356463456241099 1.39316892256295 1.34713187965384 1.30384783116864 1.35289272381062 1.37797971082249 0.890376266041634 0.00593548387096892 1.39119178145041
0.813973756906077 1.10899723756906 0.713978821362799 0.874979742173112 0.850220962246777 0.202470409760589 0.36047864640884 1.3933298572744 1.34600046040516 1.30100138121547 1.34900138121547 1.36900414364641 0.931626680996903 -0.00414990138067061 1.38705975341438
0.863016140534074 1.15997678615544 0.757134203669985 0.920094849291348 0.850602325896166 0.189529738899004 0.362871987658063 1.39531025207758 1.35188193686409 1.30982290529613 1.34998032281068 1.36507870875727 0.973993772466395 -0.00630938123752671 1.38180874195124
0.912597064757581 1.21098095721129 0.797671073271494 0.95868751960792 0.84776360049277 0.181580006450641 0.359528123235287 1.39727404705367 1.34704111584106 1.31844619012532 1.35 1.36202466950464 1.01432344605485 -0.0104984326018786 1.37374112607502
0.961069134287342 1.24037483907002 0.834607603700012 1.00806619240277 0.838487494318816 0.185317899480942 0.354091089581444 1.38522445187582 1.342 1.32097441064676 1.34207530145469 1.35698529057716 1.05811629210751 -0.000383130081301297 1.36754144835105
1.00706666412353 1.24966889692629 0.871889322038522 1.0521063805438 0.863433814223589 0.196845664810373 0.344679568203444 1.41479988488964 1.342 1.31780868061841 1.33197368765486 1.34719858210138 1.09972405009106 0.0242862632084483 1.36310560354529
1.05848576824054 1.2403735959748 0.912394358942631 1.08467734477838 0.870443754849811 0.212265549259396 0.323370101587685 1.41916168469243 1.33705041487838 1.30935011379823 1.33188539287924 1.34601008297568 1.1402564415029 0.0428024691358029 1.35740376345755
1.10900096830702 1.21399940141021 0.959000845067943 1.1330006866177 0.880450008450679 0.227679799648475 0.282239232220563 1.43237015827418 1.36500051056188 1.29599982394418 1.35400065140654 1.34600007042233 1.180864792814 0.0523037249283669 1.35424203860292
1.12553895425193 1.18288679814106 1.00594906411803 1.14126274917512 0.875418898836332 0.242106962999209 0.239584819037766 1.42803343293001 1.37627980767138 1.28210460859342 1.39018990359098 1.33898539437064 1.21649838741787 0.0555673076923104 1.35226636072125
1.16015000642444 1.18546956674864 1.03768546002683 1.17762973385924 0.879711162797779 0.251705312117883 0.266712145192292 1.43393524863073 1.38986306358748 1.28101014441712 1.38704058580299 1.34295942639878 1.25551456324967 0.0653303834808326 1.35293499765392
1.16600212118641 1.20599923488173 1.10793615306904 1.21500088637934 0.886747304578126 0.22817630047369 0.28391276580516 1.43837367273919 1.37100121210652 1.28649968182865 1.39408839052564 1.34149977273003 1.29111856792444 0.0757472306143011 1.35288308115091
1.19444317901695 1.22414897473957 1.21073413611314 1.28201867677922 0.851506914537109 0.224717250032393 0.280705681770253 1.45978619358476 1.3870295452678 1.29431358377844 1.41399863467703 1.35297819281732 1.32805794773768 0.081891136801541 1.35474186345792
1.23848362576056 1.22499220062857 1.31899973316639 1.31368688770807 0.884987440828191 0.228335921955504 0.276886215819634 1.463011011862 1.3899655750507 1.2920238764047 1.42871999835545 1.35695959841394 1.36279030190275 0.0807005988023921 1.35722741208474
1.31203494100371 1.23050241214878 1.41714756594862 1.32755610291128 0.902816139108213 0.235901697628002 0.283107103377796 1.4511014909323 1.39246250239934 1.29549839190081 1.42850016442112 1.3429975697952 1.39889883432588 0.0762603850050589 1.35795817312497
1.33706211943229 1.23200372809566 1.51893714787565 1.36733284797091 0.897659530462029 0.236879424294438 0.281194881153244 1.44909886188829 1.37051904246352 1.29450887199099 1.42847284922832 1.34205376674464 1.43734995295453 0.0659669669669633 1.35882244691527
1.3716362284925 1.23645224819516 1.59920474332511 1.40267185489301 0.894119645967706 0.235449707670848 0.281224190811619 1.44415669691258 1.37347881631077 1.29301591726828 1.42404150791654 1.34051799856438 1.47564185936567 0.0539226006191907 1.36060129758847
1.40157193461086 1.24150723591228 1.67404620883096 1.44454177874289 0.884391917886705 0.235999066278541 0.296106972869958 1.43331858481378 1.37649540987716 1.29249594107895 1.42200105218408 1.34250294317255 1.5165402305894 0.0416436781609144 1.36256549795717
1.46233937221973 1.25155718824907 1.74251079900967 1.52183523734621 0.854655904734076 0.236631788331863 0.277816914237939 1.43413649977363 1.37705956730954 1.28952821556301 1.42445886618572 1.3539137212849 1.55486065507498 0.0300133333333346 1.36532680452604
1.49367773987924 1.27030293928616 1.78654840497076 1.52866068127284 0.864017951725364 0.234786364438539 0.30155028130636 1.41429622957646 1.37650521664195 1.28702608320977 1.41955187349944 1.34749522273821 1.59402145812122 0.0166883116883124 1.36901239693828
1.55599229395391 1.28999764352944 1.8334922167222 1.57699335427146 0.856616006006786 0.248893719718023 0.288177556959593 1.4124101774124 1.37849992435362 1.28550018943301 1.41650032578673 1.35349902995079 1.639910304598 0.00419919919919986 1.37433859571205
1.60623654613614 1.32164433985844 1.87278044144514 1.61586209419618 0.846923087694112 0.261119384780263 0.280164150360032 1.40907261477819 1.37854909006246 1.28352196815697 1.40961470749882 1.35798351363104 1.68054558978982 -0.00317489177489168 1.38009870855185
1.62322854122142 1.34671497039229 1.9105630682625 1.66988337828459 0.840125086978408 0.261505331993324 0.271727134923712 1.40643118635225 1.38596383786975 1.27855642986939 1.40900602702171 1.3619546640871 1.71854543685271 -0.00490649350649335 1.38519763659708
1.72299519875175 1.40699435639026 1.9324977301431 1.67700816889455 0.840363201773866 0.284413772397058 0.268650197607172 1.38603849989391 1.37250109062156 1.27750014960207 1.41249987586996 1.367 1.76881300123422 0.00350136986300479 1.39096840761773
1.80145278226207 1.4692501090258 1.94695477950956 1.7323877114277 0.845391940276811 0.282194471894294 0.261848597448985 1.37629261334056 1.36979732676373 1.27014187126539 1.41301013366181 1.36696939120308 1.8065889899849 0.0276064516129122 1.39531600183017
1.77643091986856 1.53995081303775 1.94588618397371 1.76960681736373 0.850087365170148 0.281473401989218 0.263875064187703 1.41014241073923 1.38104138764592 1.26609759396566 1.413 1.36403104073444 1.85195854844037 0.0408851963746305 1.39836919799826
1.81902183653843 1.61004871785029 1.97200506451387 1.80401861475407 0.856752054782469 0.28963087281307 0.237937685657857 1.41674332917717 1.37 1.25999224009597 1.41151141365347 1.36900143190416 1.89106084519277 0.0563372549019676 1.40092525828702
1.90837165569099 1.67120557024002 1.97599536499178 1.88828323304805 0.864974603535243 0.290243118042463 0.237695677653012 1.44019482901958 1.36573842729418 1.25060980427613 1.41687698140486 1.37303826154573 1.92921417538058 0.0669990393852073 1.40139762856349
1.93773696042724 1.7427836538205 1.9699136622537 1.92614676354031 0.871904317970487 0.259475032420517 0.248150390192043 1.44669246575857 1.36895915329895 1.25743213931459 1.40998920778171 1.37250693307766 1.96703534663157 0.0765472312703617 1.399325372884
1.9410756212634 1.81920684639696 1.97701112077403 1.93011565604991 0.878580174084051 0.264513332383876 0.242154181411035 1.43913879995637 1.38497553429713 1.2570355864769 1.41000444830961 1.38300667246442 2.00872049929134 0.0847977528089909 1.39803944727999
1.97559483462837 1.91332053287498 1.9820713801554 1.98246397101013 0.865457087526381 0.252589140118547 0.244027382727635 1.4165272576778 1.37389292976689 1.27301189669257 1.41197620661487 1.38598810330743 2.04654515892439 0.0899221871713986 1.39691484413817
2.02450009047323 2.02189020085057 1.98794001085679 2.02061007056912 0.88659393910253 0.255807105953139 0.243812199601918 1.44589975433822 1.36508998371482 1.27399000180946 1.41001999638107 1.38500999819054 2.08852962661573 0.0885060240963862 1.39567273126344
2.05907638516309 2.09828808118652 2.01308385691835 2.04912876356064 0.890079463303295 0.204289008084096 0.252845534075227 1.44797910120125 1.39000872973292 1.29791924997045 1.39968717631346 1.38400218243323 2.12969515857061 0.0841127744510981 1.39449891945354
2.09459476267153 2.2312987674664 2.05531028078337 2.10840055445225 0.880756637695239 0.25845833214714 0.271666367839518 1.42935125014045 1.39397572397259 1.26108496609593 1.38315132323474 1.385 2.17052060712321 0.0766277445109793 1.3933287242957
2.14240911029063 2.33570968981831 2.10629725982208 2.1406020538692 0.886113796234603 0.239030094165584 0.295485865387267 1.43507921382461 1.39202411794732 1.26791558718438 1.36442762936305 1.385 2.21051897302971 0.0653067846607689 1.39226638125388
2.1800031332099 2.42100479981092 2.15772277140472 2.19200319987394 0.882207567429162 0.25407231990861 0.319515191210947 1.4293779640802 1.39399940002364 1.26300079996849 1.34753128691656 1.37800013332808 2.25083689927803 0.0512333333333311 1.39189126701345
2.22748067414646 2.49841008746236 2.20126479290151 2.24038257738187 0.845836048472501 0.269467499179332 0.338965509803031 1.39891053157373 1.38512752579396 1.25959413461785 1.33647748811341 1.37998038064708 2.29146770449676 0.0345711318795388 1.38975679599619
2.27541865609145 2.56661687839151 2.2286013016827 2.27853729770544 0.857409646970651 0.26867660997521 0.349047985655994 1.40594469667954 1.39784576590181 1.26488978507193 1.33528142517176 1.3780237283228 2.33612000113377 0.0187650602409654 1.38731022194245
2.31110931267353 2.62375223370188 2.23141027511852 2.33507027243298 0.857776115496066 0.257726520640009 0.344973783262308 1.40276256283418 1.39401171207216 1.27528297408397 1.34795829030977 1.36799804798797 2.38022102531271 0.00951619047619061 1.3832144210194
2.367511383115 2.66794321449697 2.20136969057919 2.3717016652043 0.855714600722115 0.242644099517491 0.321954067114449 1.3989068399413 1.39986918106361 1.28716892440717 1.37852327574558 1.36692864421651 2.42335912040333 0.00567510548522845 1.37928510628893
2.40948307662146 2.69731688188027 2.14963713811773 2.42929073303875 0.84952621614465 0.229456214951421 0.28207119742435 1.39454373598842 1.38913223621311 1.29694285879478 1.42147105514754 1.36107212884352 2.46873704774486 0.00213109756097646 1.37469076709941
2.45900224837584 2.7100002969553 2.14439290361761 2.47400199384272 0.846169572808591 0.224189735285562 0.248710291782302 1.3959194739649 1.39099932124503 1.301 1.44366284237028 1.35899974546689 2.51298385774162 0.00622222222223366 1.36866191547285
2.51242040686683 2.71731286092416 2.18971386604247 2.52137152234743 0.836143800529382 0.217566158753676 0.227399561500103 1.38366596917493 1.37532263782804 1.30107821523104 1.44423379026051 1.3530488845194 2.55421073480134 0.028049689440999 1.36410799441844
2.55448633297498 2.74861773616743 2.26878114945535 2.55854606169882 0.84052648306344 0.17915898993959 0.217485192390068 1.39827165003061 1.40760579042266 1.30890443404186 1.43276766605045 1.35794027127616 2.59859029069014 0.045072625698328 1.36323352401816
2.59600316367471 2.74500008787985 2.36477587791924 2.6050028121553 0.866140384034958 0.186281377077298 0.218313370264508 1.42001067491727 1.41199991212015 1.30800026363956 1.41884823697229 1.35700008787985 2.63608112059274 0.0520733752620551 1.36399225986313
2.63245440531314 2.74611854051647 2.46087917549716 2.63748404044226 0.870591496605074 0.201679628838682 0.229230280935737 1.42778147376521 1.41098024324725 1.31101975675275 1.41205927025824 1.35797036487088 2.67654782416306 0.0540265486725698 1.36469713683662
2.67744948519622 2.75785638744249 2.54793487353182 2.68541358205685 0.878661266366714 0.174907556308247 0.234209084340191 1.43683917897646 1.40902393542625 1.31297606457375 1.41792819372125 1.35503590313938 2.71416503045844 0.0632452830188673 1.36467610466307
2.71108132941793 2.76202422578407 2.64127438834702 2.71307959900479 0.880109442691808 0.174752981098797 0.184014268827808 1.44144406110692 1.41301557371833 1.31504499074184 1.42777840706151 1.35299826958685 2.75393633949438 0.0753262195121998 1.36667217835353
2.7584146186899 2.77605758592915 2.73923886699547 2.75948372180488 0.868462376906715 0.136123169495192 0.127171024540664 1.42676873584877 1.42210365467247 1.34093089688502 1.43696228881686 1.35208062030081 2.79291788952158 0.083 1.36947083968202
2.79362340680126 2.78094769538906 2.83400621239222 2.80056064126814 0.886497100594869 0.138939872544101 0.140487973537835 1.45128774468077 1.43090585170032 1.33506276553312 1.44285354708938 1.35892677354469 2.82926449877033 0.0824516129032261 1.3720124056113
2.81808136242656 2.78599186375734 2.9292379850977 2.83009560085121 0.888518853347561 0.141797856263755 0.217596316349483 1.4526932469186 1.42798779563602 1.32997965939336 1.44501017030332 1.36100406812133 2.86962425638038 0.0764868035190636 1.37388787480006
2.85836248897264 2.78203624889726 3.04702705208913 2.8773987378699 0.883012663635819 0.175053630273079 0.162000398678715 1.44932103512712 1.42192750220547 1.31998791703425 1.45007249779453 1.363 2.90781468815607 0.0668343023255842 1.37563721592536
2.88767347560797 2.7849673475608 3.13007484755591 2.90964082316876 0.879993632012379 0.172112761280667 0.176587499694232 1.44455311463444 1.41606530487841 1.3190108841464 1.45593469512159 1.363 2.94705332804556 0.0524006309148317 1.37753322630512
2.92500254546226 2.78500038181934 3.2050083363889 2.9550024818257 0.855369007906085 0.172760176273261 0.214485374895075 1.42374865854139 1.40100006363656 1.31899987272689 1.451 1.36199987272689 2.98947448486042 0.0384559386973243 1.3806231531709
2.96540407535205 2.79109855496392 3.33581274556856 2.9944632083304 0.839830952916344 0.175295340630917 0.142669497840306 1.40278521075282 1.40203942198557 1.31705913297835 1.45104927748196 1.3601182659567 3.02916209460439 0.0230696202531543 1.38446472570283
3.00554666968103 2.80088943162952 3.31721007990391 3.04048032865874 0.844892836152462 0.151983263290113 0.228055733241043 1.41423074557491 1.40595577265181 1.32293365897771 1.45594471581476 1.37186731795542 3.07197682888626 0.00799423631123245 1.38965305794007
3.06100483609985 2.80400345435703 3.3810003454357 3.07800529668079 0.840388915331891 0.151592751971105 0.203780914253162 1.41249887733396 1.40000080601664 1.32199930912859 1.45699988485477 1.37400069087141 3.11371802913111 -0.00256118143459984 1.39522422654761
3.11146370307971 2.83420663751745 3.39085956463068 3.12330230223518 0.826731096192176 0.175632875083496 0.244122084130587 1.38302002973618 1.41408418545536 1.31599016011822 1.4569991115524 1.3820569891654 3.15818602734123 -0.006 1.40060031516456
3.16385741601144 2.85474714633583 3.43150155030341 3.15708554026137 0.826226357176897 0.1898351697522 0.241274834326988 1.3814245991577 1.423385849496 1.31501204065067 1.45749412697305 1.38842191252867 3.19960713739385 -0.00576615384615307 1.40710487556214
3.22193776792868 2.99145546920384 3.45947085886225 3.21342700539396 0.829686374957097 0.283989234252713 0.220763087885335 1.38589892710312 1.42801253068525 1.30500224071597 1.45900237854757 1.39748711489066 3.2443779546766 -0.000546583850921764 1.41388617679348
3.2672483075303 3.02149178527276 3.4698873337132 3.25126083013891 0.820314844729 0.27398433422879 0.223676349198126 1.38729594444848 1.41957119161509 1.29611912810887 1.46195166247069 1.3975353766944 3.28772795617257 0.0226589817483274 1.41852106261895
3.32035146878025 3.0615018067071 3.48333680676481 3.29546162808837 0.832113845275799 0.25651461664476 0.215268287142279 1.39985265116876 1.42691053342314 1.29254153572952 1.46002471911256 1.4063909173903 3.33106795909176 0.0389333333333365 1.42134556450792
3.36200018284898 3.17750009864236 3.49450002602582 3.34100035884299 0.842029337745341 0.290960055431163 0.209764589059091 1.40831984240625 1.43149947545505 1.29449935082527 1.46049991508677 1.40550027459797 3.37463754883366 0.0584247619047639 1.42394830896277
3.40014636029625 3.26334185216861 3.5020674388492 3.38631101562952 0.856226771737522 0.294125301842394 0.204667978008078 1.39649726603973 1.42898170496297 1.2845396392469 1.461004842564 1.41298780330865 3.41500247981835 0.0665315040650434 1.42448669828915
3.42372243882672 3.3015673532809 3.51089813406541 3.43641018250679 0.860539229435388 0.269822171960827 0.210485149695373 1.40894347083061 1.42603469514666 1.29092482718224 1.46149453454775 1.41102313009777 3.45748857889176 0.0766144578313253 1.42316369294929
3.46900921767175 3.43105706622579 3.51750134631195 3.47401043671714 0.869769887075212 0.271126211273257 0.222415271480377 1.43243116891834 1.42800008204487 1.31899411688394 1.46000067315598 1.41350050346723 3.49864464420228 0.0814059701492544 1.42114442713396
3.50085149473915 3.52856174566626 3.52156357244849 3.5083662197384 0.871125791604304 0.264649945091623 0.221911062739692 1.43567803121159 1.42615880408538 1.30907937710502 1.46192278220953 1.41355638686006 3.53934855574521 0.0894444444444443 1.41983574582441
3.54448162123399 3.61896175587987 3.53089166085125 3.55346356418264 0.878979000756796 0.25820403131987 0.213062848989641 1.44333374938996 1.44329196910314 1.32185329159172 1.45310608399192 1.41992325832161 3.57938592410659 0.091620481927711 1.41771034364273
3.57649600525725 3.68948542342614 3.57399492048465 3.59799402373416 0.880969801497368 0.218677132488273 0.230071412432979 1.44177529069522 1.42300212566549 1.3135001694876 1.45999967228933 1.41250102890925 3.61971632751407 0.0878288288288283 1.41538490088891
3.61281618887241 3.78885639394978 3.58562189977932 3.63584470374566 0.875086881608228 0.242186780255912 0.233763783311526 1.43760587534451 1.43652869927542 1.30702851487325 1.45014293039935 1.41301097159461 3.66117130598697 0.0781863684770912 1.41232505478653
3.65153343031136 3.89373614200311 3.57068901740224 3.6794757717673 0.87156304635786 0.23474102949177 0.222462317839363 1.43541226676651 1.43995857530146 1.31194234145594 1.43104007264013 1.41448240821699 3.70277882415436 0.0647033492822915 1.41027882273325
3.69150853768635 3.97998509065851 3.56001005015993 3.72349984413759 0.865461632689878 0.234303029068519 0.210255661680963 1.42353003047471 1.43648843402116 1.31249150546092 1.42602680042648 1.41050099672107 3.73549977619525 0.0527416267942525 1.40934580333296
3.74484471100143 4.04499086397186 3.566 3.76539565966597 0.851947024872528 0.274783894941547 0.207794290579845 1.41521914988846 1.42345667777159 1.30200792431272 1.442 1.40745910736371 3.78716276068176 0.033087448559657 1.40767874626126
3.78209187366186 4.09940017764491 3.566 3.81197937280302 0.844945799297128 0.275637984199431 0.218864975582488 1.40349423787543 1.42003415149367 1.30249563694299 1.442 1.40403487351258 3.83155375731555 0.0141904761904647 1.40413581507811
3.83094486784842 4.1629459080777 3.63160115743813 3.87094798853625 0.838509913384991 0.260160218660439 0.258298114614806 1.37906792654708 1.44499479885363 1.3079958390829 1.44926327012842 1.39901040229275 3.87558036115443 0.000110526315787127 1.39918972404688
3.88040334802687 4.18625056468336 3.70717111734473 3.9063177893545 0.840596371725759 0.252019581496642 0.295516668002442 1.37610806696054 1.45995110933008 1.30996333199756 1.46508555867237 1.39596333199756 3.91631313970809 -0.00516496018202562 1.39463850702872
3.94521903577628 4.22651485555799 3.73466868184448 3.95738469485404 0.838406387124529 0.243917620527965 0.301409003252389 1.37740438071553 1.45209466233015 1.30407099674761 1.47883434092224 1.39007099674761 3.96575455167329 -0.0102985074626865 1.38640860689466
4.00589287857753 4.24995893678806 3.78291430286203 4.00591430286203 0.838799250150043 0.236682765302844 0.298485356071123 1.37711055346068 1.43203570714082 1.30899107321479 1.48099642928592 1.38500892678521 4.01031894905561 -0.00888172043009785 1.3776671401726
4.06326347710076 4.27805783643675 3.84873233559313 4.05332131353752 0.844724676879681 0.189210278419638 0.296795611338297 1.38289277036726 1.4200128525415 1.316025705083 1.47878969201506 1.37299357372925 4.05293384521809 0.0118131634819507 1.37114393750309
4.10352587005926 4.28689592269594 3.92356849799278 4.1024217927552 0.848495593683599 0.198421528320875 0.296432806008083 1.39554105381374 1.42197687171021 1.31995374342042 1.47533481923345 1.3720115641449 4.0977062292084 0.0260000000000009 1.36820365964788
4.15790476075033 4.29099294524077 4.00483576655355 4.14193121609746 0.854469523682536 0.201534691293676 0.29663480833152 1.39908400345465 1.422 1.32199647262038 1.47147995538315 1.37000352737962 4.13766786209537 0.0370858283433171 1.36718604107501
4.2052330316287 4.2940179255099 4.08994711776801 4.18918523026897 0.854384677451962 0.201341211853382 0.29663948655965 1.40446057140407 1.40399402483003 1.31999402483003 1.46807324490621 1.36199402483003 4.17518808768879 0.0483613526570077 1.36731650635419
4.24354799833655 4.29696523064127 4.17631552812871 4.21964071662649 0.858442134182819 0.20482885625884 0.295684708943512 1.41113130535142 1.40301158978624 1.31901158978624 1.46596283224471 1.36101158978624 4.21120770678912 0.0605596330275223 1.3691759835116
4.28691375585873 4.29899598864459 4.26135397412823 4.2698997161148 0.864947023265255 0.206167392618985 0.293008343734145 1.41872489724689 1.41098395457837 1.32199398296689 1.4659968618407 1.35900401135541 4.24817359462944 0.0702847805788966 1.37177314513988
4.33821130322628 4.30302347813625 4.34247543225912 4.30825825949878 0.874995965132652 0.209576167942421 0.287848259182591 1.42472115211472 1.413 1.32401173906813 1.46902347813625 1.36500586953406 4.2823031706558 0.0771093073593082 1.37330343055727
4.37358177948758 4.30695353105418 4.42205900384706 4.35148884159593 0.87766840111684 0.192195508912908 0.272491577405808 1.42658792725073 1.413 1.32597676552709 1.47295353105418 1.36598838276354 4.32101299827732 0.0771246290801152 1.37408683636199
4.42291090693108 4.31997636306335 4.51782726853984 4.39392363451235 0.878977672670853 0.208210453829184 0.240727528667362 1.42905554534655 1.42597636306335 1.32100909112948 1.46701090935538 1.36300545467769 4.35894033419475 0.0714388714733509 1.37502790041765
4.46117975870387 4.32300719034816 4.62566151203025 4.4303667077559 0.873323755229235 0.209031830083427 0.249661830083427 1.42541362767047 1.42192809651845 1.32002157104446 1.45397123860738 1.36301438069631 4.39780906468672 0.0615050505050479 1.37664123260542
4.48575374409166 4.32399014976367 4.71609377825732 4.48049763794699 0.869735953362617 0.201079688411938 0.241709688411938 1.41770722585285 1.41209850236333 1.322970449291 1.45003940094533 1.36498029952733 4.43452304765373 0.0490952380952286 1.3773842466961
4.53291526638817 4.32799278862878 4.79186478678964 4.52891346354537 0.852760594242398 0.198644254709019 0.254866094304408 1.40620064255012 1.39303425401329 1.32499639431439 1.4490018028428 1.36000901421402 4.47744732436172 0.0331088435374037 1.37842304697131
4.56998542333867 4.33615968091004 4.83638691912818 4.55631322024662 0.843390353584628 0.192337773849534 0.258559895525285 1.39564230909569 1.3828308831747 1.32496315055922 1.44297543370615 1.35707369888156 4.51839314965131 0.0163772455089716 1.38037328343587
4.60732266881787 4.36169636878042 4.89826427819872 4.60640441568468 0.837093498585384 0.207974084268628 0.252146258148609 1.38321772826645 1.38477811564723 1.31907006874298 1.43904671249532 1.36885986251404 4.56107816298604 -0.000788819875781858 1.38339336790455
4.66090972079095 4.37198296618697 4.94791653431616 4.65192334784137 0.826537868469867 0.208050187371943 0.22645370876423 1.37698039062595 1.39198807633088 1.3180017033813 1.42702044057563 1.37299318647479 4.60862151711903 -0.0111765873015874 1.38761535737498
4.71131086313901 4.38223461368982 4.99118182560961 4.70029326711228 0.82510976538631 0.207108913686099 0.212413719998511 1.37487583724112 1.39104692273796 1.31401173068449 1.42498826931551 1.37598826931551 4.65550358282045 -0.0116761904761897 1.39250622903273
4.76347786052157 4.42160593246911 5.02169459766356 4.74950741558639 0.825070394067531 0.201892213947843 0.194578512591492 1.38088980618466 1.39892118649382 1.31598029662346 1.42301970337654 1.37401970337654 4.6998126882802 -0.01 1.3972756067843
4.81690333030853 4.4569361615245 5.0429616969147 4.7989106261343 0.830040916696915 0.208417980127042 0.209831801633394 1.38562146388385 1.41397264065336 1.30601823956443 1.42898905626134 1.38497993647913 4.74707503767045 -0.00523809523810313 1.40190384507404
4.87022705203121 4.5713892320535 5.08896756399554 4.84825948803567 0.845191926739014 0.270282533514216 0.169563934668911 1.39402236142182 1.41098053839733 1.29591566638841 1.41803892320535 1.39101297440178 4.78954240602853 0.0180090090090016 1.40390738799678
4.90459242665588 4.63030130283865 5.08405822476345 4.88753420189243 0.848510640059911 0.29034209361656 0.18378138108506 1.40043395845894 1.40803493485807 1.28315138438496 1.42393013028386 1.39297671009462 4.83476497359326 0.0368106508875668 1.40665431914762
4.95291548092047 4.74779398474365 5.08699471755753 4.93791195929216 0.853880597252403 0.298785526107631 0.187224224529566 1.41026279684569 1.41099471755753 1.27900704325663 1.42300176081416 1.39100352162831 4.87620387404916 0.0567638888888929 1.40802182791209
4.98329851733074 4.80128607910863 5.09109950577692 4.9733047364418 0.857374243417221 0.283064656068794 0.184341165556499 1.41470778831052 1.41301865733317 1.2760435337774 1.4249564662226 1.38803731466634 4.91745064397266 0.0624065510597354 1.4065990490763
5.03051732930255 4.84653744058161 5.10683910976752 5.02150727366302 0.867536125243654 0.244256694979464 0.167125973691777 1.42543039352912 1.41596983308141 1.28292961052329 1.41807038947671 1.39393966616282 4.95670932979665 0.0714816053511714 1.40359420121296
5.06194353882273 4.95380511787201 5.11897814406041 5.06092896819634 0.873309654855262 0.204232306733469 0.157247703311066 1.43139930880289 1.42198907203021 1.27002367726789 1.41300910664149 1.3930018213283 5.00007283406154 0.0761887323943677 1.40123796345872
5.09730463604891 5.04488621396046 5.11922847703668 5.10424232412981 0.878370623119191 0.153028584980816 0.161333751142791 1.4378048464826 1.43 1.27010385319849 1.41257766365947 1.3939792293603 5.03879303044196 0.0814345238095255 1.39918083992696
5.14049092008246 5.17051904023989 5.15161819006185 5.1385950500656 0.878458958700169 0.121640008540064 0.219988576912 1.43849190100131 1.43 1.28482645002811 1.35270576988568 1.39103470999438 5.0785519370567 0.0835766871165635 1.39713720900559
5.16894231771307 5.29175279019886 5.16810425709193 5.18590317616122 0.882781079846342 0.120421751069425 0.252386805386274 1.44247180087493 1.43 1.28300412016335 1.34397405182582 1.391 5.11854177693128 0.0796749482401636 1.39589704564988
5.21114669986765 5.41759266746532 5.16264938566866 5.21831100371943 0.879008347099534 0.118640318300476 0.2516827964283 1.44006739835843 1.43500586799471 1.28005867994706 1.38322542845705 1.38898239601588 5.15827669188912 0.071208679593717 1.3948529495941
5.24170498358161 5.52208569707967 5.148 5.2703705480479 0.866299904961533 0.196473936849036 0.240362029163653 1.43293622304099 1.39901548233347 1.28629067382432 1.42308568223774 1.38603562935578 5.1961082455718 0.0619326923076901 1.39444170284972
5.28248278335212 5.60144431970088 5.14800433847388 5.30094770794051 0.85477657574087 0.223239110809103 0.236797754839768 1.426640841887 1.39750381536239 1.28049825693135 1.42699674614459 1.3879965138627 5.24030775978319 0.051286821705427 1.39201300272761
5.32390480082444 5.6385340932349 5.18238999664501 5.36077773407423 0.846636846727098 0.26646368516523 0.228962490258587 1.39771997223251 1.39948782876972 1.27252063302682 1.40947936697318 1.38444730460283 5.28137860567459 0.0352303771661481 1.38893860711275
5.36696698455668 5.69394171030013 5.15710388353799 5.38944298420762 0.833695138908098 0.263091039569914 0.181388675747169 1.39069281361481 1.40020679054375 1.27397752791395 1.40801123604303 1.38131395953872 5.32466217580298 0.0166151419558322 1.38537466340066
5.42548272169796 5.73598005438889 5.17202118008745 5.44397644863776 0.831881803218802 0.239484110136505 0.183192738140279 1.38042115657156 1.40599995559486 1.27799038540263 1.4080002198088 1.3685044405812 5.36896377477295 0.00367652329749034 1.37996854995
5.46794666587151 5.7633926512783 5.23129787100546 5.48098820474039 0.83506212117065 0.236078752697541 0.260146792472121 1.3852812709643 1.39900839913554 1.2775515545971 1.42097708684573 1.36295294369341 5.41030049771781 -0.00210734463276813 1.37437586666619
5.51678338436985 5.80641244657514 5.25857670368118 5.53451084946168 0.835997845661169 0.236397984216384 0.253988829709061 1.38239611207633 1.40143612080802 1.28201159340942 1.41937098910146 1.35845365201569 5.45855160036693 -0.00259885386819481 1.36749758773021
5.57491821129531 5.81898566572686 5.32493907933915 5.57392376625895 0.835830672417612 0.230558609522806 0.260673863139311 1.39680858266762 1.371053634277 1.27899910410793 1.43498566572686 1.35901772877699 5.50151303554174 0.00125665601704439 1.3605813163757
5.62872991111762 5.83700958859067 5.33880696126111 5.62270292649649 0.84002256792331 0.223253904318882 0.217592429585265 1.39415317757365 1.38602506247203 1.28012743239722 1.42447267396075 1.34896450041608 5.54620501333176 0.015355805243456 1.3536144613489
5.67618416002565 5.84265086166186 5.42760329269741 5.65970707005956 0.851643945405947 0.220102158821956 0.288155338401204 1.4052208596909 1.38100721391151 1.28299873170061 1.43095370340243 1.34497534513696 5.58352099222002 0.0311167192429204 1.34913490029924
5.72497136245764 5.85449728082305 5.59101372994933 5.70148358303681 0.858604855486647 0.212555647498669 0.313799875817132 1.4095668190938 1.3755082977365 1.28399912119082 1.451994115736 1.34000429214443 5.62403549005039 0.0480078662733566 1.34704319982418
5.76787484731055 5.862047002202 5.477222212721 5.74137247647196 0.860429443221882 0.216215290513694 0.292285406400434 1.4130482111794 1.37198803784481 1.2840137327272 1.40913732727202 1.3385164576802 5.66179520942997 0.0529161793372333 1.34621019695774
5.80566200393638 5.866 5.65227416281854 5.78026542660255 0.868470272609961 0.227970208671902 0.280169451202672 1.42119650993156 1.37249218984856 1.281 1.42880608570995 1.34016536807932 5.69743175592271 0.0583500000000029 1.34710019054583
5.84000433054674 5.86600536973324 5.70191608620038 5.82000609960436 0.861464378198679 0.21785955252223 0.2663440028431 1.41872227245148 1.37399823094238 1.281 1.42101398563327 1.34648651310652 5.73566677526407 0.0669745845552356 1.34870540743705
5.88122076615807 5.86907953466164 5.86018165783011 5.86379556177018 0.873745651946727 0.21774168667549 0.267566747054076 1.43381149255238 1.37196717940038 1.28096591371644 1.43787501696028 1.33549111048217 5.77274220737648 0.0758905472636814 1.34963388242451
5.90534023811471 5.87805764875836 5.96496583466626 5.8982700911274 0.871028970300928 0.208378907499513 0.239519271914831 1.43271145815994 1.36652363719155 1.28403460624585 1.42716189226663 1.33456364301039 5.81011427634006 0.08 1.35140123740571
5.94701586836305 5.88350361260337 6.04815246175015 5.93902174772817 0.873311913469823 0.201255548371554 0.206189685799943 1.43221594075547 1.37049928767752 1.28700488633704 1.43399229991161 1.33600050372483 5.84902156097729 0.079060352831941 1.3532348402192
5.96064312577695 5.88919573393211 6.14824430856844 5.97341942985453 0.876875599574994 0.18386908018939 0.251562238683327 1.42275098584659 1.3420279619903 1.28881824706304 1.42891611402909 1.3319720380097 5.88501332416079 0.0745379023883701 1.35491128259112
6.00661884577326 5.903 6.2376004632067 6.00410965448998 0.875384128939874 0.240797695041579 0.265399120783249 1.42070899711547 1.34395732098115 1.27608535803769 1.42314937656596 1.33027741362249 5.9244918419795 0.0654642857142833 1.35673900300813
6.03499455186443 5.903 6.31098590999422 6.05499023092932 0.853564189428386 0.234731164773811 0.278197542702992 1.38856617142253 1.34200037573349 1.27999924853302 1.42999868493279 1.34299755773233 5.96431914496736 0.0530921985815616 1.35854161877673
6.08151303626778 5.91008550604463 6.41451303626778 6.09169829936448 0.855131768486533 0.239735634035965 0.226823729556727 1.40076896687463 1.34102850201488 1.27705700402975 1.42802850201488 1.34498574899256 6.00513866432494 0.0385085085085152 1.36081497116148
6.11812450707496 5.91644980282999 6.45080964509397 6.14080964509397 0.841303276165619 0.234254444630029 0.226660331500821 1.38543367030851 1.343044980283 1.281089960566 1.4299775098585 1.344044980283 6.04732808527846 0.0232170087976587 1.36444286239915
6.16708731041379 5.93603029136805 6.48604810981985 6.17608731041379 0.836216671798058 0.249617788087698 0.238426090061971 1.38340987911938 1.34500534553554 1.28501069107108 1.42899465446446 1.34602850952287 6.09064290590352 0.0106024464831743 1.36769098113202
6.21658299924495 5.95342832597588 6.51334504036946 6.22553540746985 0.828788668317267 0.226106231456217 0.24744737672514 1.37776320099036 1.34802379588755 1.29097620411245 1.42605948971887 1.36202379588755 6.13520323129411 -0.000232091690546462 1.37282121298109
6.26610769904839 5.9899159819054 6.5426390571433 6.27104379333406 0.831874531780865 0.237635362257293 0.247826744142694 1.37947165547604 1.35 1.28912781142866 1.43089349047612 1.36412781142866 6.17919860153734 -0.00482445141065787 1.37856358028232
6.3169755834155 6.03197980936282 6.57198591350895 6.31897699206461 0.826112765647744 0.247525252852514 0.237115141569235 1.36944481288444 1.35 1.29499718270179 1.42600234774851 1.36999718270179 6.22349932700278 -0.00240604343720254 1.38477894750666
6.36071408926327 6.07894754152241 6.58109612740082 6.36249436948995 0.832727160030319 0.23389262552151 0.238576454268341 1.38630471289753 1.35893133757084 1.29394507005667 1.43 1.38179401271252 6.26722469871754 0.00782076502733985 1.39096783649791
6.41316845646624 6.14861246992341 6.5884673825865 6.39923856385422 0.849852308060833 0.258465881071186 0.238788781859758 1.4040426491401 1.354 1.28992989261203 1.43002336912932 1.3673739060692 6.3170982270986 0.0314408284023724 1.39494687514895
6.46206100959391 6.21614816615663 6.60803050479695 6.45107117785956 0.853722477914564 0.257065333507565 0.228254643487721 1.41084582496361 1.35400290521876 1.28699709478124 1.43098256868746 1.38299418956249 6.36178232330958 0.0497497527200878 1.39782528353376
6.50428760347326 6.31874776903047 6.62898561982634 6.50037388451524 0.862391457904496 0.27422101307233 0.204134929033306 1.41495972072505 1.35595685947901 1.28510066121564 1.41908628104198 1.37901438017366 6.40426422042634 0.0640973084886143 1.39980518667019
6.52499389917133 6.37196468440844 6.62809245573687 6.52713258277663 0.868526170320884 0.256534950155149 0.21649241454386 1.4222601864856 1.3531386836053 1.29216179753952 1.42476886065783 1.38020802540795 6.44546228165846 0.0694097421203458 1.39860754258839
6.56701961985953 6.45507171396933 6.63200202964064 6.57502029640641 0.862881244209153 0.259258905268268 0.203073436858153 1.41298208989275 1.35899864690624 1.29899458762496 1.41500473582816 1.3889966172656 6.48312651050417 0.0745993975903609 1.3972398680698
6.59643064353226 6.56186128706452 6.63503588696102 6.60547849281362 0.879525886961022 0.227618636229494 0.208174044263885 1.43084454568173 1.35710766088307 1.29104784928136 1.422 1.38402392464068 6.52230805170634 0.0780160160160157 1.39522523677463
6.63303030365195 6.63579326767863 6.63816026945697 6.64575555601143 0.882465730625087 0.187190302626231 0.210177171727533 1.43120168349063 1.36613737382026 1.295 1.42202289563671 1.38597710436329 6.56117957598788 0.0822042042042042 1.39380525701998
6.67705252806861 6.75519260291823 6.64500194548402 6.67805641903665 0.881434085516447 0.158590447885574 0.210832900468189 1.43042535008106 1.37199610903196 1.29498832709587 1.42298832709587 1.38500194548402 6.59915786929846 0.0819614994934149 1.39156275396783
6.70439897636941 6.85518483891521 6.64607254115807 6.70755614887857 0.883347679889375 0.14863894896037 0.171385063777277 1.43299481310325 1.37013299212314 1.28897581961398 1.417 1.38602418038602 6.63601765104402 0.076334288443174 1.38951481915813
6.73756875823429 6.9541802398981 6.65207109477929 6.75378204257214 0.868248327809426 0.15560662206281 0.180666965819599 1.41844491326316 1.38092890522071 1.28688150870119 1.41709479303905 1.38811849129881 6.67133553421659 0.0687170418006445 1.38827904819827
6.76099276198284 7.04397225426756 6.65499909524786 6.78599004772641 0.859942566480251 0.176883425467748 0.209371130413141 1.40876299171376 1.37800090475214 1.28200150792024 1.42099879366381 1.39299849207976 6.70984297199654 0.0609364161849624 1.38696591498877
6.80467225944164 7.14655783230264 6.65924315767038 6.83047201194839 0.867627457051331 0.156914596032472 0.210907950927623 1.41247097648814 1.37991417964575 1.28687126946862 1.42091417964575 1.38092848303812 6.74576691881454 0.0516420150053519 1.38572238662106
6.85168523316855 7.18645612048318 6.67606424060955 6.86407067682587 0.86098340147036 0.221136970116189 0.176638911920906 1.41084607755466 1.37406424060955 1.27821413536517 1.415 1.3758715187809 6.78525595136359 0.0401457725947487 1.38443090800204
6.88309072561705 7.25301296080244 6.679 6.91306665555539 0.848794797163593 0.181232279064834 0.191667889240746 1.39649590808952 1.37700925771603 1.28800185154321 1.415 1.37000370308641 6.82187790846437 0.0289396636993031 1.38274887209718
6.9325983620813 7.26031114828228 6.67943082069854 6.9495504931148 0.845940335947252 0.177027276947395 0.190785620281133 1.3942495507233 1.38198803275837 1.28901196724163 1.41509573793301 1.37194016379187 6.86056095672986 0.0165228174603102 1.37912128448322
6.98298344992252 7.28709034665322 6.71371205510461 6.99579103580724 0.841341006061055 0.171906811125527 0.217766040808256 1.39048412342486 1.38110689673071 1.29034206953827 1.41792341966997 1.36682896523087 6.89952675507941 0.00706709265175575 1.37362718700288
7.02807475437847 7.33702067674298 6.76473186455521 7.03206839230371 0.818533273651013 0.0989773597389731 0.255651027863455 1.37101923373354 1.38598727585047 1.30599522844393 1.42418504001906 1.35898727585047 6.93801728339811 0.004 1.36673580234416
7.07545924746275 7.35002296237314 6.8001836989851 7.07534443559706 0.839545604181063 0.0973046152099978 0.260053105612988 1.38945312379076 1.37798851881343 1.30298851881343 1.43305740593284 1.35094259406716 6.97469132315659 0.00498509052183305 1.35920153870821
7.11611803648541 7.3521665160723 6.81776031276427 7.10616561250607 0.850267940400031 0.0960011713291918 0.215930433711789 1.39662736524754 1.37688105994836 1.302 1.43766696785541 1.34588105994836 7.01382207645671 0.0133539823008915 1.35211666800287
7.16206405895003 7.35900519396892 6.890131580546 7.15404674572029 0.846514307774551 0.0969108765354101 0.196257721700463 1.39736105288736 1.37197922412431 1.30199480603108 1.424 1.34099653735405 7.04913285651146 0.030512269938649 1.34687648457734
7.19946724166228 7.362056635353 6.96707607170707 7.18150971817704 0.860632226812172 0.120533378820206 0.201095545165574 1.40962983654676 1.3599716823235 1.29895752348525 1.42408495302951 1.33892920580874 7.08604752415806 0.0439400966183571 1.34278496542954
7.23282297687966 7.366 7.04318874438173 7.21768581406638 0.867418523201249 0.124134783236848 0.227388148281252 1.41840961925946 1.35797713953112 1.29606858140664 1.43029718609543 1.33395427906224 7.11970506575928 0.0518892128279913 1.3427084805209
7.26798090924273 7.366 7.09397242446172 7.24698409103561 0.85325768933279 0.119212672706018 0.203812801413349 1.40728604010348 1.35700053029881 1.29899840910356 1.44299310611543 1.33200106059763 7.15315413902428 0.0603985042735055 1.34338541967998
7.29737428432384 7.36904158714709 7.17133078870698 7.28631883479438 0.875923293833312 0.11919329782519 0.199289908568389 1.43060366650445 1.35191682570581 1.29901386238236 1.44591682570581 1.33101386238236 7.18779083451136 0.0674985074626852 1.34433619620868
7.32462145740962 7.372 7.26803580875566 7.30977146437057 0.882593430122725 0.110175928382489 0.187025420934279 1.43377000278438 1.3459142817366 1.3 1.43993571130245 1.3319571408683 7.22057577919651 0.0732202380952371 1.3459941947696
7.35305018377284 7.37201158087066 7.36116020204407 7.34504246319241 0.88411982628694 0.10998081250928 0.179443950434358 1.43651490256858 1.34200386029022 1.30000579043533 1.43698069854891 1.33 7.25270774224282 0.0772326490713596 1.34763328226123
7.37947912534435 7.37811978133609 7.44499418508953 7.36751505974518 0.884006403076791 0.10509800096763 0.144961320013773 1.43905059890668 1.34401197813361 1.30304791253444 1.42688021866391 1.33002395626722 7.28315573125036 0.0773731778425647 1.34922597732149
7.41970955406826 7.38807095540682 7.52960169825028 7.41078050947508 0.881621022549771 0.094238618680753 0.117503737614691 1.43865416352711 1.34488174098862 1.307 1.41695269639545 1.33185808918635 7.31447760035612 0.0742462006079015 1.35065108758783
7.44903362420895 7.39100811618837 7.6371147860926 7.44303362420894 0.863498399951437 0.0954220522362011 0.10323633123397 1.42024932751582 1.34000115945548 1.30699652163356 1.41498956490067 1.32600231891096 7.34701226667063 0.0699731682146507 1.35130952106613
7.47829661646145 7.398 7.73703170943115 7.47233530556512 0.862169908943732 0.097194900619798 0.126198432582731 1.41973461080313 1.34102579273578 1.304 1.40590972542477 1.32805158547156 7.38007727720503 0.0646102719033191 1.35197868760024
7.50215119179848 7.3986108364645 7.81804395278505 7.49917468550865 0.865765165193644 0.0969126459893596 0.147098625134871 1.42452588126126 1.34311746855086 1.3042584308119 1.39869458176775 1.33207048113052 7.41324620728267 0.0578648648648629 1.35312452887862
7.55003479713821 7.42400453875716 7.90304538757158 7.54803933589537 0.856411724332781 0.0696083668373004 0.130077915331217 1.41811172433278 1.34799697416189 1.31499546124284 1.38599697416189 1.33500605167621 7.44658516824562 0.048652859960549 1.35579460162635
7.57370623692261 7.42724012055369 7.93366386270725 7.5746497379688 0.850840109534842 0.081723502620312 0.180925829381917 1.41254364071945 1.34598587526155 1.31201412473845 1.38387287735393 1.3390282494769 7.48105048855271 0.0385700197238602 1.35868585049265
7.62380711451431 7.44393274045714 7.97975338167618 7.62071743512383 0.842621610527222 0.0813117009165727 0.142528798189764 1.40465770274208 1.34495516030476 1.31293274045714 1.37508967939048 1.3411120992381 7.51624056341927 0.0280555555555539 1.36260015506523
7.65906705600452 7.44101895060997 7.96901895060997 7.65205685182992 0.818730189688317 0.083125626782314 0.21573395047331 1.38452055412312 1.34299854226077 1.3099897958254 1.37900145773923 1.34601311965306 7.5532162868974 0.020103578154425 1.36782981891119
7.70549509927381 7.45445384100099 7.98227505515212 7.69149509927381 0.832584204853386 0.0808157124942237 0.218524992042004 1.39861746600216 1.34212377481845 1.30302750551521 1.38005501103042 1.35506876378803 7.58787348295803 0.0162380952380958 1.37471164998158
7.74208261760354 7.48740009781 8.00237656264471 7.7278472659506 0.834442382859531 0.13051930586747 0.224564692361558 1.39997025980415 1.35095292966941 1.30485878900823 1.38409414066118 1.36018828132236 7.62532901087641 0.0127640449438203 1.38407121830905
7.78706096851596 7.50405758137618 8.01801693569888 7.76306604922562 0.839527180736324 0.152502524479507 0.222269288700647 1.40414146546814 1.34900846784944 1.29897967716135 1.388 1.36801016141933 7.65920730718648 0.01454797230465 1.39327297418551
7.8234642891155 7.53936965289072 8.02811607227888 7.80240625297606 0.843740035568034 0.16653586268003 0.221861839372445 1.41087272301446 1.35398839277211 1.28698839277211 1.38801160722789 1.37403482168366 7.69519567379212 0.0279222222222196 1.40290292127378
7.86377671404449 7.65680025083372 8.03823536789227 7.83794147156908 0.84195597366246 0.230756425585716 0.222870470735785 1.40848692140487 1.35295292642155 1.28581170568618 1.389 1.37711768394613 7.73164701548829 0.0409189189189124 1.41231813228193
7.89606061783563 7.69012502428599 8.04801136584418 7.87706061783563 0.838503756557218 0.224815931124927 0.22289083349524 1.40590133184379 1.35101515445891 1.27799242277055 1.389 1.38200189430736 7.76282680238345 0.057384288747349 1.42094852264049
7.92841347802733 7.72693980988686 8.05405513040364 7.9093721302246 0.856330383020669 0.214391556757235 0.223266875687828 1.42246940300993 1.35902756520182 1.26735460140315 1.38895865219727 1.38306891300456 7.79692760308135 0.0648983739837417 1.42877642098821
7.95852589628138 7.79457577641587 8.05806859516714 7.93666308661565 0.859257955992482 0.215452174608759 0.218720046777017 1.42678562270989 1.3611829204457 1.25865787826109 1.386 1.3881829204457 7.82721002902976 0.0690618279569906 1.43531711998273
7.98098665830736 7.88153337279804 8.06099825977922 7.9649831778658 0.860879037077835 0.21385510777011 0.217440759896407 1.42958833518879 1.36899535941125 1.25468082352568 1.386 1.39599535941125 7.85483120004929 0.0735487528344697 1.44170061914477
8.02228858196888 7.97631304795839 8.07204328729533 8.00133186926421 0.86043600377451 0.195457679331901 0.202887785536181 1.42896216436477 1.37805771639378 1.25820200737821 1.37995671270467 1.40105771639378 7.88735105335253 0.0774700098328424 1.45090803182316
8.04262185263389 8.06741525082196 8.075 8.0246861822167 0.859346837763571 0.146117212384745 0.194561443194272 1.42905103121575 1.38217154555418 1.272 1.377 1.40517154555418 7.91581928321573 0.0787701863354033 1.45867911702466
