# Supplementary material for: Quantifying Spatiotemporal Gait Parameters with HoloLens in Healthy Adults and People with Parkinson’s Disease: Test-Retest Reliability, Concurrent Validity, and Face Validity
Source: Sensors (Basel). 2020 Jun 5;20(11):3216. doi: 10.3390/s20113216 (PMC7313704; doi:10.3390/s20113216)
Supplement: Supplementary file 1 [file sensors-20-03216-s001.zip › Data/HYA_10_CWS1_HoloLens_raw.csv]

Time HoloLens_x_position HoloLens_y_position HoloLens_z_position HoloLens_x_orientation HoloLens_y_orientation HoloLens_z_orientation
146.6706 0.076 0.068 -0.852 0.861 357.194 0.691
146.7009 0.076 0.068 -0.852 0.849 357.128 0.675
146.7356 0.076 0.068 -0.852 0.913 357.093 0.679
146.7699 0.076 0.068 -0.851 0.984 357.07 0.704
146.8024 0.076 0.068 -0.851 1.036 357.048 0.819
146.8354 0.076 0.068 -0.851 1.004 357.006 0.703
146.8699 0.076 0.068 -0.851 1.095 357.005 0.711
146.9021 0.076 0.068 -0.851 1.088 357.023 0.753
146.9348 0.076 0.068 -0.85 0.927 357.036 0.768
146.9685 0.076 0.068 -0.85 0.923 356.983 0.805
147.005 0.076 0.067 -0.85 1.007 356.901 0.816
147.0351 0.076 0.068 -0.849 0.837 356.827 0.718
147.072 0.076 0.067 -0.848 0.992 356.846 0.688
147.1032 0.076 0.066 -0.847 1.262 356.859 0.793
147.1352 0.076 0.066 -0.846 1.269 356.764 0.837
147.1724 0.076 0.065 -0.844 1.289 356.395 0.977
147.204 0.075 0.065 -0.842 1.428 356.054 0.957
147.2347 0.074 0.064 -0.839 1.487 355.628 0.835
147.2688 0.073 0.065 -0.835 1.173 355.135 0.779
147.3023 0.071 0.065 -0.831 0.942 354.82 0.823
147.3354 0.069 0.065 -0.825 0.901 354.681 0.96
147.3673 0.067 0.064 -0.818 1.212 354.528 1.021
147.4026 0.064 0.063 -0.811 1.601 354.389 0.867
147.4369 0.06 0.062 -0.803 1.497 354.343 0.329
147.4677 0.056 0.061 -0.794 1.252 354.624 359.982
147.5028 0.052 0.059 -0.784 1.222 355.072 359.893
147.5332 0.047 0.056 -0.774 1.478 355.365 359.806
147.5692 0.041 0.055 -0.763 1.456 355.363 359.558
147.6 0.036 0.053 -0.75 1.005 355 359.645
147.6348 0.032 0.049 -0.736 0.456 354.797 358.905
147.6679 0.028 0.047 -0.719 359.371 354.856 358.339
147.7016 0.027 0.051 -0.7 358.612 355.197 358.459
147.7351 0.026 0.048 -0.68 358.766 355.817 358.744
147.7683 0.026 0.05 -0.659 358.547 356.209 359.42
147.8005 0.027 0.053 -0.637 358.48 356.468 359.414
147.8341 0.027 0.052 -0.613 358.201 356.629 359.503
147.8703 0.028 0.048 -0.586 357.573 356.787 359.521
147.9023 0.028 0.04 -0.56 357.317 356.967 359.49
147.9341 0.03 0.029 -0.532 357.064 357.013 359.536
147.9687 0.031 0.019 -0.501 356.565 356.774 359.69
148 0.033 0.009 -0.468 356.177 356.614 359.858
148.0361 0.037 -0.001 -0.434 355.868 356.507 0.327
148.0684 0.042 -0.01 -0.398 354.987 356.431 0.508
148.1019 0.047 -0.015 -0.36 353.875 356.421 0.621
148.1357 0.053 -0.019 -0.322 353.788 356.354 0.72
148.1685 0.059 -0.019 -0.283 354.311 355.916 0.745
148.2022 0.065 -0.001 -0.244 353.571 355.197 1.216
148.2368 0.07 0.021 -0.203 353.402 354.801 1.573
148.2689 0.074 0.039 -0.165 355.21 354.306 1.749
148.301 0.075 0.051 -0.129 357.758 353.648 1.378
148.3365 0.077 0.062 -0.093 358.395 353.324 1.031
148.3683 0.077 0.068 -0.059 359.82 353.256 0.383
148.4013 0.076 0.071 -0.024 1.049 353.066 0.434
148.4346 0.074 0.078 0.011 0.663 352.795 0.869
148.468 0.072 0.077 0.046 1.177 352.489 0.698
148.5004 0.071 0.071 0.081 1.531 352.138 0.751
148.5345 0.071 0.063 0.118 0.936 352.314 0.907
148.5668 0.07 0.052 0.155 0.31 352.651 0.534
148.6024 0.068 0.037 0.193 359.868 352.816 0.628
148.6338 0.066 0.021 0.233 359.541 353.035 0.444
148.6673 0.062 0.007 0.274 358.928 353.283 0.404
148.7014 0.057 -0.004 0.316 357.421 353.649 1.218
148.7352 0.051 -0.006 0.359 356.744 353.964 1.185
148.7686 0.042 -0.011 0.399 357.566 353.946 0.22
148.8005 0.035 -0.003 0.441 356.892 354.273 0.295
148.8333 0.03 0.022 0.482 356.67 355.538 358.951
148.868 0.023 0.042 0.524 355.986 356.255 358.06
148.9004 0.019 0.052 0.564 356.728 355.98 0.695
148.9353 0.016 0.055 0.601 359.395 355.425 1.804
148.9665 0.016 0.064 0.638 0.816 355.298 0.792
149.0004 0.015 0.075 0.674 0.976 355.229 1.08
149.0335 0.016 0.082 0.711 1.224 355.468 1.548
149.0681 0.018 0.081 0.747 1.446 355.836 1.119
149.1015 0.018 0.077 0.783 1.104 355.475 0.359
149.1344 0.018 0.067 0.821 1.143 355.221 0.016
149.1677 0.019 0.055 0.859 1.176 355.313 359.833
149.2 0.02 0.043 0.899 0.593 355.337 0.182
149.2348 0.022 0.031 0.939 0.134 355.033 0.298
149.2698 0.025 0.017 0.98 358.903 355.027 0.227
149.3006 0.029 0.005 1.023 357.939 355.204 0.48
149.3339 0.034 -0.003 1.064 358.506 355.235 0.555
149.3724 0.039 -0.005 1.108 357.622 354.825 0.311
149.3992 0.043 0 1.151 356.121 354.39 1.255
149.4357 0.047 0.027 1.192 356.626 353.802 1.2
149.4667 0.049 0.039 1.235 357.585 353.404 1
149.4998 0.051 0.055 1.274 357.916 353.225 0.706
149.5338 0.051 0.066 1.313 357.383 353.104 359.714
149.5685 0.048 0.076 1.352 356.942 352.587 0.111
149.5992 0.046 0.084 1.391 356.282 352.163 0.228
149.6348 0.044 0.09 1.431 355.734 351.964 0.017
149.6665 0.042 0.089 1.471 355.685 351.834 0.145
149.6997 0.04 0.085 1.512 355.675 351.742 359.966
149.7331 0.038 0.078 1.553 355.496 351.866 359.982
149.7665 0.036 0.067 1.593 355.322 352.115 0.168
149.8004 0.035 0.053 1.634 355.598 352.441 0.788
149.8344 0.032 0.036 1.675 356.192 352.686 1.095
149.8665 0.029 0.02 1.718 356.144 353.026 1.103
149.8997 0.024 0.01 1.762 354.767 352.992 1.53
149.9347 0.019 0.006 1.807 353.922 353.027 2.044
149.9663 0.014 0.002 1.85 354.942 353.532 2.045
149.9991 0.007 0.003 1.894 356.111 354 1.304
150.0336 0.001 0.026 1.936 356.659 354.109 1.328
150.0658 -0.001 0.044 1.98 356.073 354.849 0.682
150.1016 -0.001 0.052 2.02 356.584 355.32 2.288
150.1334 -0.001 0.053 2.059 358.765 355.457 3.345
150.1673 -0.002 0.062 2.097 359.582 355.497 1.968
150.1991 -0.001 0.074 2.135 358.835 355.65 2.107
150.2319 0.001 0.083 2.174 359.298 355.908 3.188
150.2672 0.003 0.083 2.212 0.131 356.322 2.466
150.2982 0.004 0.078 2.25 0.006 356.355 1.462
150.3323 0.005 0.069 2.289 0.127 356.138 1.198
150.3667 0.006 0.054 2.329 0.299 355.908 1.178
150.3984 0.008 0.041 2.37 359.819 355.615 1.29
150.4332 0.011 0.025 2.411 359.631 355.472 1.103
150.4648 0.015 0.01 2.452 359.029 355.551 1.103
150.4995 0.02 -0.002 2.495 358.207 355.323 1.41
150.5311 0.024 -0.006 2.538 358.109 354.857 1.272
150.5668 0.03 -0.006 2.582 357.879 354.555 0.691
150.5993 0.036 -0.004 2.626 357.749 354.368 0.976
150.6315 0.04 0.02 2.668 358.19 353.684 1.737
150.6662 0.042 0.036 2.713 357.597 353.472 1.43
150.6977 0.044 0.057 2.755 356.96 353.3 1.557
150.7327 0.044 0.065 2.797 355.922 353.155 0.829
150.7655 0.042 0.076 2.839 355.236 352.879 0.797
150.7987 0.039 0.08 2.88 355.287 352.559 0.646
150.8322 0.037 0.089 2.921 354.231 352.462 0.894
150.8664 0.034 0.092 2.962 353.685 352.361 0.933
150.8996 0.031 0.089 3.002 353.5 352.031 0.75
150.9329 0.027 0.08 3.043 353.644 351.558 0.507
150.9642 0.024 0.067 3.084 353.815 351.426 0.671
151.006 0.022 0.052 3.125 354.062 351.67 0.606
151.0323 0.02 0.036 3.168 354.242 352.268 0.774
151.0647 0.016 0.017 3.211 354.283 352.82 1.08
151.0983 0.01 0.001 3.256 353.596 353.276 1.804
151.1363 0.004 -0.005 3.302 353.142 353.956 2.416
151.1656 -0.004 -0.01 3.346 354.166 354.319 2.412
151.1991 -0.014 -0.012 3.391 355.128 354.382 2.268
151.2332 -0.022 0.01 3.434 355.559 354.11 2.67
151.2646 -0.026 0.024 3.477 356.457 354.491 2.537
151.2976 -0.028 0.035 3.517 356.974 354.577 3.133
151.331 -0.029 0.046 3.555 356.574 354.536 3.39
151.3655 -0.028 0.059 3.592 356.576 355.46 2.139
151.3982 -0.026 0.069 3.629 356.882 356.603 2.136
151.4339 -0.025 0.077 3.665 358.087 357.146 2.82
151.4647 -0.025 0.078 3.701 359.012 357.255 2.754
151.4984 -0.025 0.073 3.739 359.308 357.247 1.847
151.5303 -0.024 0.064 3.777 359.497 357.198 1.129
151.5666 -0.024 0.051 3.816 359.254 356.929 1.111
151.5981 -0.024 0.036 3.857 358.333 356.515 0.679
151.6324 -0.023 0.019 3.899 358.029 356.151 0.428
151.6658 -0.021 0.001 3.941 358.061 355.971 0.314
151.698 -0.018 -0.011 3.987 356.937 355.912 0.472
151.7316 -0.014 -0.012 4.035 354.988 355.631 1.198
151.7666 -0.01 -0.01 4.081 354.364 355.186 1.195
151.7974 -0.006 -0.01 4.126 354.733 354.836 0.886
151.8317 -0.005 0.015 4.169 355.047 353.97 0.449
151.865 -0.003 0.033 4.215 354.68 353.762 1.914
151.8988 -0.002 0.056 4.257 353.598 353.885 2.044
151.9324 -0.004 0.061 4.299 353.678 354.107 0.147
151.967 -0.008 0.071 4.339 353.456 353.9 0.544
151.9969 -0.011 0.075 4.379 353.798 353.325 1.326
152.0324 -0.014 0.081 4.42 353.503 353.2 0.915
152.066 -0.017 0.084 4.46 353.268 352.987 0.396
152.0986 -0.019 0.081 4.499 353.735 352.869 0.465
152.1308 -0.021 0.073 4.538 354.254 353.216 -0.004
152.1669 -0.022 0.063 4.578 353.76 353.981 359.191
152.1981 -0.025 0.054 4.62 353.087 354.388 359.088
152.2325 -0.029 0.038 4.662 353.349 354.408 359.929
152.2652 -0.033 0.019 4.704 354.08 354.34 0.231
152.2969 -0.039 0.005 4.747 353.758 354.388 0.358
152.3341 -0.046 -0.002 4.792 352.913 354.499 0.991
152.3636 -0.053 -0.003 4.836 352.626 354.692 1.741
152.3985 -0.061 -0.001 4.88 352.521 354.909 1.763
152.4298 -0.069 0.012 4.924 353.365 355.227 1.563
152.4654 -0.075 0.028 4.963 354.644 355.433 0.683
152.4971 -0.078 0.047 5.002 354.019 355.591 1.402
152.531 -0.08 0.052 5.041 355.077 355.5 2.945
152.5652 -0.08 0.057 5.077 356.452 355.726 2.657
152.5972 -0.079 0.065 5.114 356.455 356.055 1.874
152.6313 -0.079 0.075 5.152 355.831 356.255 2.341
152.6648 -0.078 0.08 5.189 355.941 356.662 2.481
152.6955 -0.077 0.08 5.226 356.259 357.147 2.125
152.7314 -0.076 0.076 5.264 356.358 357.418 1.778
152.7635 -0.075 0.068 5.302 356.397 357.284 1.23
152.7971 -0.074 0.056 5.342 356.571 357.114 0.818
152.83 -0.073 0.042 5.382 356.791 356.881 0.769
152.8633 -0.07 0.026 5.424 356.44 356.737 0.668
152.8974 -0.068 0.013 5.468 355.711 356.438 1.105
152.9301 -0.064 0.001 5.512 354.875 356.134 1.139
152.965 -0.059 -0.005 5.558 354.477 355.745 1.31
152.9969 -0.054 -0.004 5.601 354.548 355.268 0.442
153.0322 -0.048 0.004 5.646 355.638 354.985 359.789
153.0627 -0.045 0.027 5.693 356.339 354.732 0.388
153.0965 -0.043 0.046 5.739 356.88 354.756 0.437
153.1302 -0.041 0.063 5.782 356.83 354.884 359.871
153.1624 -0.043 0.068 5.823 356.665 354.866 358.495
153.1973 -0.045 0.074 5.862 356.562 354.708 358.908
153.2305 -0.048 0.077 5.901 356.852 354.553 0.104
153.2638 -0.05 0.082 5.94 356.261 354.445 0.499
153.2971 -0.053 0.083 5.978 356.407 354.08 0.421
153.33 -0.056 0.078 6.015 357.588 353.6 0.492
153.3649 -0.058 0.07 6.051 358.384 353.455 0.483
153.396 -0.06 0.063 6.088 358.187 353.541 0.724
153.4306 -0.062 0.054 6.124 358.125 353.728 1.198
153.4617 -0.064 0.043 6.162 358.267 354.181 1.344
153.496 -0.066 0.032 6.199 358.277 354.955 1.398
153.5297 -0.07 0.019 6.238 357.747 355.576 1.495
153.5633 -0.076 0.008 6.277 357.689 356.096 1.739
153.5946 -0.083 0.004 6.314 358.334 356.734 1.98
153.6311 -0.092 0.004 6.353 357.529 357.222 1.638
153.6624 -0.1 0.009 6.391 356.956 357.5 1.972
153.6963 -0.106 0.027 6.426 358.034 357.576 2.094
153.7289 -0.112 0.042 6.463 357.892 357.722 0.517
153.7634 -0.113 0.05 6.498 357.727 358.147 1.097
153.7977 -0.113 0.059 6.532 357.494 358.493 2.779
153.8289 -0.113 0.066 6.565 357.623 359.011 2.303
153.8624 -0.112 0.072 6.598 357.482 359.472 1.836
153.896 -0.111 0.077 6.631 357.886 359.679 2.496
153.9301 -0.11 0.078 6.662 358.273 359.981 2.281
153.9644 -0.109 0.075 6.694 358.228 0.164 1.463
153.9973 -0.109 0.071 6.726 358.123 359.933 1.1
154.0296 -0.109 0.066 6.758 358.135 359.761 0.859
154.0627 -0.109 0.06 6.791 358.166 359.633 0.656
154.096 -0.107 0.051 6.824 358.165 359.614 0.593
154.1298 -0.105 0.041 6.859 358.374 359.578 0.836
154.1636 -0.102 0.03 6.894 357.991 359.434 0.834
154.196 -0.098 0.021 6.931 356.974 359.147 0.99
154.2314 -0.092 0.017 6.967 356.301 358.913 0.702
154.2622 -0.084 0.013 7.003 356.319 358.905 0.059
154.2978 -0.075 0.012 7.039 356.322 358.779 359.836
154.3315 -0.066 0.026 7.075 356.347 358.536 359.485
154.3615 -0.058 0.036 7.11 356.925 358.619 359.33
154.3985 -0.049 0.056 7.144 356.365 358.878 359.035
154.4299 -0.042 0.064 7.177 356.751 359.565 357.721
154.4627 -0.036 0.068 7.208 356.86 0.698 355.696
154.4999 -0.03 0.073 7.238 356.063 2.099 355.352
154.5293 -0.022 0.077 7.268 355.062 3.844 355.539
154.5632 -0.015 0.079 7.297 354.313 5.709 354.999
154.5954 -0.007 0.078 7.325 354.832 7.574 354.817
154.6292 0.002 0.073 7.353 356.395 9.662 355.158
154.6629 0.012 0.069 7.378 357.408 12.248 355.693
154.6973 0.024 0.065 7.403 357.667 15.671 356.125
154.7284 0.037 0.061 7.427 357.695 19.11 356.481
154.7635 0.05 0.057 7.452 357.463 22.992 356.999
154.7948 0.064 0.051 7.475 357.289 27.051 356.908
154.8295 0.079 0.044 7.499 356.782 31.163 356.609
154.8627 0.093 0.041 7.523 356.416 35.207 356.244
154.8949 0.105 0.037 7.546 356.355 38.986 355.56
154.9313 0.118 0.033 7.57 356.227 42.395 355.632
154.9617 0.131 0.031 7.591 357.301 46.003 355.741
154.996 0.147 0.04 7.609 358.528 50.352 354.402
155.0283 0.165 0.053 7.626 359.281 55.297 352.96
155.0623 0.184 0.061 7.639 0.014 61.195 352.598
155.0973 0.203 0.067 7.651 359.751 66.322 353.908
155.1292 0.224 0.069 7.661 358.868 71.169 354.144
155.1628 0.245 0.069 7.668 357.907 76.483 353.551
155.1933 0.268 0.068 7.671 357.329 82.407 353.219
155.2293 0.29 0.068 7.674 357.393 87.973 353.938
155.2627 0.31 0.066 7.677 358.533 92.278 354.953
155.2957 0.33 0.063 7.679 359.742 95.743 354.786
155.3291 0.35 0.059 7.679 0.431 99.654 354.221
155.3645 0.372 0.054 7.675 0.223 104.065 354.32
155.3949 0.393 0.05 7.668 0.155 109.156 354.283
155.4308 0.414 0.04 7.662 0.379 113.283 354.185
155.4637 0.437 0.031 7.656 0.541 116.482 354.095
155.4953 0.459 0.02 7.648 0.553 119.127 354.225
155.5296 0.48 0.011 7.639 1.325 121.517 354.904
155.5629 0.501 0.008 7.625 1.365 124.191 354.5
155.5945 0.524 0.009 7.607 359.912 126.765 355.277
155.6285 0.547 0.016 7.589 358.48 128.404 354.675
155.662 0.571 0.034 7.57 357.138 129.988 353.172
155.6965 0.591 0.054 7.55 356.348 132.052 353.491
155.728 0.61 0.052 7.532 359.409 134.545 353.613
155.7627 0.626 0.05 7.518 1.046 137.572 352.167
155.7958 0.643 0.052 7.505 0.465 140.209 352.147
155.8289 0.659 0.05 7.492 0.24 143.307 351.008
155.8603 0.675 0.049 7.477 0.458 146.352 350.528
155.8966 0.692 0.046 7.461 1.147 148.997 351.912
155.9283 0.709 0.044 7.445 1.963 151.083 353.135
155.9599 0.726 0.042 7.428 2.589 152.896 353.942
155.9966 0.744 0.04 7.409 2.379 155.079 354.548
156.0271 0.763 0.037 7.389 1.99 156.731 354.703
156.0616 0.783 0.032 7.368 1.244 158.258 354.622
156.0959 0.803 0.026 7.346 0.092 159.847 355.029
156.1282 0.825 0.016 7.324 359.811 160.936 355.315
156.1619 0.849 0.008 7.302 359.493 161.575 355.078
