# Supplementary material for: Quantifying Spatiotemporal Gait Parameters with HoloLens in Healthy Adults and People with Parkinson’s Disease: Test-Retest Reliability, Concurrent Validity, and Face Validity
Source: Sensors (Basel). 2020 Jun 5;20(11):3216. doi: 10.3390/s20113216 (PMC7313704; doi:10.3390/s20113216)
Supplement: Supplementary file 1 [file sensors-20-03216-s001.zip › Data/HYA_10_CWS1_IWW_raw.csv]

IWW_x_SpineBase IWW_x_Head IWW_x_ShoulderLeft IWW_x_ElbowLeft IWW_x_WristLeft IWW_x_HandLeft IWW_x_ShoulderRight IWW_x_ElbowRight IWW_x_WristRight IWW_x_HandRight IWW_x_HipLeft IWW_x_KneeLeft IWW_x_AnkleLeft IWW_x_FootLeft IWW_x_HipRight IWW_x_KneeRight IWW_x_AnkleRight IWW_x_FootRight IWW_x_SpineShoulder IWW_y_SpineBase IWW_y_Head IWW_y_ShoulderLeft IWW_y_ElbowLeft IWW_y_WristLeft IWW_y_HandLeft…
-0.248 -0.287969955517677 -0.262 -0.242 -0.167030044482323 -0.155020029654882 -0.238 -0.163 NaN 0.029 -0.221 -0.249 -0.297 -0.161 -0.211 -0.261030044482323 -0.301 -0.165 -0.272 0.890974106079251 1.62878127956031 1.38036989985173 1.12579989985173 0.878499799703451 0.83231318991734 1.38188010014827 1.13177340504133 NaN 1.3030864576157 0.888882403558586 0.566724847955683 0.240570400593098 0.19965030…
-0.248 -0.278006516685062 -0.261 -0.242 -0.167 -0.155002172228354 -0.238 -0.163 NaN 0.031 -0.220997827771646 -0.245004344456708 -0.297 -0.16 -0.211 -0.261 -0.301 -0.224007602799239 -0.270996741657469 0.891019359192636 1.64019633668365 1.38010977191602 1.12551975019374 0.878319923972008 0.830272530646032 1.38207919627551 1.13205894646925 NaN 1.29688800154991 0.888769532970904 0.570594558567973 0.2…
-0.248 -0.283877404128587 -0.261 -0.242 -0.167 -0.156959134709529 -0.238 -0.163 NaN 0.031 -0.219040865290471 -0.248918269419058 -0.297 -0.16 -0.211 -0.261 -0.301 -0.230856971483352 -0.268061297935706 0.890442055260689 1.62788704267706 1.3799042908555 1.1252946995084 0.878251430285166 0.832552391936601 1.38135512015747 1.13110981966588 NaN 1.29508759606723 0.888348786037451 0.56569236755263 0.2370…
-0.248 -0.282015338228575 -0.261 -0.242 -0.165015338228575 -0.155015338228575 -0.238 -0.163 NaN 0.031 -0.219 -0.249 -0.297 -0.16 -0.211 -0.261 -0.301 -0.223061352914298 -0.270976992657138 0.891194094781999 1.6382082472417 1.37987023007343 1.12533961654429 0.878458389486 0.832798466177142 1.38109191727857 1.13092130374943 NaN 1.29257909609458 0.889848342946283 0.567425812138569 0.236850920293714 0…
-0.248 -0.282 -0.261 -0.242 -0.165011770091467 -0.152003362883276 -0.238 -0.162994955675086 NaN 0.031 -0.216 -0.249 -0.297 -0.16 -0.211 -0.263994955675086 -0.301 -0.227 -0.271 0.891190672576655 1.63734960103175 1.37994984867025 1.12536974778375 0.878600950762811 0.83125139559656 1.38111998318558 1.13091163099839 NaN 1.29228080401081 0.88973060531899 0.560592269946211 0.236564657593338 0.195704640…
-0.248 -0.282 -0.261 -0.242 -0.171858827373179 -0.153959664963765 -0.238 -0.160060502554352 NaN 0.031 -0.216 -0.249 -0.297 -0.16 -0.211 -0.261060502554352 -0.301 -0.227 -0.271 0.891581932992753 1.64293484347155 1.37986181507663 1.12522302512772 0.890788712724259 0.832063260959963 1.38111020167518 1.13186043750743 NaN 1.31020053106809 0.890082739693478 0.561912773850542 0.239274135974815 0.1984043…
-0.248 -0.282 -0.261 -0.242 -0.170020106577456 -0.154989946711272 -0.238 -0.16 NaN 0.031 -0.216 -0.249 -0.297 -0.16 -0.211 -0.261 -0.301 -0.227 -0.271 0.89137221172352 1.64166407460422 1.37986 1.12522989946711 0.881783998249605 0.832456179750283 1.38108030159866 1.13159291545373 NaN 1.30526388562758 0.889842513322182 0.562979444046836 0.238369751690066 0.197489852222953 0.894593217052393 0.551592…
-0.244000727100867 -0.278000727100867 -0.261 -0.242 -0.16700054532565 -0.15200054532565 -0.238 -0.16 NaN 0.0359990911239162 -0.216 -0.249 -0.297 -0.16 -0.207000727100867 -0.261 -0.301 -0.164011451838656 -0.26800054532565 0.893229661898097 1.6453293310672 1.38005996364496 1.12534997818697 0.88205993274317 0.831320207223747 1.38192984549107 1.13267980186501 NaN 1.30117073437188 0.891569685528875 0.…
-0.244 -0.283871502523912 -0.261 -0.242 -0.167 -0.154935751261956 -0.237021416246015 -0.16 NaN 0.036 -0.216 -0.249 -0.297 -0.16 -0.209935751261956 -0.261 -0.301 -0.164 -0.268 0.892525419697131 1.63296070134963 1.37995235578706 1.12537935751262 0.881874069086743 0.832993378219315 1.38122541969713 1.13175034543371 NaN 1.30147336096374 0.890650131271254 0.56433087390542 0.239896507765011 0.199066507…
-0.244 -0.282020402752541 -0.261 -0.24101020137627 -0.169969395871188 -0.152030604128812 -0.237 -0.16 NaN 0.036 -0.216 -0.248010201376271 -0.297 -0.16 -0.21 -0.263969395871188 -0.303969395871188 -0.166969395871188 -0.268 0.892688163752271 1.63804481055438 1.38005887784861 1.12547897986237 0.882869696609967 0.831109790669965 1.38118030604129 1.13144295839912 NaN 1.29711498806935 0.890917041600882 …
-0.244 -0.284000936153729 -0.258 -0.241999829790231 -0.166999829790231 -0.151999744685347 -0.236999744685347 -0.159999659580462 NaN 0.036 -0.215999829790231 -0.248 -0.297 -0.16 -0.209999744685347 -0.261 -0.303999659580462 -0.16700595734191 -0.267999914895116 0.891959207673526 1.62901804939605 1.37832961021963 1.12403964255949 0.877180407652396 0.83103012510418 1.381039738728 1.13122971660073 NaN …
-0.244 -0.294761323841043 -0.258 -0.240043395665265 -0.165043395665265 -0.149065093497897 -0.234065093497897 -0.15608679133053 NaN 0.036 -0.214043395665265 -0.248 -0.297 -0.16 -0.207065093497897 -0.261 -0.30008679133053 -0.23548115171573 -0.267021697832632 0.882852006821808 1.60659731432394 1.37384937607346 1.11993113089706 0.881866067381691 0.83246810418603 1.37803661234618 1.12797225378267 NaN …
-0.241030460121022 -0.288071073615718 -0.258 -0.24 -0.164010153373674 -0.149 -0.234 -0.153030460121022 NaN 0.036 -0.214 -0.248 -0.295020306747348 -0.16 -0.207 -0.261 -0.3 -0.237 -0.264030460121022 0.883273603374585 1.63152915983031 1.37553172392739 1.12158213006233 0.879287515642657 0.832104061349469 1.37805908619637 1.12909771441785 NaN 1.3123698337495 0.882706243251741 0.558723300919513 0.23751…
-0.24399966180151 -0.279000541117584 -0.258 -0.24 -0.164 -0.154999797080906 -0.234 -0.153 NaN 0.0360002029190941 -0.213999864720604 -0.248 -0.295000135279396 -0.16 -0.206 -0.260999797080906 -0.299999797080906 -0.235998850125133 -0.266999797080906 0.885319982413679 1.63950892317601 1.37567995062302 1.12153994927023 0.879679931683905 0.833429945211845 1.37884000473478 1.12991000270559 NaN 1.3129698…
-0.239098234407675 -0.286842824947721 -0.258 -0.24 -0.164 -0.152058940644605 -0.234 -0.153 NaN 0.0389410593553952 -0.21203929376307 -0.248 -0.29696070623693 -0.16 -0.206 -0.258058940644605 -0.297058940644605 -0.219333996986094 -0.264058940644605 0.885065108189199 1.62390277835404 1.37496434222352 1.12080473516115 0.87868984335035 0.832635913974043 1.37890862471829 1.12994921412474 NaN 1.310538724…
-0.239 -0.278073817230371 -0.258 -0.238016403828971 -0.164 -0.149024605743457 -0.232016403828971 -0.150024605743457 NaN 0.039 -0.212 -0.248 -0.297 NaN -0.206 -0.255024605743457 -0.297 -0.164451105296711 -0.261024605743457 0.885615406927888 1.6424936715099 1.37571368452585 1.12134540692789 0.878233608842374 0.833165488947033 1.37885049211487 1.13133851731972 NaN 1.32431566531207 0.884952782315253 …
-0.239 -0.280988085421075 -0.258 -0.238 -0.164 -0.152 -0.229 -0.147 NaN 0.042 -0.212 -0.247994893751889 -0.296991489586482 -0.16 -0.203 -0.255001702082704 -0.297998297917296 -0.217008510413518 -0.261998297917296 0.885530544666465 1.62374941198912 1.3756408169997 1.12128074891639 0.877740374458195 0.830569404271054 1.37863034041654 1.13136120847872 NaN 1.32768405095683 0.884741361666163 0.55536836…
-0.239 -0.274140626268405 -0.258 -0.238 -0.164 -0.152 -0.229 -0.147 NaN 0.042 -0.212 -0.245060268400745 -0.292100447334575 -0.16 -0.203 -0.255979910533085 -0.297020089466915 -0.221899552665425 -0.261020089466915 0.885843571370587 1.64065285401171 1.37611035705588 1.12171116063456 0.877955580317279 0.83022703131342 1.37882598210662 1.13205573647849 NaN 1.33001218706874 0.885523928426468 0.55442928…
-0.236026650354965 -0.274991116548345 -0.251062184161586 -0.238 -0.164 -0.149026650354965 -0.229 -0.138079951064896 NaN 0.0479466992900695 -0.209026650354965 -0.24301776690331 -0.292 -0.15801776690331 -0.198044417258275 -0.256 -0.297 -0.222991116548345 -0.25901776690331 0.885067017926807 1.62360590457655 1.37449456886071 1.12023332517748 0.876879682962304 0.828594568860714 1.37876062184162 1.1349…
-0.235999812196102 -0.264000187803898 -0.251 -0.237999718294154 -0.164 -0.146000187803898 -0.227999718294154 -0.137 NaN 0.0530004695097438 -0.207999812196102 -0.243 -0.292 -0.157999718294154 -0.197999718294154 -0.253 -0.297 -0.161006573136413 -0.258999718294154 0.886479913610207 1.64393849381274 1.37475997934157 1.12034997182942 0.876909849756882 0.82916001784137 1.38008007418254 1.13496002723157…
-0.234043521596899 -0.265956478403101 -0.251 -0.235065282395349 -0.164 -0.147956478403101 -0.225065282395349 -0.137 NaN 0.0578911960077514 -0.206043521596899 -0.243 -0.292 -0.155065282395349 -0.195065282395349 -0.253 -0.297 -0.22947674410852 -0.256065282395349 0.885580019934574 1.62824904320713 1.37454478737566 1.12005652823953 0.87534481727752 0.829345865448295 1.38085280896922 1.13524368936845 …
-0.231030146464831 -0.256100488216104 -0.248030146464831 -0.231040195286442 -0.161030146464831 -0.148 -0.219060292929662 -0.131060292929662 NaN 0.0619598047135584 -0.206 -0.240030146464831 -0.29101004882161 NaN -0.19401004882161 -0.253 -0.297 -0.229020097643221 -0.253030146464831 0.886074774612763 1.63973981609354 1.37533196094271 1.12082216191914 0.875161507323242 0.82683552400689 1.380919497558…
-0.230997464625064 -0.254997464625064 -0.241997042062574 -0.228000422562489 -0.161998732312532 -0.145998732312532 -0.209998309750043 -0.127997464625064 NaN 0.0640029579374255 -0.202997464625064 -0.235998732312532 -0.291 -0.155 -0.190998732312532 -0.249998732312532 -0.297 -0.161 -0.242998309750043 0.88546 1.63586149164559 1.374579966195 1.11989005493312 0.878310219732495 0.82496978449313 1.3808695…
-0.225128541161516 -0.249128541161516 -0.235149964688435 -0.228978576473081 -0.159064270580758 -0.143064270580758 -0.206085694107677 -0.122128541161516 NaN 0.0708500353115651 -0.197128541161516 -0.233064270580758 -0.291 -0.155 -0.188064270580758 -0.247064270580758 -0.297 -0.161 -0.239085694107677 0.88546 1.63931437494998 1.37450171388215 1.1200172149415 0.878818859766002 0.824470925998729 1.37982…
-0.216087539295918 -0.247019453176871 -0.232029179765306 -0.223058359530612 -0.158009726588435 -0.142009726588435 -0.193126445649659 -0.111106992472789 NaN 0.079912460704082 -0.192048632942177 -0.224087539295918 -0.285058359530612 -0.151038906353741 -0.179087539295918 -0.244029179765306 -0.294029179765306 -0.223387224928574 -0.232068086119047 0.884469726588435 1.63723120396279 1.37385632228248 1.…
-0.210988920724762 -0.231988920724762 -0.223979687995397 -0.214983381087143 -0.151998153454127 -0.133990767270635 -0.185988920724762 -0.104985227633016 NaN 0.0830184654587301 -0.186994460362381 -0.220994460362381 -0.284994460362381 -0.15 -0.170983381087143 -0.232968608720159 -0.290988920724762 -0.225990767270635 -0.225979687995397 0.881464700413344 1.63781591276318 1.37180501432614 1.116804700413…
-0.205117550699101 -0.226117550699101 -0.213215509615018 -0.206176326048651 -0.151019591783183 -0.129097958915917 -0.180117550699101 -0.097156734265468 NaN 0.092804082168165 -0.184058775349551 -0.21805877534955 -0.28205877534955 -0.15 -0.162176326048651 -0.216333060314119 -0.285117550699101 -0.221097958915918 -0.215215509615018 0.878656228417737 1.61975166431757 1.3691628978146 1.11399622841774 0…
-0.196069829958907 -0.209131901033491 -0.205062071074584 -0.200046553305938 -0.142069829958907 -0.125031035537292 -0.162139659917814 -0.0910465533059379 NaN 0.0989534466940621 -0.172093106611876 -0.213038794421615 -0.284976723347031 -0.150992241115677 -0.158031035537292 -0.189209489876721 -0.270116383264845 -0.218023276652969 -0.207062071074584 0.879076275735525 1.63304323775172 1.36869325873142 …
-0.188990333315726 -0.205954888806719 -0.191985499973588 -0.184991944429771 -0.137 -0.12398872220168 -0.158987111087634 -0.0829903333157255 NaN 0.106009666684274 -0.163985499973588 -0.206990333315726 -0.287990333315726 -0.152995166657863 -0.148990333315726 -0.155948444350536 -0.257914610955576 -0.211774444033596 -0.196975833289314 0.874063608895462 1.61630550393534 1.36687082166816 1.112571095557…
-0.183121065389335 -0.178564971816896 -0.183181598084002 -0.180100887824446 -0.137 -0.117141242954224 -0.151161420519113 -0.0771210653893349 NaN 0.111878934610665 -0.155181598084002 -0.201121065389335 -0.282121065389335 -0.150060532694667 -0.143121065389335 -0.124645682076453 -0.206069410939125 -0.0748248590844798 -0.182302663473337 0.876254802254648 1.6317905891478 1.36736970944191 1.11323627925…
-0.174092020131861 -0.171071571213669 -0.15825561147739 -0.165153366886434 -0.130071571213669 -0.113040897836382 -0.138132917968243 -0.0680920201318605 NaN 0.119918204327235 -0.149061346754574 -0.195061346754574 -0.282 -0.145051122295478 -0.134092020131861 -0.088368080527442 -0.194112469050052 -0.0611124690500517 -0.162204489181912 0.873281184600242 1.61390802780277 1.35986760364454 1.10714308491…
-0.164998283611867 -0.141999339850718 -0.144997755492442 -0.154997491432729 -0.123998151582011 -0.106998943761149 -0.121996831283448 -0.0609976234625857 NaN 0.126002112477702 -0.13699854767158 -0.188999207820862 -0.273 NaN -0.124998943761149 -0.0639956430147404 -0.165994850835602 -0.0339947188057459 -0.149997755492442 0.873959824400291 1.63048727226317 1.36159993398507 1.10946989965731 0.87979937…
-0.152284297444296 -0.137109345170883 -0.128371773581003 -0.136415511649356 -0.110306166478473 -0.0991749522734132 -0.0985248568202395 -0.0433936426151796 NaN 0.141650095453174 -0.126240559375943 -0.18313121420506 -0.273 NaN -0.117174952273413 -0.0317216781278293 -0.127852892332889 0.00512523863293421 -0.133371773581003 0.872659085815455 1.61028181424609 1.36111093451709 1.10872662046597 0.875163…
-0.139133151304975 -0.104337999466475 -0.1042458177938 -0.1201638785292 -0.101092181672675 -0.0910819392645999 -0.0900819392645999 -0.0261741209372748 NaN 0.1617951518385 -0.11214339371305 -0.17706145444845 -0.273 NaN -0.10314339371305 -0.0121946057534248 -0.0794916355875994 0.0544981220043256 -0.11122533297765 0.876173332179092 1.62199412080476 1.36000136907296 1.10889805394247 0.875624161827397…
-0.125998679050325 -0.0949977984172087 -0.0829983855059531 -0.100998458892046 -0.0819988258225113 -0.0719988992086044 -0.0679980919615809 -0.00599882582251133 NaN 0.181000880633116 -0.10199831211986 -0.17399926613907 -0.273 -0.138000073386093 -0.0899989725946974 0.00800190803841909 -0.0239966242397201 0.110003155602001 -0.0949977250311157 0.874630044031656 1.61297016365099 1.35954993248479 1.1092…
-0.10838601671975 -0.0656433611995833 -0.0614717982130277 -0.0804503528397083 -0.0663431259731111 -0.0573216805997916 -0.0425575797063055 0.00965687402688894 NaN 0.192742655520167 -0.0794932435863471 -0.164214453733194 -0.273 -0.138978554626681 -0.0763002352264722 0.0334424202936945 0.0210135128273057 0.152077848947264 -0.0646648065729027 0.875217132776008 1.6151521768175 1.35864972974345 1.10875…
-0.0921603426781084 -0.0402505354345444 -0.0322906211040715 -0.0542605568519262 -0.0412505354345444 -0.0342304925997809 -0.0231904069302538 0.0297995716523645 NaN 0.212799571652364 -0.0661302784259631 -0.157070149921672 -0.273 -0.219188265192076 -0.0571904069302538 0.051819614487128 0.0764488220440023 0.207448822044002 -0.0382605568519262 0.868389247994108 1.60445873237859 1.35369000687274 1.1051…
-0.0659851993112405 -0.0199794077373781 -0.00398133826199893 -0.024980694753792 -0.0199755466881365 -0.0089826252784128 0.00401994875441494 0.0500167312133803 NaN NaN NaN -0.139990990885103 -0.267998069475379 -0.200015444196966 -0.0359787642291712 0.0830154441969664 0.126034749443174 0.260032818918554 -0.0209832687866197 0.866843223858581 1.6027319625825 1.34930337830055 1.10027288923431 0.867441…
-0.0434575147451512 0.0113634577458765 0.0244231335822006 0.00440324163675923 0.0172441060732284 0.0174629174730833 0.0343833496913179 0.0754828094185247 NaN 0.252274803474534 -0.0182188113998549 -0.126278487236179 -0.265059675836324 -0.223522593309407 -0.00365643419956484 0.106522593309407 0.178925834946167 0.309985510782491 0.00448280941852467 0.856529462185497 1.59049845039856 1.33922468811859…
-0.0171992812423839 0.0497087427995927 NaN 0.0337777247681103 0.0408237127471219 0.0467777247681102 0.0617930540944475 0.117678084146918 NaN 0.301639760831075 0.0137547307786044 -0.112107305284361 -0.265 -0.226977006010494 0.0158543713997964 0.138754730778604 0.225647425494244 0.354662754820581 0.0456857488100869 0.849641583183125 1.59097440479589 NaN 1.07993181789389 0.852804639506652 0.78616395…
0.0140602151547342 0.0880100358591224 NaN 0.070055197225173 0.0840501792956118 0.0830618877979212 0.095081959516166 0.133083632159353 NaN NaN 0.0400635604411083 -0.0939648744930717 -0.252983273568129 -0.120984946211316 0.0490585425115471 0.187053524581986 0.285053524581986 0.414036798150115 0.0780853048025401 0.834128050108869 1.56702308476486 NaN 1.07231409075703 0.838005230560658 0.773122556737…
NaN NaN NaN 0.102334276274688 0.113394796613353 0.119253582489802 0.143011501135143 0.181991327688921 NaN 0.350772248604549 NaN -0.073423642370653 -0.243201734462216 -0.112181561015994 NaN 0.21835444972091 0.31635444972091 0.435556184183125 NaN NaN NaN NaN 1.05716248668197 0.829368131530136 0.768769771835686 1.30365807309527 1.04976115754707 NaN 1.28016898988171 NaN 0.543856602519161 0.2254131108…
NaN NaN NaN 0.142598706560268 0.155578641888281 0.156628803568248 0.160829450288114 0.204779288608147 NaN 0.267872813231418 NaN -0.0472608407358261 -0.22518058204788 -0.188227510128515 0.119638835904241 0.266518447872321 0.33481941795212 0.464709062256194 NaN NaN NaN NaN 1.05673120388032 0.831615420776816 0.76276989304588 1.30465836249025 1.05062936572385 NaN 1.20578536691293 NaN 0.54428448221520…
NaN NaN NaN 0.17199850625072 0.191998145690548 0.198997836638973 0.20699763060459 0.25599737306161 NaN 0.436991243538701 NaN -0.0120018028008556 -0.214000566594555 -0.0830054599111628 0.160997888147569 0.299998300216336 0.362998557759315 0.494998454742124 NaN NaN NaN NaN 1.05553006181032 0.828630155040874 0.758310226637822 1.32640888020313 1.07443877409542 NaN 1.25325751522533 NaN 0.5458999170711…
NaN NaN NaN 0.218054137931764 0.236094387381476 0.237215135730613 0.248154761556045 0.288335884079749 NaN 0.467376133529462 NaN 0.0252352604554689 -0.189503118121402 -0.174128400588384 0.199215135730613 0.352913264857772 0.374758503301727 0.480301870872841 NaN NaN NaN NaN 1.0562159126926 0.823103503448188 0.759417259060913 1.299169467351 1.04765020997757 NaN 1.256650368452 NaN 0.544361595818024 0…
0.216508723109607 0.281500535161433 0.272787113347496 0.248754361554803 0.271713421813937 0.272713421813937 0.287680670021244 0.326688857969418 NaN 0.390638659957511 0.23851691105778 0.0964186556797012 -0.131474900994047 0.0015343572769932 0.251574226694992 0.376811677192016 0.395828053088362 0.493885368725575 0.277623354384032 0.829360078668948 1.56854116076232 1.31395401584095 1.06320243872434 …
0.256057704764277 0.297068994826854 0.31903763354192 0.300040142444715 0.308040142444715 0.313040142444715 0.327048923604496 0.377027597930741 NaN NaN 0.28005645031288 0.152087811597814 NaN NaN 0.291065231472661 0.410033870187728 0.418008781159781 0.515012544513973 0.310045160250304 0.831130309568123 1.57253062318097 1.32315724870671 1.07198605697789 0.832882820493281 0.78028476691531 1.320282279…
0.300999109966151 0.350803283655181 0.348347245630099 0.331303728672105 0.339303728672105 0.344303728672105 0.365151419319128 0.398521313462072 NaN NaN 0.324020868445148 0.22047690647023 NaN NaN 0.341868559092171 0.436412521067089 0.424847690647023 0.524782415210033 0.345216694756118 0.846947730225043 1.58859229060529 1.3365908209138 1.08449149146884 0.842867628344654 0.783997317779812 1.33763356…
0.33367159951595 0.375753699636963 0.381661337000824 0.35773317460671 0.376620286940318 0.378651074485697 0.408558711849558 0.454425299152913 NaN 0.636173272307474 0.352712649576457 0.292271361426015 NaN NaN 0.36873317460671 0.443928162394114 0.439846062273102 0.536876849818481 0.379651074485697 0.847765176617891 1.59673923400595 1.34484748937838 1.09396466123447 0.852591479854785 0.7933439428584…
0.379015628075309 0.427009376845185 0.404032037554382 0.399012502460247 0.401022660709197 0.414021879305432 0.438040632995802 0.487030474746852 NaN 0.669031256150617 0.400015628075309 0.36105469826358 0.107062512301234 NaN 0.421017190882839 0.459011721056481 0.446003125615062 0.538005469826358 0.417031256150617 0.867738585659184 1.60961517289293 1.35322848604489 1.09915068178947 0.860541439751126…
0.398599682347237 0.438759809408342 0.444179348811837 0.41467974587779 0.429419539403494 0.441439555286132 0.488959174102817 0.525219380577113 NaN 0.708199364694475 0.419599682347237 0.429598888215331 0.18539872938895 NaN 0.442559650581961 0.473699761760428 0.449919936469448 0.544859888821533 0.456199364694475 0.865966228747575 1.61609749485694 1.36386262751455 1.11253638288434 0.874876967478178 …
0.445583790930755 0.497477524785416 0.466805178733545 0.437796323221433 0.450814034245657 0.46677861219721 0.509822889757768 0.548796323221433 NaN 0.732787467709322 0.466583790930755 0.487495235809639 0.241512946833863 NaN 0.490574935418644 0.504725479124541 0.45 0.545 0.485743190148764 0.880618761310506 1.62514038894612 1.36929342000629 1.11739899897892 0.884278617843695 0.820636948753765 1.3590…
0.467000505586436 0.511000728985094 0.50300045855514 0.471000411523843 0.473000329219075 0.484000305703426 0.563000282187778 0.604000329219075 NaN 0.781000364492547 0.481000529102084 0.560000681953798 0.377000952383752 NaN 0.513000470312964 0.544000176367361 0.455000047031296 0.549999870663935 0.518000540859908 0.874440224927175 1.6167802631401 1.36958014132905 1.11779015567359 0.876380225985379 …
0.509132708602232 0.571749486821823 0.541213386871792 0.505294065141352 0.500435252113081 0.509475591247861 0.586515930382641 0.631435252113081 NaN 0.811374743410912 0.525092369467452 0.616830165091383 0.456366265041414 NaN 0.552193217304402 0.558697456489151 0.45891932173044 0.539221865241289 0.563072199900062 0.89318415617583 1.63870860508181 1.38135756179997 1.13076295492776 0.895212340914765 …
0.526824100317263 0.608627506554205 0.566741323995975 0.526782712156619 0.519803406236941 0.527813753277102 0.630544730232917 0.658720629915654 NaN 0.835751671036136 0.543813753277102 0.66847230095179 0.550037725265029 NaN 0.577741323995975 0.574834447357424 NaN 0.592441259831307 0.582803406236941 0.894005447302329 1.6311735006141 1.38135258676004 1.1316633778943 0.897054789850963 0.8385040591416…
0.576030414687154 0.645100748651198 0.608062730292255 0.553060829374308 0.548045622030731 0.546047522948678 0.672058928456361 0.709038018358942 NaN 0.887030414687154 0.59302661285126 0.729104550487092 0.668171082615241 0.756201497302395 0.627030414687154 NaN NaN 0.664020910097418 0.635049423866625 0.895284221209441 1.6371735178698 1.38363903170345 1.13780017225421 0.913227193671027 0.834916427445…
0.591651722933143 NaN 0.640281678549607 0.584303445866286 0.571477584399715 0.570455817083036 0.702325213182965 0.728564653666429 NaN 0.902651722933143 0.6066952575665 0.782802797582679 0.75604094149893 0.859692664432072 0.642651722933143 NaN NaN 0.674760559516536 0.660434049766357 0.892316172642703 NaN 1.37800559741724 1.13275253702723 0.88096919214306 0.827945418641085 1.35520462299919 1.096081…
0.638524573349052 0.722747113483538 0.684554919731028 0.621625727955637 0.59773699802288 0.595747113483538 0.742595381573662 0.772554919731028 NaN 0.815890160537944 0.654514457888394 NaN 0.851049146698105 0.972867068406252 0.689524573349052 NaN NaN 0.646293348359095 0.709504342427735 0.878490604903153 1.628662195777 1.37310875652037 1.12945257178332 0.912926088643664 0.829334219881373 1.345478929…
0.66599713669335 0.757996288306195 0.725995652015829 0.651996818548167 0.626996924596562 0.62299713669335 NaN 0.817995227822251 0.833996288306195 0.848996394354589 0.679997348790139 NaN 0.949989607257346 1.06699013749932 0.720996712499773 NaN 0.509998409274084 0.660998409274084 0.746996076209406 0.866071302274284 1.59604345399621 1.34935251440743 1.10979208172998 0.876393910004303 0.8134016914718…
0.70709937698671 0.809863499530848 0.75535669784765 0.694077933581631 0.639721235733982 0.650399584657806 0.81648535827812 0.84148535827812 0.85748535827812 0.886185150607023 0.725992159961318 NaN 1.01654184845467 1.14919875397342 0.751335254442571 NaN 0.55109937698671 0.704056490176553 0.786142263796866 0.869426449120581 1.60641269990617 1.34927171547241 1.10610084163715 0.878875533751101 0.8059…
0.756502915150904 0.830797108224859 0.808462336795875 0.733604361038474 0.690482625973389 0.694553638094689 0.867482625973389 0.895452192207118 0.902543493505932 0.92065508398226 0.763624650215988 NaN 1.10213770995565 1.22325944502073 0.806442047618361 NaN 0.66682322770418 0.660456506494068 0.830553638094689 0.852484385480734 1.59575159047633 1.33827270638109 1.09939786729878 0.867873315056417 0.…
0.813973756906077 0.896969613259669 0.849981123388582 0.786975598526704 0.74297605893186 0.730983425414365 0.900984806629834 0.943977900552486 0.918992633517495 NaN 0.824971915285451 NaN 1.10899723756906 1.22899769797422 0.862974217311234 NaN 0.713978821362799 0.687987108655617 0.874979742173112 0.850220962246777 1.59496031307551 1.33424180478821 1.09028416666667 0.844820566298342 0.7916159162062…
0.863016140534074 0.930330975563171 0.898035817723393 0.826212912427259 0.784173558048622 0.780016140534074 0.950996463344756 0.987134203669985 0.972917754587482 0.983370329941808 0.874016140534074 NaN 1.15997678615544 1.28978001426225 0.912996463344756 NaN 0.757134203669985 0.723291621184534 0.920094849291348 0.850602325896166 1.59704808758675 1.33104414763718 1.09116229052961 0.844486493472475 …
0.912597064757581 0.981580618421155 0.942638180598644 0.883531279411879 0.842523056243667 0.835547725748305 1.00357239525294 1.03064640376686 1.02358884158937 1.01970396594435 0.923597064757581 NaN NaN 1.31182731346753 0.962597064757581 NaN 0.797671073271494 0.75772041228077 0.95868751960792 0.84776360049277 1.60043228792312 1.33095024669505 1.08604259601134 0.843438634326623 0.778318170064483 1.…
0.961069134287342 0.999116204440425 0.988055895806787 0.938079430883329 0.901102965959871 0.901101495017587 1.0640544248645 1.09306766334506 1.08207501805648 1.06707060522963 0.968076488998761 NaN NaN 1.31499558717315 1.01207648899876 NaN NaN NaN 1.00806619240277 0.838487494318816 1.59051864406133 1.32988422641942 1.08082851916335 0.851172856035561 0.778951311546163 1.30241822978996 1.04462790618…
1.00706666412353 1.07643120139912 1.02524538801477 0.990927656652562 0.969609925290358 0.968629783500496 1.1002652462249 1.13808652233366 1.13198723128298 1.11404680591339 1.01896737307284 NaN NaN 1.31205957463041 1.06296737307284 NaN NaN NaN 1.0521063805438 0.863433814223589 1.62288328899075 1.34600293527903 1.09314998513437 0.859726439243396 0.786477290364041 1.32785388511852 1.06984825392475 0…
1.05848576824054 1.10472775965676 1.07450593419189 1.05238493848378 1.0442538598 1.0432538598 1.14950593419189 1.17760676394865 1.17853618311892 1.14073784263243 1.07345551931351 NaN NaN 1.43969929613784 1.10755634907027 NaN NaN NaN 1.08467734477838 0.870443754849811 1.62992496480689 1.35396226025754 1.09900293035768 0.851584696995676 0.792371518741081 1.32503397962803 1.06655871862659 0.87515276…
1.10900096830702 1.14700065140654 1.11000073943445 1.11100077464561 1.11600139084099 1.12400149647448 1.17400077464561 1.21200075704003 1.17100058098421 NaN 1.11600105633493 NaN 1.21399940141021 1.31099966549394 1.15700084506794 NaN 0.959000845067943 1.09500082746236 1.1330006866177 0.880450008450679 1.63815018309805 1.36596016848542 1.10870017887271 0.859740263027397 0.800140157922072 1.34598017…
1.12553895425193 1.14385273819267 1.1366958601688 1.14251930216559 1.16551455110147 1.1724294120317 1.17567396567126 1.21082596585434 1.17869224362772 1.12836965596577 1.14798908190236 NaN 1.18288679814106 1.30842589185803 1.16416422393618 1.2462555870836 1.00594906411803 1.23800881766772 1.14126274917512 0.875418898836332 1.63107624672394 1.36157866982188 1.10012108077177 0.871266476703449 0.813…
1.16015000642444 1.18804859072406 1.16966523220145 1.2187189327562 1.24370366223936 1.2516935076541 1.21113986607458 1.25801816764085 1.16488843378161 1.16561458942738 1.1831449352327 NaN 1.18546956674864 1.2758347149242 1.20359929450699 1.28956370261786 1.03768546002683 1.20583970680442 1.17762973385924 0.879711162797779 1.64161762076521 1.37190950552538 1.10294258882236 0.87264291110182 0.82513…
1.16600212118641 1.21850081061028 1.21150090912121 1.25750182578586 1.32349992430945 1.33200034855169 1.25800055306327 1.303000159127 1.20100431812948 1.2160040908595 1.19800265148301 NaN 1.20599923488173 1.32199746974913 1.19400287875298 1.26200492418274 NaN 1.23599755302443 1.21500088637934 0.886747304578126 1.64290292797114 1.37652873827134 1.1021768393647 0.878296231434426 0.845199918040742 1…
1.19444317901695 1.29177879776969 1.2632509763757 1.3211373676119 1.35576817696272 1.4080909401872 1.29441980608954 1.33486739847032 1.25904393279549 1.27082726749831 1.23344317901695 1.25109848422599 1.22414897473957 1.30470665793101 1.23241363374916 1.35571705230385 NaN 1.28779552342648 1.28201867677922 0.851506914537109 1.6670402743414 1.36287653612076 1.14156815500865 0.902249728475389 0.8850…
1.23848362576056 1.33853538176036 1.30554461600304 1.34005737491549 1.4321049513183 1.4440475764028 1.32318784428891 1.37012494088474 1.39082112312017 1.3530361014197 1.27748362576056 1.27741232389496 1.22499220062857 1.28522468860893 1.27351805070985 1.42179351081912 1.31899973316639 1.37851536205158 1.31368688770807 0.884987440828191 1.67307252874384 1.38008509054144 1.08428454084525 0.88334169…
1.31203494100371 1.34256163906139 1.3285728235316 1.40058329423233 1.53607702625671 1.56308241795865 1.36207443163079 1.40955460314822 1.41655405571679 1.41405805790873 1.33903704236626 1.29253077439064 1.23050241214878 1.33245703463946 1.35003958282412 1.47105723580312 1.41714756594862 1.44920979813811 1.32755610291128 0.902816139108213 1.65729181929037 1.38386223845232 1.11904993160719 0.936762…
1.33706211943229 1.38368414782362 1.37868166242652 1.45653242748051 1.58820544680015 1.62080091500151 1.41307625263673 1.44520118390577 1.45389833380125 1.45443364866409 1.36503993945482 1.31439495190782 1.23200372809566 1.29747391882576 1.37849521780228 1.51133657606657 1.51893714787565 1.61389723365945 1.36733284797091 0.897659530462029 1.65539946102647 1.38260191100651 1.13894172111319 0.95791…
1.3716362284925 1.41716047094517 1.41018446903101 1.50355467886043 1.63700154262921 1.67148795102387 1.4397548707261 1.47915030883152 1.49904353927943 1.50299946133311 1.39912974023737 1.32985772205283 1.23645224819516 1.30491000717811 1.41018055080565 1.54467504001786 1.59920474332511 1.69105207560939 1.40267185489301 0.894119645967706 1.64899005055888 1.3766451173878 1.13980769988249 0.96040902…
1.40157193461086 1.46204013179261 1.4615328425354 1.54106312553221 1.68653166322248 1.73104954585696 1.48152972910859 1.51153123871054 1.57501279196835 1.55602466112889 1.42607375181541 1.35403435213735 1.24150723591228 1.30700494085086 1.44257241246773 1.58703989797392 1.67404620883096 1.81054668668783 1.44454177874289 0.884391917886705 1.63700342294386 1.36303617778963 1.13222303999274 0.961972…
1.46233937221973 1.54187837670376 1.51118486059731 1.61470455668307 1.74910359574038 1.79660799043277 1.52622749856904 1.56266680061926 1.60660773061391 1.59738061973235 1.4913080204732 1.3867372806368 1.25155718824907 1.32987058192736 1.49885379462845 1.62920655814471 1.74251079900967 1.87996352069697 1.52183523734621 0.854655904734076 1.64318147358451 1.32931309075567 1.10613110379786 0.9386788…
1.49367773987924 1.55352129654061 1.54762533645959 1.601885233877 1.77770938857109 1.83460617149242 1.56905913117478 1.59863245708226 1.67627558444853 1.65490512173707 1.51871888717466 1.40926642279247 1.27030293928616 1.3329695789086 1.53364122338556 1.68096508515954 1.78654840497076 1.92058462854434 1.52866068127284 0.864017951725364 1.62568186069437 1.34773120706332 1.12360542053758 0.94627200…
1.55599229395391 1.58749541546749 1.58399534744916 1.68149422452187 1.8234922014661 1.86149642333988 1.6069948926197 1.65449171707562 1.69899640776672 1.64599270874072 1.58049233940515 1.4554942261072 1.28999764352944 1.33599972729256 1.59449243030763 1.73499264199066 1.8334922167222 1.96699236833202 1.57699335427146 0.856616006006786 1.61910581483219 1.3418858854974 1.09624445883587 0.9276781598…
1.60623654613614 1.63625851429311 1.63330780938025 1.71965493439004 1.84484675596539 1.89569429102453 1.66210576231771 1.70623662814601 1.75417096970472 1.69279435432872 1.63073110535307 1.51261128511065 1.32164433985844 1.32066487962046 1.64717101070966 1.78676927284445 1.87278044144514 2.00679136401622 1.61586209419618 0.846923087694112 1.61216683969634 1.33529899751985 1.09367711156926 0.89071…
1.62322854122142 1.67752375937131 1.68492407434927 1.75756786869711 1.88804381528289 1.91679294926053 1.71392503443619 1.76880396100168 1.82125259806708 1.8127914798717 1.65924059526483 1.55650898565353 1.34671497039229 1.47015573135745 1.70881025452357 1.84583366902365 1.9105630682625 2.04406813519729 1.66988337828459 0.840125086978408 1.61644266040742 1.32814029616027 1.08397002755099 0.8740678…
1.72299519875175 1.71199329339417 1.69400980267346 1.79949732331345 1.89400295615601 1.88700597868391 1.7200109908763 1.82849859259304 1.88199434526932 1.86699389969325 1.74199590478555 1.63449261856976 1.40699435639026 1.41100237640569 1.766994777571 1.89049855707678 1.9324977301431 2.06499472304301 1.67700816889455 0.840363201773866 1.60299369344986 1.32722819393168 1.06074933835734 0.829619723…
1.80145278226207 1.74348271130763 1.76025507330769 1.80804219713912 1.92942934144928 1.93140914339615 NaN 1.89542286617009 1.91584931121219 1.89742066246785 1.81235144564394 1.70238689177861 1.4692501090258 1.42938748616002 1.80205246934192 1.93423197749065 1.94695477950956 2.05618427621599 1.7323877114277 0.845391940276811 1.60658637246989 1.31533507218136 1.09590550530141 0.862656187301146 0.81…
1.77643091986856 1.76711016561266 1.78474132721298 1.84150334824892 1.91891722470815 1.91389653088519 1.81379306177039 1.87385514323927 1.90760681736373 1.88948265442596 1.80352404207189 1.76197565576341 NaN 1.65857882271351 1.815461960603 1.92384479632779 1.94588618397371 2.08644126678004 1.76960681736373 0.850087365170148 1.6103602927662 1.34078118723973 1.07015781457326 0.851883110116738 0.813…
1.81902183653843 1.80900644356872 1.82701718284991 1.88352243762131 1.93250107392812 1.93550778104376 1.90102704903038 1.95903537760805 2.00505491971146 1.98304386403403 1.84802255249051 1.83002684820299 1.61004871785029 NaN 1.90953809413794 1.97001568822622 1.97200506451387 2.09998210119801 1.80401861475407 0.856752054782469 1.62504166100883 1.34883356544136 1.09128867482136 0.854359223313095 0.…
1.90837165569099 1.8770417272079 1.87526901230003 1.89940694234884 1.9355336265375 1.94095447391101 1.93805300269752 2.00094153830104 2.06055310635561 2.03419854264242 1.91123538576253 1.90580703690009 1.67120557024002 NaN 1.95286702068277 1.99145841821358 1.97599536499178 2.04998879115417 1.88828323304805 0.864974603535243 1.64899794003089 1.35884100024855 1.09928054005636 0.858809482321625 0.81…
1.93773696042724 1.93295479234458 1.89874098676109 1.91881260627119 1.94293289107952 1.94843289107952 1.984571151135 2.04261589041532 2.06595372375116 2.0029136622537 1.93177336341595 1.97622296028327 1.7427836538205 NaN 1.94766544123307 1.98687049338055 1.9699136622537 2.04901079221829 1.92614676354031 0.871904317970487 1.65893287185406 1.36329089540679 1.11941658856009 0.869702889567176 0.81941…
1.9410756212634 1.92005560387015 1.94908896619224 1.95502446570287 1.94002446570287 1.94803336232209 1.96812900097875 2.05308896619224 2.0900378106317 2.07404893140573 1.97405115556054 2.03616903576526 1.81920684639696 NaN 1.98109341450185 2.02809563865666 1.97701112077403 2.05793105120101 1.93011565604991 0.878580174084051 1.64454488159557 1.37340205107072 1.11276793638432 0.865622597412829 0.81…
1.97559483462837 1.94589225194255 1.98946397101013 1.96635690077702 1.95135690077702 1.96332121069932 2.02649966108783 2.0936186280135 2.10780897509458 2.09664242139864 1.99766621478377 2.1125472478581 1.91332053287498 1.95140380972295 2.0235115577804 2.07111896692567 1.9820713801554 2.02722603715878 1.98246397101013 0.865457087526381 1.60704941333428 1.36549811382246 1.10283811686392 0.875773324…
2.02450009047323 2.01925013570985 2.02761007056912 1.99570005428394 1.98070005428394 1.98973004885554 2.06758007599751 2.14448009409216 2.17432012304359 2.14946009771109 2.05244010133002 2.15754008323537 2.02189020085057 2.06682021351683 2.06557007780698 2.08090001809465 1.98794001085679 2.04581003437983 2.02061007056912 0.88659393910253 1.66373060485847 1.37767552252783 1.10021679515064 0.876868…
2.05907638516309 2.05306547299694 2.05811348652802 2.01403928379816 2.08587560130582 2.03200218243323 2.10010693922833 2.16912876356064 2.1911047567951 2.19809384462894 2.08706547299694 2.21412439869418 2.09828808118652 2.17327716902036 2.10408075002955 2.10108075002955 NaN 2.11014404059326 2.04912876356064 0.890079463303295 1.66029211341378 1.38040920586711 1.11548188580418 0.87598595358692 0.83…
2.09459476267153 2.08381324691821 2.11043696849337 2.03261903869894 2.02938841643855 2.03346124452078 2.14941269246596 2.22835200239744 2.23920634623298 2.24160690068523 2.11765545274005 2.27157048664412 2.2312987674664 2.30174787397347 2.1415097965756 NaN NaN 2.17778428801459 2.10840055445225 0.880756637695239 1.62037861424328 1.36634480837672 1.10708735923282 0.883242372157515 0.825494650657507…
2.14240911029063 2.14919204876474 2.14556587694822 2.08238499234331 2.06061411284286 2.0705417590009 2.18258999489554 2.25665028976384 2.25579499744777 2.29039705131697 2.17034881542232 2.31743322823795 2.33570968981831 2.44226350779287 2.18249352310625 NaN NaN NaN 2.1406020538692 0.886113796234603 1.64197313491289 1.36753528805213 1.09803190727557 0.880217382818348 0.821044988919893 1.3645906476…
2.1800031332099 2.18900193325717 2.19600259989758 2.11900266656162 2.09400299988182 2.09800239990546 2.22800399984243 2.31100326653798 2.32200239990546 2.33400359985819 2.21100259989758 2.34400373318627 2.42100479981092 2.56500439982667 2.22100339986607 NaN NaN NaN 2.19200319987394 0.882207567429162 1.64199633281113 1.36365880804696 1.08977901737204 0.862539728677355 0.806069118034744 1.363818035…
2.22748067414646 2.21862781929333 2.23541200641125 2.15952972252875 2.13939238705833 2.13451991285229 2.28822562255854 2.36037276770541 2.35848067414645 2.38837276770541 2.25050029349937 NaN NaN 2.63149048382291 2.27244143544062 NaN NaN 2.1097853611154 2.24038257738187 0.845836048472501 1.58725623461908 1.34572565439242 1.0750336237103 0.858479024902342 0.792891010317583 1.33437393561056 1.109199…
2.27541865609145 2.28124069367047 2.27650170522125 2.21235933528446 2.17852543354404 2.18637119944586 2.31072712428783 2.39754916186684 2.40641865609145 2.42554916186684 2.30039492776866 NaN NaN 2.68040679193006 2.31646611273705 NaN NaN 2.2878407226254 2.27853729770544 0.857409646970651 1.61380800665963 1.34030572745415 1.07439771170491 0.859379084971513 0.797978306360726 1.33676105144619 1.07822…
2.31110931267353 2.3350858885292 2.32808979255326 2.28903318420446 2.23407808048109 2.22609174456528 2.37007808048109 2.43708979255326 2.43210345663745 2.46906636840893 2.33310540864947 2.4801073606615 NaN 2.75006051237285 2.35810345663745 NaN NaN 2.32103904024055 2.33507027243298 0.857776115496066 1.6013472224445 1.33073310939754 1.06968221717043 0.852631163083937 0.787721071181755 1.32863269377…
2.367511383115 2.3795708462679 2.37453516837616 2.30679680624895 2.27474923572662 2.27372545046546 2.41067787994313 2.48347570522325 2.48548759785383 2.50335677891744 2.38746381259267 2.5355708462679 NaN 2.78127353050337 2.41154706100674 NaN 2.20136969057919 NaN 2.3717016652043 0.855714600722115 1.60490822965316 1.32717563029762 1.06059273530503 0.842997383621272 0.772939276251853 1.3298209071737…
2.40948307662146 2.42642296925186 2.41845903367362 2.37219456124739 2.33624264714307 2.33326669009091 2.46631477598659 2.52251914104322 2.5255071195693 2.53263935578242 2.42553116251714 2.58242296925186 NaN 2.80372350609985 2.4564470121997 NaN 2.14963713811773 NaN 2.42929073303875 0.84952621614465 1.59409319793103 1.32435474205963 1.060817235061 0.842782644724262 0.773700623250343 1.3143011414353…
2.45900224837584 2.48000055148841 2.46900229079802 2.4220047088626 2.40600292713081 2.40000237564239 2.51700195142054 2.57600207868709 2.55200224837584 2.56400169688742 2.48400190899835 2.62900178173179 2.7100002969553 2.8040014847765 2.50700212110928 NaN NaN NaN 2.47400199384272 0.846169572808591 1.59983892799137 1.32608989224765 1.04354925294531 0.820029426027829 0.777609426876273 1.32638052518…
2.51242040686683 2.49354750661727 2.52330308402028 2.53370393707935 2.47636876654318 2.45764251985182 2.56347906829011 2.62526397640476 2.6051955380776 2.60431286092416 2.52951817590563 2.67138129925131 2.71731286092416 2.83930308402028 2.55746929138623 NaN NaN 2.34954048551765 2.52137152234743 0.836143800529382 1.57471528479165 1.32360827034712 1.02612556563564 0.806692605006433 0.76470215950996…
2.55448633297498 2.54833103829299 2.55362968191219 2.60413990637671 2.61332759573249 2.62199311487899 2.61141465850637 2.65167746489127 2.62476108510464 2.63561773616743 2.5813668755273 2.70953411595405 2.74861773616743 2.86962968191219 2.60442660425114 NaN NaN 2.30356145000409 2.55854606169882 0.84052648306344 1.58925248623275 1.32943880336118 1.0446932697643 0.825964668828072 0.824954261579742 …
2.59600316367471 2.60700325155456 2.60400325155456 2.6700013181978 2.68100290003515 2.68200219699633 2.64200228487618 2.70700228487618 2.67700333943442 2.67600307579486 2.62400342731427 2.72400254851574 2.74500008787985 2.86599894544176 2.64500246063589 NaN NaN NaN 2.6050028121553 0.866140384034958 1.61931127250027 1.34678098249676 1.07603001230318 0.856649871695415 0.835937269572965 1.3588605439…
2.63245440531314 2.64453343232412 2.64134574317304 2.68565197284059 2.71487917549716 2.70773099985157 2.66848404044226 2.73337537830216 2.71520744590382 2.71143464856039 2.66343464856039 NaN 2.74611854051647 2.85415805402196 2.67348404044226 2.73352355394775 2.46087917549716 2.59884954036804 2.63748404044226 0.870591496605074 1.63387554673939 1.35802173985233 1.07658755896927 0.855531495471201 0.…
2.67744948519622 2.69735374349122 2.67558113004061 2.75021013093371 2.80193487353182 2.78011438922871 2.71641358205685 2.77054522690123 2.73574867802436 2.75447342062247 2.70647342062248 NaN 2.75785638744249 2.86980851658999 2.72141358205685 2.78536571120434 2.54793487353182 2.6829707766712 2.68541358205685 0.878661266366714 1.64234635960433 1.36413520179297 1.11793412476618 0.889346276157249 0.8…
2.71108132941793 2.72501730413148 2.72606575569961 2.81907786859164 2.86811766809403 2.84412805057291 2.75408652065738 2.80109690313626 2.79510901602829 2.79808652065738 2.74107959900478 NaN 2.76202422578407 2.87001903454462 2.74508825107052 2.82202595619721 NaN NaN 2.71307959900479 0.880109442691808 1.64429968137366 1.37204767945839 1.10179282714961 0.883821546643877 0.811509368687098 1.36886349…
2.7584146186899 2.73584075456563 2.76451827336237 2.86459889366319 2.93659889366319 2.91878316863648 2.80435703276075 2.85739158431824 2.85879468582231 2.84861041084902 2.78748372180488 2.80612668904414 2.77605758592915 2.88102303437166 2.79638006713241 2.83805958109641 NaN NaN 2.75948372180488 0.868462376906715 1.62147189446865 1.36511805569294 1.06905923190137 0.850393342723104 0.84016863155223…
2.79362340680126 2.80723635268034 2.80852925850158 2.91545603204627 2.98745603204627 2.98528865729128 2.8346757114122 2.89064432864564 2.92627819636909 2.90044557112408 2.82856064126814 2.81688492985594 2.78094769538906 2.88297907815563 2.82865478956782 2.92803759515878 2.83400621239222 2.90580745487067 2.80056064126814 0.886497100594869 1.65814771541798 1.38023827414299 1.09022362564387 0.875303…
2.81808136242656 2.85307322618391 2.84508339648723 2.96704068121328 3.04310577115453 3.05012000957918 2.86408746460856 2.91808136242656 2.96410577115453 2.94509153272989 2.85008136242656 2.8300284768493 2.78599186375734 2.91891253539144 2.85308339648723 2.98210983927586 2.9292379850977 3.00525018946169 2.83009560085121 0.888518853347561 1.65736188409795 1.37799906433209 1.08850735811593 0.8743954…
2.85836248897264 2.88948331863018 2.88647123566443 2.98743498676716 3.09571289497952 3.10974914387678 2.90741082083565 2.95831415710962 3.0161329126233 2.99043498676716 2.89036248897264 2.84412082965755 2.78203624889726 2.87606041482877 2.89437457193839 3.03656789939046 3.04702705208913 3.1291962136097 2.8773987378699 0.883012663635819 1.65332755992863 1.37748272674232 1.10215450150372 0.89695141…
2.88767347560797 2.92856463414396 2.92457551829036 3.02260817072956 3.15335783536234 3.17032518292313 2.94062993902236 2.98371701219357 3.02688027438959 3.02560817072956 2.91967347560797 2.85389115853599 2.7849673475608 2.88094557926799 2.92466259146157 3.08248844511915 3.13007484755591 3.22592246950629 2.90964082316876 0.879993632012379 1.64908723719538 1.37285159085394 1.12030777255987 0.919706…
2.92500254546226 2.95400216364292 2.97100178182358 3.07300280000848 3.19400451819551 3.23700311819127 2.99300222727948 3.03500241818915 3.10100229091603 3.0830029272816 2.95300273637193 2.88800057272901 2.78500038181934 2.88099987272689 2.96200260909882 3.11000305455471 3.2050083363889 3.3370068727481 2.9550024818257 0.855369007906085 1.62635802981221 1.35571891881491 1.108818440268 0.90145952781…
2.96540407535205 2.98872930673297 2.99951248581236 3.11722667641701 3.26536465336649 3.28641393084845 3.02840407535205 3.07342378634484 3.13740407535205 3.1293449423737 2.99636465336649 2.8973449423737 2.79109855496392 2.87907884397113 3.00339421985566 3.15838436435927 3.33581274556856 3.44503942198557 2.9944632083304 0.839830952916344 1.5956329839347 1.33879208962727 1.08433789105479 0.894169501…
3.00554666968103 3.06118179405845 3.0504250444735 3.1397456927479 3.30159089702922 3.32753561284398 3.06854666968103 3.11552455600694 3.17754666968103 3.16361301070332 3.03259089702922 2.93161301070332 2.80088943162952 2.88691154530362 3.04255772651808 3.19656878335513 3.31721007990391 3.44895577265181 3.04048032865874 0.844892836152462 1.61877861637219 1.3449603419266 1.08710870915115 0.90703471…
3.06100483609985 3.10100506639032 3.08200575726173 3.1670066784236 3.31800426037368 3.35800195746899 3.11500437551891 3.1590066784236 3.2240029937761 3.21000472095461 3.08700460580938 2.97500564211649 2.80400345435703 2.8870003454357 3.09800552697126 3.25400391493797 3.3810003454357 3.51099942427383 3.07800529668079 0.840388915331891 1.61750900514517 1.34164933100619 1.08377733093346 0.8993655784…
3.11146370307971 3.13777770253072 3.15030032086719 3.22997962458008 3.36030291745268 3.38965306462784 3.15687780948645 3.19944169996074 3.27085129717131 3.26689086117123 3.12761991255236 3.02442311491669 2.83420663751745 2.89002951964535 3.1504674613429 3.3014122490727 3.39085956463068 3.51443650678975 3.12330230223518 0.826731096192176 1.58552355664813 1.32252844353132 1.06026762050173 0.8546364…
3.16385741601144 3.16911564188806 3.18260327718094 3.28383932557575 3.39309731577495 3.40580156494128 3.19898340094837 3.24988155623214 3.30705481998147 3.3094771744053 3.18924143900748 3.06648225202098 2.85474714633583 2.89296387804798 3.20335142514577 3.34694125867101 3.43150155030341 3.56389347904411 3.15708554026137 0.826226357176897 1.58303036642949 1.31553099431918 1.05147797332573 0.846396…
3.22193776792868 3.21744054814094 3.24141998789262 3.33194215876964 3.4044986532044 3.4239939945604 3.24543253040795 3.31242022417535 3.36342049983853 3.35544956221538 3.259937708858 3.17493019124084 2.99145546920384 3.20792280748534 3.26093776792868 3.39694207214859 3.45947085886225 3.57700937635867 3.21342700539396 0.829686374957097 1.58612747091005 1.31885501346796 1.04563689866055 0.832568186…
3.2672483075303 3.25211191070514 3.28170515433495 3.33552577290676 3.4082850732851 3.42393654769509 3.30915207069797 3.34501504039407 3.42062271759935 3.41249022762005 3.30181088338262 3.24157481829634 3.02149178527276 3.21580664988277 3.30771680049099 3.42723885250572 3.4698873337132 3.58733899618389 3.25126083013891 0.820314844729 1.58430255090991 1.32521331295971 1.07100081370622 0.85267970969…
3.32035146878025 3.29794674952856 3.32349274231876 3.41354340630462 3.4173883333141 3.42893970959638 3.35691836964138 3.40179987715829 3.46298720855966 3.45547995208311 3.35583975524302 3.30324512051375 3.0615018067071 NaN 3.36332078522923 3.46059219971538 3.48333680676481 3.60034298654296 3.29546162808837 0.832113845275799 1.60118064301638 1.33115947364473 1.06963894067196 0.844044830986578 0.79…
3.36200018284898 3.34699946861929 3.36500025338406 3.39450166265339 3.45049823463736 3.44449896255778 3.39300195302353 3.44650031912644 3.50250059372441 3.50700013971454 3.39949995276027 3.38800091420648 3.17750009864236 NaN 3.40050087242768 3.4815003759516 3.49450002602582 3.60800015065561 3.34100035884299 0.842029337745341 1.61262461434462 1.33862002273755 1.07873506703372 0.853804769399956 0.7…
3.40014636029625 3.40121954044437 3.398380777322 3.4126465327016 3.42456725828648 3.43008375993236 3.44933342690098 3.47934311202898 3.54875307318822 3.54427800418041 3.43429647570148 3.45414084351214 3.26334185216861 3.50110367187651 3.44225002401539 3.50319352607586 3.5020674388492 3.60498978134121 3.38631101562952 0.856226771737522 1.60409841700394 1.34508036151291 1.08331841421956 0.849252699…
3.42372243882672 3.43658365824009 3.44694148125682 3.42782993683599 3.43191706699972 3.44038205478087 3.49200896911695 3.52299803821246 3.5796464814148 3.57860663788809 3.46811622527891 3.53210816389473 3.3015673532809 3.51780339416893 3.47265226393924 3.5262370993727 3.51089813406541 3.60944129876386 3.43641018250679 0.860539229435388 1.60706507355236 1.35997840837885 1.08045063952618 0.84573961…
3.46900921767175 3.47101009733966 3.47701417589821 3.45000647982615 3.45550698609289 3.464007571605 3.5255132594071 3.57100787975828 3.62850274904357 3.62000892631544 3.50150854451577 3.59702090745798 3.43105706622579 3.4620682441463 3.51650892071645 3.57150775809071 3.51750134631195 3.59049678431238 3.47401043671714 0.869769887075212 1.63951365101784 1.36263251662353 1.08604383810015 0.847584697…
3.50085149473915 3.50146917679236 3.51685825843974 3.4702798430512 3.47876380251308 3.48523644376368 3.57227852751234 3.60781701846677 3.65227098810151 3.65429433216886 3.53135454770473 3.65695553145038 3.52856174566626 3.57849458042356 3.54485215250859 3.59609769489848 3.52156357244849 3.56201262595522 3.5083662197384 0.871125791604304 1.63677983612946 1.3690960520263 1.09370545377207 0.85669205…
3.54448162123399 3.55832211886009 3.56097522583084 3.50508657606782 3.5130948534011 3.51366068304401 3.60807679634976 3.64950870839068 3.68956325593075 3.69353842709023 3.5754759786029 3.71431986370325 3.61896175587987 3.6580858937638 3.58798651109302 3.6118194358052 3.53089166085125 3.61683339780359 3.55346356418264 0.878979000756796 1.64649919221084 1.37346292879565 1.09405208320747 0.872380607…
3.57649600525725 3.60799357113471 3.59099633296791 3.53049683697686 3.53099769921464 3.54249633015178 3.65599378358342 3.68349601088951 3.76148995105829 3.74499307675258 3.60549633296791 3.76849323379723 3.68948542342614 3.78548075119228 3.6224956289532 3.62699754216999 3.57399492048465 NaN 3.59799402373416 0.880969801497368 1.64309556510377 1.3733601070666 1.10050422496047 0.87139516437662 0.818…
3.61281618887241 3.63792268299574 3.63837123124763 3.57830912034557 3.57119785750732 3.5682807335108 3.70181333585398 3.72679120826259 3.78486057209367 3.79635685342808 3.63785536289962 3.82732226371362 3.78885639394978 3.90197603144116 3.66280081736722 3.65132804142528 NaN NaN 3.63584470374566 0.875086881608228 1.64301777759236 1.36808067242947 1.09600930786895 0.876836058522546 0.81879968088813…
3.65153343031136 3.69234706712246 3.68296170524184 3.61406680329406 3.59471581559689 3.60308109614243 3.73855545264358 3.76207440236407 3.83045216517468 3.84195261782051 3.68048531183446 3.86953692106418 3.89373614200311 4.02650482885811 3.70054613889933 3.70437484343664 NaN NaN 3.6794757717673 0.87156304635786 1.63820340587162 1.36396469605888 1.09448315382998 0.8666841261732 0.809496353378167 1…
3.69150853768635 3.72501124923602 3.72450347280445 3.65350427051584 3.62402413035142 3.63601037192075 3.78599031307549 3.81048552680715 3.87300207639135 3.89848381197856 3.71950602514637 3.89994736108417 3.97998509065851 4.10849131146923 3.74207872625279 3.62303517555976 3.56001005015993 NaN 3.72349984413759 0.865461632689878 1.62713396891717 1.35711219838601 1.08708559490248 0.858193918750002 0.…
3.74484471100143 3.77035095381162 3.7738380577614 3.70637409121343 3.67533689924196 3.68283626370562 3.82585708406856 3.84432116316977 3.90487547483937 3.93277772838811 3.77233245048755 3.93452215079289 4.04499086397186 4.17551833757483 3.79236119516321 3.70239820181135 3.566 NaN 3.76539565966597 0.851947024872528 1.61433672479846 1.34195945796903 1.06866686724451 0.844428842362401 0.791374098524…
3.78209187366186 3.81055342099819 3.81158317849135 3.74754686094093 3.7140693982449 3.72107592735866 3.8670418068085 3.88405128588494 3.94900696423942 3.96711227585259 3.80761510204125 3.99433557758268 4.09940017764491 4.23237475226527 3.83107661843408 3.75095325634796 3.566 NaN 3.81197937280302 0.844945799297128 1.60269244231755 1.33514045540989 1.05832197706635 0.837679331948481 0.7773004581979…
3.83094486784842 3.86494694830697 3.8639542299119 3.7989542299119 3.77494382761915 3.78394382761915 3.92094278738987 3.9579334253264 4.00794278738987 4.02796463220465 3.86393654601422 4.05293654601422 4.1629459080777 4.29994798853625 3.87994278738987 3.85496359197537 NaN NaN 3.87094798853625 0.838509913384991 1.57787870671903 1.31501589809999 1.04131113045324 0.826328997983229 0.759829923787284 1…
3.88040334802687 3.90134223468946 3.92329945535328 3.8563177893545 3.82942779336183 3.83939112535939 3.95733612335572 4.01043390469557 4.04318945134595 4.06420778534717 3.90541557069435 4.10429334401954 4.18625056468336 4.30637279135817 3.92542168202809 3.91326889868458 3.70717111734473 NaN 3.9063177893545 0.840596371725759 1.57818407865494 1.31024728177715 1.04942429915496 0.797558816259255 0.75…
3.94521903577628 3.95633736368897 3.97142019322785 3.90738469485404 3.89817170461121 3.90224270135882 4.01134919648023 4.08015987181994 4.07363318347068 4.09759768509687 3.97219537019374 4.15143202601911 4.22651485555799 4.36627819973262 3.99318353740248 3.95647935718419 3.73466868184448 NaN 3.95738469485404 0.838406387124529 1.5820533788024 1.30338271121097 1.02119019274897 0.795761654008021 0.7…
4.00589287857753 3.99992322964723 4.01891608821907 3.97188573714937 3.96188752250641 3.96588752250641 4.05392501500427 4.12591965893315 4.13289466393458 4.13393572714652 4.03289287857753 4.1909303710754 4.24995893678806 4.39195536607397 4.05189644929162 4.01789109322049 3.78291430286203 NaN 4.00591430286203 0.838799250150043 1.57351535407055 1.30517664352876 1.02949453880802 0.796299000200057 0.7…
4.06326347710076 4.04832773980827 4.06826347710076 4.03438557624502 4.02950767538928 4.03349482284778 4.10722491947626 4.17725062455926 4.16634059234977 4.16724419828851 4.09028275591302 4.2420385576245 4.27805783643675 4.38528275591302 4.10625062455926 4.12721206693476 NaN NaN 4.05332131353752 0.844724676879681 1.59286264545541 1.31029670469039 1.03236812208352 0.798924519758334 0.74983058543521…
4.10352587005926 4.0984102286103 4.10852587005926 4.09330615130624 4.10708643255321 4.10910956084301 4.14159525492864 4.21554899834906 4.21838710032051 4.20456056249395 4.13349117762457 4.24793061513062 4.28689592269594 4.42849117762457 4.14454899834906 4.15961838321843 NaN NaN 4.1024217927552 0.848495593683599 1.59785125414393 1.32048996417598 1.03513738911139 0.808783895985244 0.762144985623004…
4.15790476075033 4.12595238037516 4.15891181550956 4.15688888754205 4.18186948695415 4.18386948695415 4.18192945240765 4.24894179823631 4.2529400345465 4.23594532561593 4.18790476075033 4.29591534288918 4.29099294524077 4.43399118155096 4.19491181550956 4.23386948695415 NaN NaN 4.14193121609746 0.854469523682536 1.60405913567078 1.32570100518198 1.04042072299161 0.814080846449892 0.77293119906663…
4.2052330316287 4.18018523026897 4.20027485781847 4.2104122867277 4.2614302122376 4.26745411291747 4.23226290747853 4.28329875849833 4.2840179255099 4.26722705645873 4.2352509571386 4.30709560271947 4.2940179255099 4.385 4.24025693230857 4.29834655985807 NaN NaN 4.18918523026897 0.854384677451962 1.61170148914572 1.32756080576411 1.0485026720071 0.824183628034291 0.778551364995558 1.3437030398108…
4.24354799833655 4.21064071662649 4.24546686983286 4.27820030474928 4.33216553539056 4.34211917624559 4.27549004940534 4.33242051068789 4.28696523064127 4.30455958812279 4.27651322897782 4.32281456342012 4.29696523064127 4.385 4.28250163919158 4.35532779239795 NaN NaN 4.21964071662649 0.858442134182819 1.6168789218265 1.33920266103303 1.0456536103801 0.821491756014304 0.788640972895292 1.33104927…
4.28691375585873 4.26588968772628 4.28392378424725 4.33788166501547 4.40585358552761 4.41585358552761 4.30793581831347 4.36593381263577 4.34288768204858 4.35390172179251 4.31991375585873 4.3479498580574 4.29899598864459 4.37601805109934 4.32092378424725 4.40889369908169 NaN NaN 4.2698997161148 0.864947023265255 1.62421537860954 1.34522816650155 1.06294518143506 0.842477760427555 0.807392553997267…
4.33821130322628 4.30532282437348 4.33021130322628 4.38523478136253 4.47336978064599 4.48241086738443 4.34324065089659 4.42423478136253 4.36834043297567 4.39429347670316 4.37418782509002 4.3560645648747 4.30302347813625 NaN 4.37422891182847 4.46234043297567 4.34247543225912 NaN 4.30825825949878 0.874995965132652 1.6294178064803 1.35505845212905 1.08610394276732 0.870166768573893 0.824215431942932…
4.37358177948758 4.35936105199492 4.36558177948758 4.42453531054176 4.53526811410327 4.55118679344807 4.3835236933053 4.46353531054176 4.42532620028555 4.4434191381772 4.40562824843341 4.36687221039898 4.30695353105418 4.3744191381772 4.41254692777821 4.51932620028555 4.42205900384706 NaN 4.35148884159593 0.87766840111684 1.63072454907551 1.3564732711795 1.10852489466407 0.901430339535968 0.84521…
4.42291090693108 4.39992727096415 4.41391272515697 4.46792181628645 4.58091817983466 4.60889636112391 4.43091454338287 4.47897272661155 4.48489272467211 4.49590545225339 4.45391272515697 4.38696363548207 4.31997636306335 4.46184181434701 4.45691999806056 4.57390181580159 4.51782726853984 NaN 4.39392363451235 0.878977672670853 1.63208754539504 1.35614063637906 1.12575909015976 0.919348035588742 0.…
4.46117975870387 4.43140265949667 4.45323728148911 4.52519413940018 4.65038108845221 4.68456803750424 4.47017256835572 4.54010785522232 4.58093528686661 4.55223009114096 4.49117975870387 4.40607190348155 4.32300719034816 4.39651770506715 4.49917975870387 4.61035232705959 4.62566151203025 NaN 4.4303667077559 0.873323755229235 1.62527628268322 1.35390871656946 1.11103847377869 0.914194669804877 0.8…
4.48575374409166 4.48644838676533 4.485674942201 4.551734043619 4.70247793747433 4.76222183132966 4.493763594328 4.554852246455 4.572088652127 4.58368479243733 4.51575374409166 4.41590149763667 4.32399014976367 4.46729078298399 4.52375374409166 4.65851733841966 4.71609377825732 NaN 4.48049763794699 0.869735953362617 1.61929988943691 1.35099915669955 1.11493099306412 0.933971813244971 0.8765074550…
4.53291526638817 4.527926083445 4.53690805501695 4.60590264648854 4.76888101237488 4.82289182943171 4.55788461806049 4.6178864209033 4.6348864209033 4.63490805501695 4.55193509765903 4.44295132324427 4.32799278862878 4.39812619899634 4.57091526638817 4.68694952040147 4.79186478678964 4.9318107015055 4.52891346354537 0.852760594242398 1.60986692869394 1.34109783011534 1.10335098509025 0.9310256789…
NaN 4.56933778654047 4.56531936182009 4.6462333797916 4.80623952136506 4.88325180451199 4.6102333797916 4.66902456629385 4.70320881349775 4.67924566293853 NaN 4.47022723821814 4.33615968091004 4.3871166898958 NaN 4.73330707867316 4.83638691912818 4.96545447643627 4.55631322024662 NaN 1.59921761237836 1.32795627199694 1.096264031909 0.922172077370232 0.882386047863494 1.33081616752223 1.0468365284…
4.60732266881787 4.62335770318936 4.61639273756085 4.68355623129447 4.84454455317063 4.92352119692298 4.64755623129446 4.67295328750468 4.73660294378978 4.71853287504681 4.62931099069404 4.50656790941829 4.36169636878042 4.40577811564723 4.64932266881787 4.78241609380851 4.89826427819872 5.03813581883659 4.60640441568468 0.837093498585384 1.59083961439627 1.32096314824167 1.09371036312196 0.92090…
4.66090972079095 4.65095400870482 4.66591653431616 4.73690972079095 4.90988928021532 4.96393186474789 4.69891312755356 4.75186543287708 4.81786202611447 4.78189268697792 4.67991483093486 4.54493527151049 4.37198296618697 4.5128177382006 4.70390801740965 4.84988587345271 4.94791653431616 5.08092845798528 4.65192334784137 0.826537868469867 1.58389168519574 1.30987877126196 1.06809365766279 0.909709…
4.71131086313901 4.71026394040105 4.71622874834758 4.75240470861494 4.91521115232084 4.99214076821389 4.75526980574329 4.77838124724596 4.89417009492512 NaN 4.7293225938235 4.59629326711228 4.38223461368982 4.39895018544378 4.75329913245452 4.88835778587698 4.99118182560961 5.12314663355614 4.70029326711228 0.82510976538631 1.5805871259823 1.30364519041936 1.07556597692969 0.90493652882633 0.8522…
4.76347786052157 4.75455667402775 4.75461578415738 4.82032023350922 4.9506453392222 5.01576355948147 4.80054682233948 4.84235964026231 4.92271430104011 NaN 4.78345815714503 4.64550741558639 4.42160593246911 4.55840402649991 4.80349756389812 4.9483990470154 5.02169459766356 5.1477537077932 4.74950741558639 0.825070394067531 1.58010482732725 1.30283807838438 1.05307511107702 0.860722537837187 0.823…
4.81690333030853 4.80091609800363 4.80590697822142 4.8489489292196 4.97495622504537 5.00002918330309 4.84591792196007 4.88691974591652 4.992872323049 4.97188873865699 4.8398978584392 4.68892156987296 4.4569361615245 4.5949361615245 4.85690333030853 4.98094163339383 5.0429616969147 5.16397081669691 4.7989106261343 0.830040916696915 1.58593932985481 1.31515747413793 1.04876745998185 0.8511965980036…
4.87022705203121 4.85129192404012 4.85228543683923 4.88520759042853 4.97308433361159 5.00597405119643 4.89020759042853 4.94133733444637 5.00819461602675 5.00725300083477 4.8932335392321 4.82248005286598 4.5713892320535 NaN 4.91120110322764 5.01412974401783 5.08896756399554 5.20192864079019 4.84825948803567 0.845191926739014 1.59582849513079 1.31990509575682 1.08330118401504 0.865251365414566 0.80…
4.90459242665588 4.89547597712899 4.89548762208167 4.91662736151395 4.98584861561504 5.00204657981076 4.92162736151395 4.99239446246016 5.03765065141932 5.04554584684512 4.92858078170319 4.895138273501 4.63030130283865 NaN 4.94163900646663 5.03376710094622 5.08405822476345 5.19112809447958 4.88753420189243 0.848510640059911 1.60770909607246 1.32521700080595 1.09104812132328 0.854863203599452 0.79…
4.95291548092047 4.93592956743373 4.93493132824788 4.967910198478 4.99897710941596 5.00399647837169 4.96791900254879 5.02494365394698 5.06694893638945 5.08193661069035 4.97392076336294 4.97186617812408 4.74779398474365 NaN 4.992910198478 5.05895597964608 5.08699471755753 5.191 4.93791195929216 0.853880597252403 1.61415887165453 1.33328587827046 1.04184694900306 0.815139851497601 0.779191957352536…
4.98329851733074 4.96833583199709 4.97129229821969 4.9831306013322 5.00407462933269 5.01006841022163 5.00834205110815 5.07126742177546 5.11739802310766 5.145217668887 5.00724876444229 5.04137936577449 4.80128607910863 NaN 5.02332339377497 5.080217668887 5.09109950577692 5.19609328666586 4.9733047364418 0.857374243417221 1.61937268863946 1.33777020099503 1.05328027595495 0.825187912692745 0.781761…
5.03051732930255 5.02145699546537 5.01752738494208 5.00378883156987 5.01587933232564 5.02088938796517 5.06244693982584 5.1135676075002 5.18035643907007 5.17964805261645 5.0465977744188 5.10138660598866 4.84653744058161 NaN 5.07447710674443 5.11464805261645 5.10683910976752 5.21084916540705 5.02150727366302 0.867536125243654 1.62928863915354 1.34729266140935 1.06439637127331 0.835930192416331 0.78…
5.06194353882273 5.06492168288314 5.04894353882273 5.02496175210572 5.02997450140381 5.03796903741892 5.09693807483784 5.14693989616613 5.19896721609062 5.1839927146868 5.08592896819634 5.16787979233227 4.95380511787201 NaN 5.10294900280763 5.15093443218124 5.11897814406041 5.22197996538871 5.06092896819634 0.873309654855262 1.63630737819489 1.35938810763385 1.07321411801723 0.844714172657082 0.7…
5.09730463604891 5.10333925378174 5.08431155959547 5.04615231802446 5.05118001221072 5.06118001221072 5.15320770639698 5.19731155959547 5.24727001831608 5.24425617122295 5.11035310087487 5.20351234244589 5.04488621396046 5.15969235465661 5.14124924767638 5.19787537616181 5.11922847703668 5.18474774302914 5.10424232412981 0.878370623119191 1.64133930764534 1.3644851535174 1.07761274837526 0.849849…
5.14049092008246 5.15143307009183 5.12847935008434 5.06774546004123 5.07669918004873 5.08669918004873 5.18265290005623 5.24147935008434 5.28554877007309 5.28057191006934 5.16040993009558 5.27614382013869 5.17051904023989 5.25784300018742 5.17658348006747 5.18020825996626 5.15161819006185 5.29075044020241 5.1385950500656 0.878458958700169 1.64124115699981 1.36379809899869 1.08225527390886 0.855404…
5.16894231771307 5.18992171689631 5.16193201730469 5.1059217168963 5.1019484979581 5.11494231771307 5.23489287575284 5.2839134765696 5.35186403460937 5.33389081567116 5.18495055803977 5.3398702148544 5.29175279019886 5.35679811199573 5.21292583705966 NaN NaN 5.28202060081676 5.18590317616122 0.882781079846342 1.64354524121133 1.36758217168963 1.08402645665952 0.858254252372123 0.809778384532422 1…
5.21114669986765 5.23623471978825 5.20521124780942 5.13624645577766 5.13311149189942 5.13715256786236 5.2712816637459 5.31127579575119 5.36407628393118 5.3621877758306 5.22815843585707 5.39732273970884 5.41759266746532 5.5226689513965 5.25715843585707 NaN NaN NaN 5.21831100371943 0.879008347099534 1.64189952069848 1.36658840577948 1.08152913434785 0.856290234719788 0.808383261176295 1.35085130550…
5.24170498358161 5.27552494192294 5.26338599952953 5.17750118901909 5.1517743474134 5.16269121224991 5.31225047913966 5.35744180675946 5.39509755068471 5.40787762159423 5.27066097629053 5.45396257512441 5.52208569707967 5.65105134126102 5.28822523796884 5.2357711401397 5.148 5.29385005608395 5.2703705480479 0.866299904961533 1.63847144881722 1.35628401137157 1.07636247013713 0.856329524941923 0.7…
5.28248278335212 5.31293550645996 5.31647399026342 5.21393724952861 5.18294596487186 5.19893724952861 5.35149479094627 5.40092504804807 5.43299647546721 5.45248890329014 5.30599084024519 5.48949256411609 5.60144431970088 5.7219626219217 5.32948235718383 5.27101518465857 5.14800433847388 5.28700759232929 5.30094770794051 0.85477657574087 1.63038404913332 1.34602406724399 1.07169803554647 0.8541537…
5.32390480082444 5.3573763475404 5.35046214823697 5.33571593534121 5.23628224628744 5.23130678944287 5.39642543385126 5.43520861682115 5.45403078519089 5.49346086515834 5.35035739898195 5.53290004846165 5.6385340932349 5.77502414766486 5.36893463753455 5.25474101968852 5.18238999664501 5.29413755351213 5.36077773407423 0.846636846727098 1.60327022198873 1.33941327217566 1.05544455510657 0.8417868…
5.36696698455668 5.39375694374634 5.39817981970816 5.36262644166353 5.28146333897959 5.2804166728039 5.44079844391128 5.46860333750665 5.52185315647835 5.54693912729476 5.38946741505758 5.57147583133491 5.69394171030013 5.83353933006527 5.41489330452566 5.28003913632469 5.15710388353799 5.30444944172106 5.38944298420762 0.833695138908098 1.59586879521191 1.32379369295211 1.03254005068822 0.831670…
5.42548272169796 5.43649056302319 5.43850041223109 5.36190165593822 5.33789986786437 5.33689986786437 5.48099699668533 5.50992668897213 5.55549405036061 5.58198512479307 5.44398965418455 5.64306337744351 5.73598005438889 5.8714679330844 5.46949079763371 5.32800444279811 5.17202118008745 5.32407011972473 5.44397644863776 0.831881803218802 1.58331182733594 1.31887738980195 1.03856240456535 0.817814…
5.46794666587151 5.48392558016078 5.49091535358171 5.4831809154522 5.39050795492348 5.44033375179995 5.5254775564596 5.57271243859286 5.59243211674569 5.61532429841013 5.48848328474817 5.69052700254811 5.7633926512783 5.87644996927106 5.51640083956298 5.37744993416396 5.23129787100546 5.37626350127406 5.48098820474039 0.83506212117065 1.58954684721317 1.32379204201739 1.03625767163928 0.809501331…
5.51678338436985 5.52856904738911 5.53506902173574 5.50932394847614 5.46215180841626 5.48178323044963 5.57662688616936 5.60388321934457 5.63601118295549 5.64917932587215 5.54020804003531 5.73662604410871 5.80641244657514 5.92971499946781 5.56131816459812 5.42602689727443 5.25857670368118 5.4005303300435 5.53451084946168 0.835997845661169 1.59247768279731 1.30840528988357 1.00570536948835 0.795584…
5.57491821129531 5.57790781035967 5.57244535639227 5.56392617033851 5.53741053004015 5.54191729649679 5.6209368926837 5.64693385159367 5.67394008502528 5.68295287694265 5.59591957403986 5.76297581091407 5.81898566572686 5.93498835340307 5.6219150945795 5.54193818344708 5.32493907933915 5.46494087112329 5.57392376625895 0.835830672417612 1.605312447541 1.31370449482295 1.01107253409835 0.798179306…
5.62872991111762 5.61287046972052 5.63121322261016 5.61820507375225 5.61068733630367 5.61863834440919 5.67161950864597 5.69620824526239 5.72069084923193 5.72431757410615 5.65371180756416 5.80274159759054 5.83700958859067 5.93162019148222 5.67421180756416 5.56082435729156 5.33880696126111 5.5470223880168 5.62270292649649 0.84002256792331 1.60075194229555 1.32485074392071 1.02010989911832 0.7968374…
5.67618416002565 5.65669605124989 5.67024361614685 5.67672031022812 5.6779408550512 5.68242301821485 5.70335491859291 5.73224107954807 5.75577168002324 5.75818709250925 5.70022197441233 5.81911693281828 5.84265086166186 5.92708157438546 5.71715736444865 5.63594767307789 5.42760329269741 5.62044327271564 5.65970707005956 0.851643945405947 1.60924370320698 1.33242094797486 1.03047013846239 0.805982…
5.72497136245764 5.69848072365421 5.71697340662838 5.73698651902773 5.75597068131035 5.75747693487611 5.7544673377135 5.7754764123577 5.79748550615398 5.79698621946436 5.75346657995788 5.84398440438975 5.85449728082305 5.92850655927021 5.76247332387898 5.70597992145335 5.59101372994933 5.73301372994932 5.70148358303681 0.858604855486647 1.61758578409016 1.34153736159583 1.04202172962659 0.8161549…
5.76787484731055 5.73042422035114 5.75452261231791 5.81093629046855 5.83324212002868 5.8387469696681 5.78790255891712 5.80593108671474 5.8354608150455 5.83745607336832 5.79689095087634 5.86276852663696 5.862047002202 5.93262645768776 5.80385909785916 5.75271268185982 5.477222212721 5.61102720285654 5.74137247647196 0.860429443221882 1.62066134283141 1.34423831394252 1.04462997015808 0.81868186191…
5.80566200393638 5.77256235239634 5.80529828487219 5.85716954618864 5.90682117952816 5.914809464301 5.82567371916353 5.84924414961048 5.87735363081461 5.88119876728174 5.83563493630552 5.88954996228682 5.866 5.97257446015857 5.84113682186859 5.90232386556468 5.65227416281854 5.72415191246274 5.78026542660255 0.868470272609961 1.62508943638461 1.35164315045167 1.08253499534243 0.839475408867415 0.…
5.84000433054674 5.8070197116186 5.84999190543648 5.8999982535391 5.97398091747174 5.98648462241466 5.87049140669669 5.88849180116918 5.92298395510393 5.92199916934811 5.87050083413842 5.90549673297975 5.86600536973324 5.95301073946648 5.87101132336337 5.95051080377012 5.70191608620038 5.80258421097786 5.82000609960436 0.861464378198679 1.61216754884568 1.35273260264563 1.08087399089077 0.8445453…
5.88122076615807 5.86076642063999 5.88784889887718 5.95273454203809 6.0335192715038 6.05312741750557 5.89890565055859 5.92146178392849 5.95403331227884 5.96245448378081 5.91322076615807 5.92108916007336 5.86907953466164 5.95876139601507 5.91470793227578 6.00096452140021 5.86018165783011 5.91413620945203 5.86379556177018 0.873745651946727 1.64004603125838 1.35063363409343 1.08369646637315 0.860012…
5.90534023811471 5.89229330354821 5.92828139999829 5.98312839695237 6.09427188169216 6.12638959885906 5.94904336649231 5.97109646521914 6.01832880026959 6.00280946133316 5.93746743918136 5.92959816430209 5.87805764875836 5.94074721852318 5.93686353548967 6.04944371703566 5.96496583466626 6.01707043413249 5.8982700911274 0.871028970300928 1.63666788132371 1.35545824258889 1.10879297004991 0.893092…
5.94701586836305 5.93551766024314 5.97351663837189 6.0490256843019 6.19506160070713 6.2025191070359 5.97352340981395 6.00350658499221 6.01408008091927 6.03706160070713 5.98500637639456 5.94050775777475 5.88350361260337 5.97149857535504 5.97801689023431 6.11001109739873 6.04815246175015 6.18915246175015 5.93902174772817 0.873311913469823 1.63354822448836 1.353602501375 1.08238253038168 0.880642438…
5.96064312577695 5.96364312577695 6.02346137283998 6.12140544885938 6.23539146786423 6.24499265065572 5.9906850687624 5.96597866966057 6.06650331582544 6.07754525881089 6.00172701174785 5.94461516378664 5.88919573393211 5.98289478368967 5.99355923980604 6.15364312577695 6.14824430856844 6.28879691672361 5.97341942985453 0.876875599574994 1.63309140527645 1.35739419429855 1.09889517296821 0.895210…
6.00661884577326 6.0094694692073 6.05717367301825 6.1516004632067 6.26235981471732 6.31310078366138 6.03989625939575 6.03532009264134 6.10285358037691 6.11685358037691 6.05357616675441 5.98812803705654 5.903 6.04597866049058 6.03370420381095 6.19949080871672 6.2376004632067 6.34721930897996 6.00410965448998 0.875384128939874 1.63053825394669 1.35722714604062 1.09857969643961 0.895412735243673 0.8…
6.03499455186443 6.03099586693164 6.11098966732909 6.22498590999422 6.23300563600231 6.2260167201402 6.08099210959676 6.04999718199884 6.14199248533025 6.15599248533025 6.07999492759792 5.99399887279954 5.903 6.04500018786674 6.06599380039745 6.22199567906489 6.31098590999422 6.44898046185865 6.05499023092932 0.853564189428386 1.57360093196582 1.33600407482967 1.06738598919179 0.838680892513804 0…
6.08151303626778 6.09447028324546 6.13175530339423 6.23968404835704 6.24632777317108 6.26306882555787 6.11474105238679 6.09965554634216 6.16282655843142 6.19551303626778 6.11955578929009 6.0213705261934 5.91008550604463 5.98522801611901 6.11551303626778 6.27559854231241 6.41451303626778 6.55251303626778 6.09169829936448 0.855131768486533 1.61152886969546 1.33781680492872 1.07822708017282 0.849548…
6.11812450707496 6.12816948735796 6.18480964509397 6.28810201693346 6.27032691834846 6.33774217466948 6.16680964509397 6.14596707608447 6.22067470424498 6.23180964509397 6.15910201693347 6.04758474367898 5.91644980282999 6.0010224901415 6.15210201693346 6.31812450707496 6.45080964509397 6.58892209580147 6.14080964509397 0.841303276165619 1.59887922794015 1.32308844191603 1.07589309994201 0.847988…
6.16708731041379 6.179069491962 6.22008018303308 6.33603920059395 6.32831004106123 6.37031182290641 6.20208196487826 6.18810691071077 6.25006414642646 6.267069491962 6.20708731041379 6.07309978333005 5.93603029136805 6.00199287261928 6.20008731041379 6.36708909225897 6.48604810981985 6.62902316398733 6.17608731041379 0.836216671798058 1.59361711725935 1.32387330411067 1.0733966756466 0.8436263775…
6.21658299924495 6.21849971363853 6.26539263214456 6.35861869307627 6.50202379588755 6.54488102056226 6.24853540746985 6.24826175476304 6.28670197868269 6.3064640198072 6.25659489718872 6.12938073420078 5.95342832597588 5.99827365270681 6.24959489718872 6.41754730541362 6.51334504036946 6.64223795887549 6.22553540746985 0.828788668317267 1.58641380161478 1.31460709294843 1.06008525929656 0.874619…
6.26610769904839 6.26089468000062 6.29917160476272 6.4106390571433 6.50436213238121 6.53506390571433 6.29404379333406 6.27117160476272 6.34534083047643 6.34576686857196 6.30710769904839 6.16268285047736 5.9899159819054 6.02151124571464 6.30010769904839 6.46397988761973 6.5426390571433 6.6626390571433 6.27104379333406 0.831874531780865 1.5868638537519 1.32193862781912 1.03961067364751 0.8253118447…
6.3169755834155 6.30198027891252 6.3529741747664 6.43998591350895 6.52099201765507 6.5379985913509 6.34197699206461 6.3249741747664 6.36099248720477 6.38098309621073 6.3579755834155 6.23996290557356 6.03197980936282 6.04498873080716 6.3509755834155 6.50897840071372 6.57198591350895 6.69198591350894 6.31897699206461 0.826112765647744 1.55489534488426 1.32646782598488 1.03275329154341 0.81437524956…
6.36071408926327 6.34571408926327 6.40235704463163 6.46697253502834 6.53486267514168 6.53989014011334 6.37853556694745 6.36153556694745 6.42321971977331 6.42043943954662 6.40467289180577 6.3141123313524 6.07894754152241 6.21994754152241 6.38781021666409 6.54109612740082 6.58109612740082 6.69205492994333 6.36249436948995 0.832727160030319 1.57975342196752 1.32537646244294 1.03379526200611 0.811030…
6.41316845646624 6.39816845646624 6.42923856385422 6.46628530211287 6.52504673825865 6.53197663087068 6.41823856385422 6.40121519472489 6.44061246992341 6.45347225514747 6.45416845646624 6.39591626860464 6.14861246992341 6.28961246992341 6.44707497994894 6.54870107387975 6.5884673825865 6.69623369129325 6.39923856385422 0.849852308060833 1.61177269786571 1.33815703061231 1.08659228531282 0.841662…
6.46206100959391 6.44706682003142 6.48106100959391 6.52002469435944 6.52700145260938 6.53099128434373 6.47007553568769 6.45207698829707 6.50807553568769 6.51508134612521 6.50305665176577 6.47613364006285 6.21614816615663 6.35714816615663 6.49207263046894 6.57805229393764 6.60803050479695 6.7060479361095 6.45107117785956 0.853722477914564 1.61899331194938 1.34265016221818 1.05618334100157 0.828834…
6.50428760347326 6.49337388451524 6.5233882646889 6.53754644659919 6.52808628104198 6.52508628104198 6.52223008277861 6.50533074399425 6.56063272764117 6.5716614879885 6.54228760347326 6.56880528972512 6.31874776903047 6.45980528972512 6.54223008277861 6.61414380173663 6.62898561982634 6.73875553704773 6.50037388451524 0.862391457904496 1.62135671244719 1.35652696860492 1.05879737043274 0.8323391…
6.52499389917133 6.51973964589494 6.55097078523711 6.57481508852627 6.53402311393422 6.53132359507904 6.53929438031615 6.5292250385135 6.60515569671085 6.6180863549082 6.56297078523711 6.62552551965832 6.37196468440844 6.5136362778812 6.55899389917133 6.62469341802651 6.62809245573687 6.72216179753952 6.52713258277663 0.868526170320884 1.62674410988208 1.35771103368014 1.07998948709524 0.85969883…
6.56701961985953 6.5510378866253 6.59201556057825 6.56700473582816 6.5350067654688 6.54501353093761 6.59402029640641 6.58102164950017 6.65403179770338 6.66403179770338 6.60401826676577 6.69003518043778 6.45507171396933 6.45617184290763 6.6010243556877 6.65400744201568 6.63200202964064 6.72902909151586 6.57502029640641 0.862881244209153 1.60327523519864 1.35860384955175 1.05630664369037 0.83091531…
6.59643064353226 6.6073229826492 6.61546653049328 6.57506464651031 6.54547849281362 6.56528709568817 6.62435886961022 6.61356222905601 6.70166988993907 6.71158615369669 6.63151437977465 6.74251437977465 6.56186128706452 6.70984448983557 6.6373229826492 6.66514354784409 6.63503588696102 6.77137795934229 6.60547849281362 0.879525886961022 1.64053660220122 1.36434670139841 1.06639298015017 0.8393646…
6.63303030365195 6.63505319928866 6.65496161674182 6.66309158254684 6.58538922582407 6.58975555601143 6.65521346874563 6.66100740801524 6.75807609492537 6.7611447818355 6.67482424292156 6.78635084256589 6.63579326767863 6.69988485022547 6.66505319928866 6.67752659964433 6.63816026945697 6.72059528655446 6.64575555601143 0.882465730625087 1.63937527942826 1.36908128622623 1.08888734003557 0.888331…
6.67705252806861 6.68005252806861 6.69605836452067 6.66699416354793 6.60203890968045 6.62203307322838 6.70705058258458 6.70407003742481 6.80404474613252 6.81007003742481 6.71006225548872 6.84408365581297 6.75519260291823 6.82322373066259 6.71003890968045 6.70001167290414 6.64500194548402 6.74598638161184 6.67805641903665 0.881434085516447 1.6370468675586 1.37128476622373 1.08663653703844 0.881968…
6.70439897636941 6.70731434501832 6.7265924194576 6.66426598424627 6.62245942733447 6.63933852540434 6.73356823907158 6.74064078022965 6.82772541158074 6.84661659984363 6.74247151752748 6.8875924194576 6.85518483891521 6.93939037219641 6.73055614887857 6.70608463135109 6.64607254115807 6.73908463135109 6.70755614887857 0.883347679889375 1.64024005863269 1.37865083966089 1.08480148346582 0.8706980…
6.73756875823429 6.73406642168929 6.7756872495331 6.68701902516976 6.66061615475381 6.66754505997452 6.7806872495331 6.79411381820881 6.88801902516976 6.89785313735143 6.78161615475381 6.93685313735143 6.9541802398981 7.05605707550929 6.77654505997452 6.71337917215619 6.65207109477929 6.74559712958405 6.75378204257214 0.868248327809426 1.61282997004712 1.3614708945433 1.07966618498175 0.856294526…
6.76099276198284 6.77798642871783 6.8039912540626 6.72898703188593 6.68599215881475 6.68999306356689 6.8089912540626 NaN 6.92998703188592 6.93298914297426 6.80699215881475 6.97198914297426 7.04397225426756 7.18196109565778 6.79899306356689 6.72899517465523 6.65499909524786 6.72900512692882 6.78599004772641 0.859942566480251 1.59429572708108 1.35780113395602 1.06509450264984 0.841654523760724 0.77…
6.80467225944164 6.83352922551789 6.84451492212551 6.77757213569502 6.73271516961877 6.73357213569502 6.85042910177126 6.86272947301115 6.97047201194839 6.97357213569502 6.84667225944164 7.01270086622639 7.14655783230264 7.27770086622639 6.84252922551789 6.75224315767038 6.65924315767038 6.73608582035425 6.83047201194839 0.867627457051331 1.62268852016211 1.36734858894806 1.09547630876852 0.87445…
6.85168523316855 6.87085654146069 6.88092078207024 6.81779230085114 6.78294219560676 6.77392078207024 6.88107067682587 6.91389936853373 7.00379230085114 7.01364240609552 6.89374947377811 7.06204926328935 7.18645612048318 7.32756318816576 6.87989936853373 6.77019915804497 6.67606424060955 6.74214989475562 6.86407067682587 0.86098340147036 1.61966147546761 1.35996898882319 1.06458200898272 0.840829…
6.88309072561705 6.91007961635782 6.92304814012333 6.85409072561705 6.82607776481462 6.81608517098744 6.93005554629616 6.9550370308641 7.04005924938257 7.043072210185 6.92809628024667 7.11007776481462 7.25301296080244 7.39901296080244 6.92109257716026 6.82504258549372 6.679 6.74901851543205 6.91306665555539 0.848794797163593 1.61194250291671 1.34209848173457 1.05004366772224 0.826180149790148 0.7…
6.9325983620813 6.95343082069854 6.94967016553106 6.90344278794016 6.86908901898797 6.86270606725594 6.96067016553106 6.97539491897366 7.07219147586602 7.08235901724878 6.98051459138992 7.15247868966504 7.26031114828228 7.40623934483252 6.97158639483968 6.84871803449756 6.67943082069854 6.75907180344976 6.9495504931148 0.845940335947252 1.60250281965502 1.34122315560228 1.04657710479201 0.8207164…
6.98298344992252 6.98947034561512 7.00604758796094 6.94115448469165 6.95917103476913 6.92213310534551 7.01691931188409 7.00906896730708 7.08904758796094 7.11262000103811 7.02404758796094 7.19311172599936 7.28709034665322 7.42730414011464 7.02091931188409 6.90913310534551 NaN 6.76542758692283 6.99579103580724 0.841341006061055 1.60105568132818 1.33606072335219 1.04159812311343 0.807561102646428 0.…
7.02807475437847 7.01109225008407 7.05403817244858 6.99408270697193 6.96718131913076 6.97412087942051 7.05906521126633 7.05804294400465 7.13703181037382 7.14104771556073 7.07206362074763 7.24404135348596 7.33702067674298 7.487 7.06307952593454 6.96111610786443 NaN 6.78525130195316 7.03206839230371 0.818533273651013 1.56201417742918 1.31460093122597 1.01362375080662 0.785663603297373 0.72557192325…
7.07545924746275 7.06937887915677 7.07860850288815 7.04657405932844 7.08168887119413 7.05071183356726 7.10045924746275 7.08553961576873 7.15735591678363 7.17134443559706 7.1125166533956 7.27037887915677 7.35002296237314 7.48696555644029 7.11349369102246 7.03430999203736 6.8001836989851 6.9415648516789 7.07534443559706 0.839545604181063 1.60239471978919 1.32790108104756 1.03484455837157 0.80050916…
7.11611803648541 7.10261848826853 7.13178500434082 7.09735591658869 7.1426175847023 7.11380788878492 7.1408563683718 7.13271364030984 7.1888563683718 7.20178500434082 7.15795152041312 7.30354712423754 7.3521665160723 7.48407136403098 7.15695152041312 7.06247485664033 6.81776031276427 6.8231144222205 7.10616561250607 0.850267940400031 1.61040679617783 1.341617994614 1.03742488114845 0.802637250913…
7.16206405895003 7.12808656614869 7.16406232762705 7.15309695408653 7.20910734202437 7.18811253599329 7.17604674572029 7.16206405895003 7.22402770116758 7.2340328951365 7.19706925291895 7.32602250719866 7.35900519396892 7.48699480603108 7.19606405895003 7.1231385058379 6.890131580546 7.033131580546 7.15404674572029 0.846514307774551 1.60456710225133 1.33539847321613 1.02122559921999 0.78694577235…
7.19946724166228 7.17832565327977 7.20060883004479 7.2097787361038 7.27170794191255 7.25383537145681 7.20346724166228 7.19928317676502 7.2406654653978 7.25352387701529 7.23746724166228 7.33912742954426 7.362056635353 7.48377345858798 7.23348140050053 7.20418934241308 6.96707607170707 7.11006191286882 7.18150971817704 0.860632226812172 1.62598491955532 1.34612079419126 1.03041298496536 0.796217268…
7.23282297687966 7.20150293031535 7.24396013969293 7.26521160485061 7.32266881422819 7.31382883751035 7.23668581406638 7.21959437219086 7.28752579078423 7.29084583734854 7.27098300016181 7.34834290703319 7.366 7.468 7.26775439547302 7.28812016297509 7.04318874438173 7.18518874438173 7.21768581406638 0.867418523201249 1.62712791385602 1.35069589133706 1.04319779082287 0.807986659440506 0.779993979…
7.26798090924273 7.22298833342611 7.28497772744985 7.3169718941629 7.39396128818664 7.39195757609495 7.26598409103561 7.24498621223086 7.3099878031273 7.32698037894391 7.31297719715104 7.3629920455178 7.366 7.468 7.29998250013917 7.33597401535816 7.09397242446172 7.23597242446172 7.24698409103561 0.85325768933279 1.60183373473926 1.33556821432862 1.01533512942514 0.783493299894233 0.7908441083801…
7.29737428432384 7.28326338526492 7.31231883479438 7.3808178805595 7.4648178805595 7.45887333008895 7.29237428432384 7.27841587147093 7.3476238072064 7.37259608244167 7.3393881467062 7.38223566050019 7.36904158714709 7.47404158714709 7.33040200908857 7.39883174294186 7.17133078870698 7.31335851347171 7.28631883479438 0.875923293833312 1.6452939437521 1.35944555501483 1.06435033050986 0.8353789251…
7.32462145740962 7.30277146437057 7.33590004176566 7.43998576002906 7.52450006960943 7.52232863308264 7.31962145740962 7.30857859827792 7.39300718959491 7.41579289393642 7.36764288697547 7.39921429565849 7.372 7.477 7.35964288697547 7.45920005568755 7.26803580875566 7.40987142260491 7.30977146437057 0.882593430122725 1.64845364441838 1.3698593598974 1.0774470508739 0.849255915852791 0.82619015632…
7.35305018377284 7.3380617646435 7.37705211391795 7.4850617646435 7.59303667275708 7.58309650725547 7.3480617646435 7.33514862117342 7.43901158087066 7.45205790435328 7.39705211391795 7.40901351101577 7.37201158087066 7.47699420956467 7.38905018377284 7.51405790435328 7.36116020204407 7.4041852939305 7.34504246319241 0.88411982628694 1.64999546231066 1.37257133180013 1.05726300363304 0.8367716929…
7.37947912534435 7.37046714721075 7.40443121280992 7.51755099414601 7.61269473174931 7.63350308161157 7.38056297227962 7.41222758453857 7.4456827536157 7.48247912534436 7.42443121280992 7.41620362827135 7.37811978133609 7.47407186880165 7.41546714721075 7.5446707754821 7.44499418508953 7.50203628271351 7.36751505974518 0.884006403076791 1.65280850099174 1.37326670775482 1.07942226191288 0.8531305…
7.41970955406826 7.40923651802275 7.44115893831149 7.56394607209101 7.67044938424323 7.67526016982503 7.42768590226598 7.43249006354334 7.50294607209101 7.52294607209101 7.46070955406826 7.43316556261593 7.38807095540682 7.48 7.45463859866143 7.60108798290466 7.52960169825028 7.67255439464572 7.41078050947508 0.881621022549771 1.65102083405527 1.37305651982256 1.07269306584951 0.850213482427198 0…
7.44903362420895 7.41904637821923 7.48902318910962 7.60303478366443 7.68906029168501 7.6860846402501 7.45603130529798 7.49399072435615 7.54203478366443 7.56204174039731 7.49003362420895 7.44001855128769 7.39100811618837 7.48000463782192 7.48103826203087 7.64603478366443 7.6371147860926 7.77808927807203 7.44303362420894 0.863498399951437 1.61638586684473 1.34154114786093 1.05962081771964 0.8301507…
7.47829661646145 7.45963192202658 7.50929661646146 7.63320634188623 7.74112896367889 7.75920634188623 7.48342558014035 7.48620634188623 7.57269640386603 7.59838689103668 7.51934820193301 7.45612896367889 7.398 7.484 7.51429661646146 7.67646426924402 7.73703170943115 7.8563283258926 7.47233530556512 0.862169908943732 1.62168528891726 1.3427658745687 1.06899661505503 0.848010575021669 0.87338011231…
7.50215119179848 7.50877529243571 7.53301022953744 7.650221672929 7.75233914147986 7.77662106600194 7.51715119179848 7.50317468550865 7.62693974840692 7.62901022953744 7.54705721695778 7.46654035533398 7.3986108364645 7.48477529243571 7.53817468550865 7.7128692672764 7.81804395278505 7.95957407858159 7.49917468550865 0.865765165193644 1.64029483921748 1.36074669962426 1.07318222456301 0.848745524…
7.55003479713821 7.54104841340969 7.57504387465253 7.7010257196239 7.808028745462 7.8440257196239 7.56503479713821 7.55204992632874 7.66604992632874 7.67104992632874 7.59103631005727 7.48903479713821 7.42400453875716 7.51699546124284 7.58703025838105 7.74904992632874 7.90304538757158 8.02507413303358 7.54803933589537 0.856411724332781 1.63341863797791 1.35768891030334 1.0670344173287 0.8456460058…
7.57370623692261 7.57355086479964 7.60450849058428 7.7186497379688 7.82766386270725 7.86176273587642 7.5886497379688 7.5856497379688 7.69950849058428 7.70456498953809 7.61569211218416 7.51238136793821 7.42724012055369 7.51404237421536 7.60774861113797 7.78266386270725 7.93366386270725 8.0742966195075 7.5746497379688 0.850840109534842 1.62585954611942 1.35039019837599 1.06320041901979 0.8428664926…
7.62380711451431 7.61251565649525 7.6412555114667 7.76487437405717 7.87458291603811 NaN 7.63503131299051 7.63173985497145 7.73587437405717 NaN 7.66473985497145 7.53967259542859 7.44393274045714 7.51708967939048 7.66087437405717 7.82967259542859 7.97975338167618 8.09535871756192 7.62071743512383 0.842621610527222 1.62072280403388 1.35089132357597 1.05233447129218 0.832312820451032 NaN 1.3344772192…
7.65906705600452 7.63508600661449 7.69602769704534 7.80302915478457 7.9000204083492 NaN 7.68004373217686 NaN NaN NaN 7.69706705600452 7.56904373217686 7.44101895060997 7.52102915478457 7.69905830956915 7.85906268278683 7.96901895060997 8.1110204083492 7.65205685182992 0.818730189688317 1.58077829490065 1.31130135597081 1.03378167640011 0.808889431481701 NaN 1.30863647236218 NaN NaN NaN 0.81986043…
7.70549509927381 7.69435757169775 7.71555011030423 7.82344008824338 7.91422004412169 7.91037132445536 7.71049509927381 7.70650885203141 7.78626130239451 7.80935757169775 7.74353635754663 7.59967388512268 7.45445384100099 7.5407662031207 7.73959136857705 7.90249509927381 7.98227505515212 8.12522004412169 7.69149509927381 0.832584204853386 1.61387444039549 1.33289841124299 1.03496424436644 0.808472…
7.74208261760354 7.72096494177707 7.75591787144648 7.85547070330589 7.93016474615706 7.93775312528942 7.74691787144648 7.74391787144648 7.80568251979354 7.83568251979354 7.78308261760354 7.64915322309942 7.48740009781 7.52392939450412 7.78291787144648 7.93868251979354 8.00237656264471 8.14137656264471 7.7278472659506 0.834442382859531 1.61503144145292 1.34142083106654 1.03729526362394 0.806278183…
7.78706096851596 7.7610558878063 7.79406604922562 7.87505080709663 7.9370135485591 7.96896612860224 7.7850558878063 7.7820558878063 7.83406774279551 7.8640558878063 7.82806266208585 7.69711177561259 7.50405758137618 7.52126758404227 7.82106774279551 7.96702370997843 8.01801693569888 8.15702201640854 7.76306604922562 0.839527180736324 1.62007692670084 1.34269793384474 1.03212081291355 0.7974870362…
7.8234642891155 7.79422053732986 7.83341786020395 7.90504642891155 7.94496517831634 7.949 7.81848750357127 7.81538303852029 7.87445268188761 7.89738303852029 7.86541786020395 7.76459019022058 7.53936965289072 7.68038126011861 7.86145268188761 7.98123214455775 8.02811607227888 8.17011607227887 7.80240625297606 0.843740035568034 1.62409465130699 1.34148 1.03261752691411 0.795737330337586 0.78615276…
7.86377671404449 7.81384732441217 7.86975317725526 7.90923536789227 7.94192938963232 7.949 7.86070610367681 7.84884732441217 7.91394147156908 7.93101208193676 7.90177671404449 7.9008708612014 7.65680025083372 7.79877671404449 7.9008708612014 8.00177671404449 8.03823536789227 8.18023536789227 7.83794147156908 0.84195597366246 1.61826568185698 1.34150094774241 1.03413047700663 0.795504586538478 0.7…
7.89606061783563 7.8490985039829 7.90104356906936 7.91908524383136 7.93900568292209 7.949 7.890062512143 7.88404925199145 7.95306061783563 7.97308145521663 7.93407387798718 7.93712502428599 7.69012502428599 7.83112691859336 7.93704925199145 8.03401894307364 8.04801136584418 8.19001326015155 7.87706061783563 0.838503756557218 1.6073621522246 1.34240296094813 1.03506145521663 0.795374393335924 0.78…
7.92841347802733 7.90123430421549 7.92439969542642 7.96413782600911 7.94209647820638 7.94913782600911 7.92339969542642 7.91044104322915 7.98563399964191 8.0164961736328 7.97331699982095 8.00381317345375 NaN 7.8990061298665 7.96345482583006 8.04427565201822 8.05405513040364 8.19704134780273 7.9093721302246 0.856330383020669 1.64011523738835 1.35980500780631 1.07795739653451 0.845116477822428 0.787…
7.95852589628138 7.91873168178278 7.95361735650422 7.97386280966573 7.94922865055712 7.95925151561283 7.95268595167136 7.94259449144851 8.03186887211706 8.05275454683849 7.99652589628137 8.06321184795273 NaN NaN 7.99659449144851 8.06429724572426 8.05806859516714 8.2 7.93666308661565 0.859257955992482 1.64052269702967 1.36236121772479 1.07626545991838 0.845398908758761 0.788197069085245 1.33774931…
7.98098665830736 7.94998143764502 7.97998433801298 7.96800348044156 7.95899419926407 7.96999361919048 7.9819825977922 7.96798491808658 8.06897795720346 8.08498085757143 8.01898665830736 8.11496925609956 NaN NaN 8.02198491808658 8.07699245904329 8.06099825977922 8.2 7.9649831778658 0.860879037077835 1.64191917049476 1.36454870063515 1.07308189103991 0.837664594182858 0.793197030023203 1.3377200174…
8.02228858196888 7.98033186926421 8.02524529467355 7.9722308655751 7.98324529467355 8.00224529467355 8.01827415287043 8.01124529467354 8.1112308655751 8.12151944754398 8.05728858196888 8.14756273483931 7.97631304795839 8.0184140516475 8.05728858196888 8.09910100368911 8.07204328729533 8.214 8.00133186926421 0.86043600377451 1.63785003139731 1.36423408406964 1.07123042034819 0.833977634897412 0.79…
8.04262185263389 8.00370762541098 8.04290061415943 7.98864329582816 8.00057896624535 8.01942886388544 8.03777195499379 8.02868618221671 8.12755752305107 8.15770762541098 8.07770762541098 8.18726514846205 8.06741525082196 8.11639380762768 8.07768618221671 8.10617154555418 8.075 8.214 8.0246861822167 0.859346837763571 1.63500870982173 1.36374808699788 1.06910428505224 0.8323822395061 0.799552338279…
