# Supplementary material for: Quantifying Spatiotemporal Gait Parameters with HoloLens in Healthy Adults and People with Parkinson’s Disease: Test-Retest Reliability, Concurrent Validity, and Face Validity
Source: Sensors (Basel). 2020 Jun 5;20(11):3216. doi: 10.3390/s20113216 (PMC7313704; doi:10.3390/s20113216)
Supplement: Supplementary file 1 [file sensors-20-03216-s001.zip › Data/HYA_10_CWS2.csv]

IWW_x_SpineBase IWW_x_AnkleLeft IWW_x_AnkleRight IWW_x_SpineShoulder IWW_y_SpineBase IWW_y_AnkleLeft IWW_y_AnkleRight IWW_y_SpineShoulder IWW_z_SpineBase IWW_z_AnkleLeft IWW_z_AnkleRight IWW_z_SpineShoulder HoloLens_x_position HoloLens_y_position HoloLens_z_position
-0.308979918922791 -0.366 -0.381020081077209 -0.303 0.869157188649191 0.238354377298381 0.249242289995702 1.42500799189228 1.36589959461395 1.237 1.45493975676837 1.355 -0.21228974015416 0.075 1.37056190705257
-0.307996211856767 -0.366 -0.381998579446288 -0.302996685374671 0.869021714134813 0.23808 0.250328868292209 1.42491165731266 1.36099668537467 1.237 1.4519995264821 1.35499668537467 -0.207149683922128 0.0739903938520658 1.36660674248177
-0.299963287274485 -0.365963287274485 -0.37892657454897 -0.29592657454897 0.872612832583119 0.238072290327642 0.247930944194373 1.42836863699592 1.35397552484966 1.23697552484966 1.45096328727449 1.34796328727449 -0.2003391038182 0.0730297790585977 1.36192680909829
-0.296894073560965 -0.363 -0.372936444136579 -0.289851702985351 0.870471056543615 0.23746758378888 0.2468618828066 1.4251092329764 1.35195762942439 1.235 1.44780933240974 1.34485170298535 -0.193965604958437 0.071991071428572 1.35683946303414
-0.292000719323073 -0.363 -0.370000431593844 -0.283001007052302 0.872829653286279 0.23827988059237 0.231242296079249 1.42876946194634 1.35000028772923 1.235 1.43900129478153 1.3380010070523 -0.185923119987741 0.0709980158730175 1.3510334422476
-0.286937549495678 -0.363968774747839 -0.356552438052356 -0.279947957913065 0.869703426858429 0.23456 0.237521282953649 1.42245122525216 1.34396877474784 1.23198959158261 1.43604163366955 1.33693754949568 -0.178889574463742 0.0690138888888894 1.3462002967593
-0.280852251924552 -0.360936679396237 -0.313704503849105 -0.274662290113262 0.870882697338884 0.234513775959253 0.258686219070168 1.42519774468079 1.34085225192455 1.23097889313208 1.43993667939624 1.33091557252832 -0.169841410685911 0.0680119402985079 1.34040088337277
-0.274003184816205 -0.358001364921231 -0.300006369632411 -0.259007279579898 0.866372097428958 0.232370996392499 0.264537279257013 1.41489479087352 1.33400318481621 1.23000045497374 1.43700136492123 1.32700181989497 -0.160341860755329 0.0648506743737991 1.335351919982
-0.271862573311679 -0.357968286148849 -0.285460864530433 -0.254830859460528 0.867238011729869 0.231741061472335 0.268692988921141 1.41884471218616 1.32897885743257 1.22997885743257 1.4309365722977 1.32095771486513 -0.150621901905656 0.0600337186897892 1.33071104611287
-0.258879428373499 -0.355 -0.234678475662665 -0.238698570933749 0.865244505820178 0.241186335215663 0.285781618032231 1.41375841919277 1.32693971418675 1.228 1.42491961891567 1.31685933310242 -0.139275101567742 0.0549827586206899 1.32683141071962
-0.253003331746787 -0.355 -0.219008884658099 -0.224008329366968 0.868388217515469 0.240520377597969 0.283911060606061 1.41806755671902 1.32400166587339 1.228 1.42100222116452 1.31000388703792 -0.127730468265909 0.0540249042145594 1.32416745564909
-0.246881604350198 -0.352 -0.178408021750992 -0.213822406525298 0.866521657539097 0.236321940230997 0.272584663330942 1.41600072810353 1.32098816043502 1.227 1.40598816043502 1.30891712304514 -0.114528532451602 0.0500406504065054 1.32235297080537
-0.236671175654266 -0.352 -0.128057370208895 -0.198671175654266 0.866589850806243 0.233949748160192 0.269897626422192 1.41927110085647 1.31984654863866 1.227 1.4050438432461 1.30202192162305 -0.0992230572488787 0.0460173913043484 1.32061083307545
-0.224565958157485 -0.351998652340193 -0.0859766405633461 -0.183991015601287 0.868331686420844 0.23260084004128 0.24436984240879 1.41352095234626 1.31661693634533 1.22699865234019 1.40700224609968 1.30299910156013 -0.0837666790317166 0.0479497584541063 1.32089210110011
-0.21080500498995 -0.348963438435616 -0.0334637637223629 -0.163731881861181 0.86464202801892 0.234457812811872 0.266328620374896 1.41548692891711 1.31504874875251 1.22398781281187 1.41193906405936 1.30109749750502 -0.0655927913617073 0.0500417853751185 1.32226477896003
-0.194566160860762 -0.346 0.0107158345797432 -0.141718004559495 0.855089761380633 0.23341902390114 0.271328372907214 1.40316568323 1.31913015174177 1.223 1.40704338391392 1.30895661608608 -0.0475693722475665 0.0509914529914527 1.32354258565279
-0.17499915126053 -0.345999787815132 0.0430013579831525 -0.128998684453821 0.855529684268917 0.231119752168075 0.282530516033598 1.40702936514288 1.32500021218487 1.22300004243697 1.40900033949579 1.30700029705881 -0.026909155605876 0.0478867753623189 1.32499521073823
-0.154770204055388 -0.340958218919162 0.0753342486467082 -0.10595501567157 0.848059708716392 0.225294518925591 0.294807195931752 1.40446283178404 1.33001044527021 1.22402089054042 1.41698955472979 1.30769674276028 -0.00612871254410807 0.0433577898550728 1.32809120483307
-0.132478330189446 -0.336919743106069 0.107642055151451 -0.0795184586364118 0.844997383454565 0.226634486324435 0.305865658066103 1.39345959051915 1.33104012844697 1.22604012844697 1.41616051378786 1.31314044956438 0.0164325847714261 0.0363260869565262 1.33157719633953
-0.107047149409165 -0.333007253755256 0.138941969957951 -0.0560435225315371 0.835607409012615 0.224903209786701 0.303704007699779 1.38417720953435 1.33299637312237 1.22799637312237 1.42398549248949 1.3199873059283 0.0398567996768959 0.0272116564417248 1.33507316691914
-0.0727070840485553 -0.324898994499502 0.160333318151644 -0.0208080895490535 0.834300811232159 0.225708584556641 0.297937478961544 1.38371949816065 1.33601010055005 1.22798989944995 1.4249191955996 1.32603030165015 0.065142111460359 0.0210426829268307 1.33957606341075
-0.0432474165990895 -0.310135964973959 0.193387042891897 -0.00133342613062216 0.827493552069054 0.227411267070706 0.288631538573826 1.37684956438451 1.3371290142973 1.23500962331838 1.41704300476577 1.32908600953153 0.0896365728456536 0.0151415929203586 1.3449330764617
-0.00905928222500286 -0.290257590828067 0.21096951199857 0.028947492886426 0.826292083346764 0.23056561607749 0.277798783996437 1.37864688344874 1.34298983733286 1.24389838438734 1.41899661244429 1.33299322488857 0.116650372058369 0.00811983887210875 1.35144093205508
0.0274475144005661 -0.267733622380615 0.23213851636208 0.062500789924443 0.825050552592102 0.237267162795437 0.273932829482823 1.37675729690509 1.34498934489522 1.2449147591618 1.41705327552388 1.34320244699073 0.143257043308255 0.00256906077348058 1.35745968237752
0.0696591797009367 -0.24216503904548 0.245351562507166 0.109263671880375 0.832617231447091 0.252432167980413 0.271175551753033 1.38682041504111 1.34424169922368 1.23710986328349 1.42191210937321 1.36186816405981 0.174407627771085 0.00101644736842067 1.36449799411944
0.0990201213233172 -0.204979878676683 0.26100293435965 0.121020540517553 0.836504963259752 0.277901429452344 0.260737904028821 1.39129448118638 1.35500461113659 1.24200167677694 1.418 1.35600293435965 0.205363029460854 0.00323246878001801 1.37333042744293
0.147335627776864 -0.156509467095353 0.268038726281946 0.170232357691675 0.848424810557461 0.281434053189833 0.25572786576499 1.40207888110657 1.36603872628195 1.24596127371805 1.41798709123935 1.36309036132454 0.234036879388747 0.0137992315081675 1.38153841158101
0.173653283183497 -0.0959014442205888 0.271224566094327 0.188775773780403 0.854785263742151 0.288215720109197 0.254635658449151 1.40941237164075 1.369 1.24882354730932 1.41704083019897 1.37034705669123 0.266592560455554 0.0271084337349433 1.39132054814556
0.204996332863188 -0.0259077786321768 0.281998739421721 0.225995645275035 0.848800700193935 0.302605390763994 0.246750922514104 1.39849127776798 1.369 1.25198598234791 1.41899977080395 1.38699805183357 0.296545252646945 0.0451329787233973 1.39887779695966
0.243244658113892 0.049459351583125 0.288074461165098 0.25530848196969 0.861282546449424 0.318622569876163 0.247648511705956 1.41406626857842 1.3779149015256 1.25551828063687 1.424 1.3880106373093 0.323039815435613 0.0584308510638229 1.40467996234609
0.266462447308777 0.126187768338558 0.295 0.284583085737153 0.868075239410641 0.330286762167638 0.246573767014534 1.42210467767545 1.37008042561892 1.25949014397925 1.424 1.38902010640473 0.356535302115042 0.0700597014925359 1.40996270699556
0.288993375906992 0.200265293547364 0.295 0.312991647882729 0.870279351990902 0.331617472360358 0.246270089281254 1.42281978975705 1.37399884798383 1.26397127417809 1.424 1.38999971199596 0.386328171658078 0.074 1.41347024044823
0.31725098429149 0.267679749122785 0.304 0.347156865182181 0.875888561758435 0.316634205176257 0.249908391976519 1.43062619586397 1.37209411910931 1.26903137303644 1.427 1.38903137303644 0.416257325202313 0.074 1.41498122088458
0.341482354976826 0.333768634915028 0.305105396821893 0.362984808077686 0.873958681789009 0.292442460836901 0.248542493969102 1.42942893183227 1.38134166810859 1.27189950937983 1.42677892063562 1.3920602943721 0.447967000745667 0.0699688385269128 1.41555125085561
0.364952332475701 0.419825219077571 0.306761114057968 0.410902678804557 0.878760248018987 0.293048768588956 0.248022432201729 1.4347292350841 1.39796623550362 1.26700993073423 1.42460554769485 1.39499404155946 0.477252234899539 0.0690245514636458 1.41513972660611
0.389340320528006 0.501127311749018 0.312372634345672 0.430457305709507 0.876981051163691 0.279967837589801 0.250121660689357 1.42806808569703 1.401914919868 1.269021270033 1.42219848657511 1.396978729967 0.511031375163895 0.071 1.41466707190179
0.421637645993511 0.607381566319273 0.321394904697426 0.473680155726411 0.880608493653282 0.258312611860584 0.254254778771849 1.42760986086018 1.39385121593485 1.2712975681303 1.42071228583817 1.395 0.541929042338664 0.070914012738856 1.41423446426213
0.451017165649274 0.671035651733108 0.333282872125651 0.505014084635302 0.871790426940508 0.255669806336265 0.259836385789073 1.4147112059969 1.387 1.28499075695808 1.42130149404578 1.39499955985515 0.574665334934518 0.0675952380952409 1.41264429003736
0.49035513994237 0.752624556450375 0.347491483642766 0.537404124762007 0.872638640109349 0.254951276376264 0.266281081080893 1.41732141484845 1.38687753795091 1.26420818548346 1.42512065975971 1.394 0.605302894873639 0.0627137014314903 1.41033683911609
0.520037860933513 0.803886506214042 0.363475686261193 0.570951372522387 0.86272632157209 0.23258481336577 0.273003463987174 1.4068116185422 1.37687026738331 1.28104324420556 1.43332433154172 1.39387026738331 0.638907746134676 0.0544210526315771 1.40794996713073
0.566993520119033 0.843994465101674 0.384997030054557 0.613994060109113 0.857130772185815 0.237779283163168 0.282208729673335 1.40055086398413 1.37100080998512 1.28299973000496 1.4479979750372 1.38800080998512 0.669407216518925 0.0442640812557711 1.40665795457721
0.601542059844889 0.912147834503152 0.416049278167717 0.65054205984489 0.847387441728841 0.238951928784634 0.297448500483931 1.38973723001847 1.36601231954193 1.31392608274842 1.45974128961948 1.38592608274842 0.703296368266408 0.034562015503878 1.40345081214402
0.645735034353017 0.92445691324647 0.420556242213094 0.694556242213094 0.836634050870321 0.240797409490629 0.298145693976727 1.38701722674517 1.36701986579332 1.30786093944673 1.43909932896662 1.37994040262003 0.74042906526681 0.0226756032171559 1.39969456163536
0.681943623227125 0.946964954979023 0.447957336496203 0.721957336496203 0.830429660236217 0.245103295735118 0.298918796279714 1.38244711566295 1.36799847630344 1.30101066587595 1.44399238151718 1.37700457108969 0.773602646068015 0.0128453976764994 1.39404161809319
0.734329071095502 0.967053075983146 0.555093365252799 0.770318455898873 0.838811720146629 0.248405264167977 0.306407765861231 1.39283369602753 1.35396815441011 1.29893630882023 1.39778769606742 1.36993630882023 0.813853412666384 0.00498454106280142 1.3881731741704
0.766058943129612 0.972619381830528 0.64409575248756 0.800919082716267 0.838372867783761 0.250306452659581 0.313465430645862 1.38986258821937 1.35056043870092 1.2930799202362 1.35598144104708 1.3639200797638 0.850702944944473 0.00305217391304355 1.38111299662038
0.817917078841 1.00295149894474 0.695335857822138 0.845928030692189 0.854673934594171 0.228095515288855 0.318113903191118 1.41006769203899 1.32903442010374 1.29699374179932 1.33651783236556 1.36000625820068 0.884253437985326 0.00387657657657634 1.37450102914564
0.857569677009835 1.00704997166753 0.720903571289047 0.873469733674776 0.850782213699295 0.226873575294086 0.320381809271102 1.40760430117634 1.33621987533713 1.29801998866701 1.33473036840319 1.355 0.921529632615611 0.022996855345902 1.36695371781438
0.914550278691616 1.0121693165205 0.732888782920804 0.920465620431367 0.865647507766776 0.231067033876989 0.320297774659917 1.4248022733918 1.35819048108556 1.30006349369519 1.34595254754029 1.355 0.963279502255784 0.0406547619047502 1.35978535706617
0.940011659895425 1.02 0.743381382749923 0.942011174066449 0.855824314161307 0.22537999514171 0.317890425131666 1.42167414655031 1.36700072874346 1.303 1.36551786815719 1.35499927125654 0.99911080556878 0.0601543209876541 1.35549739063563
0.988432625103092 1.02003708215169 0.764471260808921 0.988271935779086 0.873543412276996 0.22532415392003 0.313188386460453 1.43871070510016 1.3703955429514 1.30298763928277 1.38875982863421 1.35201236071723 1.03592591363259 0.0659492337164758 1.35221879570811
1.0233031487713 1.02304330696733 0.808248307130313 1.0111043276669 0.870737145346626 0.222166811831181 0.306220284420381 1.43665842440241 1.40210826741832 1.30206496045099 1.41101192735169 1.35293503954901 1.06758891431802 0.0650372670807431 1.35183627516974
1.03697944452748 1.02499706350393 0.886802411746614 1.0609251193501 0.876022056778119 0.208939880078424 0.297014744785553 1.44967044293614 1.40699265875981 1.30499559525589 1.42760766268994 1.35000440474411 1.10382907225007 0.069172690763051 1.35150490955963
1.04691831863464 1.041 1.01222346469034 1.05847403568611 0.890603574904435 0.211519978556949 0.285600393330073 1.44155306832298 1.39446152598815 1.308 1.43388053302928 1.3464933724465 1.13991153402542 0.0731370262390666 1.3522528874668
1.07725792511985 1.02619000743386 1.16539376049182 1.10163745707971 0.891146314162248 0.230331419283097 0.273300788177604 1.44134618111955 1.3888199929574 1.29839999608744 1.43054011740129 1.33655587092391 1.17486700073385 0.0759287833827903 1.35483357026528
1.11847812366759 1.03898959695985 1.25597025175199 1.13299671904335 0.896734349557632 0.224486015308272 0.268085513305463 1.44044892829648 1.38251577298044 1.29350848360638 1.43199475403991 1.33700621912195 1.21043793478418 0.0719577039274911 1.35745969162122
1.15630936772251 1.04438792421982 1.34447587190499 1.17519935915504 0.890562469496004 0.229374793734082 0.274996087461542 1.43498959881111 1.38591059048509 1.29301018870729 1.43103551281746 1.34243916307237 1.24663536026914 0.0659066666666693 1.36010462573253
1.18545214204413 1.04625132437641 1.42168812325619 1.20674663322809 0.884687594139649 0.228956750216742 0.278605599899706 1.43117218903771 1.37784505451478 1.29249409359801 1.43009566106342 1.34298393685147 1.28186762240166 0.0592400000000023 1.36074576614945
1.23947008675093 1.06498253215541 1.47799408706231 1.24751057726917 0.863791499012191 0.220398545170428 0.299251169285386 1.41809103830729 1.36352458689402 1.28950092698524 1.4329916571328 1.3395358520508 1.3251259609809 0.0490485933503845 1.36263885630801
1.26742501776815 1.06895752857369 1.53122061703442 1.32237165144635 0.843909042457395 0.220496014387772 0.298781532482583 1.41839858741026 1.36990841975824 1.28950530930638 1.43048938138725 1.35705309306376 1.35750065422876 0.0413759590792834 1.3640806520702
1.30528918563864 1.08215977718602 1.57660077399709 1.33182777693738 0.840191242347581 0.227384191099393 0.3081968979355 1.39825215511296 1.36749942190738 1.29144712633307 1.42893406986929 1.35559514267887 1.40131971860239 0.0293732193732253 1.36709113088635
1.34953145469444 1.09850959307192 1.62402015664491 1.37502353914268 0.843058532475866 0.228848448795946 0.278951924567321 1.39754986650318 1.36400439471226 1.28800119226963 1.4244952726349 1.35450278636296 1.43927565501891 0.0189231536926216 1.37063931241927
1.40588055282119 1.11563041437774 1.65785626307177 1.41541896617373 0.837975932390278 0.234970468873696 0.275267140732857 1.39471599987955 1.36839818235864 1.28896083552772 1.41856335435594 1.36050856404105 1.48112453427694 0.00796388028896264 1.37539421573523
1.44996340897168 1.15886983929571 1.68806861209377 1.45838605747268 0.835760034156058 0.246431142615091 0.269851354318669 1.40158823085805 1.36789479687791 1.29040124244533 1.41652262120774 1.36754313938178 1.52526678073308 0.000929411764706866 1.38035401472627
1.50900843054845 1.21051860319165 1.70749590238162 1.47808010398847 0.843625941150803 0.260964571456947 0.265522189128936 1.39771984530834 1.38697042222417 1.28000928617813 1.41900014050914 1.36991989601153 1.56536916112398 -0.00101536983669517 1.38600034159414
1.55711183209446 1.27958749517317 1.71740569609362 1.52305700552965 0.842443278463016 0.292867172836329 0.265956735965292 1.405852461152 1.39294382083154 1.27995375851865 1.41998458617288 1.37074772752314 1.60560343626008 -0.00197598463016252 1.39249714933673
1.60265898368061 1.35074660856895 1.73204301920038 1.56659988132477 0.858424717513074 0.298574889674454 0.251514407153058 1.41773118543957 1.38803792845299 1.27401617038933 1.42100783673119 1.3726639003128 1.65007940308071 0.0199572649572579 1.39869080216124
1.60706000105419 1.41088163919414 1.74399624004973 1.58711000193268 0.86633732030431 0.264236216040904 0.250493011879677 1.42169850032504 1.38200400007028 1.27600358669109 1.42299920667203 1.37600400007028 1.69085412082476 0.0352270381836828 1.403225072886
1.63634309241247 1.47232843041453 1.74847652955337 1.64079566942287 0.874790372676401 0.251559454924346 0.245949360044953 1.43072745349385 1.38395620616083 1.27872184165535 1.42498373466302 1.37795620616083 1.73308289251737 0.0574712643678218 1.40700591366379
1.66965205812948 1.54299514716058 1.75552270179239 1.67366260182252 0.879828335904074 0.264290611644998 0.250682648896161 1.43613454017458 1.39191565045563 1.28249620352925 1.42352149098767 1.38393673784172 1.77438155971896 0.0684552845528467 1.40863887064687
1.74445777516774 1.62799956346837 1.76399607328151 1.74946141086514 0.882569573046828 0.286112064430857 0.253470142324448 1.45074792660044 1.38700647615056 1.29199898142619 1.42899889554586 1.39249992724473 1.81052570891703 0.073875338753388 1.40839311323755
1.77738980078177 1.72094200406112 1.757 1.79712140074396 0.875483011758785 0.292058288259912 0.251397330492117 1.44131278377251 1.4033951094518 1.30374004261825 1.43 1.39891863060145 1.85031370336035 0.0780680473372779 1.40602782116273
1.76979585641251 1.79537906325471 1.7649319521375 1.79279585641251 0.888642857437742 0.239591242388184 0.241336165605887 1.44231262413904 1.39907655384531 1.29904252991406 1.42305954187969 1.39302551794844 1.88981118570225 0.0810091743119269 1.40380496417304
1.84105169510141 1.89321711942594 1.78156464167859 1.8400620341217 0.898547795621293 0.18901937383027 0.236801155545934 1.44543119932635 1.413 1.29896277952698 1.42221826715248 1.39500413560811 1.92953736774861 0.081887210473313 1.40348048903604
1.86545920285154 1.99572865197648 1.80085280676976 1.86935104342185 0.902228447790012 0.268988132222791 0.239823353021473 1.44599745350616 1.413 1.28138937394689 1.42797467423438 1.39695673622812 1.96788968401177 0.077743186582813 1.4021977860276
1.90765465388581 2.09519419240023 1.82040053845119 1.91066287641234 0.90266703989045 0.280717445833656 0.248064929523122 1.44138831697362 1.41795888736736 1.28397533242042 1.43622699349282 1.39799177747347 2.00738187142495 0.0703193277310917 1.40187733196528
1.94899714807624 2.17499450482982 1.83781192776306 1.95999659160331 0.89398060446872 0.308678060691841 0.2591880565415 1.43101071924126 1.41100048691381 1.284 1.44287345529523 1.40299965220442 2.04291488309129 0.0618750000000064 1.40158900410398
1.98817645411114 2.23572350387226 1.85069106574553 2.0011352768167 0.862687807278728 0.308924852838195 0.270854905567228 1.40255810020179 1.39532941835554 1.29477352488056 1.44381229000903 1.40006176594166 2.08242005208731 0.0494186046511634 1.40131815373425
2.0326337188676 2.30046722744378 1.85664204343879 2.0347252891507 0.873483851202745 0.287004056269031 0.280727648090925 1.41051815895062 1.42276691200665 1.29400832457119 1.43494172800166 1.40099167542881 2.12023496174907 0.0377514792899444 1.40197078314034
2.0619927209936 2.36698343398543 1.86599774099801 2.08598719898874 0.866221847361625 0.286120175700155 0.290237607967896 1.40282195027172 1.42200025100022 1.30699673699713 1.43100100400088 1.39400175700155 2.15972750964636 0.0239393939394048 1.40071163881831
2.11684425348834 2.40225702009964 1.91105063679399 2.12811255178569 0.860304655516615 0.267717794231325 0.296292455117106 1.39737474911794 1.41024765996679 1.31385553168604 1.47017446677738 1.38322702163622 2.20291397935514 0.00944936086529508 1.39803796416353
2.16260301018952 2.4634618582569 1.95957654420215 2.17955007821479 0.853757166532709 0.202487134964483 0.275971997773116 1.39131293197473 1.42288531405475 1.32688531405475 1.44721172789892 1.38399117800421 2.24432013685275 0.00281360946745708 1.39288967266398
2.2199941355008 2.47399897114049 2.04199156335202 2.22599526724626 0.84432096507022 0.244965569730953 0.318195636606821 1.39326979319924 1.41100123463141 1.3230004115438 1.40100473275374 1.37300113174546 2.28589218156465 4.94949494940282e-05 1.3876220057759
2.26890270694462 2.49649524519453 2.05764886622228 2.26414411141681 0.839185215770814 0.209994783993204 0.292721689681851 1.38918173369943 1.40024140447218 1.32691221655557 1.41273664966671 1.37104389172222 2.32838256631245 0.00175196078431713 1.38032710510138
2.31255967228053 2.49996927946143 2.11441630976721 2.31646751066483 0.845265896476189 0.226184380921188 0.266802250997574 1.39367258796881 1.4 1.32601024017952 1.39320480359045 1.36803072053857 2.36957643359643 0.0146656626506095 1.37326408750614
2.3609914187279 2.50299946367049 2.18498748564485 2.35399338526942 0.858767597243812 0.230849197293506 0.2711991669015 1.41087693219522 1.39500089388251 1.3250001787765 1.39599946367049 1.36000143021202 2.40794717303295 0.0318242811501548 1.3670979203804
2.40011555803451 2.50886733370518 2.21629244642761 2.39018189118192 0.861791676858166 0.232238602310225 0.250791457595496 1.42003304058007 1.39304422209827 1.32206633314741 1.4116462232138 1.36293366685259 2.44797402115143 0.0500048309178746 1.36476221725264
2.44263839854781 2.51792251397453 2.27305657994262 2.43263839854781 0.873013142468165 0.229494106763479 0.206685815569634 1.4320871157773 1.40093112353292 1.31803443823354 1.42622821281107 1.36002582867516 2.48378425576947 0.0595714285714266 1.36354310328125
2.47205325402133 2.53000469888423 2.36184855035475 2.47405012143184 0.885728096159938 0.178880014079054 0.157509684475162 1.43968690577593 1.41400626517898 1.33100939776847 1.43817707410642 1.35900156629475 2.51971080613686 0.067780303030303 1.36317059884294
2.50529546459024 2.5329378351109 2.46574237556048 2.50533690784964 0.878297484385711 0.166404407994958 0.121449579785381 1.43151323282428 1.4179171134812 1.33687567022181 1.44737012466126 1.3599792783703 2.55302826826572 0.0752388211382106 1.36282651094495
2.54765587723755 2.53895083960536 2.56781207345627 2.55261491024202 0.895179237403359 0.16548540764341 0.116692016973589 1.44714939721825 1.43188529241252 1.34493445280715 1.453684682037 1.36099180660089 2.58946179543602 0.0801224489795909 1.36259835262793
2.56707357578922 2.539 2.65113166193861 2.57708712922408 0.89569901253546 0.161074614152485 0.161423511513086 1.44794397840251 1.42797482933527 1.34496514831037 1.45699806379502 1.35799806379502 2.62342956446957 0.0818425925925953 1.36415541331934
2.6042330652972 2.539 2.71762759053184 2.62109178785195 0.895200293071011 0.224011054803367 0.233904073679701 1.44490276755068 1.41526237239833 1.32736328485922 1.45602018249218 1.35702018249218 2.65675738000034 0.0772129629629661 1.36476189749751
2.62979422555516 2.54495061413324 2.81420982613181 2.64976953262178 0.892383293667156 0.203649764555014 0.224272351570845 1.44083325315029 1.40805761684456 1.33195884511103 1.44707407880014 1.35501646195559 2.69781986398488 0.0714556213017775 1.36450896803466
2.6580691241942 2.54801307755025 2.90013077550254 2.69206725597274 0.869781453576016 0.212035563663239 0.224894871042861 1.42467286840917 1.38901681399318 1.331 1.43599252711414 1.35200373644293 2.73435060900249 0.0635555555555613 1.3652293023962
2.69424086370403 2.55485637961968 2.96856379619682 2.72726138090122 0.854843502773037 0.199248364939223 0.232676683110381 1.41570814269822 1.39781534522531 1.331 1.43208206878875 1.35395896560562 2.77172938984 0.0554179104477648 1.36685410497616
2.73664304008863 2.55896600381797 3.02849855631499 2.77261754295211 0.862769372931823 0.201647137567582 0.239007135936936 1.4183457777203 1.398 1.33298300190898 1.42803399618203 1.35994900572695 2.80956734131181 0.0462727272727338 1.36760327861759
2.76603887844768 2.57501121493683 3.06204112143504 2.80803214948558 0.853994228045845 0.225872796316223 0.241586886000534 1.41295356262626 1.38899700935018 1.32600897194946 1.42099551402527 1.36000523363719 2.84799714292024 0.0341515151515184 1.36931287462347
2.81686037868037 2.58967126308088 3.11579463129654 2.85005762083184 0.846449189934376 0.17724052993971 0.22444440303743 1.40453869499158 1.38508766317843 1.3377370104647 1.41513149476765 1.36684658943774 2.8874851251685 0.0221820040899786 1.3711245317196
2.85659407323604 2.59593754972862 3.17241713080047 2.89355243972179 0.840352346187592 0.175348430786636 0.18732635901226 1.40320207371913 1.38302081675713 1.33503122513569 1.4070832670285 1.36996877486431 2.92816193990452 0.0123180515759313 1.3739937664407
2.92210721378898 2.62008362675541 3.17904288551559 2.93808791530697 0.839296670279517 0.180435545999402 0.189041001716592 1.40524318278486 1.402 1.33198070151798 1.40399785572422 1.37300857710312 2.96732429778052 0.00594591937069799 1.37768505752431
2.97092952207015 2.65816502721472 3.19857180882806 2.97812220809752 0.828672935997535 0.187514780700172 0.180389688689169 1.38847760212111 1.402 1.32319268602737 1.4030214095586 1.37691436176561 3.00760447490405 0.005 1.38330388241128
3.02941212785309 2.7134425350331 3.21780742119325 3.02354389229981 0.849128163312578 0.2109813036369 0.168549297502916 1.41619244943435 1.40298986427333 1.31013176444672 1.40497972854666 1.37996959281999 3.04949106834521 0.00628048780488382 1.38815527538425
3.06499904546612 2.76699855456297 3.22399983636562 3.05999901819372 0.854119869637944 0.245189073556684 0.164770099816972 1.4210298759106 1.4020000272724 1.3090000272724 1.40300005454479 1.38199994545521 3.09216357322827 0.0271048805815151 1.39300426175549
3.10121101314078 2.82669923788075 3.23182940824666 3.09523233710995 0.850430391363763 0.242890111327545 0.164398103108284 1.42148019097418 1.39710661984584 1.30117059175334 1.403 1.382 3.13443481043566 0.0419725685785449 1.39764631877886
3.13371444885372 2.88145696650844 3.2543166060251 3.13564670090017 0.860088599805081 0.232861366251757 0.186849665166012 1.41712391069733 1.39549616331764 1.28516089881231 1.40204908947332 1.38795309133365 3.16681814802528 0.0594289276807903 1.39989840142251
3.1611324402513 3.04740261075504 3.25498451597466 3.16943943280736 0.867258483620123 0.286263897163406 0.186064899098493 1.42268827236471 1.39359761788966 1.27640052516419 1.4034572618163 1.38847163167394 3.21254360779537 0.0705018939393944 1.40067935209257
3.19339889492057 3.11420778542495 3.262082517892 3.20630793669189 0.868219521986248 0.238483300389121 0.132144133929742 1.42112671935443 1.38956939709331 1.28388089254894 1.390041258946 1.38555251641994 3.24865131451203 0.0752044989775049 1.39933235030113
3.23019250680295 3.22159013329743 3.2629897378345 3.24765377992972 0.883747980573242 0.270394251116041 0.142925987341301 1.42875986082587 1.39396686278041 1.26812879350827 1.3929692135035 1.38500326786487 3.28664403225577 0.0791481481481478 1.39585716311229
3.27034873475187 3.31841089715718 3.28615667403244 3.27709416454939 0.879541802012285 0.264399252078849 0.118956266961297 1.4308303203497 1.40578262197147 1.27274621752246 1.37079584898804 1.39087453499939 3.32564042190578 0.0812014098690833 1.39153351883388
3.29748953345786 3.40823620063968 3.31247710070008 3.3182358870044 0.882962656583822 0.246222321889922 0.139237621798849 1.43013211809439 1.40697691691746 1.28564138158557 1.35667265472954 1.38755847040304 3.36280441087281 0.0824830917874427 1.3883018398307
3.32867487898413 3.51040095916327 3.33252809301309 3.34868473113612 0.888747044485849 0.254044211928123 0.192203356543208 1.45216896545832 1.40805911291198 1.28400593109739 1.35700721620122 1.387990147848 3.39873486137125 0.0774733542319763 1.38603964245059
3.36703978901233 3.58428606740703 3.34400361718294 3.38604461192292 0.886869538801841 0.205513436746203 0.224313577989456 1.44883169705433 1.41299517708941 1.2811041157721 1.36400723436588 1.38999397136177 3.43624429294664 0.0702107843137283 1.38383470399273
3.40975555358934 3.65461531040979 3.34693726109119 3.43169557390412 0.874529437850827 0.252258105566823 0.210994834645974 1.41722663988905 1.4040327490662 1.27512409820581 1.36987452218239 1.38608858991603 3.4725144488342 0.0632782526115814 1.38342686300265
3.44374332455625 3.72397581897646 3.34997430270823 3.46722845740052 0.872061950772233 0.268863645241326 0.214061047717938 1.41360271775826 1.40251486715573 1.27698690549185 1.36900856576392 1.38351737739012 3.50884270628936 0.0555569620253111 1.38217946116832
3.48802919652836 3.79104004376836 3.3620116535276 3.51452480943379 0.869343340593307 0.279066519919988 0.225478701300606 1.40996369446346 1.40249058974047 1.28400656227576 1.3639941732362 1.38049695313309 3.54976331141631 0.0448875739645 1.38073425401047
3.52827397514949 3.83517591931636 3.36787949219688 3.55675152317951 0.864091231117028 0.269706034684988 0.22986002084034 1.40193912704208 1.39464517443532 1.28840961914766 1.36106025390156 1.37903234161299 3.5885097012199 0.0330890269151124 1.37838568098184
3.57616315749127 3.86529463792179 3.30550767758595 3.61011048547321 0.854873183588581 0.265134251734786 0.117523336152254 1.39491347481316 1.3910365552693 1.28750805837438 1.37389524113306 1.36907118891496 3.62994811145048 0.021858858858856 1.3747856155088
3.63155450933818 3.90853243436401 3.28498947650713 3.65254951911435 0.849845591811417 0.249452052115634 0.0710626609193457 1.39226568872452 1.38099431711545 1.29550370761666 1.38969069285169 1.3624932774274 3.67119537140536 0.0124120654396751 1.36939677408881
3.68006046202983 3.92958165201768 3.31472772604815 3.69369911928171 0.846707252848952 0.241327142991354 0.103697926491458 1.39135626067959 1.38591746332508 1.295495756503 1.40242020917047 1.359560767272 3.71263194702486 0.00774344569288487 1.36281821794135
3.72712435057594 3.95579010455833 3.36273580623183 3.73814464054673 0.850518324577666 0.227739317823384 0.160379286291607 1.39520346264139 1.37558489113642 1.29698780904397 1.40991223572783 1.35206057287518 3.75056851577491 0.0060712074303403 1.35502079257233
3.77857454592702 3.96351915206191 3.39702709708099 3.77906327323968 0.854052358141024 0.223742757092827 0.186056893742808 1.40333790385533 1.37097928681441 1.29750498725872 1.40999521816218 1.34799530851732 3.79287210897839 0.00801626016260043 1.34671859683399
3.82903647356861 3.97675065469285 3.41366127816946 3.82168359727964 0.859198778415464 0.212509908428938 0.165733838377666 1.40865804385947 1.35577569265708 1.30093517307152 1.40705977444068 1.34456237196899 3.83330039316158 0.018726190476184 1.34047404251204
3.85773484619107 3.98146402682873 3.48541317441437 3.86267747245729 0.871500790572519 0.212687163673127 0.175645154800744 1.41593284205178 1.38589861766129 1.30248812618088 1.41890219573573 1.33904394766967 3.8714408894971 0.0345398773005974 1.33552635957608
3.90804830395148 3.98550506654332 3.57744810377686 3.89955609943237 0.862204563465918 0.208889983049079 0.120250745632728 1.41955083266599 1.38001447820896 1.29949778487954 1.42714579914054 1.33999569224438 3.91184182559491 0.0562241054613867 1.33346997282722
3.94037522476786 3.9909298844588 3.64435895110007 3.93727631200589 0.868530495883257 0.204251209951214 0.0913952316163704 1.42684032068992 1.38930843666142 1.2980175288853 1.43511855776259 1.33705509054872 3.94868223977444 0.0650703933747409 1.3332626429027
3.97770263173943 3.98405606713873 3.69558828068355 3.9732143927802 0.872751879852772 0.166256607152942 0.16654440796595 1.43260939482874 1.38900422647347 1.29998398081751 1.44691119779449 1.33650397312736 3.98680496690096 0.0662073170731691 1.33385270696676
4.02399784098915 4.0039989718996 3.86512653738829 4.01199748115401 0.8933897450311 0.171109734750096 0.180794616638823 1.42647988639491 1.38500015421506 1.33199835503936 1.44466556057812 1.3320002570251 4.02349359757743 0.0685959595959576 1.33362385984207
4.04953899758329 4.01087588396473 4.05577657050951 4.03655672844547 0.891975532441541 0.170491170443174 0.176813710073499 1.42658804960516 1.38598226913782 1.32217730862181 1.44084042224037 1.33298226913782 4.06036411773735 0.0732452107279694 1.33454006384656
4.08478782597117 4.01298787576978 4.15937560214374 4.08570295635965 0.892357514532805 0.178620351277255 0.218251210795914 1.42706709018475 1.38301818634533 1.31007274538131 1.44696362730934 1.33896362730934 4.09427654011936 0.0747299035369768 1.33691226622747
4.11999841558222 4.01999968311644 4.26299533728482 4.11899850612038 0.888630168853666 0.18282981168063 0.218659992756947 1.419470344045 1.38000013580724 1.30800009053816 1.4420002263454 1.33300027161448 4.1323048183674 0.0715722379603403 1.33760428725295
4.16223757741987 4.02294680772697 4.35729784726296 4.15927303893522 0.875153265995335 0.183625638086281 0.224327693528201 1.41559003649283 1.36919503833445 1.30701773075768 1.42923049984981 1.33496453848465 4.16749148303393 0.0684373088685033 1.33833839529018
4.19077392233867 4.02895155478686 4.43240250903791 4.19868510611457 0.869553600691828 0.195453836251912 0.237325035371525 1.41017351994981 1.35808881622409 1.30402422260657 1.41511303883067 1.33301614840438 4.2051202995053 0.0618855421686727 1.34004097950877
4.24008092771368 4.04301011596421 4.50706792147398 4.24306503119849 0.858166574670356 0.212556083676713 0.246946719890511 1.39772212399929 1.37403323816812 1.30200144513774 1.41098843889805 1.33700578055098 4.24208158387935 0.0516666666666711 1.34182454421393
4.29502167020025 4.04987770877503 4.55317890177521 4.2872138421252 0.849052297925709 0.209897344174238 0.251508763686271 1.39237521245373 1.3965981859751 1.302982529825 1.40313976139996 1.34093011930002 4.27819953010309 0.0399937106918228 1.34442761666159
4.347593062209 4.061906091279 4.601624365116 4.33264784229625 0.851400200911322 0.201168475109063 0.251371721659885 1.38645593701602 1.3910469543605 1.3049843485465 1.39803912863375 1.344968697093 4.31844537082825 0.0277130919220063 1.34734361337319
4.37201763334777 4.08800337108119 4.6490075201042 4.36501581815021 0.839689229837605 0.218937578007821 0.217013280321314 1.38081915982284 1.3779979254885 1.30899870343031 1.38999974068606 1.3460020745115 4.35500492197206 0.0175211726384372 1.35092443007078
4.43881061733619 4.10077261802015 4.67749276327573 4.42493305378688 0.836771948036934 0.209763365207058 0.229438739842689 1.37763667058575 1.37013992737221 1.30408745460763 1.38901749092153 1.35386007262779 4.39875082981629 0.0085205992509366 1.35717448661986
4.4757166502545 4.12778748769087 4.71173239190702 4.4617166502545 0.837940318883695 0.210770712425008 0.204995668740923 1.3790681937606 1.37595277504242 1.30003148330506 1.39396064586868 1.354 4.43812450460526 0.00487421383647919 1.36348728121158
4.52501340450981 4.19801554923138 4.72300482562353 4.51101769395295 0.843281404792628 0.229931511321655 0.206985158291058 1.38607562453231 1.36800107236078 1.28699946381961 1.39299839145882 1.36000053618039 4.47984045931491 0.00289421157684705 1.36967336076708
4.54956378877317 4.27909766240136 4.73184296395834 4.54342420118059 0.845854285063428 0.236030612106085 0.198117559495131 1.39637696576922 1.36996510310185 1.27294087798188 1.39005234534722 1.36098255155093 4.52011722588922 0.00401662049860056 1.37724308878852
4.60059001890857 4.36117597674184 4.73596784462028 4.59161413544336 0.860204079856109 0.225049817944822 0.1972557075799 1.4064399331045 1.37198392231014 1.26100881540839 1.39198392231014 1.36794372808549 4.55628336432269 0.023290657439444 1.3833986205357
4.62627339375108 4.44452270970268 4.75252491129879 4.61921750096271 0.864441507288638 0.20192255871196 0.178314395758803 1.41091368229827 1.372 1.25129255065515 1.39588821442324 1.37480437524068 4.60271253744896 0.0379696969696819 1.3875956501187
4.67616053348709 4.52941007873377 4.77069779205535 4.66916053348709 0.878669073110796 0.171582264281592 0.181103084170425 1.41746036567341 1.37888247468819 1.24388135827816 1.38911752531181 1.37303357866052 4.63858652978492 0.0567072205736941 1.39088895589101
4.70979835607006 4.61611030128498 4.771 4.69981668733642 0.881931424316757 0.138962364527812 0.196336693854237 1.42563044447661 1.38794500620093 1.23886451283342 1.39595722704516 1.37598166873364 4.67628247326535 0.0673506493506499 1.39251079137969
4.74693959140801 4.70489559480618 4.77488837804295 4.74374425298317 0.885945308439129 0.108996289324714 0.17879620557523 1.43020996042003 1.39383256706442 1.23633128887695 1.37558601527452 1.37697209451074 4.71566677471111 0.0737182320441943 1.39298803836979
4.77947649712945 4.79603817674725 4.7533599082235 4.78926382408829 0.890594582867711 0.0866174685463904 0.191716693306781 1.43170726034406 1.39203271892941 1.23637096096473 1.3956564512412 1.38093456214118 4.75095483601484 0.079146666666663 1.39177151942384
4.81975014823075 4.88981026455806 4.7467134355262 4.82279387229037 0.892876133226806 0.0767593320669349 0.207359012691985 1.43378707017094 1.39498126111731 1.23907280365277 1.41666624365096 1.38298750741154 4.79124646388565 0.0821407624633428 1.39032061914599
4.85499290505449 4.98648407568849 4.76138027063307 4.8609089804757 0.894367478213412 0.0843553097604412 0.214892759588632 1.43496643016848 1.395 1.24452609149708 1.42482627918177 1.3820279748596 4.82653024301007 0.0828799603174606 1.38900381834574
4.89042758789799 5.08633182758842 4.788560880977 4.8974112332665 0.889019623380544 0.114338831501003 0.21672228307104 1.43167527865442 1.39893458147406 1.25282009905365 1.42340675610471 1.382 4.86206559503237 0.0814826007326029 1.3877867652566
4.92777067127508 5.18539258878264 4.81945573399086 4.94172728475955 0.886803263877604 0.152591374164608 0.215251932213523 1.42604477119316 1.40297520770541 1.26393182118989 1.4156778726909 1.38299380192635 4.89612933419994 0.076857142857144 1.38746234592564
4.97464344734735 5.26762603285786 4.84526529710752 4.9750391085377 0.883408350067317 0.155900693617034 0.2128860560904 1.41991719969025 1.40494347697281 1.27371738486403 1.40490982721142 1.38008478454079 4.93729804303006 0.0698119658119701 1.3859947595566
5.00846930748547 5.33198685974498 4.85719003775987 5.02617983884117 0.871276677862205 0.185379642866389 0.212029003775987 1.40711632681701 1.3990964895481 1.27695175522595 1.39437281793737 1.37311257113945 4.97381541640439 0.0609216300940501 1.38474324794387
5.04180506194293 5.37574598980442 4.8599763711446 5.05781687637063 0.863485131113819 0.164526768809234 0.21230763711446 1.40403707184803 1.4009881855723 1.29588776293684 1.38605316492466 1.37598227835845 5.01438020823805 0.0483213213213224 1.3832734026978
5.09839420221818 5.398363218121 4.87847396279561 5.10564337773605 0.852909841206502 0.179733389120357 0.214633830056922 1.39459827897424 1.41752933513291 1.2979446276627 1.37919380318056 1.3740553723373 5.0535568348366 0.0349844961240421 1.38099530613142
5.13345497923189 5.45213437878007 4.86916030022591 5.14537482911894 0.850425586650153 0.156102094352585 0.238295600058259 1.39095498297749 1.41504809006777 1.30882366975149 1.38195190993223 1.37203206004518 5.09369005735094 0.0197863777089811 1.37859734514353
5.18371836180335 5.47487607919347 4.91175779115088 5.19472399456728 0.845815910714092 0.148968190139466 0.237327660558949 1.38925929406049 1.41301126552787 1.30800563276393 1.39790987577707 1.36802253105573 5.13671614433803 0.00836764705882746 1.37412629668803
5.23600804481522 5.48500268160507 4.93900708709912 5.23600842790166 0.844061777521077 0.150617067473309 0.255323735092781 1.39254144423588 1.41799885074068 1.31500019154322 1.40199923382712 1.3619990422839 5.17744293855642 0.00388820512820579 1.3687308728062
5.27241104276936 5.48689685047703 4.9753511851625 5.27590820665576 0.857418394514559 0.18521949489392 0.274478057045102 1.39398716731076 1.38803300737838 1.30796183338682 1.39807014214459 1.34854383884037 5.22145705657575 0.00405719921103967 1.36149980146802
5.32540351395759 5.49145229039979 5.04626968284407 5.32442952790935 0.859044393119931 0.181475969739331 0.28289980348381 1.39867167551282 1.38156340386101 1.3060342905309 1.40434588247412 1.3465156942608 5.26359984004678 0.0136006191950225 1.35532372330326
5.35900189735653 5.49650022870304 5.12900264541548 5.35450163799238 0.860016204112324 0.188918630475645 0.284695804133061 1.40039577487239 1.38499925382394 1.30700009135569 1.40549512170499 1.34699945953114 5.30268593657462 0.034835680751157 1.34905000660294
5.40473620762597 5.50399210411852 5.20012390889332 5.3973411959411 0.869135288442386 0.186841206579121 0.272166148500844 1.41323894762324 1.37807196618046 1.30949513199428 1.39621096361545 1.34103986411077 5.34047780182828 0.0528875128998905 1.34441004522678
5.44603375776962 5.51337784209309 5.295402985913 5.43952585683141 0.875095585658901 0.18782834974318 0.244135310886737 1.42104743923359 1.38545251771188 1.30900100678199 1.41832811626445 1.34397924087248 5.37946529628005 0.0624952380952366 1.34329672246985
5.47151507808971 5.51500103467696 5.45801837098135 5.46301861819881 0.876838481438084 0.185948643690298 0.309600470794191 1.42168400480157 1.38800132499668 1.30850177065319 1.43200296306151 1.34649999760543 5.41596998907509 0.0669745042492901 1.34412346225662
5.50837086642822 5.51750008753496 5.52067154667906 5.50526872826631 0.885430801756783 0.182945856252216 0.277509017102266 1.43216883002982 1.38896475390112 1.31145285930989 1.44205530384416 1.34550008753496 5.45008288320028 0.072455186304127 1.34569576964498
5.53673115600666 5.53288597075619 5.60381462907172 5.53224072691368 0.891481915484517 0.169897331785232 0.284815826813715 1.43324728609437 1.39394918463748 1.32789472002283 1.44890238121767 1.34647848952401 5.48528006733476 0.0764804804804794 1.34734276188122
5.57544255359015 5.53647938454578 5.68683885331746 5.57191073155295 0.881396889752165 0.173546535799731 0.272923621745417 1.44185619182827 1.39020018220397 1.32510205630543 1.44600589561034 1.356 5.5202386296621 0.08 1.34909835378308
5.60832215871812 5.53657519024429 5.74855424817532 5.61173438669716 0.883956575449194 0.182870568448671 0.259037233100454 1.42650890886919 1.38211887107518 1.31418383175445 1.45432010692222 1.34005590722009 5.55484079383179 0.0795621890547289 1.35159842335569
5.63569610006088 5.53897237273281 5.85093605987456 5.64414892197029 0.87967781982086 0.185328662847861 0.233930787075566 1.42477967461324 1.3805171147899 1.31299974388557 1.45500147413118 1.34246698843695 5.58970943773594 0.0754680851063867 1.35323004211187
5.68079291154893 5.54598642389734 5.92321796738633 5.68833610724441 0.870343719479703 0.18437783420861 0.264378581819597 1.41799838126249 1.38543529444748 1.31000581832971 1.45849321194867 1.34792057264178 5.6253851953002 0.0700435663627184 1.35489259202168
5.71488349425552 5.54952992847219 5.99529534084851 5.72634627842118 0.861645827300541 0.184486613638433 0.257319617389218 1.40969193373515 1.38153892180633 1.31003990462958 1.46239866229132 1.34607226222249 5.66263791010384 0.0615155807365517 1.35657481335094
5.75510386421114 5.55395201395951 6.06774328323553 5.77005743190223 0.853083424070905 0.186641628513626 0.218722352302323 1.40038915860289 1.3834947902677 1.31345566996024 1.45707056246354 1.35292605580451 5.69904424925306 0.0501170568561901 1.3581940434023
5.80400980995077 5.56300539689529 6.09500832809001 5.81650907085688 0.830568769188354 0.190886256244911 0.223980228239536 1.37843484266773 1.38300046614744 1.30850014781878 1.45499976692628 1.35650063482083 5.7414783905925 0.037693032015078 1.36005093571033
5.84586084395738 5.58453942967797 6.1307012589344 5.85579069808228 0.825217714813131 0.195986567751378 0.243537977084413 1.37723957968366 1.38500962413061 1.30901249111459 1.45399711051024 1.35900769030217 5.77945567718529 0.0245426587301656 1.36191374886915
5.88931937983417 5.62479338316394 6.15187846068467 5.8964044573549 0.841620358246318 0.255674213454265 0.244373065613398 1.37600100636467 1.36391492247927 1.30198784606847 1.4430364617946 1.35697569213693 5.82052886718849 0.0121194968553525 1.36576563573272
5.93389772310564 5.67388610073129 6.18492329232923 5.94389074968103 0.841730325426482 0.274675858222186 0.256481966833047 1.38129809868866 1.35601859579897 1.30499302657538 1.45098140420103 1.36298605315077 5.86483973542699 0.00485741265344758 1.3709879879322
5.98839289342298 5.7116447481813 6.218 5.98832237409065 0.851613016792721 0.243851966428981 0.22170614448578 1.38396506834079 1.36005037095166 1.30982873876434 1.443030222571 1.36705037095166 5.90566811297601 0.00409924487594268 1.37737259805326
6.02644921091573 5.77409614098992 6.218 6.01954807049496 0.855779695656671 0.260508923854655 0.240705029141777 1.39801663172273 1.36492938601484 1.29324008754955 1.4459576316089 1.37192938601484 5.94926648025364 0.00661290322580887 1.38363840441194
6.06989006865016 5.83185427704789 6.22498210419886 6.06189262519318 0.844319528071875 0.26075 0.235374367771769 1.3879463323931 1.36400255654302 1.28601789580114 1.446 1.38097699111282 5.98987521866563 0.0175357142857087 1.39011495636615
6.11735665969853 5.91585202039092 6.22813870099387 6.10536656691237 0.865915176895147 0.272652456441858 0.23378282130048 1.41417447710419 1.3560198144277 1.30105944328309 1.44591083507537 1.37994055671691 6.02867320719407 0.0362289156626529 1.39538645118966
6.15249554614507 5.999794915791 6.24180382350086 6.14148153353799 0.870366102511709 0.254175258652051 0.210415461813528 1.41757123612736 1.35797197478584 1.30691592435751 1.43712611346373 1.37408407564249 6.06853005437001 0.0590294117646985 1.39784295793613
6.18901414756393 6.07003261799461 6.24500117896366 6.18001336158815 0.877232275399865 0.262833109380621 0.208379084338224 1.42518219680229 1.35999803506057 1.30699489115747 1.437 1.38399921402423 6.10661979741671 0.0728268268268245 1.39841795979567
6.22520350611326 6.15369661708002 6.24803130863281 6.2143052591699 0.882984151615432 0.219735607693663 0.206063227897362 1.43069219804747 1.3550078271582 1.29406261726562 1.437 1.38203913579101 6.1437995275525 0.0798814814814793 1.39783467112414
6.25066404814707 6.24085001096496 6.25194831509955 6.2524960722206 0.878499179211017 0.202921857435187 0.207718163129559 1.42095843697762 1.35598707877489 1.3018966301991 1.437 1.38693539387444 6.18146127048672 0.086 1.39521489983568
6.28399458340552 6.31998719714033 6.26199835860773 6.29499310615248 0.873750769812973 0.194231390259249 0.195951935201481 1.4181104464587 1.35799967172155 1.31599770205083 1.43500032827845 1.38899967172155 6.21670126940536 0.0866074950690304 1.39193038906286
6.32035901748581 6.44076486333933 6.26507804727952 6.32928097020628 0.884547064048041 0.21972404163907 0.200397411414578 1.42898166883753 1.35999219527205 1.2880156094559 1.43100780472795 1.38399219527205 6.25131291328672 0.0901388888888884 1.38861152162252
6.36544472443184 6.53681702161567 6.27487928791997 6.36456543651188 0.880410940497774 0.20265028044342 0.221421072588327 1.42542381848505 1.359012071208 1.28997585758399 1.431987928792 1.383012071208 6.28615536601165 0.0904376996805141 1.38537875869522
6.3859871903448 6.63393851365503 6.27899743806896 6.40797245924132 0.87865109522552 0.23264064461099 0.198344955272448 1.42127263238414 1.35999935951724 1.28100576434484 1.42900192144828 1.3780032024138 6.32089232741113 0.0860964419475679 1.38288995964692
6.43827534135968 6.72149969357868 6.28507138479695 6.43849969357868 0.874819743092567 0.211100144390792 0.208430036770558 1.41719669600098 1.35897960434373 1.27895920868745 1.42896940651559 1.37892861520305 6.35405474975229 0.0810856844305185 1.38064324757498
6.46462379675307 6.76931726077408 6.29190246582487 6.48631726077408 0.867139656279754 0.252262286927568 0.20269192870711 1.40731114588487 1.35702786690718 1.27505573381436 1.42604180036077 1.37209753417513 6.3895152516359 0.0731611940298552 1.37817838354873
6.50701886353262 6.82201084653126 6.29800943176631 6.5270122612962 0.836846677690547 0.237749585002282 0.206449026200359 1.38036562133272 1.36899622729348 1.27800188635326 1.43000047158832 1.37699434094021 6.42409980670559 0.0619990557129439 1.3758469833497
6.54730867213569 6.84530867213569 6.3181028907119 6.55341947751773 0.850993430823779 0.236682264024141 0.225621156284758 1.39226694079426 1.36099208532985 1.28201582934029 1.431 1.36494459730898 6.45784621365835 0.0494543524416252 1.37348073429728
6.58552485815799 6.88352485815799 6.330841619386 6.60535429441983 0.850180111993048 0.213438983704936 0.230716647754399 1.39065010215485 1.36001218312415 1.28397563375169 1.431 1.35808528186908 6.49673309792806 0.0351379310344807 1.36969821566834
6.62598554544682 6.8939963863617 6.35499132726809 6.62899168863192 0.831386790026358 0.214979338704192 0.23259934231783 1.38386244643313 1.35900036136383 1.28100108409149 1.42200325227447 1.35899963863617 6.53364639253072 0.024363538295579 1.3645362615007
6.67541342805731 6.939 6.37879660528117 6.68231259194577 0.852647761866955 0.160654235116685 0.235913617902325 1.40226255283907 1.35488908027731 1.287 1.41710083611154 1.35187899666615 6.57260974808899 0.0198226555246058 1.35876656889774
6.71551703229294 6.939 6.45606940368639 6.71263482929466 0.859220840414842 0.161065052525928 0.225594275836817 1.40639028966527 1.3441295767019 1.287 1.42688220299828 1.34014135640207 6.60746152160186 0.0191162079510699 1.35282765295155
6.7579894171863 6.94299899211298 6.49798966915805 6.75598916521454 0.85118204601065 0.159850307405541 0.244945091590215 1.39890189986703 1.34200050394351 1.287 1.43899697633894 1.33500125985877 6.64518366520348 0.0219038854805746 1.34623841980392
6.79533850868032 6.949 6.5568308849426 6.79230773516393 0.867189093508439 0.15927205156776 0.193035849999196 1.41756006103899 1.33691793728962 1.284 1.41517438325956 1.32994871080601 6.68168634701916 0.035952519379845 1.33878771960133
6.8275927897011 6.949 6.6360004838118 6.82162980881918 0.878536736013025 0.159467532058795 0.230753810744412 1.42423571980783 1.32909871764822 1.284 1.43179022499754 1.32506169853014 6.71624748281943 0.0505142857142812 1.33183599032116
6.86800119772795 6.95300009981066 6.70100209602391 6.85800099810662 0.882840318728715 0.161299970389504 0.22006957048145 1.42928016269138 1.3239998336489 1.284 1.429 1.3199998336489 6.75376067665264 0.0756481481481475 1.32663935797909
6.90423981979052 6.9560479639581 6.76489532721792 6.88826380176957 0.892437826604428 0.160417834113157 0.206977097439767 1.43418614786589 1.31896003003491 1.28403197597207 1.42906395194414 1.31500799399302 6.78860070360295 0.0838921892189221 1.32382423821239
6.93364751931261 6.96192950386252 6.87468407210041 6.92061227124387 0.894623798935571 0.161378485630879 0.184548825270917 1.43616626630038 1.31405874678123 1.28795300257501 1.43690600515003 1.31598825064375 6.82678351553053 0.0828220338983057 1.32344873887321
6.96601307324165 6.98099849154904 6.9330417338099 6.94701960986248 0.883991241957957 0.110313174834919 0.171143091294602 1.42823061846489 1.31800100563397 1.29899497183013 1.42599497183013 1.31799748591507 6.85919633700173 0.082 1.3229621060681
6.99235500707562 6.9781577809225 7.01688751768905 6.98636486838327 0.886553090744273 0.155865732805735 0.157197587433088 1.42956186730809 1.32000986130766 1.28906902915359 1.41597041607703 1.31298027738469 6.89417529099709 0.0821333333333325 1.32171924671846
7.02758095215622 6.99381375651387 7.10495238039055 7.02256931193834 0.895790116343187 0.104837037362586 0.136120730293195 1.43966975654927 1.32098835978212 1.29591851847482 1.41303492065365 1.31102328043577 6.9284024167793 0.082659574468086 1.32147528597552
7.05095789945814 6.994 7.19483708920757 7.05194691670808 0.895231226407089 0.104499505776248 0.150533110566957 1.4376838622671 1.31900366091668 1.296 1.40701098275005 1.30900366091668 6.96168070776052 0.0802619775739076 1.32226540508238
7.08722225640343 7.00136720623175 7.31872474914162 7.0912512463691 0.889466658463177 0.104856453525329 0.127004080129354 1.43442617837339 1.32098067335622 1.29615461315021 1.40193235674678 1.30803865328755 6.99366590346403 0.0762613111726724 1.32366308629362
7.10968374227818 7.01277458335403 7.39196872482015 7.11664249127098 0.884075901853237 0.102104219158177 0.141564982494245 1.43100812617506 1.31902750067146 1.2983124682044 1.39509625235012 1.31194499865707 7.02398492581467 0.0726151315789484 1.3242148178446
7.14299568277033 7.02347427888434 7.4459930662675 7.15999437451891 0.860523071774324 0.103547400126617 0.181524798392372 1.40660318690045 1.31400065412571 1.3006939972169 1.39100052330057 1.31100013082514 7.05920329739616 0.0688252148997133 1.32505153542094
7.18032216821839 7.03173354067476 7.50633223597521 7.18939264251616 0.865013620561783 0.110047242331431 0.196653183015429 1.40985704168377 1.31201006775682 1.30188108009095 1.38597986448635 1.31202013551365 7.09095515305184 0.0629220272904474 1.32658769823537
7.21159152834765 7.03581961657738 7.53857876360852 7.2275021751737 0.859541482539161 0.122464991673401 0.189197394959607 1.40180518145048 1.31298723526086 1.30045559672978 1.38402552947827 1.31397447052173 7.12481931493874 0.0554336569579275 1.32833492335506
7.25800270111319 7.03399975444426 7.56300098222298 7.27000163703829 0.85157987558509 0.141661894053307 0.187789802736886 1.39987994679626 1.31200016370383 1.2949994270366 1.37899950888851 1.32300008185191 7.16266998214707 0.0438523809523809 1.3315202883023
7.29149244131599 7.03123596146391 7.57541036776332 7.29049244131599 0.850008396253762 0.165052068398621 0.185273406973477 1.39915551825096 1.3140615551645 1.28796922241775 1.37297948161183 1.32413336952308 7.19762800944512 0.0332458847736635 1.33585449315536
7.33844079812063 7.05373204909947 7.61453399843386 7.33744079812063 0.845088599696942 0.189083758537999 0.175111043906805 1.39205457928425 1.31993009976508 1.28503495011746 1.37102330007831 1.336848549491 7.23641881951698 0.0231133720930263 1.33979183256007
7.37399405013068 7.10699099019789 7.6179994900112 7.36599524010455 0.834541783260832 0.210466413078784 0.17499 1.38895051338872 1.32 1.27100237994773 1.37199983000373 1.33600016999627 7.27426287951363 0.0188501984126985 1.34467070208624
7.42427856287263 7.1694874850271 7.62806964071816 7.41222633233401 0.858547181586551 0.15361955276719 0.175121806137364 1.40776493996968 1.31900870508977 1.28396517964092 1.375 1.34500870508977 7.31247569875004 0.0177204301075276 1.35144677296483
7.45562354674274 7.2243412067998 7.63590588668569 7.43769413172848 0.863856238229552 0.197453553648051 0.182076474433546 1.4150722393344 1.31998823583571 1.28004705665716 1.375 1.34598823583571 7.3488974277968 0.0179672131147484 1.35878790732625
7.49301328549263 7.29102781650019 7.64899916965671 7.48400954894783 0.872641461404189 0.219173948282341 0.190049481035444 1.42470099226023 1.32200083034329 1.26999958482836 1.37599875448507 1.35200041517164 7.38731383109029 0.0333495702005636 1.3650069524089
7.52537848117842 7.3586137532623 7.64707160454727 7.50743985650465 0.876194370182689 0.228645936693942 0.188777700298136 1.42715342117044 1.32397954155792 1.26881587402131 1.373 1.35305114610519 7.42249683608187 0.046163163163149 1.37126413195188
7.561565609708 7.41729558331027 7.65391781805287 7.54949516803903 0.879480552665375 0.22538909512628 0.186645593806394 1.43321721027539 1.32202348055632 1.25121132500692 1.373 1.35794129860919 7.4568965557114 0.064522988505741 1.37655700043358
7.58799786858717 7.48699434355825 7.66799885231617 7.56899844242908 0.877760144280253 0.216030764029524 0.121295355584636 1.42893035742154 1.32299991802258 1.24800024593225 1.35400155757092 1.35899991802258 7.48857288024122 0.0734549950543997 1.37967695603033
7.62725961110553 7.56782875852919 7.66803994017008 7.61522965597797 0.888510798803402 0.200369669730401 0.12001065893247 1.43807778833317 1.3380499252126 1.24487019444724 1.35397004487244 1.36500998504252 7.52126569493658 0.0773239875389382 1.38048791220942
7.65269422507012 7.64902387233924 7.6719529577031 7.6377295067928 0.888589059154062 0.16310796027227 0.116156336662451 1.4388408267521 1.34294119712887 1.23215288746494 1.35103528172268 1.36598823942577 7.55451633776573 0.0801482649842267 1.38287729570488
7.68501017618929 7.74503805009909 7.672 7.67101150351833 0.888458858497027 0.143514911905354 0.106578632851091 1.43986976992963 1.3480035395441 1.23999601801289 1.347 1.36700221221506 7.5875716542892 0.0811873767258378 1.38366622882032
7.70829699032562 7.83198314038825 7.67203072313713 7.69738915973702 0.885853168460237 0.131844775707886 0.103502084433939 1.43932746969944 1.35601024104571 1.23104096418284 1.347 1.37204096418284 7.61827433886084 0.0812620545073382 1.38522221680928
7.73663576176974 7.92579424585846 7.67496232018308 7.73452272231897 0.883292907040113 0.115124900555852 0.10465517927201 1.43717763186574 1.35698744006103 1.2349497602441 1.347 1.3759497602441 7.6490757726217 0.0766824925816046 1.38725723847798
7.7639546999108 7.98889597757295 7.69197147772162 7.76095637769188 0.879376526568407 0.185491380877543 0.106427047105297 1.43440461389797 1.36199161109459 1.235 1.34500335556216 1.37699832221892 7.67756672504353 0.0711551551551578 1.3905398299279
7.7902717362368 8.06445914053805 7.70202811064519 7.79428110645186 0.874379614373082 0.184234100427199 0.109000374808602 1.43027348229137 1.36304685107531 1.24505622129037 1.34500937021506 1.37801874043012 7.7053777789334 0.06740281690141 1.39342013735084
7.8186633605101 8.11243119534466 7.70496517522518 7.82365175225183 0.870160031593153 0.221231323919891 0.109039535669669 1.42750285137091 1.36794195870864 1.25093035045037 1.34598839174173 1.37997678348346 7.73293324534186 0.06439318885449 1.39758104898315
