# Supplementary material for: Quantifying Spatiotemporal Gait Parameters with HoloLens in Healthy Adults and People with Parkinson’s Disease: Test-Retest Reliability, Concurrent Validity, and Face Validity
Source: Sensors (Basel). 2020 Jun 5;20(11):3216. doi: 10.3390/s20113216 (PMC7313704; doi:10.3390/s20113216)
Supplement: Supplementary file 1 [file sensors-20-03216-s001.zip › Data/HYA_10_CWS2_HoloLens_raw.csv]

Time HoloLens_x_position HoloLens_y_position HoloLens_z_position HoloLens_x_orientation HoloLens_y_orientation HoloLens_z_orientation
169.0503 0.057 0.075 -0.905 358.191 354.474 1.458
169.0833 0.053 0.074 -0.9 358.191 354.431 1.468
169.118 0.048 0.073 -0.893 358.2 354.339 1.435
169.15 0.043 0.072 -0.887 358.283 354.201 1.339
169.1836 0.037 0.071 -0.879 358.591 354.066 1.299
169.2172 0.032 0.069 -0.872 358.902 353.995 1.239
169.2507 0.026 0.068 -0.863 359.106 354.052 0.819
169.2826 0.021 0.065 -0.854 359.413 354.116 0.589
169.3172 0.016 0.06 -0.844 359.547 354.212 0.644
169.3497 0.012 0.055 -0.833 359.652 354.502 0.652
169.3845 0.009 0.054 -0.821 359.726 354.845 0.724
169.4173 0.007 0.05 -0.808 0.159 355.227 0.635
169.45 0.005 0.046 -0.793 0.452 355.624 1.26
169.4845 0.005 0.048 -0.777 0.754 355.923 1.991
169.5155 0.006 0.05 -0.76 1.142 356.182 2.04
169.5506 0.007 0.051 -0.741 0.808 356.3 1.906
169.5828 0.008 0.048 -0.721 359.931 356.256 1.547
169.6196 0.011 0.043 -0.698 359.017 356.332 1.02
169.6518 0.014 0.036 -0.676 358.73 356.43 0.682
169.6844 0.017 0.027 -0.653 358.75 356.477 0.615
169.7172 0.021 0.021 -0.628 358.723 356.408 0.474
169.7511 0.026 0.015 -0.603 358.603 356.245 0.517
169.7842 0.032 0.008 -0.576 358.422 355.928 0.698
169.8204 0.038 0.002 -0.547 357.738 355.407 0.54
169.8508 0.044 0.001 -0.518 356.901 355.005 0.328
169.8829 0.052 0.003 -0.488 356.529 354.526 0.311
169.9176 0.06 0.014 -0.458 356.051 354.13 0.59
169.9501 0.069 0.027 -0.426 355.652 354.09 0.118
169.9833 0.076 0.045 -0.396 356.334 353.795 0.321
170.0209 0.082 0.06 -0.366 358.207 353.444 0.497
170.0498 0.086 0.07 -0.336 358.883 353.203 0.174
170.0833 0.089 0.074 -0.306 358.57 353.149 359.972
170.1178 0.09 0.074 -0.275 358.671 353.103 359.842
170.1492 0.09 0.07 -0.245 359.707 352.807 359.7
170.1845 0.089 0.069 -0.214 0.201 352.522 359.495
170.2148 0.088 0.071 -0.183 359.75 352.265 359.841
170.2494 0.087 0.071 -0.151 359.478 352.039 -0.003
170.2808 0.085 0.068 -0.12 359.101 351.895 359.699
170.3158 0.082 0.063 -0.088 358.598 351.673 359.945
170.3484 0.079 0.055 -0.055 358.149 351.632 0.121
170.3845 0.077 0.044 -0.022 357.758 351.971 0.659
170.4189 0.073 0.034 0.013 357.491 352.215 1.388
170.4492 0.069 0.023 0.047 356.968 352.272 1.959
170.4865 0.062 0.012 0.084 355.617 352.26 2.693
170.5167 0.056 0.005 0.121 354.542 352.376 3.03
170.5512 0.048 0.003 0.159 353.775 352.536 2.855
170.5882 0.04 0.004 0.196 353.437 352.653 3.021
170.62 0.032 0.025 0.232 353.495 352.844 2.754
170.6492 0.025 0.04 0.269 354.181 353.208 1.43
170.6828 0.02 0.06 0.305 354.311 353.458 1.56
170.7152 0.016 0.066 0.341 355.65 353.764 2.735
170.75 0.015 0.065 0.374 358.457 354.137 3.377
170.7822 0.014 0.069 0.409 359.347 354.112 3.093
170.8154 0.014 0.073 0.445 358.89 354.209 2.984
170.8497 0.016 0.076 0.481 358.762 354.639 3.085
170.8834 0.018 0.072 0.517 359.789 355.233 2.525
170.9165 0.02 0.066 0.553 0.441 355.374 1.984
170.9515 0.02 0.059 0.59 0.565 355.062 1.585
170.9795 0.021 0.05 0.628 0.315 354.877 1.034
171.0186 0.022 0.041 0.666 359.825 354.734 0.75
171.0483 0.024 0.03 0.706 359.212 354.623 0.781
171.0834 0.027 0.019 0.746 357.919 354.702 0.366
171.1168 0.031 0.008 0.788 356.583 354.661 0.376
171.1491 0.035 0.001 0.831 355.913 354.209 0.802
171.1831 0.04 -0.001 0.872 355.884 353.597 1.344
171.2178 0.046 -0.002 0.914 356.419 353.449 1.101
171.2482 0.051 0.019 0.955 356.76 352.878 0.907
171.2833 0.055 0.035 0.998 357.929 352.545 1.637
171.3156 0.058 0.057 1.039 357.458 352.244 1.668
171.3475 0.059 0.068 1.079 357.082 352.35 359.568
171.3844 0.058 0.074 1.119 356.844 352.25 359.017
171.4162 0.055 0.078 1.157 356.945 351.625 359.89
171.45 0.052 0.081 1.197 356.847 350.888 0.212
171.4827 0.051 0.082 1.236 356.844 350.46 0.368
171.5158 0.049 0.078 1.274 357.333 350.245 0.578
171.5476 0.048 0.071 1.312 357.699 350.071 0.6
171.5833 0.047 0.062 1.35 358.461 350.102 0.785
171.6153 0.046 0.05 1.388 359.284 350.5 1.277
171.6497 0.046 0.038 1.427 359.338 351 1.807
171.6835 0.044 0.024 1.467 359.004 351.467 1.858
171.7143 0.041 0.01 1.507 358 351.914 2.087
171.7482 0.035 0.003 1.549 356.559 352.451 2.222
171.782 0.029 0 1.591 355.364 353.006 2.662
171.815 0.021 0.001 1.633 354.008 353.414 2.098
171.849 0.013 0.014 1.675 353.676 353.898 1.927
171.8822 0.006 0.031 1.713 354.816 354.131 0.795
171.9135 0.003 0.049 1.751 354.901 354.431 1.408
171.948 0.001 0.059 1.788 355.921 354.562 3.478
171.9802 0 0.067 1.823 357.733 354.643 3.583
172.0154 -0.001 0.075 1.858 358.596 354.621 2.401
172.0482 -0.002 0.08 1.894 358.531 354.579 2.394
172.0825 -0.001 0.082 1.929 358.775 354.688 2.577
172.1185 -0.001 0.077 1.965 359.272 354.91 1.869
172.148 -0.002 0.072 2.002 359.506 354.842 1.475
172.1818 -0.002 0.064 2.039 359.506 354.638 1.147
172.2148 -0.001 0.056 2.076 359.244 354.586 0.532
172.2483 -0.001 0.047 2.114 359.331 354.461 0.201
172.2813 0 0.035 2.152 359.749 354.364 0.275
172.3143 0.001 0.023 2.191 358.949 354.317 0.166
172.3469 0.003 0.013 2.231 357.62 354.003 0.588
172.3818 0.006 0.006 2.272 356.957 353.555 0.824
172.4157 0.011 0.005 2.313 356.442 353.082 0.779
172.4483 0.015 0.005 2.354 356.277 352.676 1.258
172.4811 0.019 0.026 2.396 355.974 351.944 1.183
172.5132 0.023 0.04 2.438 356.203 351.816 0.663
172.5533 0.025 0.061 2.477 355.613 351.783 0.215
172.5801 0.025 0.07 2.516 355.243 351.966 358.765
172.6153 0.023 0.075 2.554 355.105 352.096 357.841
172.6479 0.019 0.079 2.591 355.403 351.576 358.636
172.6803 0.014 0.081 2.629 355.633 350.985 359.164
172.7134 0.01 0.083 2.666 355.889 350.458 359.271
172.7479 0.007 0.078 2.703 357.092 349.875 359.633
172.7798 0.004 0.071 2.739 358.382 349.593 359.804
172.8138 0.003 0.064 2.776 358.779 349.775 0.014
172.8489 0.001 0.056 2.814 358.602 350.231 0.658
172.8805 -0.001 0.046 2.853 358.545 350.686 1.417
172.9143 -0.004 0.034 2.892 358.657 351.066 1.885
172.9465 -0.008 0.023 2.932 358.043 351.561 2.189
172.9798 -0.014 0.013 2.973 356.83 352.041 2.674
173.0124 -0.021 0.008 3.014 355.688 352.286 2.995
173.048 -0.03 0.006 3.054 354.795 352.296 2.855
173.0803 -0.039 0.007 3.095 354.4 352.525 2.64
173.1131 -0.046 0.017 3.135 355.6 353.11 2.499
173.1467 -0.052 0.032 3.173 356.58 353.924 0.848
173.1793 -0.055 0.055 3.213 354.827 354.679 1.131
173.2147 -0.056 0.065 3.252 354.742 355.194 3.048
173.2469 -0.056 0.066 3.289 357.19 355.409 3.692
173.2797 -0.057 0.068 3.325 358.897 355.174 3.14
173.3127 -0.057 0.073 3.362 359.254 354.93 3.171
173.3475 -0.055 0.075 3.397 359.847 354.927 2.961
173.3786 -0.055 0.072 3.433 0.035 354.849 2.087
173.4139 -0.055 0.069 3.47 359.439 354.513 1.868
173.4466 -0.054 0.063 3.507 358.776 354.327 1.379
173.4798 -0.053 0.053 3.544 359.144 354.32 0.818
173.5143 -0.051 0.041 3.581 359.606 354.147 0.244
173.5461 -0.049 0.029 3.62 359.222 353.822 0.16
173.582 -0.046 0.018 3.659 358.388 353.546 0.112
173.6127 -0.041 0.009 3.7 357.36 353.499 0.326
173.6483 -0.035 0.005 3.742 356.683 353.335 0.346
173.6801 -0.03 0.003 3.782 356.804 353.104 0.463
173.7135 -0.023 0.002 3.823 357.228 353.014 0.458
173.7496 -0.017 0.023 3.862 357.636 352.431 0.776
173.7785 -0.014 0.035 3.904 357.339 352.146 1.162
173.8148 -0.011 0.056 3.943 356.401 352.093 0.993
173.8485 -0.01 0.067 3.981 356.552 352.264 359.459
173.8793 -0.01 0.073 4.018 356.651 352.351 359.207
173.9155 -0.012 0.079 4.056 356.069 352.184 359.557
173.9455 -0.014 0.082 4.093 356.363 351.942 359.35
173.9796 -0.016 0.083 4.129 356.754 351.659 359.235
174.0132 -0.018 0.082 4.165 356.604 351.597 359.154
174.0496 -0.019 0.077 4.202 355.932 351.691 359.324
174.079 -0.021 0.071 4.239 355.491 351.657 359.89
174.1141 -0.023 0.062 4.277 355.159 351.599 0.501
174.146 -0.025 0.05 4.316 354.908 351.731 0.814
174.1793 -0.028 0.037 4.355 354.719 351.949 1.4
174.2137 -0.031 0.021 4.396 354.29 352.212 1.892
174.246 -0.036 0.009 4.438 353.846 352.544 2.217
174.28 -0.042 0.004 4.479 353.796 352.977 2.261
174.3125 -0.05 0.003 4.522 353.155 353.309 2.024
174.3463 -0.057 0.011 4.565 352.574 353.568 2.181
174.3786 -0.064 0.032 4.603 353.104 353.661 2.291
174.4141 -0.07 0.052 4.643 352.327 353.417 1.573
174.4464 -0.072 0.062 4.681 353.053 353.248 2.375
174.4779 -0.072 0.066 4.716 354.996 353.523 2.975
174.5132 -0.071 0.072 4.752 355.967 354.037 2.868
174.5463 -0.07 0.076 4.787 356.33 354.377 3.039
174.5796 -0.069 0.08 4.822 356.778 354.617 3.31
174.6133 -0.067 0.08 4.857 357.481 355.024 2.993
174.6468 -0.066 0.076 4.892 357.954 355.376 2.541
174.6797 -0.065 0.071 4.927 358.162 355.662 1.993
174.7126 -0.064 0.063 4.964 358.202 355.936 1.702
174.7479 -0.063 0.051 5.002 357.786 356.076 1.485
174.7778 -0.062 0.04 5.041 357.213 355.966 1.197
174.8132 -0.061 0.026 5.081 356.841 355.629 1.069
174.8468 -0.058 0.013 5.122 356.194 355.17 1.369
174.8786 -0.054 0.005 5.165 355.211 354.949 1.251
174.9139 -0.048 0.004 5.208 354.316 354.906 0.907
174.9448 -0.043 0.005 5.249 354.827 354.742 1.053
174.9789 -0.037 0.015 5.291 355.944 354.428 1.165
175.0125 -0.032 0.033 5.33 356.599 354.051 1.173
175.0457 -0.03 0.057 5.37 355.344 353.651 0.583
175.0797 -0.03 0.072 5.409 354.676 353.619 359.309
175.113 -0.031 0.079 5.446 354.194 353.7 358.446
175.1445 -0.034 0.086 5.482 354.138 353.483 358.747
175.1785 -0.038 0.086 5.518 354.974 352.974 359.11
175.2123 -0.042 0.09 5.553 355.083 352.563 358.876
175.2459 -0.046 0.091 5.588 355.515 352.207 358.915
175.2772 -0.049 0.087 5.621 356.104 351.989 359.453
175.3128 -0.052 0.082 5.656 356.01 352.114 0.166
175.3447 -0.055 0.075 5.69 355.618 352.222 0.73
175.3782 -0.058 0.064 5.725 355.549 352.287 0.889
175.4135 -0.061 0.051 5.76 355.746 352.285 1.08
175.4449 -0.065 0.037 5.797 355.579 352.358 0.98
175.4797 -0.071 0.025 5.835 354.573 352.428 1.231
175.5106 -0.077 0.02 5.872 354.022 352.538 1.557
175.5465 -0.084 0.019 5.909 354.615 352.83 1.341
175.5792 -0.091 0.02 5.946 354.69 353.023 1.287
175.6118 -0.099 0.034 5.982 355.606 353.237 1.216
175.6462 -0.107 0.047 6.017 356.854 353.608 0.112
175.6777 -0.113 0.074 6.053 354.17 353.98 359.65
175.7137 -0.117 0.084 6.09 352.773 354.617 0.88
175.744 -0.118 0.083 6.126 353.845 355.419 2.304
175.7794 -0.119 0.082 6.16 355.531 355.926 1.932
175.8127 -0.121 0.082 6.195 356.525 356.087 1.765
175.8447 -0.122 0.083 6.228 357.168 356.104 2.532
175.8776 -0.122 0.081 6.261 358.324 356.231 2.59
175.9103 -0.121 0.077 6.293 359.749 356.468 1.714
175.9464 -0.121 0.073 6.325 0.254 356.487 0.865
175.9768 -0.121 0.07 6.358 0.037 356.42 0.538
176.0117 -0.12 0.064 6.391 359.5 356.369 0.061
176.0459 -0.119 0.057 6.425 358.53 356.359 359.749
176.0768 -0.117 0.046 6.461 357.36 356.303 359.737
176.1118 -0.113 0.035 6.497 356.332 356.128 0.133
176.1442 -0.11 0.024 6.535 355.309 356.008 0.376
176.1786 -0.106 0.019 6.574 354.401 355.827 0.401
176.2122 -0.1 0.018 6.613 354 355.714 0.798
176.2463 -0.093 0.016 6.65 354.613 355.736 0.791
176.2768 -0.088 0.031 6.686 355.595 355.369 0.638
176.3117 -0.082 0.043 6.723 356.281 355.232 1.573
176.345 -0.077 0.063 6.758 355.524 355.219 1.458
176.3798 -0.074 0.073 6.791 355.447 355.526 359.51
176.4135 -0.074 0.077 6.824 355.921 355.964 358.228
176.4456 -0.072 0.08 6.856 356.324 356.312 358.956
176.4773 -0.072 0.081 6.888 356.317 356.632 359.347
176.5111 -0.071 0.082 6.919 356.057 356.831 359.33
176.5429 -0.07 0.078 6.949 356.716 357.107 359.544
176.5766 -0.067 0.072 6.978 358.036 357.549 359.939
176.6099 -0.065 0.068 7.006 359.006 358.173 0.369
176.6454 -0.061 0.065 7.035 359.02 358.889 0.852
176.6777 -0.058 0.061 7.064 358.949 359.773 1.279
176.7125 -0.053 0.055 7.092 359.269 0.895 1.265
176.7436 -0.05 0.05 7.122 359.192 2.025 0.953
176.7775 -0.047 0.044 7.153 358.212 3.417 0.392
176.8095 -0.044 0.04 7.184 357.354 4.87 0.132
176.8438 -0.041 0.035 7.215 357.264 6.404 359.961
176.8781 -0.039 0.03 7.247 357.354 7.883 359.731
176.9098 -0.038 0.025 7.279 357.205 9.334 359.636
176.9438 -0.035 0.02 7.311 357.26 10.986 359.688
176.9784 -0.032 0.029 7.342 357.48 12.935 359.139
177.0101 -0.027 0.037 7.374 357.531 15.044 357.767
177.0434 -0.019 0.053 7.405 356.913 17.423 356.439
177.0773 -0.007 0.07 7.433 357.483 20.236 356.602
177.1105 0.007 0.076 7.458 359.231 23.802 357.111
177.144 0.025 0.08 7.482 358.958 28.113 357.56
177.1772 0.045 0.083 7.504 357.267 33.217 357.875
177.2103 0.067 0.082 7.524 355.933 38.286 358.178
177.2442 0.089 0.079 7.541 356.038 43.13 358.064
177.2805 0.112 0.074 7.555 356.768 48.186 357.699
177.3118 0.134 0.071 7.567 357.638 52.987 357.168
177.3441 0.156 0.07 7.578 358.194 57.391 356.295
177.376 0.178 0.067 7.587 358.028 61.437 355.635
177.4104 0.2 0.061 7.598 357.725 65.083 354.934
177.4448 0.223 0.055 7.606 357.472 68.736 354.239
177.4777 0.247 0.048 7.614 356.773 72.396 353.511
177.5095 0.273 0.04 7.62 355.704 76.531 352.949
177.5459 0.299 0.031 7.622 355.8 80.31 353.769
177.5774 0.325 0.026 7.623 357.003 82.965 355.286
177.6093 0.351 0.023 7.621 357.806 85.358 356.691
177.6436 0.379 0.028 7.62 357.376 88.064 355.238
177.6752 0.407 0.049 7.616 355.769 91.005 353.504
177.7108 0.433 0.062 7.614 355.53 93.478 353.274
177.7431 0.455 0.063 7.612 358.125 96.493 352.394
177.7809 0.474 0.058 7.613 0.032 99.821 352.19
177.8093 0.493 0.059 7.614 359.653 103.103 351.342
177.8449 0.513 0.059 7.617 359.005 105.706 350.273
177.8786 0.532 0.059 7.62 359.203 108.145 349.649
177.9103 0.551 0.058 7.62 0.198 110.603 350.607
177.9455 0.568 0.056 7.618 1.832 113.227 352.843
177.9787 0.585 0.055 7.615 3.17 116.099 354.127
178.0091 0.602 0.056 7.612 3.116 118.729 354.706
178.0461 0.621 0.058 7.606 1.137 121.444 354.597
178.0753 0.64 0.058 7.6 359.992 124.112 354.316
178.1103 0.66 0.056 7.593 359.147 126.766 354.034
178.143 0.68 0.053 7.586 358.291 129.593 354.075
178.1761 0.702 0.048 7.579 357.574 132.473 353.484
178.2094 0.723 0.045 7.573 357.042 135.544 352.369
178.2437 0.747 0.041 7.566 356.393 138.605 351.44
178.282 0.773 0.038 7.56 355.727 141.083 350.685
178.3115 0.797 0.036 7.553 356.14 143.394 350.606
178.3436 0.82 0.032 7.545 357.786 145.633 351.686
178.3757 0.844 0.039 7.536 359.918 148.294 351.132
178.4093 0.866 0.05 7.524 1.811 151.2 350.021
178.4434 0.886 0.056 7.51 2.823 154.467 350.262
178.4768 0.904 0.065 7.494 2.899 157.345 351.248
178.5085 0.92 0.07 7.479 3.061 159.453 352.691
178.5425 0.935 0.073 7.461 3.083 161.414 353.348
178.5766 0.947 0.073 7.442 2.707 163.331 354.038
178.6101 0.958 0.073 7.422 2.414 165.008 354.311
178.6436 0.967 0.07 7.402 2.442 166.667 354.323
178.6742 0.976 0.066 7.382 2.466 168.342 353.969
178.7086 0.982 0.062 7.362 2.733 170.047 353.779
