# Supplementary material for: Quantifying Spatiotemporal Gait Parameters with HoloLens in Healthy Adults and People with Parkinson’s Disease: Test-Retest Reliability, Concurrent Validity, and Face Validity
Source: Sensors (Basel). 2020 Jun 5;20(11):3216. doi: 10.3390/s20113216 (PMC7313704; doi:10.3390/s20113216)
Supplement: Supplementary file 1 [file sensors-20-03216-s001.zip › Data/HYA_10_CWS2_IWW_raw.csv]

IWW_x_SpineBase IWW_x_Head IWW_x_ShoulderLeft IWW_x_ElbowLeft IWW_x_WristLeft IWW_x_HandLeft IWW_x_ShoulderRight IWW_x_ElbowRight IWW_x_WristRight IWW_x_HandRight IWW_x_HipLeft IWW_x_KneeLeft IWW_x_AnkleLeft IWW_x_FootLeft IWW_x_HipRight IWW_x_KneeRight IWW_x_AnkleRight IWW_x_FootRight IWW_x_SpineShoulder IWW_y_SpineBase IWW_y_Head IWW_y_ShoulderLeft IWW_y_ElbowLeft IWW_y_WristLeft IWW_y_HandLeft…
-0.308979918922791 -0.310959837845582 -0.306919675691163 -0.315020081077209 -0.246040162154418 -0.243080324308837 -0.260879513536745 -0.186859432459536 -0.224 -0.225939756768373 -0.283979918922791 -0.307979918922791 -0.366 -0.233959837845582 -0.266899594613954 -0.325939756768373 -0.381020081077209 -0.318301216158137 -0.303 0.869157188649191 1.63531441219023 1.37226686622261 1.11015172057299 0.876…
-0.307996211856767 -0.308995264820959 -0.302997632410479 -0.315999526482096 -0.248002841107425 -0.247001420553712 -0.254998579446288 -0.179995738338863 -0.223997158892575 -0.222992897231438 -0.282997632410479 -0.306998105928384 -0.366 -0.232 -0.261997632410479 -0.322991476677726 -0.381998579446288 -0.332999526482096 -0.302996685374671 0.869021714134813 1.62821356558982 1.37065066766024 1.10194190…
-0.299963287274485 -0.299012237575172 -0.297951049699314 -0.314853149097941 -0.253963287274485 -0.250012237575172 -0.251902099398627 -0.170963287274485 -0.217963287274485 -0.207987762424828 -0.277963287274485 -0.302975524849657 -0.365963287274485 -0.232 -0.256938812124142 -0.304963287274485 -0.37892657454897 -0.331718535771053 -0.29592657454897 0.872612832583119 1.63558727506186 1.37203466821939 …
-0.296894073560965 -0.299703405970702 -0.293894073560965 -0.302957629424386 -0.251105926439035 -0.251063555863421 -0.243809332409737 -0.168 -0.215 -0.206915258848772 -0.274915258848772 -0.300957629424386 -0.363 -0.232021185287807 -0.251872888273158 -0.301555108956053 -0.372936444136579 -0.308851702985351 -0.289851702985351 0.870471056543615 1.62346507358597 1.37002071866732 1.08713237057561 0.854…
-0.292000719323073 -0.286002014104604 -0.289000719323073 -0.301000287729229 -0.255999280676927 -0.253999568406156 -0.235001294781531 -0.168 -0.215 -0.203000575458458 -0.271000575458458 -0.299000287729229 -0.363 -0.232999856135385 -0.246000863187688 -0.281003021156906 -0.370000431593844 -0.302001007052302 -0.283001007052302 0.872829653286279 1.63293860739053 1.37143979139631 1.08908971227077 0.856…
-0.286937549495678 -0.281843873739194 -0.279958366330452 -0.298979183165226 -0.258041633669548 -0.250031225252161 -0.228989591582613 -0.165947957913065 -0.211947957913065 -0.193968774747839 -0.267927141078291 -0.296968774747839 -0.363968774747839 -0.229 -0.240947957913065 -0.258833465321807 -0.356552438052356 -0.295813440417875 -0.279947957913065 0.869703426858429 1.61988149790814 1.3681187430706…
-0.280852251924552 -0.266978893132079 -0.27581003818871 -0.296852251924552 -0.261894465660394 -0.252936679396237 -0.22781003818871 -0.16081003818871 -0.206936679396237 -0.190767824452868 -0.260894465660394 -0.293957786264158 -0.360936679396237 -0.228957786264158 -0.235831145056631 -0.242324580226525 -0.313704503849105 -0.182725610717026 -0.274662290113262 0.870882697338884 1.62720343019931 1.3688…
-0.274003184816205 -0.266000454973744 -0.267004094763693 -0.290003184816205 -0.257002274868718 -0.250001364921231 -0.219004094763693 -0.152004094763693 -0.204001364921231 -0.18000500471118 -0.256002274868718 -0.292000909947487 -0.358001364921231 -0.227000909947487 -0.228003639789949 -0.211014559159796 -0.300006369632411 -0.170005914658667 -0.259007279579898 0.866372097428958 1.60742919501936 1.36…
-0.271862573311679 -0.246936572297698 -0.257799145609377 -0.286841430744245 -0.252947143581415 -0.246926001013981 -0.21289428716283 -0.148883715879113 -0.199 -0.172957714865132 -0.246936572297698 -0.291936572297698 -0.357968286148849 -0.225968286148849 -0.227873144595396 -0.175830859460528 -0.285460864530433 -0.154450293246716 -0.254830859460528 0.867238011729869 1.6278075620888 1.36316124393631 …
-0.258879428373499 -0.240577999307248 -0.238799047289166 -0.271778952018082 -0.247778952018082 NaN -0.202819142560249 -0.137819142560249 -0.198618189849415 -0.168758856746999 -0.240839237831333 -0.28593971418675 -0.355 -0.223 -0.215879428373499 -0.15923637969883 -0.234678475662665 -0.102698570933749 -0.238698570933749 0.865244505820178 1.61383319000511 1.35586354869217 1.08659120571627 0.85210803…
-0.253003331746787 -0.220011661113755 -0.229005552911312 NaN NaN NaN -0.194004997620181 -0.129004997620181 -0.180010550531493 -0.157006663493574 -0.23300444232905 -0.283001665873394 -0.355 -0.223 -0.210003331746787 -0.122021101062986 -0.219008884658099 -0.0880083293669681 -0.224008329366968 0.868388217515469 1.6281218983024 1.35944796763446 NaN NaN NaN 1.3576187228304 1.08597173250833 0.873520499…
-0.246881604350198 -0.213739529570437 -0.216751369135417 NaN NaN NaN -0.177881604350198 -0.115644813050595 -0.159502738270833 -0.147751369135417 -0.226822406525298 -0.276905283480159 -0.352 -0.222 -0.203881604350198 -0.110739529570437 -0.178408021750992 -0.0464317008809525 -0.213822406525298 0.866521657539097 1.6178168299119 1.35697515464317 NaN NaN NaN 1.35601947165198 1.08306987529828 0.8792974…
-0.236671175654266 -0.191605410785119 -0.19558348916207 NaN -0.213517724292923 NaN -0.167605410785119 NaN -0.118153451361343 -0.126890391884755 -0.211693097277315 -0.268890391884755 -0.352 -0.221934235130853 -0.193736940523413 -0.0888465486386573 -0.128057370208895 0.00198647303720277 -0.198671175654266 0.866589850806243 1.62216606843381 1.35812008872192 NaN 0.845547509450182 NaN 1.35672209429157…
NaN NaN NaN NaN -0.191991914041158 NaN -0.149995058580708 NaN -0.125 -0.121995507800643 -0.197993261700965 -0.263995507800644 -0.351998652340193 -0.218998203120257 NaN -0.0819937109209009 -0.0859766405633461 0.046022011776847 -0.183991015601287 NaN NaN NaN NaN 0.839193247860135 NaN 1.35280227754507 NaN 0.871913845686882 0.813957915619498 0.862640588478116 0.554350965822862 0.23260084004128 0.1894…
-0.21080500498995 -0.153853753742463 NaN NaN -0.173622197168028 NaN -0.138634384356157 NaN -0.12480500498995 -0.11174406904931 -0.182853753742463 -0.253878128118719 -0.348963438435616 -0.215012187188128 -0.169817192178078 -0.0675978227917722 -0.0334637637223629 0.0955362362776371 -0.163731881861181 0.86464202801892 1.61867047795022 NaN NaN 0.84626875699533 NaN 1.35769791690363 NaN 0.8578900928173…
-0.194566160860762 -0.141154013678485 NaN NaN -0.142609544774685 NaN -0.108826464344305 NaN -0.108349241291143 -0.0906095447746855 -0.170566160860762 -0.243739696516457 -0.346 -0.215978308043038 -0.1545444689038 -0.0349132321721523 0.0107158345797432 0.139737526536705 -0.141718004559495 0.855089761380633 1.59006644209567 NaN NaN 0.834001757056354 NaN 1.34378665940727 NaN 0.830634165263446 0.79621…
-0.17499915126053 NaN NaN NaN -0.124998939075662 -0.108998811764742 -0.100998514705927 NaN -0.0789993210084237 NaN -0.15099915126053 -0.23199927857145 -0.345999787815132 -0.214999872689079 -0.13399915126053 -0.0309993634453973 0.0430013579831525 0.1730014428571 -0.128998684453821 0.855529684268917 NaN NaN NaN 0.833629318886575 0.796468667903401 1.34543987396219 NaN 0.807369402063043 NaN 0.8534196…
-0.154770204055388 NaN -0.0978119851362267 NaN -0.0994777364895185 -0.0806553060830822 -0.0658224304064363 NaN -0.0627493135149689 NaN -0.13072842297455 -0.214895547297904 -0.340958218919162 -0.211916437838323 -0.113780649325598 -0.0157806493255978 0.0753342486467082 0.20728202229566 NaN 0.848059708716392 NaN 1.33876323803376 NaN 0.817644447317193 0.765282220431258 1.34238267754105 NaN 0.79336178…
-0.132478330189446 NaN -0.0792977521781005 -0.0935385228598947 -0.0496589082007917 -0.0474382017424804 -0.0483780090720319 NaN -0.0386990366477574 -0.0256388439773089 -0.104558587083377 -0.204759229318206 -0.336919743106069 -0.203979935776517 -0.0924181375189976 0.00558186248100241 0.107642055151451 0.234722312045382 -0.0795184586364118 0.844997383454565 NaN 1.3388868136396 1.0577357143178 0.8237…
-0.107047149409165 -0.0510145075105124 NaN -0.0710417090927231 -0.0330308284598388 -0.0200507762867933 -0.0180562166032354 NaN -0.0240272015822107 -0.00803264189865283 -0.083039895653909 -0.193021761265769 -0.333007253755256 -0.203001813438814 -0.0640525897256073 0.0339474102743927 0.138941969957951 0.269934716202694 -0.0560435225315371 0.835607409012615 1.57827840863408 NaN 1.05947677207891 0.82…
-0.0727070840485553 -0.0079393966997011 -0.0287171845986051 -0.0347373856987048 0.00531311705154433 0.012333318151644 0.000232312651145793 NaN 0.0341616088007971 NaN -0.0417878884489538 -0.172747486248755 -0.324898994499502 -0.284949497249751 -0.0356363801982066 0.0812626143012953 0.160333318151644 0.288353519251744 -0.0208080895490535 0.834300811232159 1.58471505528498 1.32740404249727 1.0471830…
-0.0432474165990895 -0.00159145472522003 -0.000139904684673756 -0.00841943566215478 0.0367525834009105 0.0457095786351441 0.023688076252261 NaN 0.0503870428918968 0.0567095786351442 -0.0202044118333232 -0.147462440427921 NaN NaN 0.000623569103611527 0.107860095315326 0.193387042891897 0.323387042891897 -0.00133342613062216 0.827493552069054 1.57440161685459 1.32283613792284 1.04452623847496 0.811…
-0.00905928222500286 0.0169678182207127 0.038932248885711 0.0179542679978549 0.0709407177749971 0.0779441053307116 0.0549457991085688 NaN 0.06796951199857 0.0889441053307116 0.0159373302192827 -0.123042344446431 NaN NaN 0.0289508804421405 0.146932248885711 0.21096951199857 0.34096951199857 0.028947492886426 0.826292083346764 1.57311223578677 1.31993503052024 1.04390108401783 0.81247869579105 0.77…
0.0274475144005661 0.067362273562363 0.0624475144005661 0.0602557225146092 0.10527703272416 0.114319653143262 0.0893196531432615 NaN 0.0902344123050584 0.119362273562363 0.0494368592957907 -0.0885524855994339 -0.267733622380615 -0.139022890058437 0.07041554908624 0.17927703272416 0.23213851636208 0.359127861257305 0.062500789924443 0.825050552592102 1.57866065914315 1.32238166549805 1.04779122349…
0.0696591797009367 0.101922851581311 0.104615234387541 0.0849448242380093 0.13172509767103 0.144615234387541 0.119856933611218 NaN 0.113230468775082 0.15372509767103 0.090812988297822 -0.0457475585682202 -0.24216503904548 -0.230440429614942 0.109571289074145 0.205769042984426 0.245351562507166 0.370736328119625 0.109263671880375 0.832617231447091 1.58642443848216 1.33284997558798 1.05782061524723…
0.0990201213233172 0.143005449525065 0.132015510186724 0.12700796469048 0.164008383884716 0.17201089905013 0.158012995021309 0.243009641467423 0.168013414215545 0.186016348575195 0.127018444546374 0.0100226364887319 -0.204979878676683 -0.071979459482447 0.135019702129081 0.240005449525065 0.26100293435965 0.359002515165415 0.121020540517553 0.836504963259752 1.59864235587161 1.33730621245857 1.08…
0.147335627776864 0.156451806622701 0.169400171580107 0.146335627776864 0.184258175212972 0.198245266452324 0.189322719016215 0.266503441665296 0.200709981835674 0.22555507670789 0.171387262819458 0.0648003431602139 -0.156509467095353 -0.0225481933772986 0.182335627776864 0.253296901494918 0.268038726281946 0.365064543803243 0.170232357691675 0.848424810557461 1.60437024081594 1.35218467289085 1.…
0.173653283183497 0.191265396293296 0.200530792586592 0.172530792586592 0.204612452984529 0.217612452984529 0.214775773780403 0.305387886890202 0.255530792586592 0.268632868084013 0.201449132188654 0.12757196266029 NaN NaN 0.20885743417834 0.276265396293296 0.271224566094327 0.37014290569639 0.188775773780403 0.854785263742151 1.61230575044149 1.35710121470973 1.091100598858 0.856465301128371 0.8…
0.204996332863188 0.20399851022567 0.22599702045134 0.19799702045134 0.233996562059238 0.246996562059238 0.251995645275035 0.323997822637518 0.28099702045134 0.298996447461213 0.222997478843441 0.202991175952045 NaN NaN 0.249995186882934 0.28899851022567 0.281998739421721 0.376999197813822 0.225995645275035 0.848800700193935 1.58859277441819 1.35572016158322 1.08921022117419 0.855760082510578 0.8…
0.243244658113892 0.256404217753387 0.255234020804593 0.22031911927899 0.251127647711596 0.264234020804593 0.288265932732491 0.358234020804592 0.352574414702182 0.344521228155683 0.269202108876693 0.264553140083582 NaN NaN 0.278276570041791 0.311170196948795 0.288074461165098 0.380031911927899 0.25530848196969 0.861282546449424 1.612579875971 1.36640510312069 1.08587115523589 0.852081156165148 0.…
0.266462447308777 0.294241276856753 0.277663511356071 0.250140744833106 0.263402128094588 0.286201064047294 0.3136836177608 0.380663511356071 0.406482553713506 0.393583085737153 0.288382021689859 0.317246597093224 NaN NaN 0.304522766522965 0.327522766522965 0.295 0.383060319214188 0.284583085737153 0.868075239410641 1.63009181579714 1.36977596075292 1.10089297450376 0.866188858563493 0.8285411531…
0.288993375906992 0.305996543951474 0.309990495866554 0.256997983971693 0.282994239919124 0.295997119959562 0.34699020786251 0.412990495866554 0.429993087902948 0.421991647882729 0.306994527923168 0.377982143749284 NaN NaN 0.329992511894861 0.352992511894861 0.295 0.385999135987869 0.312991647882729 0.870279351990902 1.6228721225898 1.37493848221869 1.10249952767337 0.868569300150174 0.8281101267…
0.31725098429149 0.352135949824557 0.329324188043175 0.285146407503369 0.294115034466933 0.309062746072872 0.391324188043175 0.449167322860993 0.450376476437235 0.450366018758423 0.338167322860993 0.432439222510107 0.267679749122785 0.393728100350886 0.354292815006738 0.390177780539805 0.304 0.35194771160594 0.347156865182181 0.875888561758435 1.63701207675466 1.37784122908799 1.10396083661431 0.…
0.341482354976826 0.366246083690134 0.36050245310086 0.299442158728757 0.305361766232619 0.315261275612447 0.422643139969101 0.465803924961377 0.486381864356654 0.485623041845067 0.354582845596998 0.475004906201721 0.333768634915028 0.370170597395717 0.382582845596998 0.407261275612447 0.305105396821893 NaN 0.362984808077686 0.873958681789009 1.62694068686824 1.37987853933613 1.10409145119753 0.8…
0.364952332475701 0.426876858895562 0.384950346328855 0.320956304769393 0.322964249356776 0.327974180091005 0.453936443300935 0.504920554126169 0.50496226320993 0.515938429447781 0.382942401741472 0.523900692657711 0.419825219077571 0.475785496140656 0.410942401741472 0.419974180091005 NaN NaN 0.410902678804557 0.878760248018987 1.63378609697208 1.38126717967148 1.10659491546407 0.87376459768058 …
0.389340320528006 0.43461683095701 0.412361590561006 0.341170160264003 0.326095715148502 0.332138255214502 0.479457305709507 0.530287145445505 0.553233970363004 0.544265875412504 0.402350955544506 0.553382860594006 0.501127311749018 0.632733816138512 0.439350955544506 NaN NaN NaN 0.430457305709507 0.876981051163691 1.62133945899571 1.3789917139406 1.10464724106469 0.87427851109769 0.8239749445439…
0.421637645993511 0.492170038931603 0.446701410592862 0.35759513626061 0.335340077863206 0.345297568130305 0.522467607061908 0.557786430058663 0.575510116794808 0.569658900859961 0.435722665459312 NaN 0.607381566319273 0.70284917338118 0.47261639112706 NaN NaN 0.515918044364699 0.473680155726411 0.880608493653282 1.6237656405252 1.37527568966957 1.10229322078774 0.873973999493023 0.80854348248077…
0.451017165649274 0.500025528401485 0.479016725504421 0.385017605794128 0.351016285359568 0.359012324055889 0.544015405069862 0.594015405069862 0.59901936637354 0.600012324055889 0.469015405069862 0.645995158406615 0.671035651733108 0.788042253905906 0.501018486083834 NaN NaN 0.373993397827202 0.505014084635302 0.871790426940508 1.60929268048216 1.36816757920331 1.09138962147543 0.866329423410242…
0.49035513994237 0.558159200663821 0.51735513994237 0.425453109581644 0.388293908917823 0.387269416508005 0.579489848196372 0.629489848196372 0.643195939278549 0.628342893737461 0.504342893737461 0.635391878557098 0.752624556450375 0.88469803367983 0.543318401327642 NaN NaN 0.36059200663821 0.537404124762007 0.872638640109349 1.61516018062188 1.36257925562162 1.09047415730561 0.865006284250502 0.…
0.520037860933513 0.57214597144742 0.546929750419605 0.462691907289009 0.412691907289009 0.409800017802916 0.619778395700135 0.669562174672319 0.659389197850067 0.656670285186227 0.533059483036294 0.668037860933513 0.803886506214042 0.942037860933513 0.570081105139076 NaN 0.363475686261193 0.489497308363975 0.570951372522387 0.86272632157209 1.59744448680886 1.35511210481697 1.08566231747742 0.86…
0.566993520119033 0.623992845131432 0.588994195106633 0.493995680079355 0.443995680079355 0.445995005091754 0.654995140089275 0.694996490064476 0.676997570044637 0.686995815076875 0.580993385121512 0.714993520119033 0.843994465101674 0.988993520119033 0.618993250123992 NaN 0.384997030054557 0.511996895057036 0.613994060109113 0.857130772185815 1.59809990955166 1.34842092338304 1.07174192101471 0.…
0.601542059844889 0.645677574806112 0.623566698928748 0.531615977096465 0.490579018470677 0.484628296638395 0.690566698928748 0.737505101219102 0.732307988548233 0.72035726671595 0.611542059844889 0.801406544883667 0.912147834503152 1.04224639083859 0.65552974030296 NaN 0.416049278167717 0.542110875877364 0.65054205984489 0.847387441728841 1.58446591338013 1.34039476994089 1.0656684869745 0.81313…
0.645735034353017 0.700317852693196 0.669476779039795 0.581774765939666 0.537973423872914 0.53595355807959 0.736576108006419 0.778615839593068 0.757695302766367 0.749615839593068 0.655735034353017 0.83491382649294 0.92445691324647 1.0621589263466 0.698715168559692 NaN 0.420556242213094 0.551516510626444 0.694556242213094 0.836634050870321 1.58480749515852 1.3326739811149 1.05723499296913 0.832731…
0.681943623227125 0.715975620854973 0.692963431282459 0.619940575833996 0.585925338868354 0.582926862564919 0.764955812799638 0.80895276540651 0.791946670620253 0.77995276540651 0.691943623227125 0.879929909958047 0.946964954979023 1.06998781042749 0.733945146923689 NaN 0.447957336496203 0.576960383889331 0.721957336496203 0.830429660236217 1.57828016305608 1.32843659760612 1.04270262689398 0.815…
0.734329071095502 0.769201688735953 0.744392762275277 0.668573220617972 0.645711218174151 0.64172183337078 0.816435223061794 0.863297225505615 0.798498914241568 0.807392762275277 0.74424414952247 0.893881061320216 0.967053075983146 1.07 0.788392762275277 NaN 0.555093365252799 NaN 0.770318455898873 0.838811720146629 1.59650342342584 1.33335560433904 1.04249970568315 0.81224242462781 0.755370984254…
0.766058943129612 0.789218783602006 0.781859142539119 0.723178823483907 0.713298703838203 0.7103786240744 0.857619381830528 0.892038963070562 0.84555944165338 0.844879122598168 0.768198803542957 0.974921076811339 0.972619381830528 1.0713786240744 0.825859142539119 NaN NaN 0.784022971201658 0.800919082716267 0.838372867783761 1.58720117006537 1.33503957087848 1.03727980098158 0.80444903169064 0.78…
0.817917078841 0.848904562439641 0.823932724342698 0.780907691539981 0.776898304238962 0.777892046038283 0.887951498944736 0.94291864339117 0.872956192595245 0.887931159792528 0.826906126989811 0.92208448570917 1.00295149894474 1.13889204603828 0.867932724342698 NaN NaN 0.638233117975302 0.845928030692189 0.854673934594171 1.61811057586014 1.34628202331855 1.0568586933511 0.822521102758364 0.7858…
0.857569677009835 0.859589665676847 0.854499716675294 0.839539694009317 0.850709597678917 0.851749575012941 0.929329813005694 0.971349801672706 0.928219875337129 0.926399773340235 0.871579671343341 NaN 1.00704997166753 1.09430982433868 0.906539694009317 NaN NaN 0.826610787642683 0.873469733674776 0.850782213699295 1.61067677142725 1.34906272474896 1.07005506311112 0.833590060277876 0.776048581740…
0.914550278691616 0.918148151955435 0.904444455866305 0.893931240862735 0.922629671509786 0.927587342379661 0.962952405427797 1.00680425347236 0.951312203033853 0.967058228253108 0.929613772386802 NaN 1.0121693165205 1.12514815195544 0.960529114126554 NaN NaN 0.689846582602486 0.920465620431367 0.865647507766776 1.63296708550344 1.36225889014529 1.07672709578312 0.840226076845708 0.79658957362479…
0.940011659895425 0.925016275270698 0.925010688237473 0.937011416980937 0.998013846125818 1.00101773275763 1.00700437246078 1.04401044532299 NaN 1.01601263155338 0.958012145724401 NaN 1.02 1.13199757085512 0.985012145724401 1.0250102024085 NaN 0.729060971536495 0.942011174066449 0.855824314161307 1.62497622832747 1.3645233449325 1.08724008095125 0.826180970018279 0.79102720727286 1.34290414412117…
0.988432625103092 0.992123607172312 0.969383182234167 0.984704560882178 1.05602593953019 1.07501357881296 1.02564275729602 1.08727193577909 NaN 1.06861803586156 1.00842026438586 NaN 1.02003708215169 1.122 1.03544498582032 1.06737082151694 NaN NaN 0.988271935779086 0.873543412276996 1.65049331482934 1.37826750349464 1.1281929268363 0.871231855905184 0.820721149007423 1.3599533252127 1.063558986780…
1.0233031487713 1.00351574385652 1.00084448586292 1.04193109979758 1.13999212049715 1.15760235779118 1.07756299057528 1.1096712579936 NaN 1.11893109979758 1.04238976270596 NaN 1.02304330696733 1.12219488135298 1.07125984180398 1.09784448586292 NaN NaN 1.0111043276669 0.870737145346626 1.64153442813008 1.37661854289794 1.08649519350326 0.864708697155176 0.823869998182098 1.35952501939577 1.0617128…
1.03697944452748 1.0718972226374 1.03894273832655 1.0839368653344 1.22986492118058 1.22989134964525 1.10296182555103 1.13995448431085 NaN 1.1609368653344 1.05997357153533 NaN 1.02499706350393 1.13098678576767 1.08298238102355 1.13594273832655 NaN NaN 1.0609251193501 0.876022056778119 1.65797528938553 1.38331992781846 1.14131760192015 0.924200583694534 0.853645247799826 1.36426287899702 1.05417133…
1.04691831863464 1.06603506048064 1.06587447987718 1.09333462905233 1.2271096386244 1.25118262721677 1.09494881678127 1.17226832501602 1.16722379785206 1.16377690378392 1.07645283321515 1.0700232106879 1.041 1.14894692256942 1.08737318856801 1.18981801741666 1.01222346469034 1.17310956839237 1.05847403568611 0.890603574904435 1.64460824755284 1.37833884737606 1.1378158542523 0.925606087389253 0.8…
1.07725792511985 1.11652768444843 1.10065344227486 1.16181043679202 1.25242337503121 1.31532136387341 1.13366792159855 1.18550484600402 1.21995698669204 1.21260216611965 1.10473309789611 1.07721977693509 1.02619000743386 1.14072558765795 1.11729792668487 1.25010193444711 1.16539376049182 1.21022414047486 1.10163745707971 0.891146314162248 1.64552508243494 1.3781561083339 1.14813374342234 0.918313…
1.11847812366759 1.14050542372018 1.14049367557758 1.22495603447494 1.34597868157848 1.37997999979099 1.17349260532546 1.22748465274004 1.22949440077904 1.2394970021039 1.14547737157619 1.10048692543468 1.03898959695985 1.14899563011151 1.15947761953658 1.28600397331725 1.25597025175199 1.35692562301557 1.13299671904335 0.896734349557632 1.6432724898028 1.38071332512292 1.10946821888364 0.9069460…
1.15630936772251 1.18176602872657 1.1749308199398 1.2583210330103 1.4001443548713 1.43507244328807 1.21625990076657 1.26422150846622 1.26443864611828 1.27870954786232 1.17889641470862 1.11300413442541 1.04438792421982 1.14792402766948 1.20124269815098 1.33200400181994 1.34447587190499 1.46601738007698 1.17519935915504 0.890562469496004 1.63816503678134 1.37614418241541 1.11235971667047 0.92176232…
1.18545214204413 1.22599652410535 1.2147889162717 1.29194816656718 1.44254068360829 1.47459610618 1.24838788945 1.2964355814697 1.30817675125598 1.31526507026184 1.21485460452138 1.13562072232694 1.04625132437641 1.15168613355262 1.22554283493521 1.35672466367757 1.42168812325619 1.54519568571563 1.20674663322809 0.884687594139649 1.63668445767364 1.36987893431983 1.11094165560498 0.9297459285027…
1.23947008675093 1.25098799630311 1.25899599168529 1.3659571018751 1.48250945829758 1.46660810624739 1.29450403771997 1.34749759947574 1.34801764920731 1.35350086925034 1.25748881844217 1.16299482560242 1.06498253215541 1.16798560640247 1.28096784172535 1.38400257834578 1.47799408706231 1.60249389153477 1.24751057726917 0.863791499012191 1.61954453722434 1.35314015047392 1.07766232019063 0.875365…
1.26742501776815 1.33257340508866 1.31238227005911 1.40650957891153 1.55123720294553 1.58462504951964 1.3655203120249 1.39023256372994 1.40345449372361 1.39472924352302 1.29771331560389 1.18802057923353 1.06895752857369 1.17043429922403 1.30789581809544 1.42883542662584 1.53122061703442 1.65768477997255 1.32237165144635 0.843909042457395 1.62584978762774 1.34975072479888 1.06349520192382 0.884342…
1.30528918563864 1.3354746844922 1.33188093965062 1.43449358143168 1.57697987715612 1.61237232582524 1.37178860754602 1.42889644792321 1.4467219124901 1.46468180624065 1.32788339145942 1.22812659787835 1.08215977718602 1.18256557136525 1.39184223123845 1.46990402267677 1.57660077399709 1.70358375077379 1.33182777693738 0.840191242347581 1.59687719814078 1.34240481898401 1.06200122945185 0.8816624…
1.34953145469444 1.37751570596326 1.3790273519761 1.45153339675109 1.60300655748296 1.62451440386385 1.41403020750992 1.48102938960655 1.43705603667257 1.46703151066383 1.37253578023584 1.25903009662564 1.09850959307192 1.16052521771735 1.38753860831221 1.52403651576688 1.62402015664491 1.75102578534022 1.37502353914268 0.843058532475866 1.60062536584137 1.33404687616921 1.06682015095826 0.888383…
1.40588055282119 1.41549794637228 1.41687414227362 1.49010710270209 1.60860191750711 1.64340609514571 1.46042472546731 1.52590263914425 1.48306315701 1.4781428883283 1.43077517931262 1.30496318875272 1.11563041437774 1.18411060863643 1.44978018748645 1.57030798317021 1.65785626307177 1.78825018837633 1.41541896617373 0.837975932390278 1.59865501188329 1.33289757728555 1.06491854184728 0.864715454…
1.44996340897168 1.46329192718552 1.45342269989403 1.50740063929748 1.63978080295757 1.65855935755876 1.51120134842488 1.57980749082162 1.53558683643001 1.52364245460289 1.47148603017942 1.35158203015952 1.15886983929571 1.18099205454673 1.49685516354124 1.6221478332857 1.68806861209377 1.81710866663055 1.45838605747268 0.835760034156058 1.6051737402065 1.33399175592724 1.08290125771445 0.8658688…
1.50900843054845 1.51346548155095 1.50850716596618 1.54901437763896 1.63303902502003 1.63702875527791 1.5091191290085 1.66190958056282 1.59716636982222 1.58517458561591 1.53100754408338 1.41701968385455 1.21051860319165 1.2103758725613 1.54752257057935 1.66001579300883 1.70749590238162 1.84049118903799 1.47808010398847 0.843625941150803 1.61125293048892 1.34068107892914 1.05639844445683 0.8448018…
1.55711183209446 1.59337237752106 1.56745999576131 1.56762757723085 1.6464316590254 1.66184992010054 1.60267551658879 1.6994928526014 NaN NaN 1.58156802297433 1.50705241421403 1.27958749517317 1.38936280652059 1.59857411053191 1.69820410681498 1.71740569609362 1.84792557146783 NaN 0.842443278463016 1.64522235189855 1.35783284190949 1.09282444991986 0.869328070793409 0.816772272998189 1.3368316727…
1.60265898368061 1.58978394438825 1.58470365930415 1.60216556520885 1.66000975450341 1.66305343627305 1.64632603967031 1.74483329224069 1.6353441020607 1.62932809731369 1.62167098724087 1.57737031407364 1.35074660856895 1.48823177214355 1.64518682634556 1.72451692866533 1.73204301920038 1.84216738727433 1.56659988132477 0.858424717513074 1.63844054415037 1.35792017158416 1.0946839880571 0.8567051…
1.60706000105419 1.59407600133531 1.62550099696401 1.63698109995741 1.6609903098587 1.66599072323789 1.68850506389511 1.75801034058694 1.65214400253006 1.67810200179213 1.66000182372239 1.65101823432914 1.41088163919414 1.5692620046033 1.686995030289 1.74200334351752 1.74399624004973 1.84804982761931 1.58711000193268 0.86633732030431 1.62576806014161 1.36318194595461 1.0806148992946 0.84919507401…
1.63634309241247 1.6311679170558 1.65934263039259 1.64801874986549 1.66364044174484 1.66759664790567 1.73416024992627 1.80411271273695 1.79033931594756 1.7810692336032 1.6927284583283 1.73997472240585 NaN 1.69713150353447 1.72327256687287 1.76155908194516 1.74847652955337 1.83637593779185 1.64079566942287 0.874790372676401 1.62970175541408 1.3714560826091 1.08215527694306 0.849971851502197 0.8111…
1.66965205812948 1.67949390273378 1.6936726850524 1.6680806670781 1.67606283353066 1.68011757000376 1.77773430777833 1.83080082377526 1.82773430777833 1.82074079042958 1.71577852558444 1.80280687779889 NaN 1.7514517279616 1.75139042014011 1.76571532028775 1.75552270179239 1.8107684605711 1.67366260182252 0.879828335904074 1.63457896852566 1.3793867144657 1.09410827524537 0.86094292165537 0.827679…
1.74445777516774 1.74397928520599 1.72496629652723 1.67998418905689 1.68148894739726 1.69098422543453 1.81645788430065 1.87946204241001 1.87495757509074 1.86995478920403 1.73999847213928 1.85994816754292 1.62799956346837 1.76699945433546 1.79995028550712 1.78999912693673 1.76399607328151 1.80800099532124 1.74946141086514 0.882569573046828 1.65252703333352 1.38388025924284 1.10058610354625 0.86809…
1.77738980078177 1.79273632654923 1.76817555853182 1.69251292941759 1.69843843568209 1.7040131948511 1.86063143600103 1.91442810938353 1.91610448982384 1.92166313437324 1.7781551385093 1.91215017934766 1.72094200406112 1.77580503196369 1.82794342770263 1.8154367590062 1.757 1.86519464413592 1.79712140074396 0.875483011758785 1.63964908647116 1.38316415875261 1.09708586592374 0.868209104999299 0.8…
1.76979585641251 1.80743009915159 1.77484689230938 1.70871079658439 1.68887241025782 1.70180436239532 1.8617193025672 1.93564274872189 NaN NaN 1.79188942222344 1.94149814701408 1.79537906325471 1.85531952137503 1.81683838632657 1.83483838632657 1.7649319521375 1.84181286837813 1.79279585641251 0.888642857437742 1.65152149470525 1.37921711466769 1.11146108212174 0.888352331899837 0.831059474462096…
1.84105169510141 1.85004549168924 1.83004342388519 1.73911786483122 1.72005376290547 1.72104962729736 1.89707030533792 1.97708891557443 1.9490620341217 NaN 1.86504962729736 1.98411993263528 1.89321711942594 1.96235152668961 1.88605996631764 1.8710620341217 NaN 1.89012613604745 1.8400620341217 0.898547795621293 1.65261480981182 1.38482700168412 1.12980499975104 0.907924880017573 0.833049193556418 …
1.86545920285154 1.87152409850936 1.8505457303953 1.79476698250152 1.7454375709656 1.74448083473748 1.9302645158781 2.01906982890465 1.97835104342185 NaN 1.88848083473748 2.04074535061558 1.99572865197648 2.12832257939048 1.91437267530779 1.90035104342185 NaN 1.94968045495776 1.86935104342185 0.902228447790012 1.65016429603371 1.38341136623461 1.14160847049901 0.910228948749185 0.832668436435516 …
1.90765465388581 1.92258065114706 1.90653953851442 1.80790132968166 1.78666287641234 1.77971221157151 1.97067109893887 NaN 2.03354776104095 NaN 1.92867109893887 2.06877799178374 2.09519419240023 2.22820241492676 1.95863820883276 NaN NaN 1.99860531872664 1.91066287641234 0.90266703989045 1.64266175117423 1.37621936664153 1.13815083447448 0.899152256747647 0.828117659171499 1.37609925997261 NaN 0.9…
1.94899714807624 1.97899610468949 1.93999770454917 1.86299617424861 1.80899846969944 1.81299770454917 2.0079974263127 2.0919982610221 2.0709974263127 NaN 1.97299693939889 2.12299624380773 2.17499450482982 2.31199422659336 1.9959974263127 NaN NaN 2.01699874793591 1.95999659160331 0.89398060446872 1.64286998121904 1.36844053699638 1.13002056342884 0.895400254586365 0.826390117554906 1.3635908701845…
1.98817645411114 1.98683529082223 1.99288821305004 1.90021763140558 1.85601174493337 1.84140292923058 2.05892939034448 2.09885587946945 2.11017645411114 2.1686617379306 1.99944410652502 2.1504235178778 2.23572350387226 2.37076468116671 2.03909409952225 1.9794235178778 NaN 1.97390590047775 2.0011352768167 0.862687807278728 1.58535896536485 1.34687336201182 1.11997123952049 0.876242713939653 0.8114…
2.0326337188676 2.04947555201497 2.02771696457951 1.95256712229807 1.90261706972522 1.8856337188676 2.09371696457951 2.12676691200665 2.15265036800998 2.21561706972522 2.05255879772688 2.21050052572855 2.30046722744378 2.42555047315569 2.07966701715236 2.02958377144045 1.85664204343879 2.01465036800998 2.0347252891507 0.873483851202745 1.61885864000832 1.34792734665179 1.12462912635545 0.85520323…
2.0619927209936 2.08199196799294 2.0809866969883 1.99998820298962 1.95498694798852 1.9389866969883 2.14398744998896 2.18098644598808 2.2009879519894 2.25598995999117 2.0819927209936 2.25398920699051 2.36698343398543 2.50398042198278 2.10999246999338 2.06699071299183 1.86599774099801 2.02899648599691 2.08598719898874 0.866221847361625 1.60836270829238 1.33310372484328 1.08225064993937 0.8629979995…
2.11684425348834 2.1388029768272 2.12605063679399 2.04407127512455 1.99025702009964 1.9928648918189 2.18219510510795 2.23388553014947 2.25682361515777 2.27950468006643 2.13390616848003 2.31472042350494 2.40225702009964 2.54219510510795 2.16876170016607 NaN 1.91105063679399 2.06915382844682 2.12811255178569 0.860304655516615 1.59869370032268 1.32642075341446 1.06697175157352 0.839514907166959 0.77…
2.16260301018952 2.16676180611371 2.18052361222742 2.11834717231165 2.0772324863664 2.0802324863664 2.22859418819373 2.29447068025269 2.27683238208002 2.3146912301474 2.186541256219 2.35267358615583 2.4634618582569 2.58958536619794 2.20766476416004 NaN 1.95957654420215 2.11955890021058 2.17955007821479 0.853757166532709 1.59435678772244 1.32207740526214 1.05006759198954 0.828503601375316 0.779836…
2.2199941355008 2.2259939297289 2.21899609033386 2.21998960851896 2.14999259221153 2.13299464993055 2.28299444415865 2.3479945470446 2.33499403261485 2.33999742785123 2.23499506147436 2.41799331241319 2.47399897114049 2.58100092597356 2.26899372395699 NaN 2.04199156335202 2.19499228355368 2.22599526724626 0.84432096507022 1.60026938782859 1.32188001646175 1.04840015638665 0.828569983538248 0.7723…
2.26890270694462 2.2514294076112 2.27181492350019 2.22586832483335 2.22628822283361 2.20439795213915 2.33777103177798 2.40863935661134 2.3477147038056 2.36934162416677 2.28096854452795 2.43462692036117 2.49649524519453 2.60642940761121 2.32181492350019 NaN 2.05764886622228 2.21358302863896 2.26414411141681 0.839185215770814 1.57597513518991 1.32752337238141 1.04987686174973 0.824207878540539 0.76…
2.31255967228053 2.30148799102387 2.30764159371671 2.28340606958769 2.34479165881633 2.31289406061156 2.37463135353719 2.43870303479385 2.39649823120339 2.40662111335766 2.32950847138292 2.46964159371671 2.49996927946143 2.61293855892286 2.35863135353719 NaN 2.11441630976721 2.2664572704853 2.31646751066483 0.845265896476189 1.58241770433257 1.32908515173969 1.1025751200476 0.846062872818189 0.78…
2.3609914187279 2.35898980973938 2.35999070362189 2.40997747416074 2.40398963096288 2.38798677053884 2.40799410037543 2.48099249138691 2.44699106117489 2.43999410037543 2.38099088239839 2.49199606691695 2.50299946367049 2.61699928489399 2.41099070362189 NaN 2.18498748564485 2.33298820075086 2.35399338526942 0.858767597243812 1.61855355153157 1.33993806206272 1.05928783756185 0.832712427784899 0.7…
2.40011555803451 2.3824693348207 2.3834693348207 2.48725322711815 2.46365122600262 2.45743011551125 2.44613766908364 2.51522611328019 2.47633666852588 2.46640300167329 2.41718189118192 2.50471255636121 2.50886733370518 2.60526533258965 2.44620400223106 NaN 2.21629244642761 2.36429244642761 2.39018189118192 0.861791676858166 1.62464246927437 1.3451521481081 1.06514733370518 0.84004416713147 0.7973…
2.44263839854781 2.43256952208073 2.43753508384719 2.49494834264969 2.56513043460308 2.53038011179625 2.48368144633974 2.55268144633974 2.49385363750745 2.50665561766459 2.46657813163912 NaN 2.51792251397453 2.61094834264969 2.48665561766459 NaN NaN 2.50082049050121 2.43263839854781 0.873013142468165 1.63230465345186 1.35953610845483 1.0675502841113 0.854317485984176 0.793861338792523 1.348569263…
2.47205325402133 2.4770172292422 2.47604855513709 2.57108614621097 2.63009554397944 2.6171080743374 2.52105325402133 2.57207518214776 2.54605012143184 2.55206735067403 2.50005638661082 NaN 2.53000469888423 2.63400156629474 2.51405325402133 2.55901879553694 NaN 2.49802506071592 2.47405012143184 0.885728096159938 1.63678753933336 1.36346577962761 1.08668349125339 0.87182286473549 0.83396585952624 1…
2.50529546459024 2.48777206207331 2.50635762947934 2.62486031036656 2.68973598058837 2.68457020755078 2.55429546459024 2.61900536177445 2.57733690784964 2.59410896992295 2.53525402133084 2.55485494859211 2.5329378351109 2.6349792783703 2.54729546459024 2.57075134044361 NaN 2.51366845392482 2.50533690784964 0.878297484385711 1.62276714816988 1.36707353718641 1.07637840597703 0.861126694628906 0.85…
2.54765587723755 2.56238549506705 2.55758213664559 2.65575419802682 2.73662310364112 2.75542646206258 2.5877296178295 2.64479516502235 2.62064768383844 2.63368045743487 2.57765587723755 2.56590987260983 2.53895083960536 2.62904916039464 2.58668045743487 2.66224620728225 NaN 2.62805775910281 2.55261491024202 0.895179237403359 1.65295813491148 1.38303874174632 1.12515524608416 0.914070751873927 0.8…
2.56707357578922 2.58010649127388 2.59506195855935 2.68410261886392 2.7970851930191 2.81912391711869 2.62006970337926 2.64509874645396 2.68911810850375 2.68408712922408 2.59706195855935 2.59100580861494 2.539 2.63198644656514 2.6050851930191 2.7250755119942 2.65113166193861 NaN 2.57708712922408 0.89569901253546 1.65224413329891 1.38010180067063 1.1216891388875 0.924863019482329 0.879037502295576 …
2.6042330652972 2.63388996293016 2.62635416025028 2.73593032791452 2.84011197034413 2.88170832050055 2.65527343028156 2.69497069289888 2.74876886797709 2.72809178785195 2.62835416025028 2.59393945252346 2.539 2.62514127744525 2.64811197034413 2.76321288280502 2.71762759053184 NaN 2.62109178785195 0.895200293071011 1.6492811529513 1.38101123028227 1.12630473863692 0.916287000456409 0.8777760354149…
2.62979422555516 2.67467076088825 2.66369545382163 2.7528683043553 2.89058845111032 2.945481448399 2.69269545382163 2.71484361142192 2.77677776359957 2.76767899186605 2.66172837773281 2.61185184239971 2.54495061413324 2.63392592119986 2.67181068751075 2.81755552719914 2.81420982613181 NaN 2.64976953262178 0.892383293667156 1.64774226415691 1.37872909586848 1.12864139799019 0.940130645717837 0.893…
2.6580691241942 2.68708593818738 2.71603549620783 2.80805417842248 2.94805791486541 3.00305044197955 2.73309154285178 2.78301120932879 2.83002989154344 2.81305791486541 2.68606725597274 2.62502428687904 2.54801307755025 2.63202615510051 2.7010691241942 2.85107659708006 2.90013077550254 3.00915319416012 2.69206725597274 0.869781453576016 1.62584940354757 1.3537896687353 1.11439555864808 0.92852884…
2.69424086370403 2.73205620892934 2.73461017325342 2.83640500128154 2.97836396688716 3.02944603567592 2.78099465733778 2.78887689681687 2.84567172484499 2.84336396688716 2.72126138090122 2.63773327643655 2.55485637961968 2.64571275923936 2.73724086370403 2.89115879491528 2.96856379619682 3.08931758983056 2.72726138090122 0.854843502773037 1.6046058386949 1.34838346010045 1.10683859793427 0.922692…
2.73664304008863 2.789515554406 2.78358354677007 2.85881302099881 2.99982152004432 3.07164304008864 2.80579602290779 2.83758354677007 2.90449855631499 2.88663454104313 2.76661754295211 2.66576202672576 2.55896600381797 2.646 2.77666853722516 2.91579602290779 3.02849855631499 3.15247305917846 2.77261754295211 0.862769372931823 1.6238512089562 1.35600370744503 1.11922248707431 0.934983591950231 0.8…
2.76603887844768 2.82702990649821 2.80604037377259 2.90203887844768 3.06201644857402 3.10400747662455 2.86202018688629 2.89403663546031 2.92404485974732 2.9230351401354 2.78903887844768 2.71001271026174 2.57501121493683 2.64601196259928 2.81303364481049 2.96703813078522 3.06204112143504 3.17804635507223 2.80803214948558 0.853994228045845 1.62054614206173 1.35248268038456 1.09512985422048 0.925711…
2.81686037868037 2.86612336821567 2.85881654709115 2.95286037868037 3.08351785251862 3.11378084205392 2.88840827354558 2.94192612606419 2.9826850523235 2.96896995765341 2.83986037868037 2.72662743149166 2.58967126308088 2.66164934728627 2.85701378924263 3.01688229447498 3.11579463129654 3.23864122073429 2.85005762083184 0.846449189934376 1.61550308550018 1.34291455562922 1.08186739733283 0.888132…
2.85659407323604 2.90262529837173 2.89463570675029 2.97379183242874 3.09587509945724 3.13775019891449 2.93650039782897 2.98159407323604 3.03248998945041 NaN 2.88058366485748 2.7725212145861 2.59593754972862 2.662 2.90055243972179 3.06648998945041 3.17241713080047 3.31817773809352 2.89355243972179 0.840352346187592 1.60673107331243 1.3360895279688 1.07752257026832 0.87920503645286 0.83489062644747…
2.92210721378898 2.9490214427578 2.93111150234054 3.02703001986092 3.13205360689449 3.14303001986091 2.98707933820385 3.04312222371944 3.07703645268825 NaN 2.94310721378898 2.81112865654678 2.62008362675541 2.66005146261871 2.96311364661632 3.10709220385852 3.17904288551559 3.31503001986091 2.93808791530697 0.839296670279517 1.61340296993913 1.33879206776146 1.05712451991071 0.849639687615343 0.8…
2.97092952207015 2.95878590441403 2.98188670295296 3.04070026617964 3.15646476103507 3.15670026617964 3.02320784633191 3.09877965515997 3.09363603750385 NaN 2.99192952207015 2.86971542648418 2.65816502721472 2.68348617059367 3.01486529339436 3.14907938898033 3.19857180882806 3.32870026617964 2.97812220809752 0.828672935997535 1.58287926280174 1.32151873509158 1.03641409673784 0.831282499701624 0.…
3.02941212785309 3.0302702276797 3.01665538529319 3.07366552101986 3.15304054290668 3.15403040718001 3.07745267075977 3.13662497811318 NaN NaN 3.04942226357976 2.94523982049968 2.7134425350331 2.84336814800599 3.07440199212642 3.17078714973991 3.21780742119325 3.33493918563997 3.02354389229981 0.849128163312578 1.6213096387965 1.34077890718285 1.09364928984962 0.872780954690021 0.802784499341977 …
3.06499904546612 3.07199888183174 3.05299901819372 3.07599994545521 3.15999980909322 3.14200032726876 3.1069992091005 3.17699890910413 NaN NaN 3.08799896364893 3.02799776366347 2.76699855456297 NaN 3.10899907273851 3.18999948182446 3.22399983636562 3.34199980909322 3.05999901819372 0.854119869637944 1.63282969673095 1.34864979082072 1.09992984482006 0.8707900659992 0.806599893092205 1.34456989745…
3.10121101314078 3.08472278840082 3.09018968917162 3.11025366107912 3.12574633892088 3.1204691273217 3.15006174535661 3.19950954870914 3.21444557680163 NaN 3.11442425283246 3.09748599818907 2.82669923788075 NaN 3.14912571726411 3.21055219664747 3.23182940824666 3.34591470412333 3.09523233710995 0.850430391363763 1.6240023422019 1.35458077674684 1.08838162283618 0.843612166623794 0.795854137181464…
3.13371444885372 3.14502628925673 3.13675202827996 3.14392292280634 3.128 3.12299305357093 3.18670776489045 3.26852634971844 3.25698897229627 3.25098897229628 3.17112321633614 3.19541936646325 2.88145696650844 3.22914170990959 3.17178795183081 3.22540856547834 3.2543166060251 3.39118991442654 3.13564670090017 0.860088599805081 1.62056202132471 1.35620408036641 1.0878613305264 0.843372365689587 0.…
3.1611324402513 3.17223848577092 3.16902453778553 3.15403171082913 3.13046246126553 3.12697645973394 3.23087389713606 3.29019771885572 3.31284889740939 3.30168560342977 3.19178419506846 3.26133784395851 3.04740261075504 3.17780093600602 3.21292357739279 3.25309230179221 3.25498451597466 3.36641638057875 3.16943943280736 0.867258483620123 1.62344303521567 1.35866521278223 1.08802513000949 0.846180…
3.19339889492057 3.20246264666433 3.20531075382913 3.16332088960481 3.14129181979513 3.14467365508151 3.26975168254738 3.33513258617138 3.34589702052076 3.3407835473442 3.22784261862595 3.32185031733614 3.11420778542495 3.06794895575801 3.23703675744482 3.2927629178712 3.262082517892 3.36895592391675 3.20630793669189 0.868219521986248 1.61519205102308 1.35670311006507 1.08820283301933 0.850911020…
3.23019250680295 3.25652037177823 3.23425597194814 3.18234414643099 3.17273822797681 3.17822515651733 3.30571022183997 3.34382554318651 3.38419760895138 3.37372051293979 3.26070933363251 3.38448299168335 3.22159013329743 3.22634779135459 3.27866728102577 3.31592810697286 3.2629897378345 3.37641930732299 3.24765377992972 0.883747980573242 1.63217658743905 1.36565086560474 1.08993817030289 0.851516…
3.27034873475187 3.29139178212047 3.27288466057354 3.19885490803354 3.19431779528738 3.20469826490921 3.34446826513004 3.41504636948284 3.42794733490799 3.42626750404435 3.29887753902661 3.41498100321239 NaN 3.35422551565275 3.31838897385276 3.34517147949252 3.28615667403244 3.3522734021387 3.27709416454939 0.879541802012285 1.63178808638398 1.3696165358383 1.09608165508519 0.857809039331018 0.81…
3.29748953345786 3.3278066616454 3.30489291415957 3.22648289697542 3.22150971035963 3.23200031230244 3.37641875881686 3.43462858861955 3.44664932218779 3.46871045440756 3.32795511486428 3.47537387368115 3.40823620063968 3.49051083805379 3.34499990024198 3.36371137828649 NaN 3.36420931798421 3.3182358870044 0.882962656583822 1.63303384752584 1.36954869005623 1.09838795684918 0.882202088618847 0.81…
3.32867487898413 3.36668473113612 3.34866357617133 3.26868423598123 3.24283819693601 3.26028099503585 3.41966850224733 3.46373193233782 3.47477903450855 3.51862798958697 3.3657148469741 3.5206105924187 3.51040095916327 3.57884876765847 3.38767342832333 3.40575089390948 NaN NaN 3.34868473113612 0.888747044485849 1.66406334960023 1.37117924331564 1.10209704682642 0.886495252013399 0.812823739105271…
3.36703978901233 3.41900602863823 3.37675988404916 3.30205524722923 3.27701791458952 3.28171654522988 3.44922317673193 3.50040777017919 3.52918205558411 3.5609667609992 3.39812685327221 3.57680184581561 3.58428606740703 3.68881078482378 3.41811122373013 3.36591153622864 3.34400361718294 NaN 3.38604461192292 0.886869538801841 1.65168297964344 1.36956680425392 1.09923567310634 0.875445669686871 0.8…
3.40975555358934 3.43951202767174 3.42260342556227 3.35398760502723 3.31477290813312 3.31533448622279 3.49951069681086 3.52441443685115 3.56531749329591 3.60072694335853 3.43332243133353 3.60494202908706 3.65461531040979 3.77231367075503 3.46311330163751 3.38807222614962 3.34693726109119 NaN 3.43169557390412 0.874529437850827 1.61449251258035 1.35441447263029 1.08963297644636 0.856423675325169 0.…
3.44374332455625 3.47571888238167 3.45574684404556 3.38079242896183 3.36512318380489 3.35818036224986 3.52630050300122 3.56961454062343 3.59575816590613 3.6458559604103 3.47269621285467 3.62683904893887 3.72397581897646 3.85339951629965 3.49179043625783 3.40586523795518 3.34997430270823 NaN 3.46722845740052 0.872061950772233 1.60926761640503 1.34941288682526 1.07707415164352 0.854279312369559 0.7…
3.48802919652836 3.53202430684842 3.50653009956878 3.43253532430563 3.41803709903177 3.41553462014836 3.56604232376863 3.61003562263034 3.65301760839889 3.68402249807883 3.51503324856602 3.66503807015907 3.79104004376836 3.91704168500949 3.53703050271258 3.44152403987839 3.3620116535276 NaN 3.51452480943379 0.869343340593307 1.61175376580204 1.34478788646585 1.07529562376613 0.843586608591898 0.7…
3.52827397514949 3.56047069751143 3.54282995240054 3.47964888534803 3.45579318146311 3.46166232599523 3.60870604626714 3.64729215046897 3.6770522197149 3.71198073982835 3.55723380588179 3.71509527543311 3.83517591931636 3.96166587699943 3.57677958814199 3.48326378015865 3.36787949219688 3.52163397158921 3.55675152317951 0.864091231117028 1.60710669168822 1.33838541154732 1.07275931363045 0.839620…
3.57616315749127 3.60817046458037 3.58967434747527 3.53263121657834 3.51509136358333 3.51413107028605 3.65767180103483 3.69517046458037 3.70579225759746 3.73781852046034 3.60466614280859 3.77110599758533 3.86529463792179 3.99030463774362 3.62367434747527 3.51229330146733 3.30550767758595 3.57067758572956 3.61011048547321 0.854873183588581 1.59996734091204 1.32728456509886 1.04928331839198 0.81458…
3.63155450933818 3.65452131012009 3.63504456359324 3.58055173730137 3.56455492577098 3.57555911783195 3.69804608911956 3.73309848856077 3.7535361766834 3.77502602411601 3.64605263817849 3.82299673794306 3.90853243436401 4.0499964603212 3.67005159849044 3.63199611329386 NaN 3.58499902832347 3.65254951911435 0.849845591811417 1.59916593059965 1.32305927696003 1.03737990544412 0.807442801038773 0.75…
3.68006046202983 3.67903109029015 3.67620442365296 3.6300458642685 3.62582931703674 3.63338624400978 3.74558779028217 3.78102479550335 3.78243516544801 3.79903573698519 3.69456258377833 3.86621766310032 3.92958165201768 4.01464009382701 3.71856364465258 3.67325322386849 NaN 3.65473759273006 3.69369911928171 0.846707252848952 1.59713108878224 1.31770869492536 1.02745691296213 0.798609090341432 0.7…
3.72712435057594 3.74744640563751 3.72163649909808 3.68654762210512 3.68750725433296 3.69649521189553 3.78617690930413 3.83060314827657 3.81722147510227 3.82826587116487 3.74311222327073 3.89576635915457 3.95579010455833 4.09037964327248 3.76562435057594 3.74046020908125 NaN 3.69170996308843 3.73814464054673 0.850518324577666 1.60306130630894 1.32341261488146 1.03428785632233 0.801941468034377 0.…
3.77857454592702 3.78205923084195 3.76357020775325 3.74707947565286 3.74909529193487 3.75659139742516 3.83204996294234 3.86907172756734 3.85755025871837 3.86254671751758 3.7980597158156 3.92404283960684 3.96351915206191 4.09099628620057 3.82006490849521 3.81311683529138 3.39702709708099 3.56856595182298 3.77906327323968 0.854052358141024 1.60773557478432 1.32819726561006 1.03977931114376 0.807038…
3.82903647356861 3.8217372343216 3.81109256557005 3.80047547164818 3.81376720344789 3.81831961301011 3.86585432824348 3.92796856074249 3.89135187328399 3.89389800287865 3.84319638671275 3.95642349481567 3.97675065469285 4.08705760461883 3.86912650729647 3.90142771313364 3.41366127816946 3.61513458501903 3.82168359727964 0.859198778415464 1.61472942659578 1.33648158876045 1.03915000232605 0.806190…
3.85773484619107 3.86218277863368 3.84721734494928 3.85060763639826 3.88543486575552 3.89191909261568 3.90518758770683 3.96074818780112 3.94067245705955 3.93774264483251 3.88765685977667 3.97342805365746 3.98146402682873 4.10833180163818 3.89976604075682 3.93177383939826 3.48541317441437 3.7186596036459 3.86267747245729 0.871500790572519 1.62269353906183 1.33783517706323 1.04784767666077 0.811255…
3.90804830395148 3.89906192476338 3.8930541292825 3.90406580382047 3.95758986393224 3.96160479471567 3.94155164531552 3.99407490927288 3.96206011446553 3.96106089712916 3.94104882815374 4.00003164798878 3.98550506654332 4.08643853819623 3.94954020225736 3.98606417414492 NaN NaN 3.89955609943237 0.862204563465918 1.62079865149534 1.34360218217018 1.07400871665781 0.827792425626864 0.77538995912030…
3.94037522476786 3.94070118867904 3.92930010144102 3.94865486175519 4.01834435205874 4.03214903206315 3.97582889947956 4.04453466508645 4.02681806609075 4.00171120588587 3.97538648901447 4.02108932641293 3.9909298844588 4.067 3.9764803972619 4.03119367127616 3.64435895110007 3.64146403170911 3.93727631200589 0.868530495883257 1.63005978716333 1.3484323604218 1.09700357845523 0.865645959829377 0.7…
3.97770263173943 3.98167443982875 3.96918235441521 3.99512988038468 4.08248942752349 4.10541702451963 4.0112185875854 4.05988348090776 4.07164479117797 4.0407116547151 4.0097276738976 4.04084349628805 3.98405606713873 4.07691990408753 4.01965441585063 4.09846335738644 3.69558828068355 3.7739020818228 3.9732143927802 0.872751879852772 1.6346094990936 1.35420398991562 1.1060502802588 0.884880524339…
4.02399784098915 4.00099886908956 4.02899722412891 4.07199691569879 4.17299665867369 4.19099655586365 4.03899814941927 4.08799938313976 NaN 4.07999799520421 4.05899748115401 4.04299984578494 4.0039989718996 4.14099671007871 4.05999820082429 4.14999737834397 NaN NaN 4.01199748115401 0.8933897450311 1.6278900092529 1.35494960263919 1.10576955637468 0.902998994003756 0.832558949795438 1.370629722926…
4.04953899758329 4.05404253344222 4.05650353585893 4.11325530378839 4.23095387913132 4.25386522482041 4.07632622723712 4.13907799516658 4.11682976309605 4.11929076551276 4.0796276518942 4.05282269137819 4.01087588396473 4.1459113456891 4.08455672844547 4.19223757292621 4.05577657050951 4.19082976309605 4.03655672844547 0.891975532441541 1.63341035255454 1.3538695039484 1.11752776157969 0.91229226…
4.08478782597117 4.09078176385607 4.10073326693519 4.1458060123165 4.27672720482008 4.31761808674811 4.10483026077694 4.17578176385607 4.20447259598549 4.17764839732366 4.12075145328052 4.0738726955827 4.01298787576978 4.07940616171232 4.11978782597117 4.24567870789921 4.15937560214374 4.29636347791352 4.08570295635965 0.892357514532805 1.63112454907626 1.35499302856762 1.12240156868014 0.9239499…
4.11999841558222 4.12799832504406 4.13299855138946 4.18799809869866 4.33399741966247 4.38999674062628 4.15199787235327 4.19499913988749 4.25199787235327 4.22799773654603 4.1499986871967 4.08399954730921 4.01999968311644 4.08499972838552 4.15499841558222 4.28899805342958 4.26299533728482 4.39799542782298 4.11899850612038 0.888630168853666 1.62276037799681 1.35447002399261 1.12798974830392 0.936859…
4.16223757741987 4.16237942348129 4.1722907696929 4.22925530817755 NaN 4.43714892363148 4.2001311928738 4.23330850045058 4.26673403863484 4.26139715423896 4.1892907696929 4.09676950015019 4.02294680772697 4.08008865378839 4.19920211590451 4.3282907696929 4.35729784726296 4.49229784726296 4.15927303893522 0.875153265995335 1.62251443268942 1.34268276909213 1.12307865378839 NaN 0.887766663228964 1.…
4.19077392233867 4.21656399308172 4.21267703191239 4.2815801414861 4.42964473510362 4.49751554786858 4.24067703191238 4.2855801414861 4.3185801414861 4.29969318031676 4.21678199654086 4.11683851595619 4.02895155478686 4.08495962898905 4.22479814494524 4.35479007074305 4.43240250903791 4.5664105832401 4.19868510611457 0.869553600691828 1.61230308354054 1.34187484452131 1.11328896569742 0.941765643…
4.24008092771368 4.25106936661173 4.25805636037203 4.3160751471627 4.46307081174947 4.54206069578526 4.27507370202496 4.35203034789263 4.35107370202496 NaN 4.26308237285143 4.17504046385684 4.04301011596421 4.09200433541323 4.27708670826466 4.39604913468331 4.50706792147398 4.63308381798917 4.24306503119849 0.858166574670356 1.60425463818578 1.33876004264775 1.10484553381799 0.932385316694137 0.8…
4.29502167020025 4.29816143160021 4.29631866317517 4.36709155090023 4.51114396142522 4.58326625265019 4.32510902107523 4.37263312632509 4.40110902107523 NaN 4.31900420002525 4.20251083510012 4.04987770877503 4.09494758947501 4.33595178950026 4.42940601405015 4.55317890177521 4.68998672985026 4.2872138421252 0.849052297925709 1.5938257079602 1.32521126311669 1.08823577006267 0.908839284199894 0.87…
4.347593062209 4.342655668023 4.34164784229625 4.387843485465 4.54077305392425 4.61078870537775 4.35874175101725 4.44840524476699 4.4317652281975 NaN 4.3696087136625 4.21391391700575 4.061906091279 4.095 4.388593062209 4.485561759302 4.601624365116 4.73068697093 4.33264784229625 0.851400200911322 1.59058410323839 1.32112036381979 1.08867420896221 0.918381429703429 0.864095736104701 1.316479581247…
4.37201763334777 4.38001348432477 4.37901504020839 4.45400596422057 4.58500414902301 4.64199896274425 4.41601400295264 4.49101685540596 4.51501115049933 NaN 4.39501633677808 4.30000155588363 4.08800337108119 4.22697484654803 4.4180171147199 4.54701037255751 4.6490075201042 4.7680116691272 4.36501581815021 0.839689229837605 1.58773944506817 1.31710865416066 1.05003953582805 0.86680875010682 0.8326…
4.43881061733619 4.43109047208062 4.43598552655146 4.47659770880489 4.60072014525558 4.63806996368611 4.46905549023756 4.55486309010077 4.55724789037436 NaN 4.45689807194383 4.30589505447084 4.10077261802015 4.13169661938808 4.48284559917925 4.58630036313894 4.67749276327573 4.8122129085313 4.42493305378688 0.836771948036934 1.58563743057207 1.31201077788272 1.04828130874953 0.862074306241758 0.8…
4.4757166502545 4.46374813355955 4.46874813355955 4.5127166502545 4.60992916256362 4.63105509578385 4.51464581281812 4.60362220033933 4.59867729612318 NaN 4.49768516694944 4.36552775042416 4.12778748769087 4.13099212917374 4.51872452108076 4.64057497538174 4.71173239190702 4.82887406677978 4.4617166502545 0.837940318883695 1.58258392731184 1.31536268823286 1.04966874471844 0.848834367156261 0.809…
4.52501340450981 4.51201983867451 4.51601823013334 4.54901179596863 4.62200428944314 4.64499678291765 4.55602948992158 4.66301233214902 4.67801018742745 NaN 4.54401501305098 4.4280209110353 4.19801554923138 4.33393994779606 4.57001286832942 4.65902412811765 4.72300482562353 4.8330069703451 4.51101769395295 0.843281404792628 1.58869482562353 1.31602583900447 1.04172145841067 0.832288187710274 0.79…
4.54956378877317 4.54835440738429 4.54940675273151 4.57061613412039 4.62986041240741 4.63910469069444 4.61004033530098 4.68559868567132 4.69666847946761 NaN 4.57151144342595 4.46631951048615 NaN 4.22395422629619 4.59358123722224 4.70321481979171 4.73184296395834 4.84577317016205 4.54342420118059 0.845854285063428 1.59753296395834 1.32671998638959 1.04439254021852 0.828968975757867 0.7910367414567…
4.60059001890857 4.59363825197815 4.58868648504773 4.59579902887675 4.63892765039563 4.64197588346521 4.64968648504773 4.72865432966801 NaN NaN 4.62556590237378 4.6058745617098 NaN 4.44717518220088 4.64459001890857 4.71689549501591 4.73596784462028 4.84897588346521 4.59161413544336 0.860204079856109 1.6075897723276 1.33463737739799 1.04878478985921 0.829892041543519 0.780484327483316 1.3181489533…
4.62627339375108 4.62802187620338 4.61718955456852 4.62321750096271 4.639 4.642 4.69082625144406 4.76399392980919 4.78018348437771 4.74335116274284 4.64835723293365 4.6604629483196 NaN 4.32068892403296 4.67027339375108 4.74032928653946 4.75252491129879 4.86163669687554 4.61921750096271 0.864441507288638 1.60934193220199 1.34209732794022 1.08404722267459 0.833214702795815 0.783821628692454 1.32108…
4.67616053348709 4.66636200545019 4.66126126946864 4.64563063473432 4.64489926401845 4.64691605334871 4.73919411214761 4.79646274143174 4.8006810027251 4.79219411214761 4.69226126946864 4.73180795755167 NaN 4.59524861953695 4.72212695482658 4.75574816004613 4.77069779205535 4.87281531736716 4.66916053348709 0.878669073110796 1.61692139373022 1.35212244248402 1.0713442111571 0.839219096125149 0.78…
4.70979835607006 4.71868225804979 4.69181668733642 4.65892056451245 4.65593278535669 4.65793278535669 4.76186557071337 4.82085334986913 4.84373725184887 4.84368836847191 4.72977391438158 4.80058449129588 NaN NaN 4.75182279775854 4.79674947269311 4.771 4.87200611042212 4.69981668733642 0.881931424316757 1.6314017655046 1.35636494726931 1.07142804466492 0.844418653534528 0.795215271710086 1.3446509…
4.74693959140801 4.76468844200464 4.72699540238653 4.67844189021474 4.67835817374695 4.68133026825769 4.81740938711201 4.83849770119327 4.91204661575159 4.90524195417643 4.7640233078758 4.83599540238653 NaN 4.67745108544167 4.78991168591875 4.81158141766106 4.77488837804295 4.87491628353221 4.74374425298317 0.885945308439129 1.63937368648208 1.36195038060142 1.07335474713126 0.853820991083505 0.8…
4.77947649712945 4.79059101338238 4.75947649712945 4.69768917017061 4.6996564512412 4.70462373231179 4.84555829445297 4.9019529942589 4.93072188910002 4.94241105927063 4.79844377820004 4.8999529942589 NaN 4.84813709367668 4.82444377820004 4.82970552963532 4.7533599082235 NaN 4.78926382408829 0.890594582867711 1.63838028573623 1.36719542156748 1.07883969575483 0.860837774072126 0.801860695831649 1…
4.81975014823075 4.83969393158266 4.79279387229037 4.72781261117306 4.72285633523268 4.72586882782114 4.88276888711344 4.94076264081921 4.95485008893845 4.98275014823075 4.83676264081921 4.96161897605189 NaN 4.94540660204802 4.86574390193652 4.85981261117306 NaN NaN 4.82279387229037 0.892876133226806 1.63314279304471 1.36756818857467 1.08353107965771 0.867558462143362 0.803112254595153 1.35401408…
4.85499290505449 4.86721670393127 4.83674113131811 4.75618872907167 4.74535657822926 4.75418872907167 4.91799290505449 4.96335657822926 4.98610480449288 5.02674113131811 4.87199290505449 5.01448935758173 NaN 5.04903466488266 4.90099290505449 NaN NaN NaN 4.8609089804757 0.894367478213412 1.63435419217972 1.37040831340998 1.08735089804757 0.871769987852327 0.799756793014208 1.36028068114998 1.11301…
4.89042758789799 4.91521497768867 4.87144394252947 4.79339487863501 4.78632946010907 4.78155842494987 4.95637852400353 5.01416591379421 5.03421497768867 5.07521497768867 4.90250936105542 5.06026404158312 5.08633182758842 5.19856315990857 4.93839487863501 NaN NaN NaN 4.8974112332665 0.889019623380544 1.63364242951993 1.36242410797819 1.09181754898252 0.877732853488972 0.80320112332665 1.3497087561…
4.92777067127508 4.95475827512779 4.91274587898049 4.83077067127508 4.81780785971696 4.82274587898049 4.99476447320143 5.04580785971696 5.08965910594944 5.12370249246497 4.94076447320143 5.11069009631767 5.18539258878264 5.31031821189888 4.97278926549602 NaN NaN 4.82737597234953 4.94172728475955 0.886803263877604 1.62807464723168 1.35565140313196 1.0850228286889 0.862008673332453 0.79821148621412…
4.97464344734735 4.98318041610569 4.9440956315649 4.87375649340174 4.86269997037454 4.85701084702411 5.03775649340174 5.0761238930785 5.10846303124166 5.15120867761929 4.98278475491533 5.15084127794253 5.26762603285786 5.4042868946947 5.02255866280656 NaN NaN 5.05533028279113 4.9750391085377 0.883408350067317 1.62149048260164 1.35062498156475 1.07034561839477 0.856448829706415 0.790678178884968 1…
5.00846930748547 5.04303510451903 5.00108334929308 4.92911551247578 4.90434065475467 4.90326024679792 5.07835673634602 5.14882604383148 5.17787428860553 5.21792253337958 5.02237281793737 5.19332457316332 5.33198685974498 5.46997077815363 5.06040498112007 4.90775877612976 4.85719003775987 NaN 5.02617983884117 0.871276677862205 1.61532761525949 1.34193958821291 1.06555140226559 0.836503400802039 0.…
5.04180506194293 5.07183459801218 5.03182278358448 4.95783459801218 4.93979324751523 4.94972826816287 5.11776961865983 5.16590548457839 5.19291729900609 5.24285822686759 5.05580506194293 5.23177552587368 5.37574598980442 5.52368691766592 5.08784050522603 4.92987004129529 4.8599763711446 NaN 5.05781687637063 0.863485131113819 1.60473238017826 1.33504016905418 1.06050953606925 0.84223402506765 0.76…
5.09839420221818 5.12256031923009 5.08256031923009 5.01244957455548 4.99542188838683 4.99278180857931 5.15494792559122 5.21850494689279 5.23675412241066 5.28189255325392 5.11044957455548 5.27575412241066 5.398363218121 5.53955702130157 5.14536651604953 4.97180949474796 4.87847396279561 NaN 5.10564337773605 0.852909841206502 1.60056683563171 1.32493655184555 1.03777647203803 0.820995773370107 0.74…
5.13345497923189 5.16532673905116 5.12237482911894 5.0592626189608 5.05308628871229 5.04910231873488 5.20815040880266 5.24558321941262 5.28916643882525 5.32334276907375 5.14348703927708 5.33013437878007 5.45213437878007 5.58624658893821 5.18439085914153 5.01235879909635 4.86916030022591 NaN 5.14537482911894 0.850425586650153 1.59663219648765 1.31908072992787 1.03047836295272 0.811229239510326 0.7…
5.18371836180335 5.20676905667874 5.16078595497054 5.11369583074761 5.10471272903941 5.10170709627548 5.25573526009514 5.27980848602627 5.30292677406887 5.34885918090167 5.19073526009514 5.36281975155414 5.47487607919347 5.5989324068328 5.23770146351155 5.05675215838694 4.91175779115088 4.94290424301314 5.19472399456728 0.845815910714092 1.59615236576085 1.31729957569869 1.03141408559787 0.811716…
5.23600804481522 5.24400957716098 5.20200842790166 5.16500919407454 5.15901302493893 5.16001302493893 5.30700555475337 5.35500804481522 5.35200363932117 5.36800459703727 5.243007853272 NaN 5.48500268160507 5.60900210697541 5.28600900253132 5.11401168413639 4.93900708709912 4.95400287314829 5.23600842790166 0.844061777521077 1.59973194416368 1.32079219700073 1.03410004597037 0.813829622659858 0.75…
5.27241104276936 5.27635560004732 5.26939350723321 5.24597113173381 5.26019778022198 5.26515858176184 5.33000542452426 5.36189144353929 5.36457840278245 5.38548556586691 5.29290511111488 5.42641158383145 5.48689685047703 5.6159378532038 5.32534760469892 5.2282885534436 4.9753511851625 4.96873696695777 5.27590820665576 0.857418394514559 1.59922758168145 1.32957831113712 1.05212075012325 0.81689339…
5.32540351395759 5.31600015208297 5.3184349024792 5.31520275060393 5.3337333496493 5.33032484528451 5.38341198790579 5.40499438277501 5.41643305673644 5.42059745173676 5.34640888852744 5.46741007274178 5.49145229039979 5.62143514513434 5.37543945286219 5.34707297145137 NaN 5.25773620596871 5.32442952790935 0.859044393119931 1.59964605968625 1.3299500345706 1.03919080454912 0.8185510254926 0.78316…
5.35900189735653 5.35100111222645 5.35899982683679 5.36850163158237 5.3825070905555 5.38800380941598 5.41400052702119 5.43700155430197 5.43550140991698 5.44850022229302 5.37800242249483 5.47950105090424 5.49650022870304 5.6225 5.40700189735653 NaN 5.12900264541548 5.26950294247838 5.35450163799238 0.860016204112324 1.6011359420107 1.33921949388506 1.0511086919135 0.836398280947899 0.7641286901041…
5.40473620762597 5.39495203924714 5.39193736830977 5.43173120577984 5.47213627199408 5.45323356445357 5.44835191893773 5.47289164920809 5.4697722576364 5.47941316212156 5.42820996054718 5.50149098329293 5.50399210411852 5.62723997162396 5.45073620762597 NaN 5.20012390889332 5.34400931840715 5.3973411959411 0.869135288442386 1.61603704706401 1.34608943328298 1.05286859872653 0.841740973712505 0.80…
5.44603375776962 5.43554653930009 5.44243220567254 5.4873632641103 5.53679610613549 5.55725534160402 5.48359293814737 5.51697178702245 5.4971767514629 5.51856133439452 5.4715179558932 5.53165304864826 5.51337784209309 5.59346980940525 5.48856141105337 NaN 5.295402985913 5.35611376371676 5.43952585683141 0.875095585658901 1.6257003583338 1.35037953048497 1.05485271851352 0.84144899895295 0.7923821…
5.47151507808971 5.45802423484554 5.47501492873935 5.54151625493331 5.60654256631648 5.62353575845872 5.51251596581087 5.54201670178711 5.54802834242395 5.55352407352233 5.50001478178356 5.54400532034058 5.51500103467696 5.59151318562371 5.51051551895708 5.60101759429742 5.45801837098135 5.53500355567381 5.46301861819881 0.876838481438084 1.61728304349032 1.35216416239414 1.09125979475635 0.86839…
5.50837086642822 5.51368230366778 5.51089066156861 5.57891067554641 5.70736772602801 5.70458472852518 5.5518472085482 5.58175257702814 5.60047837748381 5.60315908346257 5.53587086642822 5.55645702842187 5.51750008753496 5.63601580109833 5.54735914690691 5.645457860004 5.52067154667906 5.54786115985903 5.50526872826631 0.885430801756783 1.64139859750562 1.36093068042302 1.10212383185074 0.91848814…
5.53673115600666 5.53775986872771 5.5516249211734 5.61956061922033 5.74125220753287 5.76541409478765 5.57180052101773 5.59937699201467 5.63463554319569 5.62545612392702 5.563734346309 5.57036906438841 5.53288597075619 5.64144977680296 5.5767134279985 5.6935051997496 5.60381462907172 5.65447993610373 5.53224072691368 0.891481915484517 1.64055478371625 1.36140462989304 1.11670632771847 0.9126260556…
5.57544255359015 5.58961633467536 5.59785912835353 5.65865308890314 5.79581494963993 5.82999307827803 5.62199311664196 5.63876200423867 5.66982131994215 5.6719096006415 5.60640721829205 5.58426642851942 5.53647938454578 5.6459911565845 5.61049359133385 5.74912066304629 5.68683885331746 5.75081330567266 5.57191073155295 0.881396889752165 1.65143024692769 1.35727645560442 1.12136797359155 0.9199725…
5.60832215871812 5.619355609984 5.62534661149652 5.72223491494893 5.84316830488376 5.88761239766366 5.64801586465011 5.67093709111662 5.7204707152468 5.73068952976043 5.63488318072072 5.60588271538983 5.53657519024429 5.64852992294838 5.6482859448814 5.79115372628289 5.74855424817532 5.91849627326097 5.61173438669716 0.883956575449194 1.63493248556649 1.35680091847908 1.09112667415077 0.904883052…
5.63569610006088 5.65811424271703 5.67149367084442 5.76750270919053 5.90387219962491 5.93647950431689 5.69797046597078 5.70961424271703 5.78582354740314 5.77850886182969 5.66516187048108 5.61243032282364 5.53897237273281 5.65047628289749 5.67520001022556 5.83105257942906 5.85093605987456 5.98016810861103 5.64414892197029 0.87967781982086 1.63213731292457 1.35167955521141 1.08915051505831 0.911743…
5.68079291154893 5.69552846044017 5.71485179877174 5.81119955612519 5.93702343585065 5.97878497779455 5.7320352484915 5.76298367726429 5.83539517044865 5.83015653641113 5.70636942974229 5.63727273682598 5.54598642389734 5.65166308556577 5.71733998613089 5.8581038329305 5.92321796738633 6.07880993456276 5.68833610724441 0.870343719479703 1.62420175134145 1.3447927600115 1.08356867941197 0.89964915…
5.71488349425552 5.73377001094325 5.75033715524978 5.85777887444013 5.97780177522468 6.02873739367583 5.77918534344265 5.81557948112949 5.856026053054 5.86246219085418 5.74037437108412 5.65600051934903 5.54952992847219 5.65455401587968 5.75432704925512 5.89831306784228 5.99529534084851 6.12637186800096 5.72634627842118 0.861645827300541 1.61583422434011 1.3376432087052 1.07973076350751 0.88848392…
5.75510386421114 5.77308649752038 5.79207315298027 5.89564453825017 6.03688513908784 6.0631741524059 5.81562269275234 5.83088629645297 5.89215212452041 5.90410889155579 5.77961172475016 5.68914417210025 5.55395201395951 5.6574574979606 5.79362013382675 5.93759911113527 6.06774328323553 6.20713652554003 5.77005743190223 0.853083424070905 1.60436644305257 1.32891918386392 1.06910750185354 0.8903672…
5.80400980995077 5.83900530547761 5.84150919598456 5.95050826552617 6.07400634020907 6.09200881509206 5.86600951431321 5.87450953516783 5.94300983447835 5.94251193030533 5.83100881509206 5.71551177881359 5.56300539689529 5.66649339786337 5.84151050917193 5.98101260867188 6.09500832809001 6.23600530180464 5.81650907085688 0.830568769188354 1.60454916173454 1.315363608605 1.05551880043761 0.8646780…
5.84586084395738 5.86356770182505 5.88080027720132 5.98631374648301 6.10223973295105 6.12974259993502 5.90681663597277 5.91535219799388 5.98556963565348 5.99355138806516 5.86888487052522 5.76532337061362 5.58453942967797 5.64091912146841 5.88631952546253 6.03515522965027 6.1307012589344 6.25968683399138 5.85579069808228 0.825217714813131 1.60066830311164 1.3094934744916 1.05032766868867 0.8568049…
5.88931937983417 5.89330722590264 5.93553815060176 6.0194409191495 6.10664753598555 6.15672045957475 5.9354044573549 5.92231937983417 5.95993923034234 5.97891492247927 5.92827076410804 5.83835584162877 5.62479338316394 5.76667522146293 5.9243679955603 6.08547738094409 6.15187846068467 6.27895138427387 5.8964044573549 0.841620358246318 1.5810020060837 1.31750438233498 1.0661834435226 0.86118492885…
5.93389772310564 5.93290934548 5.98787912730667 6.06190237205539 6.12894886155282 6.16597907972615 5.96393491470359 5.94195583497744 6.00788842520616 6.01491631890462 5.97988145178154 5.8459837286759 5.67388610073129 5.68718828246461 5.97189074968103 6.1318930741559 6.18492329232923 6.30094886155282 5.94389074968103 0.841730325426482 1.58899242696997 1.31911649004294 1.04375211472662 0.8318579444…
5.98839289342298 5.96752385789731 6.02139289342298 6.10443319018431 6.14323170637766 6.177060445142 6.02029215151965 5.99949363532631 6.03451378370697 6.05442311599398 6.02540296761331 5.9537354158943 5.7116447481813 5.73189394778257 6.02539289342298 6.16520148380666 6.218 6.36 5.98832237409065 0.851613016792721 1.59148216244841 1.33060795861036 1.09282327369064 0.85468432797811 0.785760296761331…
6.02644921091573 6.01826561455431 6.05944921091573 6.1463927197276 6.16567517566825 6.18291526321781 6.04859043888606 6.04730798294541 6.08427973735134 6.09540684252464 6.0644350881187 6.02496903581663 5.77409614098992 5.91534491415789 6.06344921091573 6.18471754405935 6.218 6.36 6.01954807049496 0.855779695656671 1.6120325738945 1.33137884299034 1.03986644419495 0.822170571597123 0.7896635088118…
6.06989006865016 6.03196676494075 6.11485939013393 NaN 6.18894119951055 6.18698977382792 6.10784916396185 6.07991819062338 6.13786450321997 6.14587217284903 6.10390029482224 6.09382615507468 5.83185427704789 5.97984149433279 6.10290029482224 6.20195653876867 6.22498210419886 6.36598466074188 6.06189262519318 0.844319528071875 1.57541461765715 1.33212810815817 NaN 0.823874426736218 0.7732921062635…
6.11735665969853 6.0982278659185 6.13331703084314 NaN 6.2309801855723 6.18409907213848 6.13852508233394 6.12738638134007 6.16858452561703 6.1924953606924 6.15131703084313 6.15678266989399 5.91585202039092 5.89646689624814 6.15738638134007 6.22819814427696 6.22813870099387 6.36959380423223 6.10536656691237 0.865915176895147 1.62123643340301 1.33899575397366 NaN 0.85186780005135 0.787060470216747 1…
6.15249554614507 6.12067771003713 6.1645515965734 6.22494394957167 6.22902802521416 6.19385987392919 6.19025733182469 6.16545350832383 6.2261732561822 6.24129936964593 6.1825515965734 6.23389300404057 5.999794915791 6.13951086083674 6.19545350832383 6.24771974785837 6.24180382350086 6.32957451689034 6.14148153353799 0.870366102511709 1.62088504453855 1.35631141635038 1.0667092863488 0.83293184457…
6.18901414756393 6.1770090387214 6.18202043537012 6.24498585243607 6.20800117896366 6.21100550183042 6.2130180774428 6.20501571951548 6.26301847043068 6.28401964939435 6.22001414756393 6.30102082835801 6.07003261799461 6.0780840994078 6.22901571951548 6.27200628780619 6.24500117896366 6.32499607012113 6.18001336158815 0.877232275399865 1.63785069951844 1.35975275877497 1.08658101938035 0.87819888…
6.22520350611326 6.2003052591699 6.23418002463866 6.20914088884764 6.21110958021484 6.22513306168944 6.25933656780271 6.24540701222653 6.31036004927732 6.33433656780271 6.25620350611327 6.35440701222653 6.15369661708002 6.29192172841797 6.26920350611327 6.28811740737304 6.24803130863281 6.31504696294922 6.2143052591699 0.882984151615432 1.6394353385755 1.36674714469805 1.11427867639329 0.87518551…
6.25066404814707 6.2384960722206 6.2567028118224 6.22676741794797 6.22481910284842 6.24178033917308 6.30144438732015 6.29632809629413 6.35540562364481 6.37644438732015 6.28166404814707 6.40532809629413 6.24085001096496 6.28212921225113 6.29466404814707 6.30280618162331 6.25194831509955 6.32092247264932 6.2524960722206 0.878499179211017 1.61508135086856 1.36388772997733 1.07282695545903 0.85210455…
6.28399458340552 6.27199458340552 6.28999458340552 6.25199589651934 6.24199720963315 6.26199671721547 6.32799573238011 6.32099606065856 6.4049919571779 6.41699343443094 6.3119950758232 6.45899130062099 6.31998719714033 6.40098046743204 6.33399359857016 6.31299835860773 6.26199835860773 6.32699901516464 6.29499310615248 0.873750769812973 1.60507159050911 1.37061888877744 1.07989874925909 0.8595387…
6.32035901748581 6.32624975129448 6.31735901748581 6.26615609455905 6.26917950874291 6.28214048510314 6.37128097020629 6.37025755602243 6.43239023639762 6.45636682221376 6.34838243166967 6.50635901748581 6.44076486333933 6.53479608225114 6.364327798574 6.3261482898311 6.26507804727952 6.32768681605981 6.32928097020628 0.884547064048041 1.6390063516743 1.37242850869196 1.08162277144767 0.860944088…
6.36544472443184 6.35761372134389 6.36244472443184 6.28575857583993 6.29172236221592 6.29978271825594 6.40656543651188 6.40260165013589 6.48139643959983 6.50243265322384 6.39640851080783 6.55144472443184 6.53681702161567 6.63476873678365 6.40549300926386 6.34477064704793 6.27487928791997 6.4139377336957 6.36456543651188 0.880410940497774 1.63603657576025 1.36345057226531 1.07694757966218 0.857690…
6.3859871903448 6.39497630213788 6.38598526889652 6.33496861634476 6.30898911179308 6.32298526889652 6.4469743806896 6.43198142599996 6.5119807855172 6.53597886406892 6.41298975227584 6.57498526889652 6.63393851365503 6.75692250158603 6.4359807855172 6.35799167372412 6.27899743806896 6.36902946220696 6.40797245924132 0.87865109522552 1.62808507262346 1.36116139625242 1.06749602053794 0.8513540350…
6.43827534135968 6.44136712181291 6.43930593484409 6.361448704438 6.34527534135968 6.34640791312545 6.47750989140682 6.4823365283285 6.56530593484409 6.5823365283285 6.46627534135968 6.60836712181291 6.72149969357868 6.85854048489123 6.48230593484409 6.38417336307832 6.28507138479695 6.36603059348441 6.43849969357868 0.874819743092567 1.62235628808785 1.35412749957038 1.06686274336171 0.848176804…
6.46462379675307 6.47649839567076 6.4685819963923 6.40438692804203 6.37162379675307 6.38544266185639 6.52630332732049 6.51454019603153 6.5945819963923 6.61454019603153 6.49262379675307 6.64349839567076 6.76931726077408 6.91026152695972 6.5115819963923 6.40076313128897 6.29190246582487 6.36895819963923 6.48631726077408 0.867139656279754 1.61243170322301 1.34623272163954 1.05277119906984 0.83734466…
6.50701886353262 6.50702169306251 6.52101414764947 6.43802357941578 6.42501273288452 6.42201414764947 6.55301886353262 6.5650122612962 6.64301037494294 6.65601697717936 6.53501886353262 6.6980183919443 6.82201084653126 6.9560122612962 6.55401697717936 6.41401744876767 6.29800943176631 6.43797028993612 6.5270122612962 0.836846677690547 1.5673744164548 1.32609996698882 1.03929644893998 0.8202884248…
6.54730867213569 6.5532928427954 6.55126118411481 6.48826118411481 6.4524669655386 6.45236407482671 6.59326909878496 6.59139573350729 6.66537198949685 6.69221369609394 6.57533241614613 6.73731658680583 6.84530867213569 6.98226118411481 6.59031658680583 6.45139573350729 6.3181028907119 6.37507914670146 6.55341947751773 0.850993430823779 1.59791654506075 1.32601749482117 1.03174483134894 0.81686246…
6.58552485815799 6.5895492244063 6.58359795690291 6.52059795690291 6.51028119567491 6.49743957628891 6.62658577377876 6.64039084379229 6.71142739316476 6.71867105564784 6.61648830878553 6.77651267503384 6.88352485815799 7.01459795690291 6.62951267503384 6.5003908437923 6.330841619386 6.38487816875846 6.60535429441983 0.850180111993048 1.59625071131106 1.32446924933616 1.02862874233481 0.806024745…
6.62598554544682 6.60999277272341 6.64297867953405 6.57398084771703 6.54998590681065 6.55997759544256 6.67598229317235 6.65899349545107 6.73499168863192 6.75298771362979 6.6609840999915 6.80898843635745 6.8939963863617 7.02099783181702 6.66498735226596 6.53998590681065 6.35499132726809 6.39199747045319 6.62899168863192 0.831386790026358 1.580725604753 1.32158103711419 1.02946968199983 0.807189530…
6.67541342805731 6.67327225750116 6.6765041805577 6.62348401333539 6.60971593639193 6.61645376250193 6.70647392972424 6.71630250833462 6.78320167222308 6.78633275916808 6.71130250833462 6.85517142138962 6.939 7.07279832777692 6.70847392972424 6.60664535111386 6.37879660528117 6.41682513361887 6.68231259194577 0.852647761866955 1.60758275451129 1.33439522122558 1.03380567624489 0.807347038789217 0…
6.71551703229294 6.69968194809535 6.72541101499139 6.67043457439173 6.67916364128777 6.66046991349225 6.7524463540919 6.74564660899483 6.80276440599656 6.81861126989431 6.74064660899483 6.87179974509707 6.939 7.05323559400345 6.7544463540919 6.66924609918897 6.45606940368639 6.59386787426882 6.71263482929466 0.859220840414842 1.61173005407127 1.34751203422069 1.04405654874219 0.814820003090684 0.…
6.7579894171863 6.7199949605649 6.77498765338401 6.72498639352524 6.74298412577944 6.73298185803365 6.78699143296033 6.78299067704507 6.83099294479086 6.84899244084735 6.78998765338401 6.90499168493209 6.94299899211298 7.05899848816947 6.79099092901683 6.74398135409014 6.49798966915805 6.63798941718629 6.75598916521454 0.85118204601065 1.59483427092125 1.33313366366932 1.03061341925671 0.79919396…
6.79533850868032 6.78923593029234 6.7984103135519 6.77757443897266 6.80260521248905 6.80261547032785 6.82027696164753 6.81330773516393 6.86513335190437 6.87933850868032 6.82733850868032 6.91413335190437 6.949 7.06303077351639 6.82834876651912 6.78785140062019 6.5568308849426 6.6908308849426 6.79230773516393 0.867189093508439 1.62528272529142 1.34770951496461 1.04461868319489 0.812568272881335 0.7…
6.8275927897011 6.81171618676138 6.83750641175891 6.83230897646248 6.8602719573444 6.86125961763837 6.84666682793727 6.84262980881918 6.87783958382165 6.9115927897011 6.8595927897011 6.92683958382165 6.949 7.06596298088192 6.86158044999508 6.86897580439975 6.6360004838118 6.7700004838118 6.82162980881918 0.878536736013025 1.63030657391102 1.36671999271777 1.05592722960127 0.823837723189507 0.7956…
6.86800119772795 6.84900139734927 6.87400119772795 6.8830017633217 6.92400209602391 6.92400209602391 6.88000109791728 6.86300119772795 6.92400089829596 6.95500109791729 6.90600109791728 6.95000043251287 6.95300009981066 7.06600009981066 6.89500133080883 6.9300017633217 6.70100209602391 6.84400196294302 6.85800099810662 0.882840318728715 1.63559024553423 1.36340050670546 1.05261044116313 0.8210504…
6.90423981979052 6.8911838618394 6.91021583781146 6.93639170565784 6.98750362156008 6.98752760353913 6.91320784381845 6.89921583781146 6.95131975972069 6.98829577774164 6.93923981979051 6.96308793392319 6.9560479639581 7.069 6.93526380176957 6.98345565760198 6.76489532721792 6.90389532721792 6.88826380176957 0.892437826604428 1.64298526852666 1.37865246312038 1.06597791890573 0.836056217641012 0.…
6.93364751931261 6.91372976480633 6.93668276738135 6.98442428154393 7.04925979055648 7.05222454248774 6.93869451673759 6.92568276738135 6.99053002575014 7.02456527381888 6.96864751931261 6.97387075708129 6.96192950386252 7.069 6.96761227124387 7.03933028669396 6.87468407210041 7.01368407210041 6.92061227124387 0.894623798935571 1.64485755872957 1.38140698430895 1.07921138369067 0.852759790969562 …
6.96601307324165 6.92402614648331 6.98901005633973 7.03701357605864 7.11902312958139 7.13203670564003 6.97901156479069 6.96201156479069 7.02101960986248 7.06101357605864 7.0010150845096 6.98700502816987 6.98099849154904 7.07599798873205 6.9940150845096 7.07902866056824 6.9330417338099 6.97905530986854 6.94701960986248 0.883991241957957 1.62962903961956 1.36055133749318 1.07287562252378 0.85069844…
6.99235500707562 6.97645362015218 7.00932542315265 7.06438459099859 7.1656508463053 7.20527611661437 7.00236486838327 6.98546348145984 7.06026625530671 7.08842403622921 7.03128597792203 6.99719722615312 6.9781577809225 7.07218736484547 7.02442403622921 7.13629583922968 7.01688751768905 7.08972973676655 6.98636486838327 0.886553090744273 1.62793477928075 1.36339194112625 1.104013722502 0.887610813…
7.02758095215622 7.02146454997739 7.04161587280987 7.10254603150257 7.23023174561974 7.23267407389928 7.03856931193834 7.03145290975951 7.08668571411716 7.13049947063104 7.0596624336814 7.01676719564234 6.99381375651387 7.09077883586023 7.06649947063104 7.16565079346352 7.10495238039055 7.16213862387668 7.02256931193834 0.895790116343187 1.64924647605451 1.38144523798006 1.11232117455018 0.911505…
7.05095789945814 7.04795240808311 7.07493959487472 7.1459212902913 7.27991030754125 7.27492312074964 7.07193959487472 7.05196339083316 7.12692678166632 7.15695240808311 7.08994508624974 7.02598352587492 6.994 7.13192495120798 7.08097437358321 7.22489200295783 7.19483708920757 7.33468516116519 7.05194691670808 0.895231226407089 1.64761345956627 1.38010285551501 1.11358785836374 0.915143849659971 0…
7.08722225640343 7.09128023633476 7.11425124636909 7.17644451280686 7.30967643253218 7.34195666886694 7.10534787958798 7.09826090969098 7.16735754290987 7.1903285529442 7.12618360311588 7.0461642764721 7.00136720623175 7.14056047266952 7.12022225640343 7.25826090969098 7.31872474914162 7.42989868893561 7.0912512463691 0.889466658463177 1.64114395580936 1.37463313288884 1.12086490060739 0.92308332…
7.10968374227818 7.11960124026379 7.13964249127098 7.22136748455636 7.3780374764988 7.4386387167626 7.14050498791367 7.12462874093525 7.20349123757794 7.22353248858513 7.1447387436211 NaN NaN NaN 7.14268374227818 7.28462874093525 7.39196872482015 7.52072121877698 7.11664249127098 0.884075901853237 1.63750128875228 1.3698966891283 1.10316915608345 0.918366414121582 0.875807659757075 1.360870277692…
7.14299568277033 7.13599790679774 7.18899358956806 7.2579952902949 7.42999332791778 7.47899489781948 7.18099476699434 7.16699450534405 7.21699829927316 7.2529962060709 7.17899555194519 7.07599829927316 NaN 7.19000104660113 7.17699555194519 7.30799699102174 7.4459930662675 7.58499175801608 7.15999437451891 0.860523071774324 1.59940497789664 1.33750422957683 1.08612219786238 0.916770200162467 0.884…
7.18032216821839 7.19526176167744 7.20542284578663 7.28135237148886 7.45033223597521 7.51329196494791 7.20443291354345 7.19043291354346 7.27023155840696 7.29029196494791 7.21533223597521 7.10323155840696 NaN 7.20539593459053 7.21333223597521 7.37036243924568 7.50633223597521 7.64536243924568 7.18939264251616 0.865013620561783 1.62248590130977 1.34391429429935 1.08237741147329 0.913574857782671 0.…
7.21159152834765 7.22066811678247 7.24646388095629 7.31555323413024 7.48257876360852 7.54162982256506 7.24645111621716 7.23245111621716 7.29270641099987 7.31862982256506 7.24757876360852 NaN NaN NaN 7.24557876360852 7.40554046939111 7.53857876360852 7.68054046939111 7.2275021751737 0.859541482539161 1.61529394848004 1.34238991299305 1.07533203376917 0.901428665707459 0.872194377788719 1.342508511…
7.25800270111319 7.26900163703829 7.28300261926127 7.37300106407489 7.51500229185361 7.5760005729634 7.29000212814978 7.27000270111319 7.34300204629787 7.36800212814978 7.29600270111319 7.17800270111319 7.03399975444426 7.11899950888851 7.29300237370553 7.45600302852085 7.56300098222298 7.7040005729634 7.27000163703829 0.85157987558509 1.60878996725923 1.3427899017777 1.04003992551476 0.845491414…
7.29149244131599 7.28932829421066 7.31540010856924 7.38631803501657 7.54292818564142 7.58303077758225 7.31649244131599 7.30343088615149 7.36841036776332 7.39433855340474 7.3294821821219 7.21156425567457 7.03123596146391 7.11307181435858 7.32256425567457 7.49333855340474 7.57541036776332 7.71120518388166 7.29049244131599 0.850008396253762 1.60830731089569 1.34151500529125 1.03914908210099 0.862495…
7.33844079812063 7.32062719874709 7.35354564847301 7.41663884878624 7.53608155027407 7.58596504988254 7.36344079812063 7.34451069835555 7.40753399843386 7.42661554870794 7.37545244815979 7.26535924784656 7.05373204909947 7.11991844972593 7.37635924784656 7.52561554870794 7.61453399843386 7.73076699921693 7.33744079812063 0.845088599696942 1.60042389931558 1.33436516178621 1.04096833092717 0.83635…
7.37399405013068 7.34699558009708 7.40299167018296 7.46399201017549 7.49700662985438 7.51401223973116 7.39999388013442 7.38699286015682 7.43299575009335 7.45999439012322 7.41199388013442 7.32898929023523 7.10699099019789 7.13299779004854 7.41299388013442 7.56899269016056 7.6179994900112 7.73499932001494 7.36599524010455 0.834541783260832 1.58288296643484 1.31874264174198 1.00924539738145 0.774280…
7.42427856287263 7.40822633233401 7.43327856287263 7.47426115269309 7.5389129491023 7.53893906437161 7.4362872679624 7.42334820359078 7.47333949850101 7.49333949850101 7.4612872679624 7.3628008682588 7.1694874850271 7.30944395957825 7.4632872679624 7.58214798652608 7.62806964071816 7.73797388473069 7.41222633233401 0.858547181586551 1.62281117507461 1.33874093540337 1.02675569064304 0.79759338390…
7.45562354674274 7.43369413172848 7.46462354674274 7.50364707507132 7.52911764164289 7.53208234915003 7.46861178257845 7.46252943342843 7.51154119759271 7.53154119759271 7.49361178257845 7.45291769688538 7.2243412067998 7.35940002762124 7.49561178257845 7.59880000920708 7.63590588668569 7.73503529249287 7.43769413172848 0.863856238229552 1.62744435550291 1.35459953818016 1.03977365425659 0.805850…
7.49301328549263 7.47001494617921 7.49201494617921 7.52600290620151 7.53200705791796 7.53500415171645 7.50801370066427 7.49201785238072 7.54801909789566 7.57501785238072 7.52701494617921 7.53902740132855 7.29102781650019 7.42703030753006 7.53501245514934 7.61201079446276 7.64899916965671 7.78598131727599 7.48400954894783 0.872641461404189 1.63577259482278 1.36559058954374 1.05519079297784 0.82105…
7.52537848117842 7.50636825195738 7.528265959747 7.53320458442077 7.54920458442077 7.54517389675765 7.54140916884153 7.53540916884153 7.59443985650465 7.61847054416776 7.56330687663115 7.60554214871503 7.3586137532623 7.50058306559919 7.56543985650465 7.63823527208388 7.64707160454727 7.74104091688415 7.50743985650465 0.876194370182689 1.64204884640333 1.36710277903482 1.0572369692697 0.822467378…
7.561565609708 7.54157734998616 7.55369475276778 7.55276519443676 7.56876519443676 7.56180041527124 7.58053038887351 7.57453038887351 7.63649516803903 7.66345994720454 7.59264779165514 7.65737776525741 7.41729558331027 7.55633080414476 7.60749516803903 7.66072997360227 7.65391781805287 7.74495303888735 7.54949516803903 0.879480552665375 1.64480689241558 1.37597351567707 1.07033279767541 0.8356023…
7.58799786858717 7.55199918022583 7.58299762265491 7.55999942615808 7.57899918022583 7.57599885231617 7.60999762265491 7.60699737672266 7.67699672090333 7.70299680288075 7.61899786858717 7.70799590112916 7.48699434355825 7.62599434355825 7.62799836045167 7.67399893429358 7.66799885231617 7.76199860638391 7.56899844242908 0.877760144280253 1.63705063860408 1.37449013034409 1.07490963765982 0.84020…
7.62725961110553 7.61127958119057 7.61028956623309 7.57319970085041 7.58916974572285 7.60028956623309 7.64032950640317 7.64035946153073 7.72322965597797 7.74735946153073 7.65531952136065 7.76138941665829 7.56782875852919 7.61988866878431 7.67319970085041 7.69111982051024 7.66803994017008 7.7619001495748 7.61522965597797 0.888510798803402 1.65212189715808 1.38236534705052 1.07686341997748 0.841956…
7.65269422507012 7.63867070392167 7.63865894334744 7.59276478851548 7.60580007023816 7.62865894334744 7.67261190105054 7.67557661932786 7.7457295067928 7.78257661932786 7.68662366162477 7.79954133760518 7.64902387233924 7.70695330889388 7.69276478851548 7.70285887310929 7.6719529577031 7.75211760574226 7.6377295067928 0.888589059154062 1.6523077654909 1.38582836756724 1.08209708092789 0.848521086…
7.68501017618929 7.66501769772051 7.66801460061942 7.61601460061942 7.62301327329038 7.6470070790882 7.70601017618929 7.70301592794846 7.78801194596134 7.82901327329038 7.71701106107532 7.85302035237859 7.74503805009909 7.80307388798313 7.72901017618929 7.71300575175917 7.672 7.74 7.67101150351833 0.888458858497027 1.65277933633548 1.38867006194202 1.08213958410357 0.849809809749504 0.80113015043…
7.70829699032562 7.70523554405135 7.70133795450846 7.64954277542268 7.65323554405135 7.66321506195993 7.72929699032562 7.73926626718848 7.81544036496557 7.85933795450846 7.74230723137133 7.89926626718848 7.83198314038825 7.97097289934254 7.75226626718848 7.72610241045711 7.67203072313713 7.74016385673138 7.69738915973702 0.885853168460237 1.65125808416218 1.38874916818848 1.08116169848904 0.84939…
7.73663576176974 7.72771112140359 7.73358552201384 7.70133432323436 7.67571112140359 7.68373624128154 7.75763576176974 7.76467344158666 7.8574599226241 7.89158552201384 7.77162320183077 7.92467344158666 7.92579424585846 8.06380680579743 7.77767344158666 7.73587440061026 7.67496232018308 7.75579904097641 7.73452272231897 0.883292907040113 1.64916687826941 1.38294460603751 1.07750697417176 0.850653…
7.7639546999108 7.76393959988107 7.76694463322431 7.7179731555027 7.71193959988107 7.71295134434864 7.78096141103513 7.79095637769188 7.87097818884594 7.92194966656756 7.79795637769188 7.97092282207025 7.98889597757295 8.10093959988107 7.80695134434864 7.74598322218919 7.69197147772162 7.75899496665676 7.76095637769188 0.879376526568407 1.64527649301279 1.37661051968738 1.07895748332838 0.8485036…
7.7902717362368 7.79430921709705 7.80925299580668 7.76924362559162 7.7523466979573 7.75537480860249 7.81817803408618 7.81824362559162 7.90430921709705 7.95715929365606 7.82430921709705 7.9982717362368 8.06445914053805 8.20345914053805 7.83025299580668 7.75912181279581 7.70202811064519 7.79196251913975 7.79428110645186 0.874379614373082 1.64171229029353 1.36849837011501 1.07726130550528 0.84775956…
7.8186633605101 7.82661692747701 7.83568657702665 7.79469818528492 7.78857049444393 7.79453566966911 7.83677944309283 7.84369818528492 7.93661692747702 7.97380265960937 7.85661692747702 8.0266633605101 8.11243119534466 8.25143119534466 7.85668657702665 7.77184909264246 7.70496517522518 7.78804643303309 7.82365175225183 0.870160031593153 1.63986193960813 1.36310396150308 1.06590465579596 0.8341315…
