# Supplementary material for: Quantifying Spatiotemporal Gait Parameters with HoloLens in Healthy Adults and People with Parkinson’s Disease: Test-Retest Reliability, Concurrent Validity, and Face Validity
Source: Sensors (Basel). 2020 Jun 5;20(11):3216. doi: 10.3390/s20113216 (PMC7313704; doi:10.3390/s20113216)
Supplement: Supplementary file 1 [file sensors-20-03216-s001.zip › Data/HYA_10_FWS1.csv]

IWW_x_SpineBase IWW_x_AnkleLeft IWW_x_AnkleRight IWW_x_SpineShoulder IWW_y_SpineBase IWW_y_AnkleLeft IWW_y_AnkleRight IWW_y_SpineShoulder IWW_z_SpineBase IWW_z_AnkleLeft IWW_z_AnkleRight IWW_z_SpineShoulder HoloLens_x_position HoloLens_y_position HoloLens_z_position
-0.284 -0.335 -0.346 -0.299 0.889479237384627 0.243299809346157 0.250176925706776 1.43006871308656 1.426 1.285 1.481 1.408 -0.282817666693431 0.085 1.4095476300996
-0.284 -0.335 -0.346 -0.299 0.889166946767162 0.243245737202929 0.248851508077036 1.42953990768431 1.426 1.285 1.481 1.408 -0.283789386675281 0.085 1.40953387734568
-0.284 -0.335 -0.346 -0.299 0.889762469025502 0.245452098356779 0.245551729006233 1.43038925910195 1.426 1.285 1.481 1.408 -0.283817566554755 0.0859958974358973 1.40953347851581
-0.284 -0.335 -0.346 -0.299 0.889650016405246 0.245559989063169 0.245230038278907 1.42920016405246 1.426 1.285 1.481 1.408 -0.284791579733753 0.086 1.40853149911172
-0.284 -0.335 -0.347 -0.299 0.890317169142027 0.246250416058883 0.228711835963392 1.43009417849092 1.426 1.285 1.478 1.408 -0.284803314832296 0.086 1.40851942707071
-0.284 -0.335 -0.347 -0.299 0.889016128994747 0.24426461793935 0.231939980689727 1.4284898883845 1.426 1.285 1.478 1.408 -0.284803314832296 0.086 1.40851942707071
-0.284 -0.335 -0.347 -0.299 0.889279981289278 0.243450052790965 0.233289912460551 1.43006989308159 1.426 1.285 1.478 1.408 -0.284803314832296 0.086 1.40851942707071
-0.283 -0.335028395860374 -0.347 -0.299 0.888551609098755 0.243239209573058 0.235719275981056 1.42870643639502 1.429 1.28500946528679 1.478 1.408 -0.284803314832296 0.086 1.40851942707071
-0.283 -0.337968534634745 -0.347 -0.299 0.888718216962636 0.242121956838797 0.236679721314017 1.42937286785054 1.429 1.28598951154492 1.478 1.408 -0.284787173398041 0.0859980099502487 1.40751955537174
-0.28399987265318 -0.338 -0.34600012734682 -0.299 0.888410039477514 0.242199988538786 0.239539637061563 1.42930001018775 1.42600038204046 1.286 1.48099961795954 1.408 -0.283792248162892 0.0850029850746261 1.40753363654963
-0.284 -0.338 -0.346965971414724 -0.299 0.888961701429264 0.241967427705101 0.227682608858204 1.43086351628715 1.426 1.286 1.47797731427648 1.408 -0.282798077808 0.085 1.40657015817286
-0.284 -0.338 -0.344029941631817 -0.299 0.889108502918409 0.240019861282439 0.227907704474894 1.43116690603138 1.426 1.286 1.47601996108788 1.408 -0.281791423256769 0.085 1.40656185407792
-0.284 -0.338 -0.344004501691545 -0.299003001127696 0.89010069025937 0.240081335501825 0.22807176442057 1.43134030011277 1.426 1.286 1.4760030011277 1.40799399774461 -0.279763986134922 0.085 1.40659054839762
-0.28396527354724 -0.338 -0.34696527354724 -0.301 0.890561041793583 0.240971620567795 0.235892591690078 1.43154405141949 1.42598842451575 1.286 1.47797684903149 1.404 -0.278803467536147 0.085 1.40660414261836
-0.281036501288749 -0.338 -0.344036501288749 -0.301 0.890648904961338 0.241108296606525 0.2352677869416 1.43188574151631 1.42501216709625 1.286 1.4760243341925 1.404 -0.276802232892423 0.0840132113821151 1.40663246609436
-0.281 -0.338 -0.346999726617438 -0.296000455637604 0.891329938033286 0.241159995443624 0.236429893380801 1.43207998268577 1.425 1.286 1.47799981774496 1.40599981774496 -0.274764793267047 0.084 1.40665573039094
-0.282 -0.338 -0.347 -0.293047966198522 0.884777761719744 0.235420973165329 0.235772046552184 1.4307525314991 1.422 1.286 1.478 1.40650924457306 -0.272894829194222 0.084 1.40575359789906
-0.282 -0.338 -0.347 -0.292675237567095 0.884552786320329 0.235518788556379 0.231957246301227 1.42842849893684 1.422 1.286 1.478 1.40580002114249 -0.271777373411897 0.084 1.40670250755935
-0.282 -0.338 -0.347 -0.293000683309038 0.885499783618805 0.235430020499271 0.232379892948251 1.42620924152697 1.422 1.286 1.478 1.40500022776968 -0.26991095406235 0.0830672268907554 1.40672999837086
-0.282 -0.338 -0.346 -0.293 0.885440836179578 0.235358769811054 0.239873386306118 1.42588008974865 1.422 1.286 1.481 1.405 -0.267220295917568 0.083 1.4067680792584
-0.282 -0.338 -0.346 -0.293 0.886536284980972 0.237256243627756 0.240215714056554 1.42892191633109 1.422 1.286 1.481 1.405 -0.263721871490654 0.083 1.40681759246297
-0.281998483764146 -0.338 -0.343 -0.29 0.887070386640143 0.237599939350566 0.240359757402263 1.42930122056986 1.42199848376415 1.286 1.479 1.403 -0.260959717177607 0.083 1.40685668523586
-0.279977570210486 -0.337988785105243 -0.343 -0.289955140420972 0.88759570085266 0.237522018681056 0.240039775702105 1.43091829902212 1.42003364468427 1.28603364468427 1.479 1.40302242978951 -0.257877084339287 0.083 1.40690031374164
-0.278020004365432 -0.337010002182716 -0.343 -0.286040008730863 0.888965996944198 0.237698199607111 0.240020200043654 1.43164259838479 1.42296999345185 1.28896999345185 1.479 1.40497999563457 -0.253782243517285 0.08100206398349 1.40695826802808
-0.275 -0.338 -0.343 -0.282992998409829 0.890012380540658 0.237761330302133 0.239750046677268 1.43200067682038 1.422 1.286 1.479 1.40399533227322 -0.248704219345943 0.0809851190476194 1.40703013730949
-0.274970751999159 -0.33797075199916 -0.343 -0.279961002665546 0.891037799466891 0.238341504213664 0.239758008319655 1.43229887189359 1.42199025066639 1.28599025066639 1.479 1.40201949866723 -0.243737231922313 0.0799930348258713 1.40709346921602
-0.272037151121605 -0.335037151121605 -0.343 -0.276049534828807 0.891820093034239 0.239495387225502 0.238555231959858 1.43318873082645 1.4210123837072 1.2850123837072 1.479 1.4039752325856 -0.237753106787344 0.0789979231568016 1.40618502826829
-0.269000437477215 -0.332000437477215 -0.343 -0.269001020780168 0.892349924170616 0.222332505286183 0.238520002916515 1.4332 1.41900029165148 1.29099912504557 1.479 1.404 -0.231468852539722 0.0779259259259283 1.40619988783274
-0.264961412613678 -0.328 -0.339961412613678 -0.265932472073936 0.891785240324732 0.227686046485767 0.236938247775826 1.43213906634292 1.42101929369316 1.293 1.47801929369316 1.403 -0.223845393795022 0.0760265906932582 1.4044082572037
-0.261047487651686 -0.328 -0.336047487651686 -0.259083103390451 0.89028816402677 0.230327945835112 0.266175267241904 1.43001576205104 1.42297625617416 1.293 1.47997625617416 1.403 -0.215909667321817 0.0740494559841774 1.40254323883222
-0.252002158679653 -0.325000719559884 -0.33400047970659 -0.253001439119769 0.887870575647908 0.232099582655267 0.236477209990042 1.42860033339608 1.41800119926647 1.29100047970659 1.47500119926647 1.40000071955988 -0.205431997745057 0.071980281690141 1.39956288677897
-0.241884548789077 -0.321961516263026 -0.333951895328782 -0.240874927854833 0.883451510491412 0.230098749278548 0.236340967865038 1.42487621897758 1.41695189532878 1.29000962093424 1.47494227439454 1.39497113719727 -0.194112368945966 0.0710413145539904 1.39596684880724
-0.230145737344452 -0.318048579114817 -0.329060723893522 -0.228157882123157 0.87852120968467 0.229971578821232 0.237456154952277 1.41940788931296 1.41206072389352 1.2909878552213 1.46907286867223 1.39203643433611 -0.178654587125267 0.0670290758047812 1.3910561956955
-0.221001394094385 -0.318999845100624 -0.309003097987523 -0.210002788188771 0.8733307946338 0.205863734623959 0.231310954180157 1.41625047863907 1.4080006195975 1.28800046469813 1.46700030979875 1.392 -0.160570549682777 0.0610360360360372 1.38531122945327
-0.208842546176408 -0.319 -0.258758570803825 -0.187863540019553 0.868385758839974 0.206918537159787 0.239842631968476 1.4083906086196 1.40192652154899 1.288 1.45895801231371 1.37796850923528 -0.138981741671132 0.0547549603174634 1.37946702877399
-0.194150577982477 -0.319 -0.236230886239798 -0.175130500918147 0.862391435816851 0.203049652202052 0.250352286549868 1.40564810789006 1.39507026972516 1.288 1.45504015412866 1.3750301155965 -0.118032051027955 0.0418314176245284 1.37381281071775
-0.176981599343871 -0.31599424979496 -0.179944798031614 -0.149967798851775 0.859370931533217 0.203152426586527 0.281712938748211 1.39974546883843 1.39399654987698 1.28699654987698 1.44399539983597 1.37199769991798 -0.0940067578901999 0.0265057471264411 1.36840513871263
-0.160796945527866 -0.310951653697111 -0.131429513625909 -0.121748599224977 0.860212198637724 0.205301094357456 0.275551475681295 1.39582266673136 1.39097099221827 1.28401933852116 1.43998066147884 1.36995165369711 -0.061942697709481 0.031 1.36770737529471
-0.140226134921636 -0.306053841648009 -0.0736353314465007 -0.0962799765696444 0.863474141462426 0.209464234599193 0.272661766572325 1.39710589348822 1.38803230498881 1.2859784633408 1.4380215366592 1.36505384164801 -0.0304407456178903 0.031 1.36910842794627
-0.114004652319488 -0.300001073612189 -1.30622816382018e-05 -0.0690048312548525 0.859170776579484 0.216818691982483 0.277389148267663 1.39324069426922 1.39099946319391 1.28300053680609 1.43300089467682 1.36000089467682 0.00344295574404674 0.0369461077844344 1.37157690487202
-0.0906625178492527 -0.298874649486865 0.073694248995823 -0.0266239484605959 0.851850024600639 0.218305133065553 0.283569567083919 1.38858789984385 1.38699035765284 1.27897107295851 1.43596143061134 1.359 0.0404085809611837 0.0338500986193313 1.37417446422015
-0.0563585790730959 -0.286133186512864 0.14426235162106 0.0116004404614074 0.845753724623847 0.237123293765616 0.271327961503513 1.37516035809433 1.38601024511637 1.27603073534912 1.4320409804655 1.359 0.0768832912863633 0.0259270833333433 1.37765039919708
-0.0330028585286004 -0.281000621419261 0.214991300130346 0.0449958986328776 0.833411526205705 0.242759323895844 0.292187391281942 1.3644813099518 1.38200049713541 1.2779997514323 1.43599950286459 1.36199962714844 0.119584993629686 0.0112410714285889 1.38141801962859
0.00830765950258143 -0.266875013327076 0.285499946691695 0.0984326461755051 0.818303187664946 0.253397499200375 0.298438848409197 1.34815376452651 1.38507691487565 1.27890385640544 1.44004807179728 1.35997115692163 0.163260615761338 -0.00575953079179604 1.38596648730228
0.0396088601951664 -0.254158900545714 0.336364397817145 0.142449959649453 0.804383934981962 0.254160465967257 0.296286890861582 1.33429320159483 1.39290221504879 1.26912223118901 1.44493888440549 1.3570366693567 0.209209220181553 -0.0262836879432374 1.389579512218
0.081496267858882 -0.252000315898184 0.365995419476338 0.186976933446073 0.79360645603164 0.241931933296884 0.292680565457749 1.33053552485908 1.40595736310601 1.27199952615272 1.44599984205091 1.35862392459803 0.258836039154474 -0.0462903225806454 1.39536982592441
0.135754218038026 -0.227607905890888 0.400100824199486 0.236346771041086 0.790128922006238 0.246692650240096 0.26851202288486 1.33389455493038 1.41688936160618 1.27897759462234 1.43395518924467 1.36450820411738 0.310571855386335 -0.0569917440660472 1.40197316891003
0.194225793978237 -0.193351911828074 0.408909508387067 0.289426743736838 0.798782535892414 0.26789221685154 0.265194085174205 1.33902600219331 1.41568830666656 1.27702010924732 1.43004021849464 1.37315144349294 0.366080105731434 -0.0548939393939385 1.40994272206927
0.247065428872191 -0.122861353104166 0.427040503587547 0.345084122835675 0.813897725567776 0.284759113307198 0.265369201695161 1.34058557703244 1.40300934698174 1.28199844216971 1.42900311566058 1.3830155783029 0.418576648386295 -0.0506323529411567 1.41678301858653
0.289564924647999 -0.0342585248389147 0.453067024958237 0.399450024719592 0.81267468310377 0.289999647874076 0.245605488015273 1.34445490981624 1.40912447492244 1.28104787497017 1.431 1.39307659995227 0.472226624328089 -0.0200000000000015 1.42432307112642
0.347322275246276 -0.0606898547737195 0.459919591978372 0.445460117569067 0.836668457055699 0.228620226136585 0.243099406362196 1.37460620470484 1.42185067081698 1.28594256569884 1.431 1.40090810511814 0.51928270105259 0.0200000000000061 1.42854496746938
0.401991968944156 0.296946757074219 0.467998810213949 0.495992563837181 0.861706317612172 0.328025106853107 0.227322342391288 1.38786807998276 1.422 1.28799970255349 1.431 1.39900029744651 0.574267631966791 0.0501005917159511 1.42965508940871
0.449481136115553 0.378769054664535 0.471096227223111 0.545490758837864 0.87612238576539 0.333166187763029 0.220646564670423 1.41020566512218 1.42198075455538 1.29003849088924 1.43005773633387 1.40201924544462 0.621655994569121 0.066865877712027 1.42638060871474
0.498461703562233 0.355258382290128 0.480892340712447 0.595450937633478 0.886545450518043 0.299183470068523 0.249819390641666 1.42198059353636 1.42002153185751 1.29395693628498 1.43593540442747 1.40397846814249 0.672004553975695 0.089475362318827 1.42190265986403
0.538994055544267 0.480981274964439 0.481999851388607 0.629994947212627 0.880750878293335 0.277263202575526 0.241231324127515 1.41664081290432 1.42 1.31599673054935 1.43200059444557 1.39900074305697 0.718437153920621 0.101012084592145 1.41869371827527
0.592365362820409 0.608307614304623 0.504816253137945 0.69242305168679 0.893808266948032 0.28246222393292 0.239032860409024 1.43046086950845 1.42496154075575 1.28894231113362 1.41521876115374 1.39900961481106 0.765831934352819 0.102856425702816 1.41533605359832
0.629525942484068 0.741303373100874 0.538217872410325 0.735451091297342 0.897700348712805 0.261329589024192 0.255182805985847 1.42342969667209 1.42104990079115 1.28307485118673 1.40540525073709 1.39998752480221 0.814123173170256 0.0916707441386394 1.41205400202965
0.686 0.888 0.556 0.788 0.88409 0.23357 0.28271 1.41746 1.409 1.3 1.427 1.402 0.864984625532284 0.0721573033707982 1.41179107506082
0.738551110329762 1.00026296117237 0.560367406886508 0.844585554725372 0.880080270568475 0.261150748076199 0.314097855459352 1.40347005206444 1.41112629611724 1.28706888879122 1.48108037025642 1.3980114814652 0.912732652618051 0.0487490636703972 1.41246685293813
0.78551807200479 1.10789558167764 0.59167871466986 0.894487951505089 0.868172188827119 0.265475622463774 0.31988066261559 1.39069112457536 1.42188955816776 1.2929397590006 1.48792971883403 1.39898995983343 0.968051539733032 0.0189299802761763 1.41314622053908
0.84917261637978 1.19214763243008 0.5350908507262 0.950591023212627 0.847973929293908 0.268583247428924 0.246221449674754 1.38245894268729 1.41694548956428 1.30604996789941 1.43699772873185 1.3980140637429 1.01946764793082 -0.0113772455089789 1.4108723720786
0.925782444919073 1.25748761060174 0.575907182514867 1.01273708579333 0.849618920562734 0.239172797080758 0.202906866845871 1.37785605206883 1.393 1.32805669890718 1.43582990327846 1.39189794196708 1.07548370918853 -0.0289236947791173 1.40673131119109
0.993153283301107 1.29947233597026 0.654018299479544 1.07620236832713 0.842637739484016 0.231664365962529 0.200915033363272 1.3766550936455 1.393 1.33293864371747 1.42118406884759 1.38311044130855 1.13471028805978 -0.0248368794326247 1.40546766952607
1.06598009932115 1.32199391923702 0.723980928516106 1.13898286330433 0.849388109435509 0.235218991146142 0.212586766139687 1.38259835266603 1.38100331677981 1.33399972360168 1.40600414597476 1.38000082919495 1.19245035767763 -0.0175739644970278 1.40021105644636
1.12868297208505 1.34814428987712 0.777384773005661 1.19357715950849 0.858336092960017 0.246237202199415 0.223112527322872 1.39536515561639 1.38125010245368 1.32500961932514 1.41114428987712 1.37406733527599 1.24775070314922 -0.00529529529532646 1.39514008780391
1.16419846779382 1.36281535003638 0.816507600097004 1.21780999848446 0.864529176721873 0.243919174694252 0.158295783539288 1.39576484460155 1.40281805717954 1.32598769000243 1.42581535003638 1.36545691500849 1.30288397579212 0.0264509803921552 1.39294105874998
1.22201809739186 1.36699780152375 0.937933496093453 1.27152278434479 0.869501372854532 0.243310318779056 0.161927554195172 1.40923158851396 1.39749900018939 1.32699945038094 1.42799890076188 1.36102122800631 1.35976319833721 0.0460703363914197 1.39179403111475
1.27763290178019 1.37302807036094 1.08594624526769 1.35954269364475 0.868201681690987 0.220111134576504 0.200574348884117 1.44406462064049 1.40107794001029 1.33199064321302 1.43243638722544 1.37898128642604 1.41471219208403 0.0693848396501582 1.39352600177573
1.33523847208898 1.36722201121506 1.23429424193214 1.38521663863439 0.894023365948387 0.249342109138627 0.24427275512282 1.4395379969712 1.40795276970185 1.31668071989853 1.44124366665903 1.3625557714328 1.46624085662986 0.0868775510203893 1.3923114577698
1.39399507500663 1.38249892696713 1.3773269754614 1.43649583853956 0.902694278087675 0.23213598791017 0.281230828238001 1.44951414566469 1.41249947970539 1.32599941344377 1.45042471656356 1.36250011304519 1.52305796594724 0.105356083086058 1.38896803844762
1.45164594212538 1.38560575361349 1.50939393523006 1.49313002158067 0.911199192318799 0.244330173864368 0.29965662355638 1.46108057570639 1.41703951885406 1.32445508346561 1.45598351443991 1.36248351443991 1.57655077446831 0.112827760891594 1.38678946376356
1.50934190386191 1.39600437828312 1.63596704524043 1.54936428952996 0.911622721551821 0.263652331219424 0.296420916980041 1.4566991355829 1.42061778127405 1.32004110754382 1.45390974283697 1.36048239552951 1.63138857984667 0.10704471544714 1.38553874750389
1.55260414767731 1.4065218910934 1.76822105081194 1.60261563834667 0.911690618408043 0.25433561344615 0.292267313282315 1.44799144670886 1.41596728530208 1.31849732936391 1.4444870341408 1.35698253685285 1.68820758022412 0.0862035398230231 1.3841904321744
1.57579915215282 1.40111416459326 1.83422726937754 1.62781342272698 0.874038086904336 0.255710602617236 0.289228080499881 1.40356949276557 1.40992864712921 1.317 1.43784302368427 1.33324259976068 1.7434912418241 0.0574620060790326 1.38108044209456
1.63247518987281 1.4094758677009 1.92111761126903 1.68545139648776 0.868342644385479 0.253934113352283 0.311919503797456 1.39934574430382 1.405 1.31671447937946 1.42690482645982 1.34990482645982 1.8021474541149 0.0241078717201375 1.37910747767696
1.69315328679995 1.42907467818459 2.0081473911538 1.74513363464611 0.866779696378779 0.264368843469228 0.313127720350155 1.39750152402909 1.40500982607692 1.30500589564615 1.42298034784616 1.34600196521538 1.85864451325814 -0.00760422960723664 1.38094048131801
1.7718068350806 1.46769157292623 2.08392209723497 1.81387887392708 0.851246786773194 0.268935208555727 0.311499586332472 1.38301694756913 1.40981269899915 1.30791355338422 1.41271184461407 1.347 1.92014736813177 -0.0269274509803914 1.3847931445008
1.82914004653474 1.51673581552262 2.14868825893296 1.87545047598465 0.841471638248296 0.274048850433772 0.278985914957633 1.38138221874356 1.39740423101212 1.302 1.39309511317932 1.34719022635864 1.98477141370376 -0.0248328416912517 1.38771900022224
1.91714101781402 1.58815840357192 2.21808113353684 1.93512363205613 0.842317733290811 0.272804443118138 0.265251899494282 1.37896916278646 1.41396909198597 1.3019748872386 1.39699420474737 1.35499806824912 2.04664253793633 -0.015 1.39351157552706
1.99096151615665 1.67139204577903 2.26037312567273 2.00006197306854 0.820887998572143 0.290874247369457 0.255970606858071 1.35827398029567 1.39805740394965 1.28862687432727 1.39389954308811 1.35418656283637 2.10951486044592 -0.00856335282654275 1.39843300037552
2.05855691855045 1.75114300281154 2.2861437155585 2.07450901336428 0.849173718049853 0.308969524692582 0.260620474899611 1.38618096142552 1.40197604740692 1.27212421969691 1.38692814222075 1.36690418962766 2.16796095061351 0.0187270955165601 1.40120970091126
2.12206286175879 1.84094036597173 2.29201781083166 2.13605552788693 0.859936207856809 0.318427686755581 0.252437499954448 1.39276173969158 1.40099580921608 1.26094686732887 1.38399685691206 1.36299895230402 2.23420722596729 0.0252307692307648 1.40092996940221
2.18280991706526 1.96180571673566 2.30925226924984 2.18983647172314 0.875558489304232 0.317407856760053 0.202782303066843 1.41370907592749 1.397 1.26007966397363 1.38102655465788 1.36205310931575 2.2894607466703 0.0506352015732447 1.39668070181029
2.24421282854916 2.09767590854066 2.328 2.25327898283366 0.888221349654548 0.294985487798131 0.232772174969736 1.43013620096874 1.39682358857467 1.26602205142817 1.383 1.365867691431 2.34370811268829 0.0694633123689644 1.38957257179882
2.29807380964657 2.17222426777228 2.328 2.31008374556053 0.894477423971757 0.230432832797008 0.236859531592628 1.43660753752506 1.38900425824884 1.26703690482329 1.383 1.35999148350232 2.40108703053017 0.0960229226360958 1.38222553669285
2.35065756757467 2.33188585417642 2.32871960225153 2.36983126466987 0.885976277566209 0.19782158751255 0.236595384549406 1.42815501208907 1.39186352371092 1.29251612952052 1.38301240693537 1.35406203467686 2.45284148050799 0.112017429193899 1.37817125176653
2.40408973155023 2.48515326576237 2.3358692827419 2.43734477510454 0.913589385706425 0.243997256565579 0.250350151432667 1.4531177808361 1.38116230044365 1.25365221333503 1.37776693000914 1.35895362844467 2.51119726281019 0.111693333333336 1.37361710176533
2.45006771385602 2.61820845245872 2.3551147712762 2.49407700791469 0.915653151199356 0.272445848937366 0.272927002395437 1.44837421337749 1.38799070594133 1.23900132772267 1.36658199809156 1.356992033664 2.56457106261893 0.0977075208914128 1.36974956845193
2.50178680945351 2.7399211187325 2.39384301012876 2.55275870911589 0.902733279035649 0.285998592658696 0.296858828489673 1.43626873422134 1.38074709696137 1.23694444671088 1.350775197299 1.35102810033763 2.61751683352251 0.070780872794804 1.36864171381221
2.5581340784894 2.85068379926742 2.45465386446371 2.60744122474695 0.884994956832825 0.293577331794564 0.314490820572466 1.41963952853343 1.36328351962235 1.23606361930001 1.33490549345922 1.3529763733648 2.6804472187385 0.0421078717201375 1.36819169396755
2.60502620659533 2.95003609778342 2.52307337846691 2.66707599912645 0.867400740336318 0.296119297496196 0.321562186066827 1.40305929897358 1.37499737934047 1.23626743690749 1.33098689670234 1.35198165538327 2.73803505116291 0.0100937500000209 1.36404292365368
2.62527228180158 3.03751761800044 2.58983676194039 2.7257549631771 0.845192823341447 0.294561720914819 0.3273056062596 1.37966569316494 1.37288861199026 1.23746449095073 1.3340925182014 1.33802475289105 2.80158440049465 -0.0182802802802828 1.35663094480883
2.64842371869988 3.11266796363841 2.65454688365243 2.78749373765233 0.852616571152081 0.28984183320166 0.333506198491595 1.38015781023432 1.36423339650818 1.23956337284714 1.34122347260443 1.33995332069836 2.86390942495931 -0.021429718875504 1.34950250821823
2.70798606241157 3.17502673841728 2.71850490524724 2.8499853769564 0.85330983777561 0.282896865507946 0.339050984780761 1.38173962985421 1.37399771514944 1.24247267401415 1.351240494064 1.33800045697011 2.92792739671832 -0.0130469208211143 1.34231820155987
2.77437563561851 3.22413354605698 2.78301198836903 2.91491241137962 0.840586709876518 0.274664048984904 0.342826987145051 1.37791468309187 1.36795788870556 1.24610098586916 1.3630043167327 1.32891577741111 2.98769998079728 0.00037818552497364 1.33445206468479
2.87204572854213 3.25952799027746 2.84936929466199 2.98042599346654 0.844920081396035 0.266080614783761 0.343721227602415 1.38626874563124 1.36526143213553 1.25035689982959 1.37537567476311 1.32297623344222 3.04759544270297 0.0255425023877732 1.32853451210843
2.94259332813454 3.28074967479866 2.91887798577034 3.0443602047041 0.857398760817453 0.258083794055744 0.340620728170805 1.40162912543665 1.3583481395801 1.25514900731286 1.38721530230781 1.3190537899672 3.10314357358025 0.0334358974358808 1.3275330545258
2.99394367542891 3.28733820334052 2.99283922333827 3.10465337985735 0.870454269330963 0.25161081795208 0.332412510868172 1.41702207444837 1.35308135177571 1.26038589973638 1.39738393351938 1.31609980097494 3.16333739703656 0.0514797230464824 1.33113424493893
3.05909624819192 3.27883317962297 3.07255416900999 3.15919157412165 0.880154447924755 0.247598917623996 0.317983597712466 1.42691517209185 1.36216774263922 1.26597616851757 1.4047423025504 1.314 3.21673002346866 0.0686432926829263 1.3298290334299
3.14901547093216 3.26200079929498 3.15932398442971 3.21101792274543 0.885521634084299 0.230876224964613 0.296221010721639 1.43113509933888 1.38499658635008 1.276000114185 1.40815114355347 1.31199963643084 3.26920126926387 0.0895586592178862 1.32754633563592
3.21799881366597 3.26054579217065 3.25444983124162 3.27265499678078 0.892763349177335 0.176686326809719 0.266011771913642 1.44142836652985 1.3859066188476 1.29496087791166 1.40647119068115 1.31002729562128 3.31777069118002 0.106122186495175 1.32551360727694
3.29858291266386 3.2644725811676 3.37754354681424 3.32737412118337 0.897391761628569 0.173871276153396 0.242630074053166 1.4439285311385 1.37869927713948 1.29144645498534 1.4041668127297 1.31244336614248 3.37210393658496 0.111420038535649 1.32726231944939
3.3635634500297 3.27199393094398 3.54808409090909 3.38307267001807 0.901836812348243 0.124901680472402 0.260573492424242 1.4398894719564 1.36750820847903 1.29398179283195 1.41299696969697 1.30699999577502 3.42336752086651 0.103916923076963 1.32788938161213
3.40855960271328 3.27164941821428 3.6209231661209 3.4386889206941 0.888028524256443 0.180862305250212 0.243104452708012 1.42556884616066 1.37750579051292 1.28143943405161 1.40800272869468 1.30950525793216 3.47877372606616 0.0807210473313228 1.32677181679414
3.45446824583936 3.28394553465529 3.73356936327443 3.49297325938461 0.87295578889336 0.180261063771269 0.253719489557922 1.41521728662561 1.37895494318976 1.2765100270905 1.40746874671344 1.31006566445027 3.5340764252862 0.0492011661807869 1.32771002229402
3.51711025933184 3.29202343107985 3.82610106014101 3.55110150859122 0.887062833508044 0.181731604598998 0.262026236020917 1.42581769226562 1.36195974659314 1.27449474955563 1.40199797992939 1.312 3.58874609602231 0.0143932926829545 1.33053579399434
3.58136083957311 3.30893248267057 3.89626428935726 3.61382284720548 0.825830508386623 0.194271944069402 0.27494038134014 1.38327314670824 1.34539226218068 1.27142691342866 1.40034935939663 1.31256582220978 3.64875615355105 -0.0159333333333302 1.33557821921994
3.65041707267415 3.34462772623048 3.95625074233691 3.67891384025469 0.819772454506813 0.208860826480584 0.268764946655934 1.3769468510868 1.33860223634846 1.26551560788684 1.38753555642411 1.31805587443501 3.71036164378383 -0.0286960784313713 1.3424154250276
3.71602558853057 3.38003213830799 4.00851629701731 3.7440196805187 0.824319932651612 0.208792152749313 0.262672544413269 1.37656122337095 1.35549408799891 1.26399464272884 1.38200086829913 1.32800094336707 3.77175660717939 -0.02333858267717 1.34925094827529
3.79669953723625 3.49437787637443 4.08920138193165 3.81069953723625 0.809817161076968 0.26958299460921 0.249228903201189 1.36278663112452 1.36620138193165 1.24790460855869 1.37304239619614 1.33607419334324 3.82675776816744 -0.00759055118111547 1.35790418408482
3.86133982870126 3.62169966259338 4.10780995068672 3.87533982870125 0.816947181105229 0.295732930701871 0.250051597819834 1.369867681235 1.38480995068673 1.23909002335892 1.37695998961826 1.34292998183195 3.89609915581945 0.00599688473523515 1.36684779318946
3.93004023068624 3.66808387075267 4.14400613688434 3.93204091256228 0.827217766568072 0.289533158237669 0.230015533711951 1.37871838025651 1.39399590874377 1.24200068187604 1.37800204562811 1.34999795437189 3.955360248523 0.0352047477744799 1.37265736433118
3.98964295763102 3.79203294832524 4.15308432231226 3.99261133676392 0.838737972383443 0.235941901220831 0.22357192459495 1.39118392804363 1.38797891942193 1.24297891942193 1.38104216115613 1.34710540289033 4.01624869538873 0.0393939393939444 1.37532219456411
4.04940293803393 3.88804078569386 4.16092169679133 4.04943230173718 0.851561876374823 0.273296787331704 0.233045350996527 1.4082792011261 1.38601957580217 1.24101957580217 1.38496084839567 1.35690212098917 4.07027980723927 0.0621710144927437 1.37495222030014
4.1070271803872 4.02004767707263 4.17800133674035 4.11002272458602 0.86505351117133 0.297290924715147 0.239833502259728 1.41629501277633 1.3849950986187 1.23601113950295 1.38999910883976 1.35400089116024 4.12186796945953 0.0743144654087794 1.37360057867083
4.16849286343977 4.12802767270419 4.18117826975481 4.16161870091375 0.872961459368496 0.254071313671964 0.247445455842226 1.42756338479725 1.37419924266714 1.26112583747398 1.38789513543835 1.35605243228083 4.178221495917 0.0937568627450765 1.37045487703221
4.21446893044855 4.22389266348846 4.1978079110133 4.21933333822264 0.875896101943524 0.214081917516243 0.224633500892338 1.42974480244469 1.39278531230899 1.2728644077741 1.37811299352159 1.36094350323921 4.23208831949318 0.10836184857423 1.3693462125786
4.2680313095653 4.37811778360278 4.214464717894 4.27604472795042 0.885346846679495 0.161008463582782 0.212226242884936 1.43300164332793 1.3900037273292 1.26898583614903 1.37324552608246 1.3560037273292 4.28529102694336 0.111258160237405 1.36918956160734
4.31058898360374 4.53714641451442 4.22789683580133 4.33665208898985 0.881032388688944 0.252872975268876 0.216404350344145 1.42170429016439 1.39506310538611 1.25005258782176 1.37621470054974 1.36104207025741 4.33995572441561 0.100551440329247 1.37016078177453
4.36536287014998 4.64375987225622 4.24158604063308 4.39729460623748 0.87288477306519 0.261519424502247 0.228098811205313 1.41280353360063 1.4009317360875 1.25494311340625 1.38660830019431 1.364954490725 4.39846138572502 0.0772537313432945 1.37415776808532
4.41703925784215 4.73604661868756 4.25901410828703 4.45504293826486 0.860720829613434 0.281207624609031 0.238240613403784 1.39338079280921 1.41000429382649 1.26600613403784 1.40401410828702 1.36400245361513 4.45599496818512 0.0469255014326525 1.37877244146269
4.48186660045193 4.82228775976138 4.28379510093614 4.52569328036155 0.845607546510066 0.304139976237129 0.240365342586865 1.37820816551039 1.4175075802647 1.27546644667958 1.42600959948351 1.36809904005165 4.51259961844976 0.0113655913978652 1.38132153155884
4.55023205089306 4.89949371706444 4.31929432913809 4.58038564071445 0.832002821872281 0.317645752314021 0.237462146791153 1.3646522733372 1.45755020123736 1.28374253983832 1.44433288758942 1.37591223438778 4.57583349089252 -0.0257375478927215 1.3797754377609
4.57125368673741 4.96546667397036 4.36589780286148 4.64402828979076 0.827570543825327 0.323550969622771 0.23126545793098 1.35723773217907 1.46868246286301 1.29143439400209 1.45751927223906 1.37699675363057 4.63736106345708 -0.0316604938271667 1.37590097736083
4.5692733158106 5.01800881385279 4.42321363535888 4.70914755576581 0.827047490545592 0.323681644946444 0.222544879462122 1.35611643117084 1.45073719633596 1.29914198965891 1.46630592667765 1.37397345138496 4.70117373704586 -0.0256011904761963 1.37251576989614
4.59472645511114 5.05492232008536 4.49084993988286 4.77157669104278 0.825882519939144 0.319863795068103 0.212070014840355 1.36018610229915 1.42626302393159 1.30746530729683 1.47143002415046 1.3692872486044 4.76463210641107 -0.00999416909626109 1.36747136727078
4.67602668565714 5.0740093760417 4.56841482968598 4.83164864129174 0.832444168732386 0.313923436770811 0.200610467521455 1.36860324067631 1.41200793357374 1.31700432740386 1.47362873790273 1.36429265854978 4.82647333114538 0.0126470588235214 1.36278868382271
4.73509586358942 5.08746233666279 4.6555164180208 4.88969635218276 0.842365091124707 0.304489762246795 0.188935840961198 1.38052434141464 1.41653601577771 1.32292644644001 1.47363924117971 1.36034419448201 4.88132123381067 0.0238862034239459 1.36297819238876
4.80591988893531 5.13049441609738 4.75176281813989 4.94605276938591 0.851584647855376 0.272822063790156 0.17781573861536 1.39510589962646 1.42497701891352 1.31608043380269 1.47219870722664 1.358796369662 4.93735515883123 0.0344307228915511 1.36751251539105
4.92107764436336 5.14098798361043 4.85676214329581 5.00105083857125 0.859479095482565 0.20856337907542 0.168019763939716 1.4115044104241 1.43101941109084 1.32298798361043 1.47004430928878 1.36100369735064 4.99015552014986 0.0502499999999758 1.36925826741925
5.00602370850147 5.12788146533141 4.97012250674113 5.05665732861673 0.869370668198561 0.179362197605175 0.160317520390043 1.42717644411672 1.45174137890489 1.31067888037466 1.46791322061137 1.36496767236311 5.03950662800747 0.073053248136288 1.37086307446017
5.09894451258353 5.11983525103997 5.09145202172841 5.11632226597469 0.874877448482582 0.153055709946617 0.155478611422116 1.43593056197497 1.42826664945258 1.335211134154 1.46654261443966 1.36203333118157 5.09134338850203 0.0956227544910075 1.3715967201857
5.16203960096002 5.12100366675556 5.22035880151022 5.17103960096002 0.885049669992 0.134429772661155 0.154272640491711 1.43937697125991 1.42200586680889 1.36399559989333 1.4666696640189 1.36200073335111 5.13995890606689 0.100231638418092 1.37228477565668
5.21636799693383 5.12598948580189 5.35645095933911 5.2255572524998 0.884525874903328 0.134159848810835 0.157469211054605 1.43517009209437 1.4298843438208 1.35796845740567 1.46903154259433 1.36298948580189 5.18650644446848 0.0923919652551885 1.37294356301639
5.25060026974927 5.12501142086431 5.49142392072567 5.27739469419174 0.877630517093362 0.137866714924278 0.187163262559648 1.42773679856873 1.41912562950737 1.35503426259292 1.47196573740708 1.36201142086431 5.24235387076315 0.0761172480620235 1.37373397169918
5.31112694462823 5.13402844197718 5.60981429749689 5.34061675641122 0.855170200508223 0.179366715650702 0.265916252376539 1.39927951023263 1.34899059669421 1.34148350082575 1.47100352623967 1.35100671852709 5.29382845328082 0.0516187683284384 1.37454754402474
5.36872353985627 5.14632962868882 5.74885206082358 5.39421825045003 0.849210962929284 0.190624408236467 0.22244238806878 1.38122626066404 1.36655417400594 1.33408222096658 1.47244614597995 1.35452147761084 5.34697177132079 0.0240545073375638 1.37641600712131
5.42777928633203 5.1544039041154 5.8374300937486 5.45426566790635 0.837882491618854 0.187451563840223 0.209451995652115 1.37074346967757 1.37094363090124 1.33301059453843 1.4576899129207 1.35400794317055 5.40523828898646 -0.00520000000000325 1.38056353761823
5.48552923027888 5.16401158256146 5.85901672215297 5.5130256480918 0.807825610125488 0.173704699098759 0.20091556852128 1.35048333458621 1.37202633898952 1.33549872282651 1.46099594808841 1.38150779621414 5.46055650647108 -0.0242312138728268 1.38616995071195
5.55558584259663 5.22022499471594 5.89106025633446 5.57370195098202 0.821720188795145 0.198616859243982 0.232320584327159 1.3641670772537 1.40629419022417 1.32955870487173 1.44815696004802 1.3846664447115 5.51849767274352 -0.0277256235827787 1.39274352068296
5.62378582415249 5.26949282873193 5.93403958153008 5.63733054844497 0.820619567282133 0.209471536656426 0.240297868355054 1.36889031005623 1.38523254557735 1.32207861261565 1.44849666884665 1.38153009703141 5.58494311520118 -0.0148967136150535 1.3986362889728
5.69049220576956 5.36748364181717 5.95999114526944 5.70099132010978 0.821052831896634 0.24398401532843 0.238023240041801 1.37402107489985 1.39848849588632 1.31601836324524 1.44850220655323 1.39199250227676 5.64260637944273 0.000899696048628149 1.40647744534045
5.76171221856397 5.4528554327662 5.98291633813538 5.75979769466675 0.827978229911565 0.270280202419159 0.242182948465927 1.37947226829818 1.39344378717577 1.31746238890905 1.45147908453385 1.39204595890335 5.70522078027337 0.0242658610271838 1.40899676545846
5.80629005081276 5.47719162572285 5.99880713419182 5.81630250606166 0.834986920487468 0.249373533252213 0.207780033880298 1.3742890923317 1.35908718674229 1.3070341566596 1.4500202874169 1.38792526850661 5.75564194242385 0.0284685990338001 1.41672675377191
5.86000253548654 5.63954115185968 6.00650164513532 5.871002065952 0.828162319031115 0.264258069699853 0.200902317633481 1.36989241340756 1.37699929569818 1.31399809662068 1.45050070518402 1.41099901397746 5.80792156292434 0.0438150470219241 1.41436554352339
5.91282517174371 5.80480263603916 6.00791297568472 5.91404273253191 0.87647546726707 0.273520179313918 0.196826643033089 1.42017173754864 1.3623263411823 1.3123263411823 1.44306526823646 1.39045687765522 5.86095116811201 0.058158682634711 1.40856644155783
5.97126844662123 5.88105402580332 6.01096216103213 5.97226844662123 0.886653708238755 0.196273813164548 0.172018477979549 1.42753028590769 1.362 1.29620180782863 1.443 1.38703783896787 5.91096569384772 0.0793695014662166 1.40050746440016
6.02404132524992 6.0480997196248 6.02000718699999 6.02604402037491 0.889711832684996 0.213062813000015 0.228467773116275 1.436031688945 1.36800269512499 1.29200808537498 1.44999101625002 1.385999101625 5.96087372478766 0.101831395348828 1.39460192972198
6.06905793735566 6.15672676187996 6.02950978600957 6.07399649848755 0.891708221569686 0.205233836981625 0.215328125716197 1.43787149830932 1.37093856113189 1.30081568339567 1.44537413611201 1.3850204796227 6.01068298353048 0.11185209003216 1.3913622941758
6.11157876504433 6.31343541302178 6.03393982357776 6.13934808875908 0.891482707939001 0.217454532159631 0.171410290822716 1.43038622346817 1.37001002940371 1.28912035284448 1.43703008821112 1.39192979417405 6.06698096856163 0.107376436781617 1.3870803750115
6.1639992121976 6.43699815169438 6.034 6.20099907584719 0.852930584034275 0.224569894101178 0.175899925310273 1.38883062842391 1.37999984849954 1.28500006060018 1.437 1.41499965154894 6.11903828784719 0.092382262996947 1.38507124358741
6.21690459394792 6.5467280467068 6.04379714702739 6.24802630573149 0.862825118497667 0.222924079299398 0.191575435243829 1.39944031023067 1.36824342356713 1.27422313826987 1.44091885881096 1.3875679883233 6.17517473251454 0.068457172342637 1.38475433729735
6.27638555639919 6.64004188455468 6.04993751421009 6.3123334849076 0.843455994820745 0.246956724264888 0.192711460275379 1.383767253631 1.37096875710504 1.27498958570168 1.441 1.38007290008823 6.23201355842913 0.039296184738968 1.3835012459452
6.32616124203915 6.70119860299944 6.05709045285123 6.36216910750448 0.819347758342383 0.241011279605553 0.193917152877645 1.35963027529129 1.38098033633669 1.27502359639597 1.44199016816834 1.37198820180201 6.28933313361512 0.00906268656720952 1.38169446719286
6.40638116200999 6.80000606540255 6.10209187137146 6.44630219430316 0.818232505796446 0.186921531127652 0.172600176582954 1.35976723613026 1.37119741926707 1.28676309687951 1.43709870963354 1.36611845156024 6.34738806855852 -0.0131955420465943 1.37505699196743
6.46046168704136 6.80496952945517 6.14556325552412 6.49749215758619 0.817685383129586 0.219553956179231 0.2180492300824 1.35886924273193 1.37693905891034 1.287 1.44194921575862 1.35907109793793 6.40629599122134 -0.0217567316620269 1.36486673232382
6.52300123398392 6.86400008226559 6.20651425123007 6.56000102831993 0.798110471381856 0.153809926783621 0.262349885299897 1.34559052074121 1.36999985603521 1.283 1.44991900731739 1.36499956810563 6.45897190104941 -0.0194230769230762 1.35525688572437
6.58176237288872 6.86791749152592 6.28590758922792 6.60896864407394 0.820557226443493 0.150323432541936 0.274441143545468 1.37038772135904 1.36314438982965 1.283 1.45487715404518 1.34443316948895 6.52011434461697 -0.00601984126988589 1.34387680830719
6.64536484485723 6.88086893624038 6.37408255368267 6.67335476302957 0.83075099645235 0.170701709440483 0.246808381042366 1.37621596140373 1.35310081827663 1.28398991817234 1.45292942720636 1.33509073644897 6.57364470823999 0.0254102564102383 1.33702776350357
6.70611795368887 6.887 6.46525035068658 6.72312758256143 0.850424086208866 0.163696244739701 0.198233572727566 1.3922788625455 1.34299037112744 1.288 1.44802647939954 1.33 6.62605162587974 0.0378999999999824 1.33341144856803
6.75394994430698 6.887 6.56677131036583 6.77486422547489 0.864246555334425 0.162173430344513 0.195627217320416 1.40398305780083 1.33908571883208 1.288 1.45876427321177 1.33 6.67829666946022 0.047688634192925 1.33518087080507
6.80051646892882 6.89293693072985 6.67883321850215 6.82745339965867 0.877304506184619 0.161645255772513 0.160037469581871 1.41896358821002 1.34394744227487 1.288 1.4550420461801 1.33197897690995 6.7252562633765 0.0608089430894038 1.33671568218888
6.85008104107742 6.89302593314477 6.79627143266382 6.86708590354207 0.861688801529962 0.15970226821226 0.147783404359921 1.41132431185427 1.33998217096297 1.28800648328619 1.43446237563025 1.33098703342761 6.77399746946851 0.0811810089020603 1.33750938449768
6.89893039455325 6.90865772625704 6.92721902583844 6.91886621822644 0.873021851536353 0.14901402967175 0.143411136871481 1.4199511076781 1.32923531319829 1.29191443156426 1.41644923428764 1.32317113687148 6.82283784039076 0.10080860215052 1.33950119606468
6.95145405581327 6.92582151824665 7.07149865348649 6.9754120601066 0.899244403174968 0.103787386195588 0.131098821830215 1.43409196513398 1.32801049892667 1.29298950107333 1.41204199570667 1.32596850322 6.87438502696551 0.107382297551794 1.34459900786743
6.988058402738 6.913 7.20616060752949 7.01505423111385 0.895602751803052 0.173697976762291 0.158817817388622 1.43360960222682 1.32999582837586 1.28500417162414 1.40099582837586 1.32400312871811 6.92063560833412 0.102676646706588 1.34978730755548
7.04289665437368 6.913 7.35696579952761 7.06597546477556 0.888796933073267 0.171798223044912 0.137989074311999 1.42384643492669 1.32607881040188 1.28892118959812 1.39707881040188 1.32694089219859 6.96899441083541 0.0885661375661808 1.35337827178524
7.09239235464239 6.92287599074334 7.44789631761577 7.11934275093973 0.874063285681336 0.162911112293963 0.179730604483339 1.40826320642187 1.32501240092567 1.286037202777 1.397 1.32601240092567 7.02101068151774 0.0645459610028009 1.3560469297137
7.14212604252354 6.93002423894683 7.53236358420253 7.17212604252354 0.827814904083443 0.156638631933934 0.207367477861469 1.36933595991206 1.32700727168405 1.28599272831595 1.40094909821165 1.32800727168405 7.06882635616643 0.0418727272727507 1.35781621975884
7.19286779918055 6.93978226907318 7.67873403609773 7.22286779918055 0.841866467465382 0.152062115804678 0.141939885864315 1.37978681017738 1.32993468072195 1.28306531927805 1.38045723494632 1.33093468072195 7.12222323670527 0.0146428571428687 1.36203434164677
7.25521608309991 6.9528356303274 7.67410115056776 7.27435516513057 0.830134254615825 0.155010930593205 0.145476022265895 1.37158797823108 1.33296206853709 1.28102528764194 1.37407586292582 1.33988620561128 7.17494767113228 -0.0111382113821028 1.37089595872027
7.32100381624487 7.04800140907503 7.6940033465532 7.33300322913028 0.823139734037088 0.148250783797986 0.157998085419303 1.36326035872702 1.3389997064427 1.28199923675103 1.36499958901978 1.35700023484584 7.2302788739976 -0.0230830945558759 1.38178397049861
7.38460789747025 7.07148599291209 7.74977923316622 7.38682206709021 0.818707018837842 0.161314083557352 0.126088407130693 1.3692391423622 1.33410708480998 1.26927842050595 1.35814991873397 1.36091433215202 7.28204594697248 -0.0136878980891781 1.39222490048747
7.44452497332615 7.15333979343635 7.76984702530842 7.44354912722482 0.809781656566055 0.19035659282585 0.114567839678164 1.36305128677818 1.33697584610133 1.26304830779734 1.35899194870044 1.36695169220266 7.34001906492982 -0.00628112449800454 1.40549673431442
7.50107565195167 7.23314608652736 7.77000913040796 7.4960691302317 0.806392143354455 0.210706843399402 0.121109373914883 1.36077073466294 1.33902999991187 1.25298956524805 1.359 1.37301565212793 7.39458245709155 0.00961337209298982 1.41670153152838
7.55787141145929 7.34282065661104 7.77686379103819 7.54796870357487 0.838031298349131 0.230859545652279 0.120639340043096 1.3913523134461 1.36155245626834 1.24515566738493 1.359 1.38476649892261 7.43779865390231 0.024076519916121 1.43055396538814
7.61034522499709 7.42201783749564 7.78391185721115 7.59738300047803 0.854784375465433 0.215086254125916 0.119247628557771 1.40380889807625 1.37088667355719 1.22821406105864 1.35603777548094 1.3899370408651 7.489066092719 0.0386435045316844 1.44016456605878
7.66510228305949 7.5362354889044 7.78400713602741 7.64110228305949 0.867237507053903 0.189239248620016 0.119398406287213 1.41977526153702 1.3800023786758 1.21698572794519 1.356 1.39501427205481 7.53268105671853 0.059423188405781 1.44579062558074
7.70714217598229 7.63302500981969 7.78694015181272 7.68314217598229 0.874433172447202 0.164269507567727 0.11874336609516 1.43015813741702 1.38098005060424 1.21111969637456 1.356 1.40088030362544 7.57274552125595 0.0777674169345705 1.45124029428075
7.75650381865138 7.79238994215448 7.79689873850028 7.73547344020146 0.879915420051652 0.102061162927744 0.125708610642699 1.43808111729172 1.38990886465025 1.23871646780079 1.35698987385003 1.40594936925014 7.61602784320407 0.0944695340501675 1.45736226605725
7.79306094164924 7.92913101370718 7.80003179564308 7.77206624092308 0.869419130378587 0.0886698054526562 0.123453742098089 1.42744927610862 1.39500662409231 1.25287561372791 1.35699205108923 1.41100662409231 7.65140520184222 0.10315737704918 1.4643070644674
7.83810281100157 8.03485454804723 7.82353190139212 7.82102479456692 0.883558360670927 0.129869885385268 0.104046571433673 1.44169621521897 1.39990247945669 1.25951239728346 1.35111702465197 1.41590247945669 7.69637319306276 0.105351851851859 1.47476864552036
7.87364953827895 8.13698866760497 7.82993992084782 7.86357944593474 0.884542890633659 0.200247274183337 0.21895386365619 1.43696076688359 1.41484980211955 1.28474967019925 1.39257944593474 1.42490988127173 7.73666908709408 0.0997544973545054 1.4852891561001
