# Supplementary material for: Quantifying Spatiotemporal Gait Parameters with HoloLens in Healthy Adults and People with Parkinson’s Disease: Test-Retest Reliability, Concurrent Validity, and Face Validity
Source: Sensors (Basel). 2020 Jun 5;20(11):3216. doi: 10.3390/s20113216 (PMC7313704; doi:10.3390/s20113216)
Supplement: Supplementary file 1 [file sensors-20-03216-s001.zip › Data/HYA_10_FWS1_HoloLens_raw.csv]

Time HoloLens_x_position HoloLens_y_position HoloLens_z_position HoloLens_x_orientation HoloLens_y_orientation HoloLens_z_orientation
301.5716 0.069 0.085 -0.884 0.452 354.753 0.394
301.6059 0.069 0.085 -0.885 0.196 354.749 0.429
301.6384 0.069 0.086 -0.885 0.059 354.637 0.472
301.672 0.068 0.086 -0.886 0.12 354.466 0.463
301.7069 0.068 0.086 -0.886 0.01 354.378 0.403
301.7394 0.068 0.086 -0.886 359.78 354.436 0.405
301.7721 0.068 0.086 -0.886 359.741 354.573 0.466
301.8064 0.068 0.086 -0.886 359.73 354.645 0.508
301.8382 0.067 0.086 -0.886 359.791 354.566 0.558
301.8717 0.067 0.085 -0.885 359.933 354.407 0.584
301.9057 0.066 0.085 -0.884 0.108 354.301 0.561
301.9388 0.066 0.085 -0.883 0.093 354.257 0.659
301.9712 0.066 0.085 -0.881 0.066 354.229 0.516
302.0059 0.066 0.085 -0.88 0.334 354.268 0.584
302.0387 0.066 0.084 -0.878 0.519 354.265 0.633
302.0714 0.066 0.084 -0.876 0.567 354.212 0.692
302.1073 0.065 0.084 -0.874 0.687 354.111 0.742
302.1383 0.066 0.084 -0.873 0.878 354.001 0.667
302.174 0.066 0.083 -0.871 1.009 353.986 0.606
302.2103 0.066 0.083 -0.868 0.798 354.005 0.607
302.2376 0.066 0.083 -0.865 0.542 354.031 0.586
302.2738 0.066 0.083 -0.862 0.431 353.965 0.558
302.306 0.066 0.083 -0.859 0.751 353.836 0.484
302.3383 0.066 0.081 -0.855 1.247 353.748 0.427
302.3711 0.066 0.081 -0.85 1.494 353.77 0.44
302.4047 0.066 0.08 -0.845 1.406 353.773 0.588
302.4382 0.065 0.079 -0.839 1.287 353.715 0.446
302.4703 0.065 0.078 -0.833 1.365 353.634 0.467
302.5054 0.063 0.076 -0.825 1.486 353.451 0.53
302.5391 0.061 0.074 -0.817 1.78 353.307 0.408
302.5709 0.058 0.072 -0.807 2.067 353.145 0.099
302.6064 0.054 0.071 -0.795 1.926 352.833 359.455
302.6385 0.049 0.067 -0.78 0.984 352.603 358.718
302.6718 0.043 0.061 -0.762 359.089 352.641 357.551
302.7043 0.037 0.055 -0.741 358.226 352.863 356.969
302.7379 0.031 0.042 -0.72 359.336 353.08 356.409
302.7727 0.025 0.026 -0.695 0.336 353.715 356.074
302.8036 0.024 0.031 -0.665 358.568 354.897 356.815
302.8385 0.025 0.031 -0.632 358.905 355.864 358.546
302.8719 0.027 0.037 -0.598 0.414 356.543 359.662
302.9043 0.029 0.034 -0.562 2.561 357.079 359.352
302.9381 0.032 0.026 -0.525 2.251 357.43 358.96
302.9701 0.035 0.012 -0.484 0.507 357.942 358.764
303.0037 0.039 -0.005 -0.44 358.804 358.504 359.152
303.0378 0.042 -0.026 -0.393 357.899 358.47 359.557
303.0707 0.047 -0.046 -0.344 357.291 358.164 359.459
303.1048 0.053 -0.057 -0.291 355.349 358.027 359.087
303.1371 0.06 -0.055 -0.237 354.232 357.501 359.429
303.1701 0.066 -0.052 -0.185 356.452 356.578 359.346
303.2041 0.073 -0.021 -0.13 355.866 355.171 1.076
303.2416 0.077 0.024 -0.077 355.076 354.107 0.133
303.2714 0.077 0.05 -0.027 357.374 353.597 359.034
303.3052 0.073 0.067 0.021 0.02 353.126 358.913
303.3369 0.068 0.089 0.069 0.456 352.753 359.126
303.3714 0.064 0.101 0.117 1.457 352.288 358.715
303.4045 0.06 0.103 0.164 2.527 351.775 358.133
303.4377 0.056 0.092 0.212 2.156 351.404 358.886
303.4704 0.055 0.073 0.262 0.644 351.33 359.555
303.506 0.055 0.048 0.313 359.597 351.793 359.118
303.5371 0.055 0.02 0.365 359.674 352.009 359.49
303.5709 0.052 -0.011 0.417 0.488 351.622 0.02
303.6043 0.047 -0.029 0.473 359.052 351.306 0.095
303.6375 0.045 -0.025 0.532 356.968 352.226 0.604
303.6704 0.039 -0.018 0.589 357.571 352.675 359.906
303.7042 0.033 -0.006 0.645 357.983 353.143 358.84
303.7375 0.03 0.026 0.7 357.276 353.91 356.462
303.7715 0.028 0.046 0.758 355.246 354.651 357.379
303.8042 0.029 0.069 0.812 356.968 355.409 358.908
303.8385 0.027 0.087 0.865 0.544 355.911 357.474
303.8701 0.023 0.105 0.919 1.471 355.898 358.096
303.9038 0.02 0.113 0.973 1.215 355.801 358.504
303.9367 0.018 0.108 1.027 0.034 355.967 358.082
303.9695 0.016 0.088 1.083 359.31 355.932 358.025
304.0034 0.012 0.059 1.139 359.267 355.486 358.351
304.0363 0.009 0.026 1.197 359.353 355.405 357.789
304.0706 0.01 -0.007 1.255 359.723 355.72 357.995
304.1037 0.013 -0.027 1.316 358.452 355.982 358.27
304.1377 0.015 -0.025 1.382 355.657 355.873 357.492
304.1716 0.02 -0.015 1.445 354.643 355.338 358.986
304.2044 0.024 -0.009 1.507 355.894 354.447 359.846
304.2386 0.026 0.019 1.567 356.066 353.202 358.871
304.27 0.025 0.024 1.63 356.525 353.131 357.664
304.3038 0.02 0.05 1.686 357.174 352.76 355.668
304.3377 0.012 0.069 1.741 0.566 352.124 356.862
304.3695 0.004 0.095 1.796 1.819 351.33 358.039
304.4044 -0.001 0.112 1.85 1.458 350.751 358.344
304.435 -0.006 0.113 1.904 0.387 350.21 358.248
304.47 -0.011 0.099 1.96 359.222 349.855 358.258
304.5059 -0.013 0.07 2.017 358.302 350.389 358.243
304.5363 -0.014 0.044 2.075 357.719 350.943 359.083
304.5706 -0.019 0.011 2.134 357.686 350.996 0.104
304.6026 -0.027 -0.018 2.195 357.82 350.994 0.403
304.6359 -0.035 -0.022 2.257 356.126 351.763 0.065
304.6691 -0.043 -0.014 2.321 354.306 352.516 0.596
304.7032 -0.052 -0.001 2.382 353.797 352.741 0.898
304.7359 -0.059 0.025 2.441 354.137 353.546 357.767
304.7708 -0.061 0.033 2.499 354.094 355.12 355.835
304.802 -0.058 0.05 2.556 353.066 356.108 1.434
304.8357 -0.06 0.067 2.61 356.534 356.182 1.481
304.8685 -0.063 0.088 2.662 0.365 355.892 359.214
304.9043 -0.066 0.106 2.714 2.526 355.564 359.617
304.9354 -0.065 0.112 2.765 2.426 355.561 0.291
304.97 -0.065 0.105 2.818 0.59 355.457 359.878
305.0025 -0.067 0.083 2.872 359.096 355.1 359.2
305.0356 -0.067 0.052 2.927 358.407 355.07 358.568
305.0699 -0.065 0.016 2.983 358.366 355.202 358.841
305.1027 -0.061 -0.015 3.042 358.193 355.261 359.474
305.1362 -0.055 -0.029 3.104 357.015 355.677 359.48
305.1702 -0.049 -0.024 3.167 355.311 355.596 359.239
305.2083 -0.04 -0.006 3.23 354.856 354.79 1.221
305.2372 -0.033 0.005 3.292 355.514 354.562 0.944
305.2693 -0.028 0.035 3.349 355.343 353.659 1.007
305.303 -0.026 0.038 3.411 355.391 353.675 1.099
305.3349 -0.027 0.061 3.463 354.753 353.607 358.82
305.3694 -0.029 0.073 3.516 357.418 353.389 359.623
305.4012 -0.033 0.092 3.57 359.069 352.537 0.611
305.4352 -0.035 0.108 3.625 358.935 352.153 0.626
305.4691 -0.036 0.112 3.679 358.098 351.642 0.864
305.5028 -0.036 0.102 3.734 357.079 351.314 0.694
305.5352 -0.033 0.08 3.791 356.241 351.688 0.635
305.5687 -0.029 0.05 3.849 356.042 352.496 0.918
305.6036 -0.027 0.013 3.908 356.669 352.767 1.648
305.6346 -0.029 -0.025 3.967 357.665 352.515 1.693
305.6694 -0.034 -0.032 4.031 356.123 352.435 0.895
305.7018 -0.038 -0.027 4.093 353.789 353.198 0.437
305.7354 -0.044 -0.012 4.157 351.209 353.818 359.751
305.7697 -0.05 0.012 4.221 349.983 354.298 359.205
305.802 -0.051 0.023 4.274 350.774 354.678 357.962
305.8351 -0.047 0.033 4.33 351.94 354.867 0.817
305.8683 -0.046 0.048 4.383 356.301 354.684 0.56
305.9035 -0.045 0.072 4.435 359.131 354.982 359.206
305.9348 -0.045 0.095 4.484 359.856 355.221 0.117
305.9682 -0.045 0.101 4.533 0.912 355.393 0.109
306.0036 -0.045 0.093 4.582 0.459 355.317 0.026
306.0343 -0.045 0.079 4.634 359.631 354.94 359.755
306.0687 -0.045 0.054 4.687 358.454 354.911 358.636
306.1028 -0.044 0.026 4.741 357.817 355.18 358.009
306.1346 -0.041 -0.003 4.797 357.554 355.192 358.671
306.1696 -0.036 -0.024 4.855 356.856 355.347 359.407
306.2042 -0.03 -0.028 4.915 356.448 355.325 359.287
306.2336 -0.026 -0.017 4.975 354.789 354.723 359.303
306.2691 -0.018 -0.001 5.036 353.166 353.929 1.455
306.302 -0.017 0.024 5.099 352.529 352.836 0.494
306.3351 -0.009 0.027 5.149 355.024 353.175 0.725
306.3696 -0.012 0.043 5.203 354.539 353.417 357.3
306.4015 -0.018 0.056 5.254 356.844 353.746 356.425
306.4349 -0.027 0.077 5.304 359.143 353.157 359.07
306.469 -0.034 0.101 5.355 359.49 353.068 359.022
306.5034 -0.038 0.112 5.406 359.452 352.973 359.491
306.5345 -0.043 0.109 5.459 358.965 352.355 359.739
306.5693 -0.046 0.094 5.513 358.181 352.12 359.179
306.602 -0.047 0.071 5.568 357.18 352.787 358.355
306.6343 -0.049 0.043 5.623 356.658 353.624 358.627
306.6675 -0.051 0.012 5.68 356.397 354.389 359.883
306.701 -0.058 -0.012 5.738 355.5 354.989 359.774
306.7339 -0.069 -0.022 5.797 354.261 355.267 359.098
306.7698 -0.08 -0.02 5.853 354.529 355.505 359.408
306.801 -0.092 -0.01 5.911 353.812 355.944 358.505
306.8346 -0.1 0.024 5.965 352.247 356.601 356.255
306.8684 -0.105 0.037 6.018 352.756 357.198 355.778
306.9004 -0.104 0.046 6.069 352.926 357.93 359.158
306.9353 -0.103 0.059 6.118 354.726 358.324 359.803
306.9681 -0.103 0.079 6.166 356.382 358.692 358.779
307.0018 -0.102 0.1 6.215 357.188 358.627 0.126
307.0328 -0.098 0.108 6.264 358.617 358.936 0.554
307.0682 -0.093 0.104 6.313 359.642 359.528 358.757
307.1016 -0.09 0.091 6.361 0.116 0.042 357.849
307.1331 -0.088 0.068 6.411 359.918 0.038 358.061
307.169 -0.087 0.044 6.462 358.707 359.759 357.737
307.202 -0.084 0.017 6.515 357.837 359.641 358.148
307.2356 -0.076 -0.01 6.568 357.581 0.253 358.386
307.2684 -0.066 -0.024 6.623 356.839 1.055 358.266
307.3033 -0.056 -0.014 6.677 355.761 1.054 357.098
307.3347 -0.044 -0.008 6.732 354.591 1.111 358.205
307.3679 -0.034 0.008 6.788 354.258 1.206 357.868
307.4023 -0.02 0.023 6.832 354.953 1.933 358.057
307.4341 -0.011 0.036 6.882 351.747 3.543 356.31
307.4672 -0.006 0.057 6.926 351.245 5.297 352.494
307.5017 -0.001 0.076 6.967 354.398 5.982 354.373
307.5328 0.004 0.093 7.009 356.679 6.522 354.544
307.57 0.011 0.103 7.048 358.949 7.652 354.976
307.6005 0.02 0.106 7.09 359.373 8.879 355.644
307.6347 0.03 0.101 7.131 358.7 10.603 355.989
307.6662 0.041 0.09 7.173 357.57 12.489 355.711
307.701 0.054 0.073 7.215 357.005 14.475 355.624
307.7343 0.067 0.052 7.256 357.399 16.576 356.218
307.7672 0.08 0.031 7.295 358.003 18.993 355.706
307.7988 0.094 0.021 7.334 357.741 22.01 355.052
307.8336 0.109 0.017 7.373 357.323 25.392 354.482
307.8678 0.123 0.013 7.409 358.132 28.738 353.469
307.9004 0.138 0.009 7.444 359.869 32.02 352.702
307.9341 0.154 0.03 7.475 0.191 35.756 349.113
307.9664 0.175 0.042 7.505 359.674 39.929 348.431
308.0018 0.197 0.062 7.53 359.854 43.923 350.024
308.0325 0.219 0.075 7.55 1.528 48.275 351.418
308.0673 0.243 0.088 7.566 2.151 53.16 353.314
308.0995 0.268 0.097 7.579 2.011 57.913 354.681
308.1328 0.291 0.097 7.59 1.487 62.877 354.848
308.1682 0.315 0.091 7.599 0.408 68.239 353.161
308.1992 0.338 0.082 7.607 0.149 73.667 352.734
308.2348 0.36 0.073 7.614 0.583 78.514 352.336
308.2685 0.381 0.065 7.621 0.917 82.797 351.893
308.3008 0.402 0.058 7.627 1.286 86.62 351.544
308.3344 0.423 0.05 7.631 1.872 90.27 350.987
308.3689 0.445 0.041 7.634 1.872 93.894 350.157
308.3998 0.468 0.035 7.635 0.953 97.151 349.75
308.4344 0.492 0.034 7.635 359.607 99.031 349.937
308.4674 0.516 0.033 7.63 358.383 101.171 350.915
308.4989 0.541 0.034 7.625 358.116 103.417 350.898
308.5336 0.566 0.045 7.616 357.702 106.295 349.841
308.567 0.591 0.065 7.605 355.995 109.675 348.835
308.5992 0.614 0.071 7.596 355.882 112.5 349.596
308.6357 0.634 0.069 7.592 357.148 115.612 345.264
308.6677 0.653 0.069 7.585 358.282 119.238 343.952
308.7008 0.671 0.069 7.577 359.001 122.784 344.925
308.734 0.687 0.066 7.569 0.326 126.846 346.15
308.7665 0.701 0.062 7.558 1.7 131.716 346.913
308.8 0.716 0.059 7.547 2.235 135.809 348.698
308.8313 0.733 0.058 7.535 2.7 138.375 349.945
308.8658 0.749 0.056 7.523 3.383 140.934 350.683
308.9004 0.766 0.053 7.51 3.747 143.47 351.633
308.9335 0.783 0.05 7.496 3.607 145.783 352.107
308.9662 0.802 0.047 7.481 3.423 148.078 351.91
309.0002 0.82 0.042 7.464 3.467 150.432 352.733
309.0324 0.841 0.036 7.448 3.135 152.499 353.429
309.0658 0.862 0.032 7.432 2.141 154.461 353.677
