# Supplementary material for: Quantifying Spatiotemporal Gait Parameters with HoloLens in Healthy Adults and People with Parkinson’s Disease: Test-Retest Reliability, Concurrent Validity, and Face Validity
Source: Sensors (Basel). 2020 Jun 5;20(11):3216. doi: 10.3390/s20113216 (PMC7313704; doi:10.3390/s20113216)
Supplement: Supplementary file 1 [file sensors-20-03216-s001.zip › Data/HYA_10_FWS1_IWW_raw.csv]

IWW_x_SpineBase IWW_x_Head IWW_x_ShoulderLeft IWW_x_ElbowLeft IWW_x_WristLeft IWW_x_HandLeft IWW_x_ShoulderRight IWW_x_ElbowRight IWW_x_WristRight IWW_x_HandRight IWW_x_HipLeft IWW_x_KneeLeft IWW_x_AnkleLeft IWW_x_FootLeft IWW_x_HipRight IWW_x_KneeRight IWW_x_AnkleRight IWW_x_FootRight IWW_x_SpineShoulder IWW_y_SpineBase IWW_y_Head IWW_y_ShoulderLeft IWW_y_ElbowLeft IWW_y_WristLeft IWW_y_HandLeft…
-0.284 -0.314002383173042 -0.292 -0.284 -0.213871308655733 -0.199973785096538 -0.246007149519126 -0.19 -0.191995233653916 -0.199004766346084 -0.256 -0.282 -0.335 -0.201 -0.244 -0.298997616826958 -0.346 -0.212133457690351 -0.299 0.889479237384627 1.63371841777902 1.37305978551443 1.12985971401924 0.893694267938904 0.823718069629836 1.3600094518702 1.05763990467308 0.785714736306597 0.7801431074517…
-0.284 -0.314988611857111 -0.292 NaN NaN NaN -0.249 -0.189988611857111 -0.19 -0.200954447428445 -0.256 -0.282 -0.335 -0.201 -0.244 -0.298 -0.346 -0.268 -0.299 0.889166946767162 1.62895928304025 1.37297102493286 NaN NaN NaN 1.35978296091715 1.0576477163187 0.817002505391435 0.785663367258664 0.889728313344309 0.547055330861416 0.243245737202929 0.202935851084357 0.890235807952873 0.52562 0.2488515…
-0.284 -0.314012345859832 -0.292 -0.284 -0.182716045223861 -0.192950616560671 -0.249 -0.189012345859832 -0.19 -0.197049383439329 -0.256 -0.282 -0.335 -0.201 -0.244 -0.298 -0.346 -0.268 -0.299 0.889762469025502 1.63661320845892 1.37305888887262 1.12968074075159 0.918360728888003 0.849477896370515 1.36003679007644 1.0617382708473 0.817217283910837 0.788523826630692 0.890440987522323 0.5466550618025…
-0.284 -0.317999453158466 -0.292 -0.284 -0.212995898688492 -0.197999316448082 -0.249 -0.189999863289616 -0.190999863289616 -0.198999726579233 -0.256 -0.279000410131151 -0.335 -0.201 -0.244 -0.295000410131151 -0.346 -0.270999589868849 -0.299 0.889650016405246 1.62772122902635 1.37282003281049 1.12966000273421 0.895443244137403 0.823763561305493 1.36000000546842 1.06551949007027 0.799212462154009 0…
-0.284 -0.315057883569803 -0.292 -0.282 -0.164482363081691 -0.190106119877972 -0.251028941784901 -0.19 -0.18407717809307 -0.191077178093071 -0.256 -0.282 -0.335 -0.201 -0.244 -0.296 -0.347 -0.268 -0.299 0.890317169142027 1.63536854395971 1.37283 1.12986432933301 0.853809815674204 0.821502478119607 1.36612938502852 1.06566093157406 0.843367341533098 0.801976059872742 0.891343213764757 0.5488851100…
-0.284 -0.320927237617685 -0.292 -0.282 -0.21339364681404 -0.200866602299089 -0.253963618808842 -0.19 -0.191902983490246 -0.198902983490246 -0.256 -0.282 -0.335 -0.201 -0.244 -0.296 -0.347 -0.268 -0.299 0.889016128994747 1.62609496456406 1.37283 1.11813540349399 0.895364842333209 0.823781743941534 1.36201105493826 1.0647413994399 0.788342147334205 0.784338650958857 0.889641101090871 0.54636128782…
-0.284 -0.314000467768048 -0.292 -0.281000066824007 -0.213000066824007 -0.19800020047202 -0.254 -0.185000334120034 -0.187000334120034 -0.194000334120034 -0.256 -0.282 -0.335 -0.201 -0.244 -0.295000066824007 -0.347 -0.268 -0.299 0.889279981289278 1.63682927495953 1.3729799899764 1.11144043769724 0.894680080188808 0.825079915133511 1.3614100367532 1.07760913930679 0.81401823851918 0.789339651178684…
-0.283 -0.320971604139626 -0.292 -0.282 -0.213 -0.201 -0.251 -0.185 -0.188028395860374 NaN -0.255 -0.282 -0.335028395860374 -0.204 -0.243 -0.295 -0.347 -0.271028395860374 -0.299 0.888551609098755 1.62376774320856 1.37297113583442 1.11703675355762 0.895348106942642 0.824670250754605 1.36007113583441 1.07451337429925 0.806594050236805 NaN 0.88879179840449 0.547601575894756 0.243239209573058 0.20299…
-0.283 -0.318031465365255 -0.292 -0.282 -0.213 -0.201 -0.251 -0.185 -0.190968534634745 NaN -0.255 -0.282 -0.337968534634745 -0.204 -0.243 -0.295 -0.347 -0.273968534634745 -0.299 0.888718216962636 1.63285277202136 1.37308874138539 1.1187714354345 0.895152097691017 0.823660803108738 1.36018874138539 1.07382734191856 0.794588483574791 NaN 0.888978007193534 0.546729334725026 0.242121956838797 0.20189…
-0.28399987265318 -0.318 -0.292 -0.28499961795954 -0.21399987265318 -0.20399961795954 -0.251 -0.185 -0.19199987265318 -0.20099987265318 -0.25599987265318 -0.282 -0.338 -0.204 -0.24399987265318 -0.295 -0.34600012734682 -0.27599974530636 -0.299 0.888410039477514 1.63224009041624 1.37293002037549 1.12047978478387 0.895999891755203 0.824889842089943 1.36002002164896 1.07302010187746 0.793530118432543…
-0.284 -0.317954628552966 -0.292 -0.285 -0.216 -0.204022685723517 -0.251 -0.184 -0.192022685723517 -0.198022685723517 -0.256 -0.282 -0.338 -0.204 -0.244 -0.295 -0.346965971414724 -0.266364799741523 -0.299 0.888961701429264 1.63475210029878 1.37325841199935 1.12444247714793 0.89464954628553 0.824521134286176 1.35996274056847 1.07043843028101 0.792298693701546 0.780329451138565 0.89 0.5458047640019…
-0.284 -0.314039922175757 -0.292 -0.285 -0.216 -0.205980038912122 -0.251 -0.184 -0.193980038912122 -0.199980038912122 -0.256 -0.282 -0.338 -0.204 -0.244 -0.295 -0.344029941631817 -0.211558910460594 -0.299 0.889108502918409 1.63752175506065 1.37312139727615 1.12551902140167 0.894610399221758 0.824619001945606 1.35933638754812 1.06944018015482 0.789597546301272 0.779419281905863 0.89 0.546215808171…
-0.284 -0.313995498308455 -0.292 -0.285 -0.216 -0.206 -0.251 -0.184004501691545 -0.193984994361518 -0.196987995489214 -0.256 -0.285993997744607 -0.338 -0.204 -0.244 -0.295 -0.344004501691545 -0.260924971807588 -0.299003001127696 0.89010069025937 1.63825971489287 1.3730898049267 1.12601953482521 0.894040120045108 0.824525858443779 1.36624959484776 1.06916006002255 0.789557459105846 0.7795130724272…
-0.28396527354724 -0.311 -0.292 -0.285 -0.216011575484253 -0.206023150968507 -0.251 -0.187 -0.184057877421267 -0.189057877421267 -0.256 -0.282 -0.338 -0.204 -0.244 -0.295 -0.34696527354724 -0.211682953570955 -0.301 0.890561041793583 1.63807196783232 1.37296057877421 1.12570953698063 0.894125671987284 0.821789215303861 1.36597687461925 1.06918715121248 0.840505830393269 0.801313030341548 0.8916303…
-0.281036501288749 -0.311 -0.292 -0.285 -0.21698783290375 -0.207975665807501 -0.251 -0.187 -0.188939164518751 -0.193939164518751 -0.256 -0.282 -0.338 -0.204 -0.244 -0.295 -0.344036501288749 -0.269282141321266 -0.301 0.890648904961338 1.63823793159364 1.37300939164519 1.12567048668385 0.894604038122838 0.823409802620225 1.36571328511599 1.06810350547684 0.790394537050498 0.783857547680945 0.891659…
-0.281 -0.311 -0.292 -0.285 -0.173004009610916 -0.199000820147687 -0.249000182255042 -0.187 -0.189 -0.196999726617438 -0.256 -0.282 -0.338 -0.204 -0.242000182255042 -0.295 -0.346999726617438 -0.276999362107354 -0.296000455637604 0.891329938033286 1.6381200109353 1.37326997630684 1.12560000637893 0.851043970426082 0.820930227818802 1.36496006834564 1.06740006287799 0.789430030983357 0.784599912517…
-0.282 NaN -0.292 NaN NaN NaN -0.245038926613144 -0.184 -0.188970805040142 -0.196970805040142 -0.258 -0.282 -0.338 -0.204990268346714 -0.242 -0.295 -0.347 -0.277 NaN 0.884777761719744 NaN 1.37129854025201 NaN NaN NaN 1.35878143614511 1.06806795635281 0.789434476560511 0.784419926286352 0.885519416100803 0.550162798576568 0.235420973165329 0.195100486582664 0.88566523148989 0.527622701260036 0.235…
-0.282 NaN -0.292 NaN NaN NaN -0.248951542255151 -0.184 -0.186036343308636 -0.194036343308636 -0.258 -0.282 -0.338 -0.204012114436212 -0.242 -0.295 -0.347 -0.277 NaN 0.884552786320329 NaN 1.37115181716543 NaN NaN NaN 1.35792066070387 1.0678625440316 0.789884427359342 0.785417643275064 0.885460726866173 0.549438964682797 0.235518788556379 0.195149394278189 0.885185936073744 0.526889085827159 0.231…
-0.282 -0.298004327623907 -0.292 -0.281000227769679 -0.22299658345481 -0.210000911078717 -0.248000227769679 -0.183000227769679 -0.182000911078717 -0.185002049927114 -0.258 -0.282 -0.338 -0.204 -0.242 -0.295 -0.347 -0.274000683309038 -0.293000683309038 0.885499783618805 1.6304028958637 1.37127997038994 1.11606921875 0.893532136024052 0.818991745626822 1.35834989978134 1.06776002277697 0.8394487094…
-0.282 -0.304941949037978 -0.288990324839663 -0.281 -0.171483758016852 -0.201087076443033 -0.243 -0.185970974518989 -0.183019350320674 -0.196912923556967 -0.257970974518989 -0.282 -0.338 -0.204 -0.242 -0.295 -0.346 -0.275970974518989 -0.293 0.885440836179578 1.62903601917835 1.37098880439591 1.11899357980932 0.843717323820267 0.815949218984218 1.36021948165713 1.05756844497139 0.790875409797065 0…
-0.282 -0.29907347331622 -0.288012245552703 -0.281 -0.220387722364833 -0.20988979002567 -0.243 -0.18303673665811 -0.184975508894593 -0.18811020997433 -0.25503673665811 -0.282 -0.338 -0.204 -0.242 -0.295 -0.346 -0.27303673665811 -0.293 0.886536284980972 1.63469909824985 1.37187885654704 1.1193554691455 0.899047269083573 0.818903018430836 1.36117799935835 1.06044399807505 0.836913601834254 0.799997…
-0.281998483764146 -0.298996967528293 -0.28799772564622 -0.28099772564622 -0.219 -0.203999241882073 -0.24199772564622 -0.183999241882073 -0.184994693174513 -0.186996967528293 -0.255 -0.282 -0.338 -0.204 -0.24199772564622 -0.295 -0.343 -0.273951480452687 -0.29 0.887070386640143 1.6351208415109 1.37220017436712 1.11988183464538 0.89766968917165 0.819959620941037 1.3614000379059 1.06080823358523 0.8…
-0.279977570210486 -0.294966355315729 -0.285 -0.277988785105243 -0.218977570210486 -0.203011214894757 -0.239 -0.182977570210486 -0.178067289368541 -0.183280372368922 -0.254955140420973 -0.282 -0.337988785105243 -0.204 -0.239 -0.295 -0.343 -0.21071775326444 -0.289955140420972 0.88759570085266 1.63623762612843 1.37243112148948 1.12229428040367 0.897183402268811 0.819410990909912 1.36150450438852 1.…
-0.278020004365432 -0.292030006548147 -0.285 -0.277010002182716 -0.217020004365432 -0.203989997817284 -0.239 -0.181020004365432 -0.183939986903705 -0.207749945432105 -0.251040008730863 -0.282 -0.337010002182716 -0.204 -0.239 -0.295 -0.343 -0.27335986030619 -0.286040008730863 0.888965996944198 1.63690319851575 1.37252899978173 1.12179510111319 0.890498314907949 0.815133709538468 1.366261389392 1.0…
-0.275 -0.288990664546438 -0.278 -0.274 -0.216992998409829 -0.20099766613661 -0.235 -0.176995332273219 -0.180995332273219 NaN -0.248 -0.281995332273219 -0.338 -0.204 -0.237992998409829 -0.293985996819658 -0.343 -0.271855300469796 -0.282992998409829 0.890012380540658 1.63715948655005 1.37240838963426 1.12038172705891 0.889179066454644 0.813954014245031 1.36986492445175 1.06647534454716 0.791116289…
-0.274970751999159 -0.284931754664705 -0.277922005331092 -0.273970751999159 -0.214 -0.2 -0.234941503998319 -0.174990250666386 -0.178961002665546 NaN -0.247970751999159 -0.27997075199916 -0.33797075199916 -0.203970751999159 -0.235 -0.287970751999159 -0.343 -0.21052646401513 -0.279961002665546 0.891037799466891 1.63693990250666 1.37171590527988 1.12112126741337 0.88880447082737 0.81565410858621 1.3…
-0.272037151121605 -0.278086685950412 -0.270099069657614 -0.271037151121605 -0.214 -0.2 -0.22907430224321 -0.174012383707202 -0.175049534828807 NaN -0.245037151121605 -0.277037151121605 -0.335037151121605 -0.201037151121605 -0.235 -0.285037151121605 -0.343 -0.263331279811107 -0.276049534828807 0.891820093034239 1.63693012383707 1.37130520115702 1.12124839011806 0.891258916894924 0.814060185442739…
-0.269000437477215 -0.272000874954429 -0.267000437477215 -0.266000729128691 -0.211000437477215 -0.194000874954429 -0.225000583302953 -0.167001020780168 -0.170000729128691 -0.175001166605906 -0.240000729128691 -0.273000583302953 -0.332000437477215 -0.198000437477215 -0.229000874954429 -0.282000437477215 -0.343 -0.268999270871309 -0.269001020780168 0.892349924170616 1.63806983375866 1.3704901181188…
-0.264961412613678 -0.271922825227356 -0.262903531534195 -0.257980706306839 -0.208 -0.190971059460258 -0.219932472073936 -0.160942118920517 -0.153 -0.169932472073936 -0.236932472073936 -0.266961412613678 -0.328 -0.260353661279105 -0.224971059460258 -0.281971059460258 -0.339961412613678 -0.208684926107217 -0.265932472073936 0.891785240324732 1.63666311801848 1.36937369682928 1.10382794652037 0.882…
-0.261047487651686 -0.264094975303372 -0.253118719129215 -0.256023743825843 -0.208 -0.188035615738765 -0.213083103390451 -0.155071231477529 -0.153 -0.163083103390451 -0.230083103390451 -0.263047487651686 -0.328 -0.194795418165744 -0.222035615738765 -0.279035615738765 -0.336047487651686 -0.27815709418257 -0.259083103390451 0.89028816402677 1.63495077584761 1.36772006353284 1.11173407494359 0.88805…
-0.252002158679653 -0.251003118092832 -0.247001439119769 -0.252000959413179 -0.204000959413179 -0.182001439119769 -0.197003837652717 -0.143002878239538 -0.150000719559884 -0.159000959413179 -0.227000719559884 -0.248003597799422 -0.325000719559884 -0.19200047970659 -0.209003118092832 -0.276000719559884 -0.33400047970659 -0.267002878239538 -0.253001439119769 0.887870575647908 1.63163079151587 1.367…
-0.241884548789077 -0.23889416972332 -0.23986530692059 -0.242884548789077 -0.187942274394538 -0.175874927854833 -0.18489416972332 -0.129961516263026 -0.143903790657564 -0.147846065052102 -0.213884548789077 -0.24589416972332 -0.321961516263026 -0.190961516263026 -0.201913411591808 -0.263663267301474 -0.333951895328782 -0.266961516263026 -0.240874927854833 0.883451510491412 1.62814603233051 1.36250…
-0.230145737344452 -0.228133592565748 -0.226170026901861 -0.231145737344452 -0.182072868672226 -0.163157882123156 -0.174133592565748 -0.126048579114817 -0.134121447787043 -0.13219431645927 -0.202145737344452 -0.235133592565748 -0.318048579114817 -0.187048579114817 -0.193109303008339 -0.229425067254652 -0.329060723893522 -0.263048579114817 -0.228157882123157 0.87852120968467 1.62367550163868 1.360…
-0.221001394094385 -0.212002478390018 -0.210002478390018 -0.21800201369189 -0.163002943088147 -0.153001548993761 -0.165001394094385 -0.121000774496881 -0.115002943088147 -0.124001239195009 -0.194001239195009 -0.232000464698128 -0.318999845100624 -0.187 -0.178002323490642 -0.195005266578789 -0.309003097987523 -0.254001394094385 -0.210002788188771 0.8733307946338 1.62092041822832 1.35454096657211 1…
-0.208842546176408 -0.187800558490116 -0.193706086195961 -0.203821552333262 -0.150968509235282 -0.141821552333262 -0.150821552333262 -0.109842546176408 -0.0978740369411261 -0.107842546176408 -0.181842546176408 -0.223905527705845 -0.319 -0.184989503078427 -0.171779564646971 -0.153422669313495 -0.258758570803825 -0.127706086195961 -0.187863540019553 0.868385758839974 1.61208247686978 1.347397627090…
-0.194150577982477 -0.169190732111138 -0.166281078900624 -0.187170655046807 -0.148030115596495 -0.125170655046807 -0.134170655046807 -0.0951505779824771 -0.0861204623859817 -0.0931505779824771 -0.167150577982477 -0.215090346789486 -0.319 -0.184010038532165 -0.151210809175468 -0.0995521192690829 -0.236230886239798 -0.100281078900624 -0.175130500918147 0.862391435816851 1.60671501115626 1.338778339…
-0.176981599343871 -0.149951698277662 -0.142966648810767 -0.162960898605727 -0.112993099753952 -0.106987349548912 -0.112985049466895 -0.0819746990978231 -0.0719850494668955 -0.0799769991798392 -0.152978149220847 -0.205989649630928 -0.31599424979496 -0.184096603444675 -0.140980449302863 -0.0689562984416944 -0.179944798031614 -0.0489424979495979 -0.149967798851775 0.859370931533217 1.604726763028 1…
-0.160796945527866 -0.107903307394222 -0.113748599224977 -0.128787276267288 -0.106758268485554 -0.0957582684855545 -0.0997969455278657 -0.059729260703821 -0.0587389299643988 -0.0598162840490214 -0.133758268485554 -0.196932315175955 -0.310951653697111 -0.267100758766263 -0.123796945527866 -0.0306325680980428 -0.131429513625909 0.00159949415582496 -0.121748599224977 0.860212198637724 1.593248661672…
-0.140226134921636 -0.0981076832960171 -0.0882799765696444 -0.107236903251238 -0.0822692082400427 -0.0712692082400427 -0.0792261349216359 -0.0323015132288478 -0.0322907448992461 -0.0412045982624324 -0.109269208240043 -0.190075378307212 -0.306053841648009 -0.176001454652959 -0.103226134921636 0.00659080347513511 -0.0736353314465007 0.0623323635646941 -0.0962799765696444 0.863474141462426 1.5951392…
-0.114004652319488 -0.0450094835743401 -0.0430080520914208 -0.0740059048670419 -0.0480060838024068 -0.039005725931677 -0.0300087678328804 -0.00900411551339286 -0.0180025050951087 -0.0220033997719332 -0.0810050101902174 -0.177002326159744 -0.300001073612189 -0.261984432623253 -0.0810039365780279 0.0489924847146739 -1.30622816382018e-05 0.134987116653727 -0.0690048312548525 0.859170776579484 1.5880…
-0.0906625178492527 -0.0224696709059685 -0.0185950214191032 -0.0455950214191032 -0.00752752498895378 0.000404978580896762 -0.00959502141910324 0.0202989127620905 0.00519284694328417 0.00701928469432842 -0.0576914448907453 -0.16770108723791 -0.298874649486865 -0.251045407630743 -0.0536914448907453 0.0695014020525389 0.073694248995823 0.204684606648659 -0.0266239484605959 0.851850024600639 1.587885…
-0.0563585790730959 0.0314365185994207 0.0225697051122849 -0.00443029488771511 0.0404979892976657 0.0415697051122849 0.0315697051122849 0.0506824013924007 0.0247950976725166 0.00897950976725166 -0.0263278437239734 -0.137317598607599 -0.286133186512864 -0.154014266521043 -0.0223278437239734 0.120467253948543 0.14426235162106 0.274272596737434 0.0116004404614074 0.845753724623847 1.57322326694096 1…
-0.0330028585286004 0.057996768619843 0.0559958986328776 0.0439940343750947 0.0899939100912425 0.0899940343750947 0.062996147200582 0.0839958986328776 0.0739939100912425 NaN -3.2313801570234e-06 -0.121001988541635 -0.281000621419261 -0.248988068750189 0.00199701718754736 0.158995277213617 0.214991300130346 0.345991175846494 0.0449958986328776 0.833411526205705 1.5671007419746 1.30561091100064 1.0…
0.00830765950258143 0.108451874894416 0.111432646175505 0.0904134174565938 0.138490332332239 0.139528789770062 0.101480717972783 0.113374960018771 0.0932692020647587 0.10135573129986 0.0393076595025814 -0.0886923404974186 -0.266875013327076 -0.135884627686532 0.0423076595025814 0.206499946691695 0.285499946691695 0.412490332332239 0.0984326461755051 0.818303187664946 1.5514410714397 1.29161809418…
0.0396088601951664 0.154425513411651 0.155449959649453 0.132474405887255 0.188376620936046 0.193327728460442 0.150388844054947 0.151523298362859 0.120657752670771 0.137547744600661 NaN -0.0573911398048337 -0.254158900545714 -0.124146677426813 0.0736088601951664 0.257364397817145 0.336364397817145 0.462376620936046 0.142449959649453 0.804383934981962 1.53832391202446 1.27514583732229 1.00088098591…
NaN 0.203992260494502 0.207991786647227 0.194990207156309 0.240991786647227 0.233993682036328 0.192993366138145 0.199992418443594 0.174991470749043 0.182992892290869 NaN -0.0560001579490918 -0.252000315898184 -0.123000157949092 0.119992734341778 0.315990838952676 0.365995419476338 0.496994629730879 NaN NaN 1.52403223182067 1.26693126517223 0.99467096348946 0.774220922422696 0.708882566672742 1.27…
NaN NaN NaN NaN NaN 0.280672161329907 0.260537729063925 NaN 0.226515323686262 NaN NaN -0.0173502440477568 -0.227607905890888 -0.214719932779206 NaN 0.356604945196916 0.400100824199486 0.505112026888318 NaN NaN NaN NaN NaN NaN 0.71425731135468 1.25973673201763 NaN 0.746103884933281 NaN NaN 0.517265542130536 0.246692650240096 0.124161217096617 NaN 0.538097789069173 0.26851202288486 0.17007813155070…
0.194225793978237 NaN NaN NaN 0.306849180645111 0.339396722580444 0.307517378064355 0.301386667956785 0.271537487311674 NaN NaN 0.0394168318277628 -0.193351911828074 -0.190251365591482 0.226276067096533 0.4094570503224 0.408909508387067 0.514899453763407 NaN 0.798782535892414 NaN NaN NaN 0.743633101948338 0.714022413109678 1.26993523082147 0.96332443515266 0.750811637260199 NaN NaN 0.519497075458…
0.247065428872191 0.368035830096676 0.368070102363062 0.346066986702482 0.375071660193352 0.382062313211611 0.364090354156836 0.35605919755103 0.328076333684223 NaN 0.283043619248128 0.115144878216995 -0.122861353104166 NaN 0.277081007175094 0.426060755381321 0.427040503587547 0.526020251793773 0.345084122835675 0.813897725567776 1.52960989095188 1.27825618712718 1.00009328829238 0.77587367774994…
0.289564924647999 0.391718124552541 0.413459599713626 0.389421299737491 0.421373424767321 0.422392574755389 0.422421299737491 0.394488324695728 0.377622374612202 NaN 0.311593649630101 0.208019149988068 -0.0342585248389147 NaN 0.329478749701694 0.465095749940339 0.453067024958237 0.539028724982102 0.399450024719592 0.81267468310377 1.52987129479357 1.2952322658802 1.00916343465516 0.78478965715675…
0.347322275246276 0.465138485482554 0.460448630708835 0.432494578149765 0.459552012450928 0.462529038730463 0.465494578149765 0.444414170128137 0.44125335408488 NaN 0.372287814665578 0.209977026279535 -0.0606898547737195 NaN 0.378425656988369 0.474885131397674 0.459919591978372 0.541965539419302 0.445460117569067 0.836668457055699 1.56374255463595 1.31488934384653 1.06574605947856 0.8000904603745…
0.401991968944156 0.501994645962771 0.507993010006951 0.469994497239514 0.497994348516258 0.502994051069745 0.518992117667412 0.512989886818567 0.506990332988336 0.489992117667412 0.429991522774387 0.387973527260366 0.296946757074219 NaN 0.435991522774387 0.49699672808836 0.467998810213949 0.559997322981385 0.495992563837181 0.861706317612172 1.5770980725466 1.33244742262597 1.07651849640788 0.80…
0.449481136115553 0.568510004282486 0.552298304391643 0.517240568057776 0.534173209001599 0.535230945335465 0.570500381560175 0.548500381560175 0.561500381560175 0.539567740616352 0.478423399781686 0.464866045007995 0.378769054664535 NaN 0.486510004282486 0.50645226794862 0.471096227223111 0.566038490889244 0.545490758837864 0.87612238576539 1.60398757440423 1.35530072700899 1.09920137770594 0.85…
0.498461703562233 0.620429405775967 0.582666256208585 0.541730851781117 0.551806213282404 0.558741617709872 0.621440171704723 0.599440171704723 0.612440171704723 0.597364810203435 0.521526299134765 0.55303106641202 0.355258382290128 NaN 0.538429405775967 0.552494001348499 0.480892340712447 0.569956936284979 0.595450937633478 0.886545450518043 1.61392083348242 1.36250087042365 1.10341370650635 0.8…
0.538994055544267 0.636997622217707 0.628993163875907 0.575994947212626 0.57599643332656 0.57999687916074 0.683990786093613 0.673989002756893 0.6729910833164 0.66099063748222 0.549995838880987 0.64998573330624 0.480981274964439 NaN 0.591992123596153 0.608991677761973 0.481999851388607 0.559001634725327 0.629994947212627 0.880750878293335 1.60083196167039 1.36054030316724 1.09500125725239 0.870429…
0.592365362820409 0.721442281308917 0.67342305168679 0.617288444331902 0.604269214709775 0.609278829520839 0.73648074055317 0.732596118285931 0.711644192341248 0.723653807152312 0.607355748009346 0.723615347908058 0.608307614304623 NaN 0.642355748009346 0.620336518387219 NaN 0.630624962719121 0.69242305168679 0.893808266948032 1.62371038518894 1.37614942549731 1.09496779097943 0.872106252609661 0…
0.629525942484068 0.766426140901766 0.716451091297342 0.646625744066369 0.631650694461945 0.637638219264157 0.785376240110615 0.793226537737163 0.777164161748225 0.790151686550437 0.643538417681855 0.786201587341588 0.741303373100874 0.819943576542016 0.678538417681855 0.654563368077431 NaN 0.6941891121438 0.735451091297342 0.897700348712805 1.62273247519779 1.37202264533466 1.09067476611829 0.86…
0.686 0.817 0.768 0.696 0.669 0.672 0.84 0.856 0.846 0.856 0.7 0.891 0.888 0.991 0.735 NaN 0.556 0.586 0.788 0.88409 1.61351 1.36744 1.0871 0.867 0.81458 1.33671 1.07031 0.84898 0.79487 0.89532 0.51224 0.23357 0.13383 0.87515 NaN 0.28271 0.15937 1.41746 1.409 1.418 1.234 1.169 1.126 1.123 1.538 1.534 1.565 1.564 1.319 1.298 1.3 1.269 1.453 NaN 1.427 1.39 1.402
0.738551110329762 0.877597036190575 0.812642962051389 0.732574073260168 0.697585554725372 0.704378888351711 0.890665924981796 0.901723332307812 0.924574073260168 0.922700369377406 0.744551110329762 0.912102220659524 1.00026296117237 1.13219407238115 0.790574073260168 NaN 0.560367406886508 0.602264073699677 0.844585554725372 0.880080270568475 1.60199595211279 1.36033222241756 1.08189612611573 0.86…
0.78551807200479 0.928477911338522 0.867437750672255 0.781497991671656 0.747487951505089 0.736668674503293 0.947417670339121 0.963367469506287 0.973497991671656 0.98238754983942 0.79151807200479 1.00603614400958 1.10789558167764 1.23395582267704 0.839497991671656 NaN 0.59167871466986 0.624769076168962 0.894487951505089 0.868172188827119 1.58631094387007 1.3485904819988 1.07048706834217 0.85664644…
0.84917261637978 NaN 0.920129462284835 0.834120377212215 0.787134004821145 0.777102207066975 1.00814763243008 1.01715898877085 1.03914990369823 1.04214763243008 0.854165802575315 1.06512946228484 1.19214763243008 1.31914763243008 0.908161260039005 0.690179430184245 0.5350908507262 0.61104996789941 NaN 0.847973929293908 NaN 1.32012100923043 1.06342385128342 0.852418854493477 0.782301443739174 1.28…
0.925782444919073 1.04769172666759 0.977725746011894 0.887691726667586 0.846635027760407 0.82268038688615 1.07377110513764 1.08780512448194 1.10564636754184 1.10765770732328 0.927827804044816 1.12262368797897 1.25748761060174 1.38422679562872 0.979793784700509 0.769907182514867 0.575907182514867 NaN 1.01273708579333 0.849618920562734 1.57587095760332 1.32930373369174 1.0562873624218 0.84310051656…
0.993153283301107 1.10725145335315 1.04021463958364 0.947251453353152 0.901312809635681 0.881263724609658 1.14016555455761 1.1571287407881 1.16130053837918 1.16428826712267 0.999104198275084 1.17632508089219 1.29947233597026 1.40375457486989 1.0481410120446 0.848018299479544 0.654018299479544 NaN 1.07620236832713 0.842637739484016 1.57853649946974 1.32532006672654 1.05261613992446 0.8405619052669…
1.06598009932115 1.16298479809255 1.10598203410937 1.01898037571947 0.965982310507692 0.940983692499279 1.20198313970264 1.22398175771106 1.22298313970264 1.21998479809255 1.06698148131274 1.26197650614303 1.32199391923702 1.43399170805048 1.11998037571947 NaN 0.723980928516106 NaN 1.13898286330433 0.849388109435509 1.58617789660881 1.32703951077498 1.05289990878856 0.841109839688976 0.7725206329…
1.12868297208505 1.22050020490736 1.16758677883363 1.09171183006047 1.03579840398675 1.00081764263703 1.25951944355764 1.28752906288278 1.28148096625708 1.2715098242325 1.13269259141019 1.33001923865028 1.34814428987712 1.44243286963137 1.18167335275991 NaN 0.777384773005661 NaN 1.19357715950849 0.858336092960017 1.59654485884034 1.33437746425442 1.04548677041092 0.832447239082739 0.7705246418649…
1.16419846779382 1.23732636919677 1.20633671276366 1.15226765420542 1.13426304575052 1.11419994921875 1.27367162566126 1.31165451423648 1.29020720208241 1.27878734492 1.18071422564702 1.33197538000485 1.36281535003638 1.48644605010913 1.2132046227926 1.30931271039673 0.816507600097004 1.48148801321265 1.21780999848446 0.864529176721873 1.59049231473854 1.33499541821194 1.03699271056932 0.80588168…
1.22201809739186 1.28199148090453 1.26702809687129 1.22752387530081 1.1945440496417 1.19852656954132 1.32103237920538 1.35902307434522 1.34649992267219 1.33400919715055 1.2410193568211 1.39696427476095 1.36699780152375 1.44802143514343 1.26901780739142 1.23418615796674 0.937933496093453 1.24152233277994 1.27152278434479 0.869501372854532 1.60162852583175 1.34595441028813 1.05460464841701 0.822894…
1.27763290178019 1.38264561830152 1.3280970673113 1.29670931138869 1.32341351820139 1.3138169268944 1.41746783934893 1.41201753462198 1.32278544697731 1.37859395668594 1.29961887905517 1.35724934824676 1.37302807036094 1.46994385927813 1.32167187178533 NaN NaN 1.31774326400599 1.35954269364475 0.868201681690987 1.64490352135018 1.34923224449384 1.06931739616199 0.846179057348858 0.819724363100528…
1.33523847208898 1.40770464739096 1.38320939857626 1.36214768816184 1.40728496771157 1.39137727927561 1.43024322327428 1.45881228702702 1.3860480058203 1.37344100800291 1.35627608673635 1.37796067200194 1.36722201121506 1.47659964447906 1.38267664839437 1.38963750909422 NaN 1.34169423579474 1.38521663863439 0.894023365948387 1.63785053067875 1.38088706890607 1.10858120643911 0.873936103693753 0.8…
1.39399507500663 1.46349548781273 1.43649564811938 1.38599714782037 1.43199598582126 1.43399524636729 1.48299561800586 1.50949592147122 1.43299746472922 1.43799651400268 1.41599507871108 1.43499801794537 1.38249892696713 1.4550012750443 1.43599556333549 1.4629960386394 NaN 1.40600491208714 1.43649583853956 0.902694278087675 1.64805917057586 1.39290404837236 1.15003642632456 0.874399671999343 0.83…
1.45164594212538 1.52460016805651 1.4956644152507 1.52092797178415 1.57709372496506 1.58467190513871 1.54262631894649 1.56613426920745 NaN NaN 1.47114935224047 1.46029738518809 1.38560575361349 1.4554391629209 1.49118688352929 1.55200083436864 1.50939393523006 1.51650208592159 1.49313002158067 0.911199192318799 1.65818632765704 1.39923794391395 1.13341172716466 0.900487345893546 0.836506306916587…
1.50934190386191 1.57823623136995 1.55584409300347 1.60387782729375 1.67456348006279 1.68965226257511 1.59932832042912 1.62471822398503 NaN 1.53625931333731 1.52936795332223 1.48671572326705 1.39600437828312 1.44961192834022 1.55233162697596 1.63269522949254 1.63596704524043 1.71741467654926 1.54936428952996 0.911622721551821 1.65386398277609 1.39504023570378 1.10322594148557 0.890387301272926 0.…
1.55260414767731 1.62660502752076 1.61111988937353 1.66412291147165 1.75214936919472 1.78368457760934 1.65162487918368 1.67411458396057 NaN 1.58715677624963 1.57011145666151 1.51407329786722 1.4065218910934 1.49993049411993 1.59860333955231 1.70111152124974 1.76822105081194 1.85519233374955 1.60261563834667 0.911690618408043 1.64185638529119 1.39544431765704 1.11659939305312 0.9069753039569 0.844…
1.57579915215282 1.62295612846855 1.6527706110045 1.69998466961687 1.80312737535844 1.83927008110002 1.67678488157866 1.69965644641125 1.72291331674608 1.68548413971238 1.60674206985619 1.51954228181798 1.40111416459326 1.46597145885168 1.62285623444945 1.77069925813372 1.83422726937754 1.97518445765507 1.62781342272698 0.874038086904336 1.58632931826556 1.34581959800953 1.1146536891531 0.9118717…
1.63247518987281 1.69080829726344 1.70730863617749 1.7692610494074 1.88240380971767 1.92878450387839 1.73238001633262 1.74540448754577 1.78854589219984 NaN 1.6595227766429 1.55828484279244 1.4094758677009 1.46661727235498 1.68340380971767 1.82030863617749 1.92111761126903 2.05918899142416 1.68545139648776 0.868342644385479 1.58432634965287 1.35330577141694 1.11655482037555 0.92188080261322 0.8575…
1.69315328679995 1.76511594770765 1.76113559986149 1.82113166943073 1.94018276503071 2.00216704330764 1.78913363464611 1.76214935636918 1.89312773899996 NaN 1.72214346072303 1.61112773899996 1.42907467818459 1.57393121746156 1.74114935636918 1.87414149550765 2.0081473911538 2.1491473911538 1.74513363464611 0.866779696378779 1.5890756902857 1.34982077724724 1.12742161147661 0.930906591338473 0.868…
1.7718068350806 1.82495091277356 1.83089328169638 1.88892209723497 2.03370598069552 2.08773479623412 1.85795091277356 1.83935433031386 1.95853308746397 NaN 1.79585005838849 1.67693650500427 1.46769157292623 1.53933137869382 1.81773479623412 1.94722466039019 2.08392209723497 2.22492209723497 1.81387887392708 0.851246786773194 1.57673677165157 1.33503748699949 1.12810327026938 0.914075721186772 0.8…
1.82914004653474 1.89154558916398 1.89371203722779 1.95373581552262 2.08321269303635 2.13954558916398 1.92454558916398 1.93404493335541 1.9963315845105 2.01104624497254 1.85604493335541 1.74292604188126 1.51673581552262 1.56271334884491 1.87025893800889 2.03254558916398 2.14868825893296 2.28968825893296 1.87545047598465 0.841471638248296 1.57713270742563 1.33868632494267 1.11827800084762 0.922654…
1.91714101781402 1.95505602077543 1.96414681306665 2.02514101781402 2.13315647182104 2.20310431454736 1.98815067656841 2.01815067656841 2.05115454007016 2.05412363205613 1.94014488131578 1.82218158458244 1.58815840357192 1.5924288486947 1.96313329081052 2.0961854480842 2.21808113353684 2.35907727003508 1.93512363205613 0.842317733290811 1.57430706355643 1.32698312925418 1.09887515768372 0.8936114…
1.99096151615665 1.98532029084197 2.04087541023218 2.09883235726994 2.21450228455944 2.25744488060979 2.06680365529511 2.09677495332029 2.13168884739581 2.1187893043077 2.01591846319441 1.9175786086154 1.67139204577903 1.81537769479162 2.03299021813148 2.19283235726994 2.26037312567273 2.39934442369791 2.00006197306854 0.820887998572143 1.54241886026843 1.29801259088812 1.08599422035015 0.8584873…
2.05855691855045 2.07755691855045 2.10238925039886 2.15750901336428 2.25036529780578 2.28867067260635 2.12341320299195 2.15150901336428 2.18055691855045 2.17410181928186 2.08065272892279 2.02820363856372 NaN 1.91217968597063 2.1024850607712 2.25107786668877 2.2861437155585 2.42199399109048 2.07450901336428 0.849173718049853 1.58581575277459 1.32649323650664 1.08242364384311 0.877747415338455 0.81…
2.12206286175879 2.14106181406281 2.15905343249497 2.21906600484673 2.30603247857538 2.31603038318342 2.18106181406281 2.21305657558291 NaN NaN 2.14806286175879 2.11810267420603 NaN 2.00110581729397 2.16305971867085 2.29502828779146 2.29201781083166 2.38102409700754 2.13605552788693 0.859936207856809 1.59422177112246 1.33234203802681 1.06503774195704 0.858466887826684 0.816784347938317 1.33185521…
2.18280991706526 2.20088958103889 2.21067714377587 2.28267714377587 2.33750453849967 2.34522571459196 2.2409957996704 2.26783647172314 NaN NaN 2.20877008507844 2.21716840494661 1.96180571673566 NaN 2.22087630370995 2.32222571459196 2.30925226924984 2.40411949596045 2.18983647172314 0.875558489304232 1.6151714590833 1.34413759370821 1.05415434058711 0.837211238034753 0.821013514399024 1.3368768689…
2.24421282854916 2.26794821141116 2.2622569314055 2.33357333713233 2.37555128570417 2.36274974855766 2.31643334283083 2.33127898283366 2.34743334283083 2.3363892399745 2.2671246228365 2.30576411425333 2.09767590854066 NaN 2.287190777121 2.3401246228365 2.328 2.413 2.25327898283366 0.888221349654548 1.62928004023077 1.36796051428167 1.11383539937317 0.895167681373307 0.827516591708841 1.3405699295…
2.29807380964657 2.31007380964657 2.31807522906285 2.3590212912442 2.40005819606749 2.39604684073725 2.38009226205821 2.38807806789541 2.41107380964657 2.39808942322565 2.31707097081401 2.38411781155126 2.17222426777228 2.20429098033745 2.34007948731169 2.39004826015353 2.328 2.41299148350232 2.31008374556053 0.894477423971757 1.62394413092599 1.37772360574196 1.109638168953 0.890632654308444 0.8…
2.35065756757467 2.3631166241834 2.37162034676856 2.37432258031965 2.44154590515633 2.4295583120917 2.44569478838078 2.44363275370393 2.46384367160524 2.46198014789432 2.36762034676856 2.46805458950655 2.33188585417642 2.41089826111179 2.39662034676856 2.42421091790131 2.32871960225153 2.40815384498952 2.36983126466987 0.885976277566209 1.61314836191117 1.36661208394133 1.10849429265837 0.8927029…
2.40408973155023 2.4534375182152 2.42229840354921 2.40078831644059 2.48504637155533 2.47502017421724 2.50232158932687 2.49541433243753 2.5323679608822 2.54155344710352 2.41827521777155 2.55348388977053 2.48515326576237 2.56550105242733 2.44718247466089 2.44392140798572 NaN 2.50343149509434 2.43734477510454 0.913589385706425 1.64245052394676 1.40016548330688 1.1201487924614 0.908795543538093 0.870…
2.45006771385602 2.51407568019202 2.47707833563735 2.43406373068802 2.48706771385602 2.51805974752001 2.55808364652802 2.55507568019202 2.59009426830936 2.60708895741869 2.47206373068802 2.61610090692269 2.61820845245872 2.71325492275206 2.49707302474668 NaN NaN NaN 2.49407700791469 0.915653151199356 1.64160927424917 1.39826040506175 1.12720337262825 0.906023943549 0.881549533261428 1.36568075026…
2.50178680945351 2.57182895995995 2.53682895995995 2.48249175590845 2.53790164881831 2.56336530438913 2.62178680945351 2.61278680945351 2.66212401350502 2.67516616401145 2.52071655860945 2.69306781282977 NaN 2.9061099633362 2.55274465894707 NaN 2.39384301012876 2.52783383598855 2.55275870911589 0.902733279035649 1.62585828255697 1.37589223520521 1.08465088599125 0.863834428692761 0.84345315135576…
2.5581340784894 2.63141759811176 2.59620495839499 2.51844122474695 2.53088186682402 2.58796042805138 2.67839397147656 2.66937034484136 2.74270111773411 2.75853573128774 2.57196869204303 2.76861429251509 NaN 2.98563023782852 2.60622858503019 NaN 2.45465386446371 2.45081983357997 2.60744122474695 0.884994956832825 1.6140821216366 1.36811452508701 1.08729979975997 0.862111352438292 0.83375596599192 …
2.60502620659533 2.69005765450972 2.64609172308364 2.57804848220135 2.52611399868967 2.54515592924219 2.73608517143481 2.72608648176458 2.81309172308364 2.82208910242411 2.61202358593579 2.79407861978598 NaN 3.05313365363617 2.65703275824416 NaN 2.52307337846691 2.65007206813715 2.66707599912645 0.867400740336318 1.59635707359686 1.3591550447696 1.07815565844071 0.865000733784669 0.82980365800393…
2.62527228180158 2.73502724497868 2.71661882227631 2.61581684540473 2.61303712933658 2.66291087279369 2.80174258673158 2.79279209251368 2.88364357516737 2.89058169293973 2.63034654047474 2.85477971606815 NaN 3.15527228180158 2.68218564668289 NaN NaN 2.70548268137552 2.7257549631771 0.845192823341447 1.56376079410834 1.31761307506999 1.0444894576202 0.820123940581248 0.779277129336579 1.2918408929…
2.64842371869988 2.81835369974743 2.7675870962556 2.6824470583507 2.61786717206542 2.57737703939824 NaN 2.85756375660479 NaN NaN 2.65930702044579 NaN NaN NaN 2.69840037904906 2.96840037904906 NaN NaN 2.78749373765233 0.852616571152081 1.57342217266828 1.3447843776763 1.05463094882838 0.84321636824026 0.782216426952674 NaN 1.02013073252927 NaN NaN 0.865370303641157 NaN NaN NaN 0.841673808298889 0.…
2.70798606241157 2.87498674786674 2.83398446301618 2.74298583392652 2.6959817211955 2.63498651938168 NaN NaN NaN 2.98198971817247 2.71398720483685 NaN NaN 3.23298720483685 2.75698629089663 3.02698629089663 NaN NaN 2.8499853769564 0.85330983777561 1.5743497829392 1.33618201295335 1.04672185072896 0.828003559797176 0.781230230769907 NaN NaN NaN 0.773211841589553 0.860781073879764 NaN NaN 0.29138372…
2.77437563561851 2.92899663396851 2.90392644847777 2.81401067106666 2.75406681945925 2.69912296785184 NaN NaN 3.05582818879073 3.0397299291037 2.78131948722592 NaN NaN 3.2917018549074 2.8254598582074 3.09516507914629 NaN NaN 2.91491241137962 0.840586709876518 1.56819554250692 1.32221520017405 1.03428585117948 0.819131392968388 0.777137821384926 NaN NaN 0.79466938838461 0.777227354434206 0.8486255…
2.87204572854213 3.00044976002431 2.97044976002431 2.88687755806427 2.83111522364203 2.78070938758642 NaN NaN 3.11490312919547 3.09237846035099 2.87528339411988 NaN NaN 3.34190312919547 NaN NaN NaN NaN 2.98042599346654 0.844920081396035 1.58505538222168 1.34320834248302 1.04759477749935 0.831347536186584 0.776040120558536 NaN NaN 0.804690060279268 0.754227356109704 0.856207791897896 NaN NaN 0.255…
NaN NaN NaN NaN NaN NaN NaN NaN NaN NaN NaN NaN NaN NaN NaN NaN NaN NaN NaN NaN NaN NaN NaN NaN NaN NaN NaN NaN NaN NaN NaN NaN NaN NaN NaN NaN NaN NaN NaN NaN NaN NaN NaN NaN NaN NaN NaN NaN NaN NaN NaN NaN NaN NaN NaN NaN NaN
NaN NaN NaN NaN NaN NaN NaN NaN NaN NaN NaN NaN NaN NaN NaN NaN NaN NaN NaN NaN NaN NaN NaN NaN NaN NaN NaN NaN NaN NaN NaN NaN NaN NaN NaN NaN NaN NaN NaN NaN NaN NaN NaN NaN NaN NaN NaN NaN NaN NaN NaN NaN NaN NaN NaN NaN NaN
3.05909624819192 3.18131073153382 3.14133456301625 3.10478736118248 3.09569295751494 3.08876445196223 3.21612007967435 3.25021540560409 3.26478643892029 3.25509624819192 3.07026306856895 NaN 3.27883317962297 3.40483317962297 3.10597709077976 NaN NaN 3.41842712215942 3.15919157412165 0.880154447924755 1.62640544729716 1.3832383255203 1.07204893126665 0.842904940052958 0.782590908619533 1.321208573…
3.14901547093216 3.23901008043728 3.21951287480555 3.1990168859663 3.20597419419062 3.20197350908064 3.26701462960884 3.30201308216138 3.3115136832147 3.30501438022468 3.1725135809297 3.2840130884897 3.26200079929498 3.36249680003424 3.18601604185714 3.32705453537376 NaN 3.35401507241964 3.21101792274543 0.885521634084299 1.62855236138213 1.37665665366297 1.07729239696713 0.840240623450085 0.7912…
3.21799881366597 3.2940852685625 3.2722065606282 3.27378357422083 3.32965596637632 3.34080242507371 3.3226450161898 3.35151005178097 3.36601459287369 3.36261043519418 3.24502762298482 3.29270984901186 3.26054579217065 3.33602578192371 3.25452398029765 3.40282502155869 3.25444983124162 3.36045410049719 3.27265499678078 0.892763349177335 1.63554806333137 1.40136386355835 1.10596198253425 0.87831842…
3.29858291266386 3.34402508134453 3.33190024736562 3.33931988224947 3.42696945457214 3.45004732957634 3.37783693227981 3.39425546489018 3.40882974750896 3.41418417592594 3.3278698348787 3.31081827643343 3.2644725811676 3.33857667754239 3.33681140482846 3.46315117813871 3.37754354681424 3.49845357785245 3.32737412118337 0.897391761628569 1.63551855826407 1.39434708535377 1.10904037429128 0.8913363…
3.3635634500297 3.41154713680105 3.38808038330488 3.40461603161526 3.52063625335202 3.55167076952375 3.42657975058342 3.44506660941201 3.46307091360791 3.46206420760546 3.38456293793756 3.34702919624151 3.27199393094398 3.36499797698133 3.39104166666667 3.51859568079922 3.54808409090909 3.59725610664589 3.38307267001807 0.901836812348243 1.63798464262064 1.39064840290908 1.13524707007374 0.913497…
3.40855960271328 3.45027451168454 3.44718093406727 3.48591214941577 3.6170737470275 3.66638542910064 3.48567494409714 3.49247401172284 3.50963268118269 3.50802352922616 3.43309534307683 3.36831427710146 3.27164941821428 3.38108213025778 3.44655734080852 3.58616243157612 3.6209231661209 3.75937258345605 3.4386889206941 0.888028524256443 1.61730774356558 1.36989788546413 1.10470258522707 0.90932832…
3.45446824583936 3.51161832671185 3.50136755166935 3.5579969598048 3.70020459880215 3.77745300991264 3.53982688984832 3.53150141989101 3.56104857285545 3.54974501274723 3.48047202227255 3.39237956462193 3.28394553465529 3.38890425427824 3.49840299726429 3.63920181160509 3.73356936327443 3.86714319914711 3.49297325938461 0.87295578889336 1.605944301578 1.37150352721422 1.10135196165311 0.913093094…
3.51711025933184 3.58909800829497 3.55708803198999 3.62660540285802 3.78563136120015 3.86762620871569 3.59358604457269 3.59107726117876 3.60057489718301 3.5915767539871 3.53759843491883 3.44305857335161 3.29202343107985 3.39601030496892 3.54908358474792 3.69209732257558 3.82610106014101 3.96610335013411 3.55110150859122 0.887062833508044 1.62004401030035 1.36514881365472 1.0980139477285 0.9217156…
3.58136083957311 3.64076473231298 3.61834989239924 3.69975746795142 3.87822271544038 3.95572182952894 3.65276797216957 3.64576630160975 3.64975825259981 3.65365126152538 3.60632127790871 3.48274617908489 3.30893248267057 3.40525210123563 3.62082530241369 3.75941492996063 3.89626428935726 4.0382768058279 3.61382284720548 0.825830508386623 1.580707695851 1.35159270930931 1.08300395002422 0.92252726…
3.65041707267415 3.70186618537346 3.68553925755987 3.76067594210147 3.93593545801269 4.01119265821928 3.7144383141792 3.7058755131582 3.70932396581499 3.71430143134216 3.67245216735118 3.54281917697612 3.34462772623048 3.42876532748692 3.68693960714698 3.83239389171742 3.95625074233691 4.09928084987963 3.67891384025469 0.819772454506813 1.57774499640878 1.33734238033712 1.09225138571019 0.9285934…
3.71602558853057 3.76401684509852 3.75602196253869 3.83352227477814 4.01901533636358 4.08751668299496 3.78252259499605 3.76702693117272 3.79006460880159 3.78506303297716 3.74002503646012 3.61003756798761 3.38003213830799 3.39907461448886 3.7575216489695 3.89652094011445 4.00851629701731 4.14901763567022 3.7440196805187 0.824319932651612 1.57563528107847 1.32128585840982 1.06173458257133 0.9123331…
3.79669953723625 3.81862534389301 3.83876313153045 3.90366774008915 4.06614838668648 4.14328617432392 3.86167833913818 3.86360414579494 3.87277373057949 3.86577373057949 3.82573133438335 3.74108110300148 3.49437787637443 3.62334607922733 3.83372073533432 3.99071013628528 4.08920138193165 4.21723317907875 3.81069953723625 0.809817161076968 1.55666036830312 1.30223667270966 1.07100114713046 0.90251…
3.86133982870126 3.8764098468693 3.90927981312864 3.96536983648756 4.0798599636639 4.16972992992324 3.92435983389213 3.91942985206017 3.94426981053321 3.93726981053321 3.89330982091495 3.84097973526558 3.62169966259338 3.74772967037969 3.90031982351038 4.05632982610582 4.10780995068672 4.23877994290042 3.87533982870125 0.816947181105229 1.56870696807614 1.30562539101979 1.08219567033417 0.8852463…
3.93004023068624 3.94203477567794 3.96004159443832 4.04202045628114 4.16102045628114 4.21498704435528 3.98104159443832 3.98904364006643 4.0130484131987 4.00404977695077 3.96104023068624 3.93605659571115 3.66808387075267 NaN 3.97204091256228 4.11900818251245 4.14400613688434 4.2740054550083 3.93204091256228 0.827217766568072 1.57863152370504 1.31502726879856 1.0382001693174 0.853232218642794 0.821…
3.98964295763102 3.99361133676392 4.02149539358456 4.07229512809293 4.19110540289033 4.19616864462453 4.04260079647489 4.05366403820908 4.08471673965425 4.07766403820908 4.02063241734198 4.02004348861428 3.79203294832524 NaN 4.03267457849812 4.13138999069422 4.15308432231226 4.2820948626013 3.99261133676392 0.838737972383443 1.59568358528579 1.32586614150432 1.09708243754106 0.900366204702187 0.8…
4.04940293803393 4.05043230173718 4.0675399686491 4.09972593876967 4.20090212098917 4.21184339358267 4.09844208963827 4.11538336223177 4.15133442272635 4.13938336223177 4.07941272593502 4.11703099779278 3.88804078569386 NaN 4.09537357433069 4.16763784765993 4.16092169679133 4.29091190889025 4.04943230173718 0.851561876374823 1.61088809177519 1.34316714566687 1.09823845027672 0.89257781381361 0.82…
4.1070271803872 4.11302138784567 4.12602005110531 4.1560098027626 4.22300802044212 4.23000445580118 4.16003119060826 4.18902673480708 4.21502762596732 4.21203297292873 4.13402539806673 4.20404099337086 4.02004767707263 NaN 4.15302584364685 4.20302361574626 4.17800133674035 4.30596836381162 4.11002272458602 0.86505351117133 1.62680332848348 1.34821736543935 1.08609298538679 0.868642098682356 0.824…
4.16849286343977 4.16161870091375 4.1715138363521 4.17825167494797 4.24111535101782 4.24009437810549 4.23069210610691 4.24961870091375 4.27774453838773 4.28676551130006 4.19149286343977 4.29666064673841 4.12802767270419 NaN 4.21152432280826 4.2562411884918 4.18117826975481 4.23516778329864 4.16161870091375 0.872961459368496 1.63427094378105 1.36489027091685 1.09292821149226 0.873450984572872 0.82…
4.21446893044855 4.21933333822264 4.21944633174423 4.20172881554819 4.25187570712626 4.24889830583057 4.29525424275753 4.30733333822264 4.34719774599674 4.35817514729242 4.23746893044855 4.35828814081401 4.22389266348846 NaN 4.26043503239207 4.27874011490035 4.1978079110133 4.25081921036546 4.21933333822264 0.875896101943524 1.63435898305831 1.37890808028357 1.10582107453855 0.882871187238713 0.8…
4.2680313095653 4.2790462188821 4.2800424915529 4.24401863664601 4.27001341838513 4.26400670919256 4.3490424915529 4.3720387642237 4.41004994621131 4.42805069167715 4.29002832770194 4.44104994621131 4.37811778360278 4.49112300186366 4.31403578236034 4.32603429142866 NaN 4.3480424915529 4.27604472795042 0.885346846679495 1.63140505756148 1.37230584030061 1.0937319713329 0.867041263140351 0.8215612…
4.31058898360374 4.34176778219773 4.33757846603939 4.26963105386115 4.28815776346529 4.27315776346529 4.40674674706903 4.42466260655421 4.47782037001949 4.49687295784126 4.32859950116809 4.50861001873244 4.53714641451442 4.65703072130654 4.3626205362968 4.37248380796021 NaN 4.40492637704953 4.33665208898985 0.881032388688944 1.62464169402876 1.3666691033024 1.08292203990655 0.855318851381786 0.80…
4.36536287014998 4.41316945573123 4.39137424746873 4.32831736087498 4.30282934021874 4.28782934021875 4.47619221036873 4.48628322891873 4.55411256913748 4.57805568254373 4.38435149283123 4.56534011551248 4.64375987225622 4.75288502276247 4.42032873819373 4.41747664333749 NaN 4.39807964123125 4.39729460623748 0.87288477306519 1.61177961174157 1.36100587467556 1.0784618805735 0.854282059957875 0.80…
4.41703925784215 4.47804232486107 4.44303864443837 4.36604293826486 4.32903496401567 4.30601594849838 4.53503864443837 4.55303496401567 4.62004600528377 4.64904477847621 4.4290374176308 4.62903128359297 4.73604661868756 4.86104600528378 4.47103987124594 4.45302944338162 4.25901410828703 NaN 4.45504293826486 0.860720829613434 1.59344806316237 1.34947984816738 1.05909704491209 0.836967388418208 0.7…
4.48186660045193 4.54769328036154 4.50671804037446 4.43677994040674 4.38660662031635 4.3325075802647 4.59880470041965 4.61084184043902 4.69579232041319 4.72276756040028 4.49082946043256 4.68071804037446 NaN 4.93712658058751 4.53686660045193 4.50434260174316 4.28379510093614 NaN 4.52569328036155 0.845607546510066 1.57384351671839 1.33270440847714 1.03782584111439 0.816293600134083 0.76988325653911…
4.55023205089306 4.60238564071445 4.56336369931139 4.49830884580375 4.43446243562514 4.37255020123736 4.6622869044007 4.67725399229612 4.75829787510223 4.78331981650528 NaN 4.73736369931139 NaN 5.02600166616098 NaN NaN NaN NaN 4.58038564071445 0.832002821872281 1.56149866966731 1.31411877245007 1.02487547150226 0.806322010862598 0.760673453715406 1.28552337733161 1.02343979032333 0.80541887934398…
NaN 4.6670278260237 4.63003246369431 4.56703107239313 4.4830241158872 4.42505657958152 4.72903107239313 4.74203431876256 4.8110398839673 4.84101901444953 NaN 4.79702504342133 NaN 5.08700695650592 NaN NaN NaN NaN 4.64402828979076 NaN 1.55564580290809 1.30388130318544 1.02343287190026 0.815618056816012 0.764644639943984 1.27469958724732 1.01415841973647 0.792550771035474 0.760217314788713 NaN 0.642…
4.5692733158106 NaN NaN 4.63465175308682 4.53580943528525 4.54723126722436 NaN NaN NaN NaN 4.57634690083653 NaN NaN 5.10231536439685 4.62625229151748 4.90366226523338 NaN NaN NaN 0.827047490545592 NaN NaN 1.00815199474318 0.811395309916347 0.81722985898813 NaN NaN NaN NaN 0.828555425933913 NaN NaN 0.251903178000836 0.828866821999165 0.579646814305167 NaN NaN NaN 1.45073719633596 NaN NaN 1.1380105…
4.59472645511114 NaN NaN 4.69534770064965 4.61118988629069 4.5687685389402 NaN NaN NaN NaN 4.6086528084103 NaN NaN 5.13168437128209 4.64974749702567 4.96533717969239 NaN NaN NaN 0.825882519939144 NaN NaN 1.01578793653334 0.80816471915897 0.768790576965408 NaN NaN NaN NaN 0.831854544374021 NaN NaN 0.257786769046845 0.822983230953155 0.596113037498824 NaN NaN NaN 1.42626302393159 NaN NaN 1.13898947…
4.67602668565714 NaN NaN 4.76705337131428 4.6920591411861 4.64806635352586 NaN NaN NaN NaN 4.68603317676293 NaN 5.0740093760417 5.19500793357374 4.73302019455135 5.01901081850965 NaN 4.77689469983939 NaN 0.832444168732386 NaN NaN 1.01615419036941 0.805541204460741 0.766836422679475 NaN NaN NaN NaN 0.839383137367799 NaN 0.313923436770811 0.264391756295645 0.828764832267645 0.553979841328525 NaN 0.…
NaN NaN NaN 4.84183010446273 4.77494568862843 4.74108228809698 NaN NaN NaN 5.01960944378276 4.73290365802272 NaN 5.08746233666279 5.20653589022278 4.76199822688556 5.03437827545137 NaN 4.6359491038221 NaN NaN NaN NaN 1.02211036449192 0.807303307944672 0.761873800485658 NaN NaN NaN 0.762773988976486 0.8438264602401 NaN 0.304489762246795 0.252667169485875 0.835648927572657 0.553603435993738 NaN 0.2…
4.80591988893531 NaN NaN 4.91909224708393 4.86296585110827 4.84181647404614 NaN NaN NaN 5.076333548492 4.81701181328124 NaN 5.13049441609738 5.25641398229469 4.85490839839207 5.06958634044331 NaN 5.09658795413331 NaN 0.851584647855376 NaN NaN 1.03610557032622 0.815987963976016 0.761296779420512 NaN NaN NaN 0.779898800587843 0.852804516813044 NaN 0.272822063790156 0.224481157456217 0.8532334000325…
4.92107764436336 5.02605361158422 4.99804714122061 4.99207024966209 4.96010537449313 4.95010722316845 5.06206562797379 5.1190563845972 5.14005823327252 5.151040670857 4.92908319038931 5.125 5.14098798361043 5.26898798361043 4.9730767200257 NaN NaN NaN 5.00105083857125 0.859479095482565 1.61270581541735 1.36325300676433 1.05461198074953 0.790752654182552 0.753574669238649 1.36432958929102 1.056263…
5.00602370850147 5.08459267334296 5.04959267334296 5.06880819092221 5.07509913965421 5.06718534668591 5.13350646631125 5.18051724219022 5.20354956982711 5.19559267334296 5.0200452602594 5.12506465527378 5.12788146533141 5.25549353368875 5.05698060498562 5.17371120801155 NaN NaN 5.05665732861673 0.869370668198561 1.62988362082075 1.38819747856974 1.0787077160467 0.804596271812397 0.76963010807234 …
5.09894451258353 5.13838892833783 5.10338892833783 5.14216672046068 5.17486673982653 5.17477785667567 5.17947781148869 5.22746670109484 5.25343336991326 5.24938892833783 5.11492229179582 5.13093333763686 NaN 5.20952218851131 5.14598895415896 5.2382667140054 NaN NaN 5.11632226597469 0.874877448482582 1.63747378334367 1.39523011626816 1.1093618002565 0.819688566622778 0.787793679986065 1.3571315741…
5.16203960096002 5.20103740090669 5.16203960096002 5.2200572013867 5.28407186840893 5.28408213532449 5.23803886760891 5.28103373415113 5.31104033431113 5.31004106766225 5.17903666755558 5.15602200053335 5.12100366675556 5.22600806686223 5.20504180101336 5.30205646803559 NaN NaN 5.17103960096002 0.885049669992 1.64272789528231 1.37933516279183 1.07998080668622 0.854476402155204 0.820582349632718 1…
5.21636799693383 5.25256776669791 5.21656776669791 5.29875702226389 5.38300936301851 5.39704090561284 5.2915467383017 5.32753622410359 5.36659930929224 5.36657828089602 5.22941005372627 5.18618925556597 5.12598948580189 5.23688434382079 5.26238902533005 5.37972547966956 5.35645095933911 5.44561918650887 5.2255572524998 0.884525874903328 1.63970554642977 1.38636200920944 1.08111953338489 0.8633277…
5.25060026974927 5.30538327332744 5.26938327332744 5.36917769776992 5.47690359702656 5.49386933443364 5.34240611505605 5.37741753592036 5.42234901073452 5.42037185246313 5.26755458629204 5.20379442444248 5.12501142086431 5.22612562950737 5.29857742802065 5.44721196036284 5.49142392072567 5.59624118689677 5.27739469419174 0.877630517093362 1.62533777249667 1.38561867985687 1.08479705755021 0.87521…
5.31112694462823 5.36361797521355 5.3551090945307 5.45059461223064 5.576151496185 5.61917715149101 5.39162305420782 5.4321059456324 5.47860275334499 5.46561769976464 5.33562761057914 5.25158475991949 5.13402844197718 5.20212694462823 5.35762544842338 5.52711220003989 5.60981429749689 5.74231683699403 5.34061675641122 0.855170200508223 1.59820830099543 1.35989933309802 1.10873911854478 0.922069888…
5.36872353985627 5.41824068801854 5.40527771386221 5.49500963813291 5.64521650016669 5.70133286710392 5.44819116344706 5.48077274444186 5.52523972806087 5.51911615180206 5.39470767163756 5.28865910702374 5.14632962868882 5.25482292977646 5.4157291492484 5.57820703166577 5.74885206082358 5.88230349620977 5.39421825045003 0.849210962929284 1.57916070903808 1.33585848661415 1.09690492646331 0.931792…
5.42777928633203 5.47480766260763 5.4682293484602 5.57550916386784 5.73590095056811 5.79734683845171 5.50234208665772 5.53582998017567 5.58082506089236 5.57284247011016 5.45032203700511 5.33346125608217 5.1544039041154 5.26241639404989 5.47379139281408 5.64764498653828 5.8374300937486 5.96451143178327 5.45426566790635 0.837882491618854 1.56857511550156 1.32249936666211 1.08178386396714 0.92613229…
5.48552923027888 5.53604657038727 5.53502861388766 5.62852604487401 5.79902322574485 5.86552281468702 5.56352749804755 5.59552209523806 5.62102859922099 5.62201951116669 5.51302876055437 5.35902334190506 5.16401158256146 5.25450154000041 5.52652849616325 5.73052830588758 5.85901672215297 6.00001708960184 5.5130256480918 0.807825610125488 1.57852900751634 1.30850235442232 1.07936629338891 0.933139…
5.55558584259663 5.58607121268875 5.59681998131058 5.67796392310133 5.85230181780892 5.917231396038 5.62478235294919 5.64779586673922 5.68226933469193 5.67377559605418 5.57966271097002 5.45286811577391 5.22022499471594 5.30588633946346 5.59656364996843 5.78197582524074 5.89106025633446 6.01985471157076 5.57370195098202 0.821720188795145 1.56614194088309 1.30539407117324 1.07397811618401 0.9318985…
5.62378582415249 5.65329796276949 5.66824607714815 5.75469637556752 5.92474025735073 5.96153376173266 5.69278245411538 5.71528999781512 5.75127621306332 5.74574106097625 5.64877494929941 5.53762320037842 5.26949282873193 5.23089125146918 5.66478582415249 5.84285773557768 5.93403958153008 6.06006508364423 5.63733054844497 0.820619567282133 1.57132165732417 1.30264208292401 1.0555535818488 0.908742…
5.69049220576956 5.70998911355655 5.72999071763197 5.81896966888975 5.94002491067717 6.00846223579804 5.75949220576956 5.77549978331676 5.82847147632317 5.82098041847391 5.71549220576956 5.65096122847141 5.36748364181717 5.52316766766032 5.73049304771925 5.9044664531427 5.95999114526944 6.07448536755945 5.70099132010978 0.821052831896634 1.57859809394218 1.30491419111933 1.03177471330598 0.845751…
5.76171221856397 5.76632464421243 5.78474248083192 5.8447605830705 5.99226952224792 6.0119906531982 5.82673635488208 5.84870015040491 5.87829950890492 5.87771241574372 5.78569411632538 5.74696082534574 5.4528554327662 5.63085402623953 5.80368204816633 5.9509547644751 5.98291633813538 6.09252735717006 5.75979769466675 0.827978229911565 1.5801355326139 1.3106430937377 1.07189114863869 0.88273527159…
5.80629005081276 5.79846442429735 5.82946251225709 5.88106998641628 6.00683009584796 6.02533880716191 5.8872739252317 5.90581430951575 5.94371378837861 5.93726514031496 5.84034491279015 5.82901629948952 5.47719162572285 5.71595375909249 5.86031893259665 5.98262336079708 5.99880713419182 6.11571318497722 5.81630250606166 0.834986920487468 1.56118864407009 1.32041175497007 1.0730188779943 0.8687065…
5.86000253548654 NaN 5.88152052941749 5.91851740348394 6.01200565276944 6.03500504149233 5.94202555873035 5.96402373707848 6.01252210324042 6.00700352150908 5.90452282060391 5.91303607559336 5.63954115185968 5.68101220789816 5.92402625173491 6.0100101647121 6.00650164513532 6.10999969480255 5.871002065952 0.828162319031115 NaN 1.33216916078229 1.07469104995864 0.862043624081517 0.828766414007921 …
5.91282517174371 5.91060761095551 5.93630380547775 5.96732556155657 6.01215229255174 6.033 5.97495570821663 6.01384692782253 6.07456409879787 6.08036829408848 5.94397746429545 6.00919424545792 5.80480263603916 5.93534341950674 5.95767287919197 6.0205648784236 6.00791297568472 6.07828282902466 5.91404273253191 0.87647546726707 1.62396677116297 1.36489612068385 1.09087168370926 0.879318009299045 0.…
5.97126844662123 5.96828105961052 5.97649548042844 5.97787387010711 6.02878557918209 6.033 6.02833151156768 6.08016754270692 6.14412970373905 6.15111709074976 5.99831889857839 6.09295312188901 5.88105402580332 5.95383603113924 6.01429367259981 6.04370990124635 6.01096216103213 6.10663422331062 5.97226844662123 0.886653708238755 1.63400266346115 1.37394455540954 1.09115794618325 0.875387893620837 …
6.02404132524992 6.0280512073749 6.04304222362491 6.02801167887498 6.02902245937495 6.036 6.0880503089999 6.14305390249989 6.21105659762489 6.2240476138749 6.05104132524992 6.17006468299987 6.0480997196248 6.10612217899975 6.06704402037491 6.06901706912497 6.02000718699999 6.09299281300001 6.02604402037491 0.889711832684996 1.6419480774775 1.36902511175374 1.08885509487251 0.868239606887542 0.832…
6.06905793735566 6.08383266150592 6.08903745773295 6.04073376490486 6.05348800943242 6.036 6.14285314112863 6.20177122263782 6.27270978376971 6.27591457999674 6.09605793735566 6.24052546716538 6.15672676187996 6.23921477131238 6.11499649848755 6.08761088716864 NaN NaN 6.07399649848755 0.891708221569686 1.63985382639258 1.37459347094682 1.08351181873996 0.84602488743536 0.822354626445928 1.3645153…
6.11157876504433 6.14043835339243 6.12860885325545 6.07762891206286 6.09062891206286 6.04292979417405 6.19349852981467 6.25447847100726 6.33933805935537 6.34134808875908 6.13956873564062 6.31426785352943 6.31343541302178 6.44197406045128 6.15559882385174 6.10086961775182 6.03393982357776 6.11964897087027 6.13934808875908 0.891482707939001 1.63572142143731 1.38341184154142 1.0910128738855 0.863973…
6.1639992121976 6.17299951519853 6.19699896979687 6.1169994091482 6.06000046965143 6.04699993939982 6.25199912129733 6.30999916674747 6.41499886374655 6.41199893949678 6.19199921219761 6.39399880314636 6.43699815169438 6.54899840924516 6.20799921219761 6.12099969699908 6.034 6.12399993939982 6.20099907584719 0.852930584034275 1.57945085188709 1.36214032360498 1.08711006029718 0.847720249066757 0.…
6.21690459394792 6.2552960350301 6.2244320116767 6.16010744692053 6.07959429405479 6.06267543524383 6.30490459394792 6.36192487924518 6.45418858810957 6.47078288216436 6.24098573513696 6.44298573513696 6.5467280467068 6.69203834659994 6.26384373805614 6.16802630573149 6.04379714702739 6.12008114118904 6.24802630573149 0.862825118497667 1.60300234145385 1.36635277322178 1.11749095293195 0.85105102…
6.27638555639919 6.31538555639919 6.29921892762609 6.35396921182785 6.15718768473114 6.11247928508406 6.3643855563992 6.42237514210088 6.52427099911769 6.53731265631096 6.30335431350424 6.49941679929415 6.64004188455468 6.77614602753786 6.32239597069751 6.19868757105044 6.04993751421009 6.12395834280672 6.3123334849076 0.843455994820745 1.58434151667247 1.34466911456301 1.06786883806863 0.8714460…
6.32616124203915 6.34320646846477 6.35314944384116 6.39316910750448 6.17216910750448 6.13311601561354 6.41515730930649 6.46912978017785 6.57410618378188 6.58111601561354 6.35316124203915 6.55916124203915 6.70119860299944 6.83219860299944 6.36617500660347 6.22014944384116 6.05709045285123 6.12407865465324 6.36216910750448 0.819347758342383 1.55501048953717 1.32456823232471 1.03597588148974 0.86433…
6.40638116200999 6.44592709769572 6.42749961357024 6.47730219430316 6.25630219430316 6.19083522632426 6.49342064586341 6.53369703283731 6.6269339359578 6.63883522632426 6.43338116200999 6.63938116200999 6.80000606540255 6.93100606540255 6.45324296852304 6.29449961357024 6.10209187137146 6.1632103229317 6.44630219430316 0.818232505796446 1.56520428912371 1.31373854312865 1.02895174703376 0.8558315…
6.46046168704136 6.49749215758619 6.48839058910343 6.51265466715861 6.48962329750338 6.48895294551715 6.54449215758619 6.57558356922068 6.66165466715861 6.66771560824827 6.49043121649653 6.70039058910343 6.80496952945517 6.93893905891034 6.50350231443447 6.37419760898618 6.14556325552412 6.164 6.49749215758619 0.817685383129586 1.56328183722379 1.30734337873324 1.01677350727504 0.797140472870087 …
6.52300123398392 6.54000139851511 6.57000098718713 6.56900061699196 6.56800119285112 6.55700135738231 6.60700102831993 6.63900104888633 6.69600127511671 6.71400061699196 6.55400115171832 6.77600067869115 6.86400008226559 6.998 6.56700123398392 6.46700209777266 NaN NaN 6.56000102831993 0.798110471381856 1.53713075787179 1.29735017975032 1.01272023198898 0.790810257696975 0.757330332147338 1.263820…
6.58176237288872 6.60659735594056 6.61700989831098 6.59838118644436 6.62480362712577 6.6216386101776 6.65596864407394 6.68894801695542 6.75672111865168 6.74338118644436 6.60884488136281 6.8083193050888 6.86791749152592 6.998 6.62576237288873 6.56689603391083 NaN 6.41237952545124 6.60896864407394 0.820557226443493 1.57321989068249 1.30590971898412 1.02376732610308 0.803081542204929 0.7731468720358…
6.64536484485723 6.67036484485723 6.6793749266849 6.6712640265806 6.68440517216789 6.68140517216789 6.71639509034022 6.74939509034022 6.80056648141049 6.78062697237647 6.67731443571892 6.8357277906531 6.88086893624038 6.998 6.68441525399555 6.65908255368267 6.37408255368267 6.51104222637202 6.67335476302957 0.83075099645235 1.58079063702568 1.30873308152014 1.0226438121039 0.802241190828706 0.781…
6.70611795368887 6.72313480421585 6.72314202587027 6.72512036090701 6.74412998977957 6.74913480421585 6.76412758256143 6.80012758256143 6.84508184541677 6.82510351038003 6.73412036090701 6.87203851549024 6.887 6.99800962887256 6.74212036090701 6.73721664963262 6.46525035068658 6.59823831459588 6.72312758256143 0.850424086208866 1.59346169301819 1.35617231491216 1.04583115944745 0.82524629686681 0…
6.75394994430698 6.77779993635083 6.78073564722677 6.77392851459896 6.79684279576687 6.80379993635083 6.81586422547489 6.85186422547489 6.87827138992729 6.8670785225551 6.78292851459896 6.88765712467167 6.887 7.00191428116792 6.79092851459896 6.82507132627812 6.56677131036583 6.69487845890593 6.77486422547489 0.864246555334425 1.61036883745708 1.36522134660665 1.0544116328665 0.831854920876699 0.…
6.80051646892882 6.82451646892882 6.83345339965867 6.82942186502359 6.85736930729846 6.86436930729846 6.8595480035639 6.90940084193354 6.92847442274872 6.91351646892882 6.83248493429374 6.91570567673928 6.89293693072985 7.002 6.83751646892882 6.90220112257805 6.67883321850215 6.81474912614195 6.82745339965867 0.877304506184619 1.62216859165495 1.37680901211675 1.06460372827979 0.843854071690593 0…
6.85008104107742 6.84510535340065 6.89208752436362 6.89811345750839 6.95112318243768 6.9651539780471 6.91306321204039 6.96308104107742 6.9631572196902 6.93318639447807 6.88507617861278 6.92602269150168 6.89302593314477 7.00198865424916 6.88707617861278 6.98612318243768 NaN NaN 6.86708590354207 0.861688801529962 1.60325596509225 1.35958149115582 1.0710373261134 0.854552171900875 0.816247246479183 …
6.89893039455325 6.90860951291922 6.94484482611751 6.96650255237454 7.02537419972094 7.05796774965117 6.95116570775153 7.01193039455325 7.0579249654333 7.04553990747247 6.93099457088005 6.93970051047491 6.90865772625704 6.99514974476255 6.93299457088005 7.06037419972094 6.92721902583844 6.995705615224 6.91886621822644 0.873021851536353 1.61287928772699 1.36048031925978 1.07545330766761 0.85586133…
6.95145405581327 6.97431756976659 6.99349605151994 7.03627557405992 7.11407609445323 7.16092910947988 7.00840156117993 7.05851704937328 7.10650655044661 7.09054854615328 6.98345405581327 6.96671652897997 6.92582151824665 7.05931756976659 6.9864435568866 7.13423357835325 7.07149865348649 7.14742516099982 6.9754120601066 0.899244403174968 1.6417459510837 1.39443988681529 1.12182896519974 0.90466250…
6.988058402738 7.02405423111385 7.03705110239575 7.0830761321406 7.19109594735528 7.24409907607339 7.04505527401989 7.09205527401989 7.14304797367764 7.13605214530178 7.023058402738 6.98001772940261 6.913 7.01099687128189 7.02705527401989 7.2010615314561 7.20616060752949 7.31716477915363 7.01505423111385 0.895602751803052 1.64182632750187 1.3937336591313 1.12654546482763 0.920542494014307 0.86561…
7.04289665437368 7.07497546477556 7.08503457257697 NaN 7.28118736075675 7.33712825295534 7.09695576217509 7.14395576217509 7.18809368037838 7.1850148699765 7.07789665437368 6.99666505579201 6.913 7.00805910780141 7.07895576217509 7.25883754657226 7.35696579952761 7.47188698912573 7.06597546477556 0.888796933073267 1.62898830109216 1.38777979181086 NaN 0.932273962846368 0.872883806704512 1.3559610…
7.09239235464239 7.1303179490884 7.13735515186539 NaN 7.36102032687242 7.43084671391311 7.15330554816273 7.19339235464239 7.22751636389904 7.23142955741939 7.12837995371672 7.02959076945304 6.92287599074334 7.01787599074334 7.12937995371672 7.32320634075741 7.44789631761577 7.58363589817679 7.11934275093973 0.874063285681336 1.61728372672846 1.37249047821822 NaN 0.941724299363541 0.88264921498401…
7.14212604252354 7.16116482483848 7.20607271684051 NaN 7.43511149915544 7.49813573810228 7.20609695578734 7.25308726020861 7.27712119473418 7.27712119473418 7.17713573810228 7.07908241241924 6.93002423894683 7.03701696726278 7.17912119473418 7.38513816199696 7.53236358420253 7.66835631251848 7.17212604252354 0.827814904083443 1.55788990512267 1.33031313464032 NaN 0.943650689375554 0.8897334176915…
7.19286779918055 7.22751942969764 7.23534680721955 7.30930326103418 7.47999843773664 7.55278070680982 7.24512907629273 7.28821616866346 7.32591134536591 7.32591134536591 7.23178070680982 7.11225971484882 6.93978226907318 7.04384758835123 7.22791134536591 7.44075893371714 7.67873403609773 7.81179935537577 7.22286779918055 0.841866467465382 1.58603206400706 1.34365236182304 1.12195925405736 0.94795…
7.25521608309991 7.28330458984669 7.300178151637 7.37220343927894 7.5323425213096 7.59941838423541 7.30129194602572 7.34429194602572 7.38426665838378 7.38426665838378 7.29421608309991 7.17421608309991 6.9528356303274 7.04696206853709 7.29416550781603 7.49136780895154 7.67410115056776 7.80315172585163 7.27435516513057 0.830134254615825 1.58070624224044 1.33300021997455 1.10374226699121 0.922803302…
7.32100381624487 7.33900281815006 7.35600364011049 7.4260030529959 7.59000352268758 7.6530027594386 7.36000340526466 7.39700293557298 7.44200352268758 7.43800352268758 7.35800387495633 7.25000387495633 7.04800140907503 7.18200140907503 7.35900369882195 7.57600281815006 7.6940033465532 7.8230033465532 7.33300322913028 0.823139734037088 1.57965007104087 1.32314952737275 1.09163958314864 0.920380137…
7.38460789747025 7.38597198582419 7.41667214835624 7.4768863179762 7.64871498228023 7.69899340278618 7.41675781620423 7.44592915190019 7.50071498228023 7.49671498228023 7.42258648050826 7.31458648050826 7.07148599291209 7.20548599291209 7.42065073139424 7.62297198582419 7.74977923316622 7.87877923316622 7.38682206709021 0.818707018837842 1.58083408547598 1.31527240654407 1.08469206043017 0.922679…
7.44452497332615 7.42965379411906 7.48247666552881 7.53354912722482 7.69265379411906 7.74662158892083 7.47652497332615 7.49461353762128 7.56746861422925 7.56346861422926 7.48252497332615 7.41420292134388 7.15333979343635 7.28733979343635 7.48449276812793 7.6835169220266 7.76984702530842 7.89289533310576 7.44354912722482 0.809781656566055 1.56149716136735 1.29821703311846 1.07049400640172 0.895501…
7.50107565195167 7.46610304317555 7.53505217375977 7.58604173900782 7.71403782597583 7.76700391303198 7.53306521719971 7.56509521711158 7.63007304326368 7.62707695629566 7.53607956498365 7.51415652127931 7.23314608652736 7.36914608652736 7.53807565195167 7.7030691302317 7.77000913040796 7.89298304352807 7.4960691302317 0.806392143354455 1.55762844765438 1.3023863042118 1.06364812606308 0.87064782…
7.55787141145929 7.54346278457386 7.57422166307537 7.6173773304603 7.74243570572964 7.76994162473065 7.58202707884421 7.63657953511255 7.68491032830552 7.68485195303617 7.59581303618994 7.63166498922611 7.34282065661104 7.47882065661104 7.59487141145929 7.75496870357487 7.77686379103819 7.8802529595005 7.54796870357487 0.838031298349131 1.60150806806019 1.33714922597939 1.06974877402399 0.8765232…
7.61034522499709 7.59042077595897 7.61647114326688 7.67329485768918 7.75583630624927 7.77987408173021 7.62447114326688 7.69329485768918 7.74524449038126 7.74524449038126 7.64834522499709 7.70509338845751 7.42201783749564 7.55999265384168 7.64734522499709 7.76291185721115 7.78391185721115 7.88394963269208 7.59738300047803 0.854784375465433 1.61693439647033 1.36070837328717 1.06572288567331 0.85480…
7.66510228305949 7.64009990438368 7.6661165551143 7.72614034187232 7.76504757351604 7.78200713602741 7.66812369114171 7.74710704041109 7.8081189337901 7.79813320584491 7.69810941908689 7.77413320584491 7.5362354889044 7.67101189337901 7.70010228305949 7.79006184557085 7.78400713602741 7.887 7.64110228305949 0.867237507053903 1.63015414355939 1.37279905319317 1.06846379631965 0.846475803968957 0.8…
7.70714217598229 7.68116212537805 7.71402247960773 7.78382298565012 7.78460101208479 7.78494015181272 7.71896263142045 7.79110227719077 7.85700253021197 7.8528828338374 7.74308232779501 7.8288828338374 7.63302500981969 NaN 7.74214217598229 7.81548131571022 7.78694015181272 7.887 7.68314217598229 0.874433172447202 1.64007751363303 1.38063020533996 1.07413429350459 0.848861323474344 0.8054284517295…
7.75650381865138 7.73446331405149 7.76647344020147 7.82954432325127 7.82756457555121 7.7919291169502 7.7655341971013 7.8375341971013 7.90947344020147 7.90250381865138 7.79250381865138 7.89533167410186 7.79238994215448 NaN 7.79150381865138 7.83975697240068 7.79689873850028 7.88502025229994 7.73547344020146 0.879915420051652 1.64600147085316 1.38108696215501 1.07245832833145 0.850394810775042 0.794…
7.79306094164924 7.75208876283693 7.81303841973539 7.84303577009847 7.84700529927385 7.85092845980307 7.80504371900924 7.88705299273847 7.94906491610462 7.94906094164924 7.82906491610462 7.96810068620309 NaN NaN 7.82805299273847 7.84302119709539 7.80003179564308 7.89400794891077 7.77206624092308 0.869419130378587 1.62986717202665 1.36726841497662 1.06553477410523 0.842008019910465 0.8312704830446…
7.83810281100157 7.81769322471967 7.84143438084881 7.86947338906614 7.85092198356535 7.79805322186773 7.83735636441417 7.92621983565354 7.99704429867558 7.99410281100157 7.87704429867558 8.04251768774172 8.03485454804723 8.16498215361571 7.86721983565354 7.85868793426141 7.82353190139212 7.89988297534803 7.82102479456692 0.883558360670927 1.64994997073135 1.3808788928896 1.08384527316803 0.862717…
