# Supplementary material for: Quantifying Spatiotemporal Gait Parameters with HoloLens in Healthy Adults and People with Parkinson’s Disease: Test-Retest Reliability, Concurrent Validity, and Face Validity
Source: Sensors (Basel). 2020 Jun 5;20(11):3216. doi: 10.3390/s20113216 (PMC7313704; doi:10.3390/s20113216)
Supplement: Supplementary file 1 [file sensors-20-03216-s001.zip › Data/HYA_10_FWS2.csv]

IWW_x_SpineBase IWW_x_AnkleLeft IWW_x_AnkleRight IWW_x_SpineShoulder IWW_y_SpineBase IWW_y_AnkleLeft IWW_y_AnkleRight IWW_y_SpineShoulder IWW_z_SpineBase IWW_z_AnkleLeft IWW_z_AnkleRight IWW_z_SpineShoulder HoloLens_x_position HoloLens_y_position HoloLens_z_position
-0.263 -0.309 -0.327 -0.280000375733488 0.880680110841379 0.246989930489305 0.245829767984571 1.42825068665295 1.409 1.272 1.475 1.39499981213326 -0.205698274795169 0.092 1.40133331391095
-0.263 -0.309 -0.327 -0.283 0.881339564255863 0.245520922552901 0.245814462978605 1.43370335659672 1.409 1.272 1.475 1.396 -0.205698274795169 0.092 1.40133331391095
-0.263 -0.309 -0.326960877455017 -0.283 0.879630954312595 0.246354908464662 0.246230100608607 1.43066675144125 1.409 1.272 1.47505868381747 1.396 -0.205693142088221 0.092 1.40132831579971
-0.263 -0.309 -0.325001222824489 -0.283 0.880179657609143 0.242092659643264 0.248238746604898 1.43300853872474 1.409 1.272 1.47799816576327 1.396 -0.204666731438588 0.092 1.40034693050517
-0.263 -0.31 -0.324989887832494 -0.282969663497481 0.879297280760605 0.224039404315781 0.247571246597594 1.43111315686359 1.409 1.277 1.47804044867002 1.39598988783249 -0.203685614346852 0.092 1.40039366600558
-0.263 -0.30991643661937 -0.324 -0.28 0.880013551443677 0.225356926057994 0.250631671267613 1.43338376035213 1.409 1.27687465492905 1.482 1.395 -0.203697713250335 0.092 1.4013043324499
-0.263 -0.306009049508548 -0.324 -0.28 0.880179615395887 0.243917014834395 0.250709819009829 1.43355959277212 1.409 1.27101357426282 1.482 1.395 -0.202666565605161 0.0929680232558137 1.40137359249715
-0.262 -0.306030239302398 -0.324 -0.28 0.881339899202325 0.245402339376726 0.250694132704661 1.43587616968836 1.412 1.27101007976747 1.482 1.395 -0.201697641665458 0.092 1.40138646539623
-0.262 -0.309 -0.323960921827086 -0.28 0.881333517035562 0.244640230456771 0.250958732404914 1.43552032064992 1.412 1.272 1.48190230456771 1.395 -0.200711535397351 0.092 1.40139956657574
-0.262 -0.309 -0.322004665670932 -0.28 0.881509580089616 0.244151166417733 0.24388686640042 1.43653757385112 1.412 1.272 1.47701166417733 1.395 -0.199707839607196 0.092 1.40141290144557
-0.262 -0.309 -0.323969735259179 -0.28 0.881502925591613 0.245730605294816 0.251146456478042 1.43719564941829 1.412 1.272 1.48197982350612 1.395 -0.197709020022943 0.092 1.40143945729967
-0.261941397575994 -0.309 -0.321 -0.279921863434658 0.881777693490959 0.245767926420291 0.251791329801975 1.43775566490099 1.41198046585866 1.272 1.48 1.39501953414134 -0.196720699335223 0.092 1.40145258789945
-0.259000247056644 -0.309 -0.321 -0.276000329408858 0.881160051881895 0.244660093058002 0.252359952235716 1.43803997611786 1.41100008235221 1.272 1.48 1.39599991764779 -0.195687253525183 0.091 1.40146631802115
-0.259 -0.307058059302069 -0.320953552558345 -0.276 0.88187336743952 0.241398310066407 0.251743040965546 1.43808220625348 1.411 1.27506967116248 1.48002322372083 1.396 -0.193703301628634 0.091 1.4014926763466
-0.259 -0.311852082692845 -0.317 -0.275936606868362 0.882160211310439 0.216968954108441 0.243480913651132 1.43828183338457 1.411 1.28085208269284 1.482 1.39597886895612 -0.19269916561487 0.091 1.40051878850389
-0.259 -0.305017980522809 -0.317 -0.273007705938347 0.882169974313539 0.235401503961338 0.24306110451783 1.43882856155818 1.411 1.27401798052281 1.482 1.39500256864612 -0.189475663515578 0.090947658402203 1.4004440630815
-0.254970808721492 -0.299990269573831 -0.316970808721492 -0.269941617442984 0.881719199226952 0.23657599613476 0.242872627215066 1.43880367522299 1.41199026957383 1.27602919127851 1.48198053914766 1.39397080872149 -0.185778495273621 0.0900293847566569 1.39865647343263
-0.251878252916334 -0.298898544096945 -0.314 -0.263878252916334 0.880536197424076 0.231195253905871 0.243189510480691 1.43810521381235 1.41093912645817 1.27902029118061 1.48 1.39093912645817 -0.180458751272873 0.0889252873563194 1.39659347987855
-0.24601516195323 -0.294012634961025 -0.314 -0.25801516195323 0.876500436477807 0.236745646684275 0.24557383413902 1.43546682287895 1.40800758097661 1.2799974730078 1.48 1.38800758097662 -0.173716187978715 0.0860517241379278 1.39380924319712
-0.23990969875287 -0.29196989958429 -0.313979933056193 -0.25190969875287 0.875828729039565 0.23493100334719 0.234563411380447 1.43356214042001 1.40495986611239 1.2789899665281 1.47995986611239 1.38495986611239 -0.165498686304336 0.083988165680473 1.38984266658308
-0.230753053515019 -0.289 -0.311670738020025 -0.242814790136264 0.87360241098276 0.233981917959993 0.235122869202695 1.43172426974461 1.40089710563126 1.278 1.47591768450501 1.38091768450501 -0.154572910278072 0.0810295857988125 1.38407014194906
-0.219011588825648 -0.289 -0.296015451767531 -0.234008691619236 0.867535987559918 0.184149184907521 0.245719541084853 1.42812355390653 1.39600482867735 1.278 1.47200386294188 1.37700386294188 -0.141118662188539 0.0779281437125725 1.37706333778972
-0.206891426406813 -0.289 -0.283469195766641 -0.218806980278779 0.863968729136551 0.192639301972122 0.237434031857 1.42233717374935 1.38995174506969 1.278 1.4667466616159 1.36785523520908 -0.127000218018924 0.0739182004089952 1.37024516311045
-0.197721825618533 -0.288871611823938 -0.239486447295753 -0.202721825618533 0.859732553448649 0.194410228480865 0.262841467932417 1.41879597713334 1.38595720394131 1.27793580591197 1.44591440788263 1.35595720394131 -0.109472299350637 0.0686317829457408 1.36235044517415
-0.185001793524525 -0.28300082778055 -0.2160033111222 -0.190001793524525 0.858020241435994 0.203108773505152 0.211237276191035 1.41724021936185 1.38400027592685 1.27500041389027 1.4420005518537 1.35400027592685 -0.0909388159851875 0.0589496855345895 1.35581609448437
-0.172813226993273 -0.301778207054511 -0.173439680979818 -0.155813226993273 0.856899766533742 0.146230671290597 0.243815213113291 1.4147960306594 1.37792996012248 1.27984824693203 1.43385992024495 1.34895330674832 -0.066674235860128 0.0511969696969696 1.34997869066446
-0.156621043549743 -0.283063159408376 -0.124442067926723 -0.139389459052364 0.856888000191728 0.206345893440158 0.238909592837531 1.41197810665571 1.37197894686387 1.26704210627225 1.42212631881675 1.34487368118325 -0.0410579898446581 0.054984848484848 1.34653080910123
-0.139012361294943 -0.285997939784176 -0.0520508186569858 -0.11101991541963 0.857259739039329 0.203831764918222 0.265841094086124 1.41467810460144 1.37100068673861 1.26899862652278 1.42799587956835 1.33900412043165 -0.00921836706348111 0.0572140845070397 1.34488496774969
-0.114755988029231 -0.285941437127015 0.0126441916028302 -0.0817169461139079 0.856041206587449 0.203481695207813 0.270940692215121 1.40815220898372 1.37099023952117 1.26897071856351 1.42002928143649 1.33300976047883 0.0208384036253275 0.0609699530516422 1.34434524504259
-0.0893396511421923 -0.279825201772933 0.0792041655642375 -0.0522813850665034 0.8529889013297 0.211822051027615 0.273239852639613 1.40014074876509 1.36992231189908 1.26605826607569 1.42292231189908 1.33388346784862 0.0529343000185383 0.0580120481927715 1.34576022312241
-0.0560777331024565 -0.271020576409474 0.139858251401403 -0.0160845919056144 0.846385432307105 0.214443872802512 0.283306474305168 1.3941340376838 1.36600914507088 1.26899314119684 1.41900914507088 1.32801371760632 0.0891570925992705 0.0486735905044403 1.34627516338396
-0.0285690259358161 -0.270856341978605 0.210740391341034 0.0174530752982446 0.834506899359932 0.21732283003353 0.298440174651793 1.3834787202865 1.36407735431921 1.26897789876594 1.42397789876594 1.33103315185109 0.125762918986566 0.0377230320699495 1.34775037811689
0.010645237166334 -0.257625346161484 0.278311288434808 0.0587701217791729 0.8268287645562 0.231254348328148 0.308202173719943 1.37314930084089 1.37093755769358 1.26683348718288 1.42214569871498 1.3341040705107 0.163647538891788 0.0231457725947569 1.34922560746658
0.0409266886060666 -0.240042567906155 0.339851012328458 0.094912499304015 0.815507409001796 0.243191101121488 0.303611114953274 1.35575211857826 1.36800709465103 1.2590189190694 1.42898344581427 1.33898817558162 0.207327537879004 0.00371470588232919 1.35298357545796
0.0923622622278259 -0.239929560122367 0.397241508151884 0.14649307914343 0.795415799082957 0.240830189368362 0.2933967671535 1.34049201299262 1.37014087975527 1.259 1.42795974864135 1.34106037703797 0.248492256993594 -0.0188834765998181 1.35650445201574
0.129076011285072 -0.232725722613609 0.421464161730816 0.196054913024581 0.788982060723852 0.228057890173951 0.29565191917199 1.33262884975995 1.38421098260492 1.25910549130246 1.42385231217656 1.34697890173951 0.290462628410801 -0.0427612225406249 1.36088283716239
0.170067805636155 -0.220002366544229 0.442995995078997 0.246908842683434 0.783434706694132 0.227960018204186 0.278113262190199 1.33237655509494 1.39600806188252 1.26399908979068 1.41700127429305 1.3515439822746 0.342000313362241 -0.0581348314606691 1.36676352118721
0.220374182772328 -0.160178699924883 0.475161946493685 0.300940723073555 0.778001964185722 0.262569692770231 0.268039226246499 1.33523319179176 1.40240639754137 1.26917351410038 1.40896529717992 1.35619357808486 0.391534331048105 -0.0637528089887653 1.37397650422125
0.275753299912686 -0.0881956924138076 0.489587448981551 0.357216858604641 0.778142678039425 0.284790841071531 0.248345386188131 1.33561196064154 1.40440262922319 1.28370627550922 1.40595803935846 1.36527274417001 0.448721503031501 -0.0656285434995302 1.38416235344837
0.331963314276323 -0.00406309944472489 0.516979455994741 0.413957444560534 0.78931569309604 0.286228921439724 0.249529112205487 1.33756853257105 1.40299339656974 1.27001027200263 1.40400146742895 1.37799046171184 0.505321590683358 -0.0470557184750594 1.39175755272548
0.386541540402644 0.0729226243896899 0.5270401141039 0.467511454824719 0.811140829030662 0.31360813870207 0.246084298447529 1.36313236183553 1.4030802282078 1.27196991442208 1.41101002852597 1.38309025673377 0.567057601122499 -0.00719960079844369 1.40155417285824
0.44101664050203 0.165974628667405 0.531 0.519036191280916 0.826292175944851 0.304358177756368 0.242526177152529 1.37953439741565 1.41072628909561 1.26923460934662 1.412 1.39194134766334 0.625496825436342 0.0308216374268938 1.40625498164393
0.491970956040144 0.264943587693357 0.531 0.570970397502455 0.839432510009583 0.295245194400513 0.240830966270203 1.39829930400325 1.39700781952765 1.28099329754773 1.412 1.38900167561307 0.684952141615573 0.048406249999994 1.41004101329582
0.545458523870881 0.400342021085507 0.531212486671872 0.62657035896134 0.859875124985031 0.31654743940336 0.241001948821425 1.41818226394963 1.38703355052714 1.27719011965378 1.41202236701809 1.39001118350905 0.731869132241082 0.0596909722222181 1.40719181291552
0.586968713558638 0.52151865525246 0.551239953355057 0.677988087829811 0.869354055576141 0.290733279245725 0.230568310333271 1.42647348872838 1.38996125145765 1.29365126311889 1.41316690633957 1.39098062572883 0.793312419093125 0.0848735632183801 1.40456865443622
0.635881289178973 0.64869135186533 0.578708873453974 0.727878914962553 0.878647444944005 0.293423470904844 0.219454696478894 1.43321364164886 1.38800474843284 1.27604273589557 1.41527124084595 1.39000237421642 0.845044717380977 0.107862068965513 1.40429801883228
0.676501183569315 0.823373242979922 0.60936349714154 0.776551301926246 0.879029351236944 0.250728355887686 0.211075408415267 1.43298103714086 1.3800701656997 1.26397995265723 1.41806766144016 1.385 0.900664444091718 0.11030208333332 1.40390422861713
0.726143642686185 0.960826314152919 0.643669598825554 0.831964458035811 0.877022627410148 0.262083779425977 0.205240687395041 1.42595638280526 1.38714364268618 1.26212312230244 1.42141083184429 1.385 0.949979132982655 0.0997584830339426 1.40264222473645
0.73299878663952 1.04798457298819 0.682092952913815 0.877991853151065 0.878579724393834 0.293284477476445 0.201760774670865 1.41576180444037 1.39399878663952 1.26799895997673 1.42515541578041 1.385 1.00392840109296 0.0777111801241866 1.39936527489241
0.795623003502373 1.16456070315214 0.725099333814121 0.937697763922658 0.865664127698854 0.321171776353769 0.20044591149539 1.39766995198781 1.41016198091062 1.26701246007005 1.42915607697063 1.38703738021014 1.0587667299544 0.0456047197639938 1.39604619169058
0.845834187952703 1.2102910051649 0.773154515934271 0.99433072840074 0.850336431401244 0.321003630396388 0.201106339121264 1.38334101099477 1.4232780626509 1.2682780626509 1.43326747913704 1.38988083029247 1.11203676388203 0.0132071503680073 1.39472895020131
0.886902913532732 1.27384974713399 0.826724273682064 1.06302797761526 0.860007138448541 0.34481371296481 0.203552298801139 1.37400787534809 1.43696763784424 1.28196763784424 1.43734428600171 1.37496138743008 1.17067535164352 -0.0162073863636361 1.39133290813123
0.954838292615518 1.34295493560996 0.886274381465298 1.13549633863645 0.848325802382414 0.31802538267888 0.207594031787662 1.36865824750758 1.43126472398385 1.29343387037159 1.44124116128675 1.35240820516321 1.22585289897434 -0.031861024033427 1.38823061444995
1.11832383009988 1.38724287257491 0.952270613691772 1.19387029339342 0.847804306788258 0.279162180616175 0.213041779333484 1.36678569528585 1.39022263319367 1.30104047876248 1.44481276871423 1.34116191504994 1.29131485973758 -0.0241515151515109 1.38291587311295
1.13397989760932 1.39898492320699 1.02517874476928 1.23594597482504 0.854781041872153 0.280718002324926 0.219705782691256 1.37044530106618 1.40098617960641 1.30299748720116 1.44791377200625 1.34898994880466 1.35007259414315 -0.0103772455089745 1.37888235377939
1.14066346463867 1.41613911355327 1.10546454910563 1.29962066046844 0.866235959735076 0.286636394494287 0.227396283113626 1.38744444889289 1.41726752606398 1.29206420625536 1.45039883488491 1.35206420625536 1.40985114643205 0.0059487179487264 1.37672008505327
1.20326924092492 1.42910073340674 1.19359380110862 1.35798718738605 0.861328443931118 0.291449886908429 0.235923521853244 1.40747751081788 1.44258425375909 1.2980402933627 1.45212262107228 1.35793955995596 1.4661894518721 0.0314194528875366 1.37558800096213
1.26760624007812 1.43399141685056 1.29003227518604 1.40591588513545 0.878235577508696 0.27202409226959 0.24509774016276 1.41755231871215 1.44551559339256 1.29999656674022 1.45293979429045 1.35500514988967 1.52687833235083 0.0497570977917874 1.37846144057907
1.34630013829075 1.44074242543296 1.39524574574569 1.46380952006783 0.896020072288402 0.292172952588266 0.254729179294825 1.43403906912971 1.4256810981551 1.30801226545557 1.45270501826153 1.35002453091115 1.5852472166747 0.0705380952380989 1.38220456564877
1.45256910201117 1.42076493723045 1.50969998719538 1.5301375989581 0.893894203601774 0.263425884132542 0.264628080502086 1.43650278223237 1.39984308979888 1.30911768265084 1.45127295670759 1.35182347602374 1.63875842801415 0.0886992639326758 1.38379782532422
1.53089496501771 1.45894879544613 1.63386077394289 1.59243564175976 0.908080975538833 0.263719606118816 0.274604685037195 1.45500436691023 1.39201050349823 1.31499212237633 1.44849827335072 1.35500755090895 1.69708114611871 0.107238636363639 1.38352985333669
1.58787023684844 1.466 1.76866574606114 1.65825427881595 0.90581970826205 0.248644674670032 0.279005034852545 1.44837542140136 1.39416885192582 1.316 1.44707793165807 1.36100804506236 1.7493245065494 0.109638888888877 1.38333119097653
1.65510843484353 1.46651286326298 1.90621686968707 1.7141890482867 0.885730242844635 0.242252713339074 0.269652377092268 1.41569104897907 1.40718138024712 1.31773156759161 1.45187907983525 1.35593953991763 1.80693926487802 0.0964426580921579 1.38502607909771
1.70903351578794 1.4740102004572 2.01404517345331 1.77202962989948 0.870661693913424 0.244532355819877 0.284845624823541 1.40066435088966 1.41600582883269 1.31599562837549 1.44599854279183 1.353 1.86886006289424 0.0682180232558038 1.38380713444904
1.77895578215039 1.49565787602559 2.10789371837439 1.83384406735359 0.853456175034817 0.249619069665149 0.296503413714943 1.38890730764691 1.4280124127552 1.3069503489792 1.4429006979584 1.3530993020416 1.92817872533342 0.0360496453900959 1.38373517930967
1.85669830267512 1.54891447067122 2.18052411778537 1.90258943711902 0.844162673087707 0.268587091339737 0.302642919870859 1.3782178372149 1.42876049577659 1.3031088655561 1.43467340333171 1.36106531933366 1.99110012729136 0.00110547263680075 1.38578616805249
1.93299565105114 1.58999765825831 2.24899609709718 1.97399592982992 0.833500607737725 0.266210135486484 0.280311272903877 1.37228033843743 1.4180006133133 1.30799972122123 1.42000083633632 1.36399983273274 2.05560554206001 -0.0258281690140781 1.39072781531181
2.00299798489363 1.66340741459359 2.31826868824059 2.04892121682489 0.802069193957454 0.271450398891276 0.24955145475712 1.34238932190423 1.41794882128751 1.30373131175941 1.41307676806874 1.38097441064375 2.11843594587836 -0.0389737089201869 1.39719686551728
2.08166116515272 1.77248727511147 2.33962016832368 2.1214839742031 0.833013746157882 0.294182033710022 0.252573916493811 1.37344208713492 1.41413289321222 1.28304429773741 1.4189778511313 1.37911074434352 2.19147108717909 -0.026138888888884 1.4015806141627
2.15501628283528 1.79403683991482 2.36700162828353 2.18701424748087 0.839363425501472 0.24042043526206 0.244798750292392 1.384132928875 1.42000040707088 1.28500040707088 1.418 1.38400081414176 2.2552682343849 -0.0122499999999846 1.4089102617708
2.23594336346871 1.8755438726259 2.37519122232474 2.25793061531373 0.85640187433581 0.223004845059253 0.238363095470456 1.39874322019374 1.4217067924354 1.28474254276814 1.4179235110701 1.38788526660516 2.3249588448963 0.0160394477317551 1.41411098990563
2.31015871384884 2.0296489856925 2.3900965594874 2.33125527333624 0.873120149073538 0.248987700891243 0.215472546175622 1.4163488394274 1.39892275241008 1.27867437714577 1.41203862379496 1.37903862379496 2.38989030512819 0.0178205128205404 1.41866234267346
2.36888724122743 2.21134917451856 2.39499060343562 2.39487784466305 0.888839818235208 0.280434274931251 0.220670020848627 1.43250897254441 1.39500751725151 1.27429710371554 1.41399624137425 1.38099624137425 2.45110920988276 0.0493253012048299 1.41352056977979
2.41760932038555 2.37564143450801 2.39857201505582 2.45474610659455 0.875684524983511 0.279409839352499 0.221550848741364 1.42534798628733 1.39716165642882 1.27911191598918 1.41208704576936 1.36417409153873 2.51248853457662 0.0764500000000152 1.40532701334757
2.46696138488566 2.50934481824802 2.41239158404703 2.51512161569994 0.903910902135317 0.237995649682202 0.228136801322474 1.45210527795695 1.40987982688929 1.28763948066788 1.40790047649195 1.37795994229643 2.57500642747316 0.103955823293175 1.39910498120903
2.51393841311599 2.67278572896604 2.43177264460862 2.56992814863532 0.907375457967304 0.232896684743036 0.241493421771253 1.44796542734415 1.4040076983605 1.27002309508151 1.40833998648621 1.37600256612017 2.63585436316048 0.12 1.39680706810029
2.56877752492077 2.7946315277026 2.44830591144424 2.63486674909201 0.901247439030988 0.242695088130741 0.255367555443936 1.43984356831003 1.395216687273 1.26898725368982 1.42015295572212 1.369 2.68993972632525 0.12 1.39294647504733
2.63006144559861 2.92312289119723 2.47372484909775 2.70345948769809 0.899145079127963 0.259812382566891 0.260390143359774 1.43118183466105 1.41248649589936 1.26797788655003 1.43118180235107 1.36908845379988 2.75663469367235 0.103141500474852 1.38844055873319
2.67702534972729 3.03692166698297 2.55001486018496 2.76801631706584 0.883437753459333 0.272868799445686 0.251117307714488 1.41268309147087 1.4339903845862 1.26918252797161 1.39499592073354 1.37299417247648 2.81376596892971 0.0697999999999896 1.38644436273779
2.76504412380279 3.1280366069317 2.60215213660998 2.82493611099561 0.841520331896452 0.278918792622914 0.276904804755108 1.38899404166493 1.40103600426906 1.27353992093054 1.38097599715396 1.35312001423021 2.87450005437899 0.03388756218904 1.38716568204082
2.8525104342847 3.20011705355281 2.69848854393275 2.9034666535808 0.849620200430749 0.278427496159355 0.3355851656498 1.39002960306426 1.40443780703904 1.27876520859416 1.37873731577657 1.36291243859219 2.93836703676656 0.00807218683648781 1.38581720432589
2.91991345452201 3.25681234935569 2.7649147088043 2.96891596308659 0.842489156260715 0.271860044115788 0.328229444745642 1.38465689855259 1.42397491435421 1.28257353412976 1.36701505138748 1.35900501712916 3.00586002163722 -0.0143626062322937 1.37936106866109
2.95328046312253 3.30177183684972 2.82757018528694 3.03374125781277 0.835659662710527 0.259681570552996 0.328358407854813 1.37979698623323 1.42147250914845 1.28268004070469 1.36995879776532 1.35752100632665 3.06838880376946 -0.0176916666666634 1.3734789051117
2.99035642659316 3.33864485854429 2.89543849544988 3.09940089959622 0.839837872735156 0.242357209531759 0.344328540431145 1.38589725704561 1.40882210798778 1.27679987148626 1.38454023159325 1.35371092548015 3.13383076388443 -0.00939607843137242 1.36531697889236
3.05000829225176 3.36700165845035 2.96205813077205 3.16101630809512 0.846338617958041 0.233881785598212 0.353132312350832 1.39588765052867 1.40100055281678 1.26800221126714 1.39756075274033 1.34100027640839 3.1953109980076 -0.000613981762894364 1.36122205479415
3.08133679193291 3.37279629837213 3.02096758273239 3.220789343808 0.841785851938005 0.239250323604403 0.331762193490072 1.38798722771022 1.40353471677316 1.27626735838658 1.39582176107561 1.34202546270348 3.25170207237751 0.0229414024975842 1.35692334672245
3.18718938574145 3.357 3.10046723151286 3.28332690044937 0.87627552067139 0.154786268612283 0.286684222170759 1.43454835153411 1.44420385973038 1.297 1.38301729034451 1.34391153997004 3.31606627904356 0.0370323624595517 1.35320813767145
3.29000501038507 3.35300355314612 3.30011828596004 3.34202150145773 0.873778651531666 0.184543437929833 0.297804688005542 1.44553654883382 1.39800048594923 1.29950572456054 1.40614155697749 1.34000109329446 3.37762412223172 0.0704945054945045 1.35702580109751
3.36120313895217 3.37150424389949 3.48309693903357 3.40665767584886 0.895331905564876 0.168761361097783 0.296687359084647 1.44722982655577 1.40106443613498 1.31489107152071 1.432 1.34245781003717 3.43078130809704 0.0852038735983759 1.35861831941471
3.42477781800728 3.37290040201514 3.54541273174096 3.46579858558846 0.891899706442304 0.171569461281192 0.231253477442953 1.44848495493651 1.40710125533835 1.30591857173722 1.42605546496342 1.33808850499217 3.48992221036909 0.105316939890711 1.35745596118755
3.48598563153308 3.37599906245562 3.68346783466118 3.52148703373647 0.891655030428968 0.172699784622331 0.232690266175201 1.44419601147757 1.4119991046064 1.29950143201464 1.42799963505768 1.34299876536215 3.54818140642635 0.114571830985914 1.35962657764111
3.55351384720851 3.38013119651178 3.81657084625725 3.58316178166603 0.878179812747345 0.175500098028869 0.26315932839103 1.42844306140519 1.42175295661932 1.29550241898719 1.43350747054662 1.34103345727101 3.60109397648477 0.109723958333312 1.36400380034247
3.60121263266408 3.39249286657578 3.91086857486457 3.64178614987972 0.875630136447387 0.180840788282793 0.274768236915683 1.41338309552626 1.40230755015238 1.2958944342688 1.43407409737354 1.34403061505646 3.66121004455219 0.0828308605341115 1.36661253324157
3.68587414805113 3.42496404230032 4.02386336074123 3.71487235016615 0.83322790317495 0.228959694359553 0.271539428436295 1.37223146298722 1.41199820211502 1.28600719153994 1.43199640423003 1.35198741480511 3.71870735090124 0.0472115942028653 1.36653974927686
3.75872080456479 3.46050357579184 4.09763193824858 3.77963193824858 0.801011869569462 0.236760898820869 0.264639478661841 1.35345388500732 1.416 1.28300987403513 1.43189138561353 1.3590592442108 3.7778780168069 0.0117170781892831 1.36838332408515
3.83015832315375 3.51041197918961 4.16026209153206 3.84226209153206 0.823000924948833 0.232885658086454 0.236837562180848 1.35978540206582 1.416 1.28398847018019 1.42112682801793 1.36493082108113 3.8428474384391 -0.0169323232323426 1.37247264727352
3.90398581964974 3.59398387713601 4.21199009317996 3.91498601390111 0.813921814307828 0.268863001123016 0.246358086623972 1.36281942501593 1.41799961149725 1.27500174826236 1.42299961149725 1.37099883449176 3.90999831108768 -0.0289226361031517 1.37839347559342
3.97078218204532 3.63613037684269 4.25713861453968 3.98262376542855 0.801050198754778 0.272800453831105 0.240473959192074 1.35151376332439 1.40326732804081 1.26671402529855 1.4269801979229 1.36617821869387 3.97221093841377 -0.0277112526539184 1.38397799220476
4.04804999227086 3.69642667146097 4.2708316441999 4.04424239889955 0.815887574465177 0.253399278497318 0.216168831545179 1.37065466264229 1.42967531381409 1.26297975291291 1.42502405082859 1.38378354254273 4.03989871543289 -0.0185526057030545 1.38918559356334
4.1200690897621 3.87727532785791 4.28401031190479 4.11006599619066 0.83240278676194 0.249494307707239 0.211433805092868 1.38573633405719 1.42700618714287 1.2640051559524 1.42299587523808 1.38400721833335 4.10524879033131 -0.00225227963525908 1.39505787743707
4.18764895784389 4.14418541652683 4.29409270826341 4.17466054637682 0.844934624890924 0.282910896998984 0.215171105430206 1.40171424337325 1.43294205733537 1.26904635413171 1.41904635413171 1.39095364586829 4.16535928823038 0.0206433239962551 1.40115453346157
4.24231184886325 4.1598033853895 4.30190169269475 4.23029956045009 0.857116640603809 0.29814817787063 0.219475808097981 1.41470644122089 1.42806144206578 1.27295084634737 1.42295084634737 1.38704915365263 4.22973396883957 0.0393552769069956 1.39920275991851
4.30004366091159 4.25409108569486 4.31101580826109 4.29504742478327 0.873860989291178 0.243071847453923 0.222105731769505 1.42458293144897 1.41700677496904 1.28302559432748 1.42699096670795 1.38599548335397 4.28921166496971 0.0600119047619085 1.39674835298549
4.35867774641676 4.37708164970861 4.33299241439596 4.35883508040636 0.862211521299416 0.232380708237517 0.217346001727828 1.41539497312096 1.4255158954166 1.3165158954166 1.41530256536462 1.38001210261458 4.34680089743089 0.0772633624878538 1.39260851840755
4.41333471537217 4.54495662578594 4.41302583322353 4.42618027429785 0.887334206672849 0.242921695107489 0.290410657013578 1.43111861186867 1.3864752033056 1.2774752033056 1.439702997934 1.38098811991736 4.40429682461545 0.10126687763713 1.38952567132139
4.46500280316621 4.67600924287238 4.41484348754657 4.49100439415244 0.882589387091495 0.265059911359339 0.278467169639898 1.42298893934251 1.41300242435997 1.27899992423875 1.44198166261476 1.37800037880624 4.46608876217821 0.111855072463768 1.38839497567899
4.50257503976542 4.79909059265856 4.38822803301043 4.54961469768028 0.874380728821068 0.263677235286793 0.229083032617897 1.40881213425187 1.44491076969157 1.27802974343614 1.42894051312771 1.38300991447871 4.52217491919381 0.109222546161297 1.38910124724993
4.55938031129115 4.90682472831081 4.41075426137408 4.61033757413882 0.862598531985645 0.242659284822273 0.226419061263587 1.39124167612822 1.43609615859275 1.28096794713575 1.4230641057285 1.38398931571192 4.57961752532548 0.0895925925926105 1.38890320428281
4.62403385071155 5.01503520474001 4.4380153456559 4.66803023996898 0.842271189788142 0.215429194852874 0.220848650484966 1.37679202928579 1.42500315939974 1.2970022567141 1.42001354028462 1.38299548657179 4.64419217091691 0.0528288770053267 1.38986808938005
4.69965008569479 5.0932166952316 4.47148781127077 4.73574858352734 0.822725033269447 0.191524033471141 0.217077434720437 1.35913477961488 1.43220684544834 1.30201969956651 1.44970450650237 1.37306894848278 4.69676036075623 0.0180695187165799 1.39145784242937
4.76421316969329 5.1147377232311 4.52413484418148 4.81009395298015 0.819252321933164 0.193910911121994 0.23430409403272 1.3586163184858 1.45274964490241 1.30397615665737 1.4794483780524 1.3799165483008 4.76412730550476 -0.0124197530864408 1.39078660713982
4.83798049544722 5.16098770945989 4.59556961906415 4.87898183137549 0.815810908431226 0.170626230769464 0.268987190254797 1.36811745906442 1.4310058780844 1.31099812970042 1.4991024032785 1.37300187029958 4.83088905608421 -0.0253181818181792 1.38544548539261
4.90769195166313 5.2281680454039 4.68246566699711 4.94662275649682 0.820137879955435 0.132913885317056 0.312132051120607 1.37127661102835 1.42222735554646 1.32497034492872 1.50984189529941 1.36903954009504 4.88952851014014 -0.019378640776711 1.37953614053538
4.97618845344475 5.2448029101223 4.78149651905866 5.00826960810028 0.834776560907621 0.125379270121077 0.354744004364088 1.38479977752295 1.44473334898899 1.32203478056665 1.5128421672339 1.37295362591113 4.95850276510968 -0.00785959885386106 1.37341177441422
5.04484942217106 5.24599778562016 4.88933570632711 5.0678693515896 0.839420079578329 0.124821040758524 0.387828377719178 1.39555648328613 1.43601992941854 1.32499335686049 1.50927853220073 1.36701328627902 5.01920095093342 0.0144999999999908 1.37056480366664
5.1086848732367 5.252 5.00265675988079 5.12856576484771 0.843206752311892 0.124305459134495 0.402390498919815 1.40726645454092 1.43991066870826 1.321 1.50032630331867 1.3650595541945 5.07558047708066 0.0310240334378122 1.36941700695192
5.17616006876397 5.252 5.11813321079801 5.18430614376154 0.863576438150049 0.124843304895945 0.389435695699938 1.42760680333754 1.43110955624818 1.321 1.48716079370646 1.37092696250121 5.13735048746659 0.0460506208214132 1.36931073245381
5.24312728427547 5.2590323261652 5.23243859015706 5.2441293046608 0.869869779572332 0.122096484529535 0.339969295793483 1.44002072824608 1.43299393884403 1.32901010192662 1.47095731648288 1.36599595922935 5.19205586611272 0.0649310344827259 1.37003753544562
5.30659353763633 5.27497032311818 5.34224642903629 5.30855396846057 0.879654442749151 0.120393238107634 0.24499662693439 1.44527924374897 1.4301285998212 1.33393075394243 1.45289118476667 1.36402967688182 5.25033107587191 0.0931185617104172 1.37091770382076
5.3652782948539 5.27203608525731 5.4654844191932 5.36332640853031 0.881082438508112 0.123679584511819 0.156666286529067 1.4412495570867 1.44284363055168 1.32708419893371 1.44213231261012 1.3669639147427 5.30672107719388 0.111162601626015 1.37272365511327
5.42700571215583 5.27300075824999 5.64251104751351 5.42200518487991 0.880298654567603 0.18491041637661 0.23606259565446 1.43542865281002 1.45099903332747 1.31849983751786 1.45950075108439 1.36900017575864 5.36366349123181 0.111836363636365 1.37551169587663
5.47741407012912 5.27986145662706 5.75524722573869 5.48161209186953 0.854265118109451 0.189031676797065 0.262853285863771 1.41995872524753 1.40190473086263 1.31701135331654 1.46690176912857 1.37100987244951 5.42116295079067 0.0987790476190469 1.37818280166497
5.52044606508047 5.28789828290151 5.86708055862643 5.55270765387777 0.850713476991922 0.186472212439093 0.253499316630798 1.39100729755808 1.396071876284 1.31502337055602 1.46552091009758 1.36605978926616 5.47879698120349 0.0772975027144375 1.37990844984816
5.58115735081071 5.29900854961131 5.96154271857032 5.61705319302532 0.843292302222679 0.187890124277522 0.227970426721022 1.37817266251912 1.43701008659043 1.31499386307488 1.46850018843661 1.37200825770896 5.54418018623477 0.0466831395349248 1.38171639537992
5.66335763977168 5.33938957897142 6.01679200180647 5.68746656206937 0.824420107805193 0.194713808576868 0.220914489917669 1.36700764774962 1.40975750364405 1.30759707324324 1.4616579476638 1.37849078142017 5.60454485750329 0.0150629301868009 1.38261967363033
5.73463271914135 5.39037893332126 6.06886287345245 5.75270469378558 0.816917184023011 0.216033750971175 0.230347975888229 1.36538688127378 1.3927117738916 1.30996764704105 1.46001734906364 1.38393372243066 5.6678601057416 -0.0124333333333223 1.38498680507478
5.80095043614974 5.51694205916097 6.10498673643444 5.82395253039694 0.820107410114303 0.266277068053928 0.235581608988873 1.36396563698501 1.37699162301122 1.3100013961648 1.45699720767041 1.38199162301122 5.73469437737622 -0.0272386363636348 1.39284487237821
5.85870817673029 5.58546732832407 6.12456209380688 5.88366438611098 0.797281036527374 0.250141272609326 0.224078145700846 1.35197843649638 1.377 1.31 1.45797810469034 1.39471536097447 5.79634783747979 -0.0283498452012489 1.39850125845556
5.9192465328001 5.66795986825349 6.12697488442667 5.94029676394676 0.841441885731273 0.242449341529068 0.223513892913866 1.37890415855524 1.36910046229332 1.30359017626806 1.46491209549334 1.39796232664 5.86065752062978 -0.0173713713713948 1.40542826685759
5.98799896717437 5.77963163305455 6.15099963547331 6.00799898236298 0.854629808319714 0.245106781415723 0.194830435609398 1.39511975895672 1.36999998481139 1.29780876988129 1.45900009113167 1.39899998481139 5.92737446605783 0.00769005847950358 1.4115055117341
6.04372973314027 5.90139261013003 6.151 6.0559080162083 0.863507648717783 0.226132354547096 0.196423674824888 1.41236688583499 1.38368800463094 1.30437885151957 1.459 1.40095542923299 5.9834774741223 0.02437593184237 1.41839364460224
6.10127451771155 6.02247266886642 6.15396181672166 6.112287245471 0.879605083072911 0.190302217293135 0.195759036709207 1.42786526528047 1.38005091103779 1.31782181136775 1.45998727224055 1.39705091103779 6.04601285444448 0.0426783968719534 1.41685046065015
6.15498438482403 6.15896022549517 6.15799882149615 6.17198261706826 0.887017875746816 0.207994652538795 0.206016974191373 1.43162894818532 1.37200235700769 1.30100500864135 1.45600117850385 1.40299823224423 6.09938925342228 0.0621468926553719 1.41323614791816
6.20683924081505 6.30669293137873 6.16386859329982 6.22383924081505 0.877278135122304 0.16727196249927 0.209756337734217 1.42026449097602 1.3710219011167 1.30882479106642 1.4569780988833 1.403 6.14967314755267 0.0812497387669804 1.40654496987062
6.25932536738115 6.45015773400238 6.1662218713869 6.28422157774748 0.886831560328335 0.203146470044146 0.209855341994419 1.43402577340024 1.37001297370421 1.30209081592946 1.45668126436729 1.39905189481683 6.20465845311909 0.104111111111098 1.4031221008964
6.31298025887587 6.58999245140822 6.17099983590018 6.34099693680334 0.880850756631686 0.21856918278289 0.211289985231016 1.42404055629839 1.37226118535596 1.29600032819964 1.454 1.39100043759952 6.25561797984337 0.114928348909658 1.39981090034717
6.36930235480708 6.70443211901932 6.18469273219035 6.40163924255725 0.86042097056076 0.229397038953367 0.214136132190993 1.4082933579811 1.37710630468865 1.28915363390483 1.45106584310207 1.39393415689793 6.3096191054663 0.112217606330365 1.39525705696898
6.4301139293473 6.79466338494763 6.20371465521354 6.46899378417406 0.842179218631425 0.248049310839002 0.213806007258662 1.39120515831168 1.38180476409347 1.28309010887994 1.45198498185334 1.39104505443997 6.36322669370004 0.0943049645389935 1.39021284205297
6.49299641273631 6.90299380907718 6.22999849566361 6.52899658631358 0.830550648021828 0.20356259035154 0.224219397108264 1.37501092227392 1.38499982642272 1.28799971070454 1.45699971070454 1.38400040501364 6.41781701139465 0.0655565217391772 1.38690537426728
6.55057145561798 6.91958838551704 6.2563462593506 6.58754724300133 0.807697059481813 0.205560364135879 0.227186393645401 1.35234245908465 1.38792736215007 1.28897578738336 1.45407263784993 1.38009685046658 6.47148644396222 0.0337809224318682 1.38372938237493
6.62111983119207 6.98319527423275 6.28958506327626 6.64725814343331 0.817389357801222 0.172837325753361 0.204480078491415 1.36580145147039 1.38503772152034 1.29887426159887 1.44906286920057 1.36321375528193 6.5313284120026 0.0048558558558613 1.37987714551998
6.68100122967738 7.03300005270046 6.37600158101378 6.71100115941011 0.820230044268386 0.125880011067096 0.230640200437414 1.36927006815926 1.38199998243318 1.30499994729954 1.44300049187095 1.35699992973272 6.59073876213094 -0.0114610951008662 1.37258123317563
6.74931663997695 7.03592785599901 6.46383567997036 6.77541283197826 0.82268939903917 0.126494849759793 0.241775612316242 1.37305669375872 1.38102404800033 1.30207214400099 1.47032665599078 1.35309619200132 6.64519834981702 -0.014585953878415 1.36451336658955
6.81421000376073 7.04291359416133 6.5479754736272 6.82638281543807 0.836053730479016 0.125700121826816 0.232272202543262 1.37952038319151 1.36914812429486 1.302 1.4581604679861 1.34608640583867 6.70572567365314 -0.00810606060606322 1.3548820637097
6.8688763006551 7.04898625562834 6.65276176422464 6.87588775429815 0.846935397574737 0.124123596443917 0.186225442237884 1.39361781526304 1.35403436092914 1.30599083708556 1.45700229072861 1.33801832582887 6.76105574335329 0.00759615384612775 1.34633810825771
6.9208386681897 7.05584661655336 6.74689645558888 6.92197013971539 0.838206111692495 0.121400915140239 0.195284685300707 1.38916057571716 1.34324103113044 1.306 1.46482470463241 1.33017529536759 6.80116953403699 0.0268269230769308 1.34286428696119
6.9673127867229 7.0589551817428 6.86326702738818 6.97422315020849 0.857051221029426 0.132835656979483 0.171316613343915 1.40781555346096 1.34201493941907 1.3030448182572 1.45613445477161 1.33197012116187 6.86805739742552 0.0366369047619094 1.34230009105932
7.0138918354017 7.06199294578707 6.98123326823959 7.02388478118877 0.887648564337035 0.130735361201829 0.148830048271898 1.43389919268452 1.33800940561724 1.303 1.43773899821125 1.33499294578707 6.91661188756363 0.0520858895705515 1.34263226372271
7.05603783195443 7.062 7.10913587186435 7.06897070395125 0.89115146023628 0.129058262961812 0.140035174231247 1.43821266439539 1.3331118800053 1.303 1.42062652802967 1.33402237600106 6.96472236740761 0.0727389558233069 1.3402105677712
7.10820805984939 7.08464971877954 7.25577647573098 7.12514714137627 0.891948882378655 0.105099927428044 0.139284468137367 1.44126431114516 1.32906091847312 1.30693908152688 1.41015229618281 1.32316752580109 7.01294919234841 0.094313253012035 1.33796750958482
7.15187970548301 7.11329210465374 7.39661114097996 7.17486292020157 0.888788896199163 0.0571219214237992 0.131930589945234 1.43713172172154 1.33099440490619 1.31612639487197 1.3950419632036 1.32499440490619 7.06108343641964 0.111026239067062 1.33699217550058
7.2066538187529 7.13159479222564 7.53851435212803 7.22379805245794 0.863063426354664 0.029527960085718 0.118061112712436 1.41075929206222 1.32709615580336 1.32184951420822 1.37548077901682 1.31426442845925 7.10900513256288 0.11736024844721 1.33860728377393
7.25639358990239 7.12695049713489 7.63681193123733 7.2694430927675 0.862420123757163 0.0765928220845589 0.203890218754759 1.41119638671209 1.32601237571628 1.31307425429767 1.37302475143256 1.32585149140467 7.15964349427913 0.109661646586342 1.34003594456403
7.30893832246322 7.10302846655544 7.72090155316244 7.31894188078265 0.84942543124526 0.184821485363264 0.160452864765661 1.39782589382679 1.32500118610648 1.29102609434248 1.35302372212953 1.32899644168057 7.20960442874729 0.0913110465116621 1.33983718805718
7.36861384254604 7.11277276107312 7.76400014872173 7.37177290979485 0.841152016893213 0.186777506320674 0.175498915857972 1.38429427143587 1.32988638053656 1.28806817167806 1.3451817911415 1.33290910442925 7.25839654457727 0.0644660587639503 1.34081676503799
7.43216914740207 7.15543291013157 7.82124827622092 7.42530102876682 0.830144541975767 0.227427308184052 0.162843819638741 1.37388491463614 1.33296043559057 1.2840527525459 1.33118463391065 1.33892087118115 7.30983594949001 0.0322812192724041 1.34464899060711
7.4948544742173 7.19889907082813 7.85492254272856 7.47787794611774 0.811982390252186 0.230334437159597 0.146727508096896 1.36269600686568 1.33200234719004 1.27202816628052 1.32900469438009 1.34498591685974 7.3603142774498 0.00290419161678022 1.34967849930549
7.55955848346448 7.24790794201855 7.86673790608445 7.53571137158188 0.796211205846836 0.164803357695149 0.170156030580498 1.35828784839514 1.33493447652111 1.26417472927703 1.33975974724408 1.35086895304223 7.41390319501893 -0.0155364583333292 1.35884039155681
7.62305457381316 7.31991951292933 7.89260982411337 7.59117462793212 0.819095990416705 0.197430615867833 0.22216559640022 1.37640252491754 1.33204502029461 1.25809004058922 1.34787994588104 1.36675989176207 7.4654533535457 -0.0208338192419846 1.37218447035591
7.67596803116535 7.43492991447789 7.90099508171775 7.6409698755212 0.824916637124509 0.197440313540494 0.161327907660468 1.38566447308032 1.34099446693246 1.23901168092035 1.32801229570563 1.37299631128831 7.5158391290969 -0.0238575667656043 1.38603706564772
7.723881668389 7.54835252108417 7.90784023834129 7.6908360222008 0.838551617837277 0.213455929487669 0.14758997977931 1.39633100004335 1.34588588452949 1.23411411547051 1.32506846928231 1.38081741524718 7.57300832887768 -0.00548846960168838 1.39728942874315
7.76348268567114 7.61119086733178 7.91392041318018 7.73344289226123 0.849526743724316 0.192852002631579 0.165258188712433 1.41200267633436 1.35488061977026 1.20439793409912 1.3319071487102 1.38593367765015 7.62116585376245 0.00861160275320226 1.41277614517543
7.8128846824552 7.71540295081902 7.91904920732789 7.78388232903592 0.857082514094737 0.132517148220751 0.174034189847652 1.42221639520461 1.36098587948431 1.19242117996384 1.33375967816446 1.38799529316144 7.66856744026578 0.0203682719546606 1.42318814041213
7.85203415437764 7.85770638084126 7.92344979346433 7.81913073893988 0.854484711656698 0.078210330515434 0.173063286685431 1.42271816839113 1.35904829228112 1.19928842857805 1.33137344934302 1.38995170771888 7.70565945126851 0.0389751082251046 1.43306734028407
7.89744369847228 7.99942999346622 7.92688873969446 7.87135716267908 0.873175240755304 0.0818869034379543 0.168729509180544 1.43859146216589 1.37085165292594 1.20764149457103 1.3288269284136 1.39493818871914 7.74665388345783 0.0655951742627138 1.44217909560285
7.93493908255434 8.11281560124558 7.92999506074765 7.91193414330199 0.875706213239865 0.163204845591513 0.165556898489116 1.43922927557632 1.36600823208725 1.2099967071651 1.329 1.3969967071651 7.78181589570534 0.0894000000000129 1.45081524606642
7.97510712455676 8.21375692266697 7.93684755785115 7.95015067945643 0.871464514132285 0.212632634302803 0.160629540572671 1.43681379030109 1.3826297833528 1.23836845395478 1.32997822255016 1.40189111275082 7.8294370890705 0.101787878787874 1.46352677387808
