# Supplementary material for: Quantifying Spatiotemporal Gait Parameters with HoloLens in Healthy Adults and People with Parkinson’s Disease: Test-Retest Reliability, Concurrent Validity, and Face Validity
Source: Sensors (Basel). 2020 Jun 5;20(11):3216. doi: 10.3390/s20113216 (PMC7313704; doi:10.3390/s20113216)
Supplement: Supplementary file 1 [file sensors-20-03216-s001.zip › Data/HYA_10_FWS2_HoloLens_raw.csv]

Time HoloLens_x_position HoloLens_y_position HoloLens_z_position HoloLens_x_orientation HoloLens_y_orientation HoloLens_z_orientation
322.3213 0.059 0.092 -0.868 1.002 355.707 0.738
322.3547 0.059 0.092 -0.868 0.76 355.873 1.126
322.3878 0.059 0.092 -0.868 0.714 355.842 1.252
322.4207 0.058 0.092 -0.867 0.703 355.756 1.241
322.4534 0.058 0.092 -0.866 0.804 355.634 1.257
322.49 0.059 0.092 -0.866 0.795 355.534 1.242
322.5202 0.059 0.093 -0.865 0.614 355.531 1.067
322.5546 0.059 0.092 -0.864 0.708 355.513 1.056
322.5884 0.059 0.092 -0.863 0.827 355.494 0.929
322.6216 0.059 0.092 -0.862 0.817 355.472 0.88
322.6548 0.059 0.092 -0.86 0.822 355.477 0.994
322.6887 0.059 0.092 -0.859 0.892 355.427 0.84
322.7211 0.059 0.091 -0.858 1.039 355.409 0.826
322.7547 0.059 0.091 -0.856 1.052 355.374 0.904
322.7884 0.058 0.091 -0.855 0.924 355.311 0.926
322.8194 0.058 0.091 -0.852 0.628 355.191 1.056
322.8557 0.056 0.09 -0.848 0.385 355.102 1.14
322.8871 0.054 0.089 -0.843 0.271 355.108 1.077
322.9219 0.051 0.086 -0.836 0.161 355.033 1.018
322.9545 0.047 0.084 -0.828 359.927 354.702 0.828
322.9883 0.041 0.081 -0.817 359.735 354.223 0.224
323.0207 0.034 0.078 -0.804 359.754 353.631 359.714
323.0541 0.027 0.074 -0.79 359.743 353.291 358.784
323.0867 0.019 0.069 -0.773 359.649 353.397 357.933
323.1211 0.012 0.059 -0.754 359.861 353.753 358.034
323.1529 0.006 0.051 -0.731 359.346 354.277 358.02
323.1881 0.002 0.055 -0.704 358.227 354.722 358.785
323.2194 0 0.057 -0.674 358.784 355.07 359.571
323.2549 -0.001 0.061 -0.642 359.872 355.409 0.587
323.2881 0 0.058 -0.61 1.109 355.815 0.462
323.3203 0 0.049 -0.575 1.085 356.343 359.226
323.354 0.001 0.038 -0.538 0.403 356.71 359.131
323.3883 0.002 0.023 -0.499 359.947 356.981 359.987
323.4194 0.005 0.005 -0.458 359.773 357.083 0.627
323.4534 0.008 -0.018 -0.416 0.549 356.956 0.15
323.4883 0.012 -0.043 -0.372 1.798 356.491 0.014
323.5205 0.017 -0.058 -0.322 0.779 355.996 359.847
323.5561 0.024 -0.064 -0.269 359.548 355.931 359.931
323.5873 0.033 -0.066 -0.215 0.275 355.762 0.301
323.6214 0.04 -0.047 -0.157 359.453 354.924 359.897
323.6548 0.049 -0.007 -0.095 355.376 353.476 1.803
323.689 0.053 0.032 -0.035 352.446 352.103 2.442
323.7201 0.056 0.048 0.021 356.774 351.739 1.637
323.7585 0.052 0.061 0.075 1.524 350.866 1.842
323.7867 0.049 0.084 0.129 1.738 350.169 1.633
323.8215 0.048 0.108 0.183 1.665 349.994 0.621
323.8524 0.047 0.111 0.235 3.409 350.393 359.384
323.8876 0.045 0.1 0.287 2.737 350.946 358.931
323.921 0.041 0.078 0.341 1.522 350.909 359.2
323.9532 0.037 0.047 0.394 1.492 350.474 359.401
323.9871 0.035 0.014 0.448 1.254 350.074 359.563
324.0188 0.031 -0.015 0.504 0.569 349.881 0.258
324.054 0.027 -0.032 0.562 359.321 349.946 0.336
324.0859 0.021 -0.025 0.625 356.458 350.509 359.993
324.12 0.016 -0.011 0.685 356.176 351.097 0.201
324.1534 0.013 0.005 0.745 357.135 352.447 359.107
324.1872 0.011 0.031 0.802 356.29 353.109 357.064
324.2201 0.013 0.049 0.862 355.505 353.97 359.2
324.2518 0.016 0.069 0.918 358.471 354.981 359.104
324.2868 0.017 0.088 0.974 2.001 355.592 358.821
324.3185 0.016 0.107 1.03 3.18 355.352 359.316
324.3537 0.015 0.11 1.085 2.945 355.089 359.303
324.3873 0.016 0.097 1.143 1.652 355.176 358.66
324.4184 0.014 0.071 1.201 0.197 355.037 358.544
324.4528 0.013 0.038 1.262 358.923 354.908 358.324
324.4857 0.014 0.003 1.324 358.508 354.71 358.465
324.5192 0.018 -0.025 1.389 358.326 354.939 358.45
324.5547 0.024 -0.039 1.456 357.194 355.619 357.799
324.5859 0.027 -0.027 1.525 355.122 354.943 357.144
324.6219 0.034 -0.012 1.594 355.629 353.844 0.382
324.6533 0.038 0.016 1.66 354.997 352.784 0.655
324.6871 0.042 0.017 1.726 357.729 353.408 358.368
324.7209 0.036 0.049 1.788 357.481 353.034 357.058
324.7541 0.027 0.076 1.849 359.495 352.179 358.624
324.7861 0.02 0.103 1.909 0.718 350.931 359.273
324.8193 0.017 0.12 1.97 0.875 350.654 357.791
324.8557 0.012 0.12 2.029 359.222 350.432 358.342
324.8851 0.007 0.106 2.089 358.434 349.954 358.664
324.9202 0.004 0.071 2.149 358.721 350.345 358.425
324.9532 0.004 0.035 2.209 359.008 351.285 358.93
324.9867 0.002 0.009 2.273 358.255 351.881 0.474
325.0181 -0.005 -0.014 2.337 357.239 352.111 0.602
325.0534 -0.012 -0.018 2.403 356.074 352.776 0.056
325.0854 -0.021 -0.01 2.466 355.397 353.148 359.046
325.1194 -0.026 -0.002 2.529 355.971 354.187 358.598
325.1523 -0.031 0.022 2.584 356.456 354.72 357.003
325.187 -0.036 0.036 2.651 351.903 355.778 357.387
325.2179 -0.033 0.069 2.709 351.522 356.883 0.785
325.2543 -0.032 0.085 2.767 357.657 357.853 0.136
325.287 -0.034 0.105 2.825 2.551 357.359 1.353
325.3175 -0.033 0.115 2.879 4.575 356.572 1.951
325.353 -0.029 0.111 2.935 2.743 356.743 0.419
325.385 -0.027 0.086 2.993 1.472 357.052 358.766
325.4187 -0.028 0.05 3.051 0.76 356.974 358.456
325.4532 -0.027 0.013 3.112 0.406 356.74 358.978
325.4856 -0.024 -0.016 3.175 359.603 356.835 359.799
325.5186 -0.019 -0.029 3.242 357.467 357.293 359.727
325.5535 -0.014 -0.028 3.307 356.396 357.244 359.331
325.5849 -0.01 -0.02 3.371 357.773 356.1 0.958
325.6188 -0.005 -0.004 3.438 359.117 355.747 0.618
325.6517 0.001 0.019 3.497 357.578 354.874 1.69
325.6874 -0.002 0.039 3.566 352.771 354.189 0.364
325.7193 -0.005 0.059 3.623 356.699 354.159 359.541
325.7529 -0.01 0.076 3.681 0.759 353.329 0.401
325.7872 -0.014 0.101 3.74 1.111 352.35 0.099
325.8188 -0.016 0.112 3.799 0.618 352.063 359.849
325.8533 -0.016 0.11 3.857 359.395 352.093 359.744
325.8876 -0.017 0.09 3.916 358.521 352.172 359.258
325.9173 -0.017 0.057 3.975 358.089 352.474 358.781
325.9547 -0.016 0.018 4.034 358.227 353.183 359.267
325.9849 -0.017 -0.011 4.095 357.949 353.453 0.124
326.0173 -0.023 -0.026 4.161 356.346 353.625 0.206
326.0525 -0.03 -0.02 4.222 355.822 354.228 358.989
326.0834 -0.037 -0.011 4.287 354.747 354.945 359.081
326.1183 -0.041 0.013 4.351 354.71 355.925 357.729
326.1523 -0.043 0.03 4.408 354.738 356.444 356.139
326.1842 -0.044 0.044 4.468 354.246 356.41 358.662
326.2191 -0.044 0.063 4.525 356.575 356.1 0.491
326.251 -0.044 0.091 4.581 357.923 356.249 359.834
326.2853 -0.043 0.111 4.639 359.139 356.398 0.086
326.3181 -0.041 0.113 4.695 0.585 356.562 0.37
326.3511 -0.039 0.101 4.752 0.34 356.783 0.335
326.3861 -0.038 0.079 4.812 358.966 356.932 359.595
326.4168 -0.037 0.051 4.873 357.943 357.153 358.418
326.4512 -0.037 0.018 4.935 357.764 356.962 357.912
326.4851 -0.036 -0.011 4.999 356.911 356.518 358.321
326.5171 -0.029 -0.027 5.064 355.487 356.868 359.058
326.5523 -0.024 -0.029 5.129 354.999 356.876 358.268
326.5846 -0.018 -0.02 5.191 355.666 355.754 359.849
326.6179 -0.013 0.006 5.259 355.289 354.666 1.26
326.6521 -0.006 0.023 5.316 355.67 354.561 1.681
326.6834 -0.008 0.04 5.376 353.828 354.395 358.248
326.7175 -0.012 0.06 5.431 356.546 354.219 358.353
326.7529 -0.02 0.08 5.484 359.664 352.965 359.571
326.7848 -0.024 0.103 5.537 1.001 352.645 358.269
326.819 -0.028 0.115 5.589 1.606 352.781 358.342
326.8511 -0.033 0.114 5.641 0.752 352.795 358.564
326.8848 -0.039 0.097 5.695 359.819 352.651 358.679
326.9177 -0.043 0.069 5.749 359.434 352.795 358.806
326.9522 -0.047 0.036 5.804 359.311 353.079 359.462
326.984 -0.051 0.007 5.861 358.012 353.656 359.861
327.0173 -0.059 -0.011 5.921 356.366 354.623 359.061
327.052 -0.068 -0.015 5.977 356.213 355.337 358.575
327.0838 -0.078 -0.01 6.035 355.084 356.048 357.643
327.1168 -0.088 0.005 6.092 355.376 356.607 356.558
327.1584 -0.093 0.029 6.142 355.85 357.493 354.765
327.1843 -0.094 0.035 6.199 354.549 359.161 357.192
327.2179 -0.094 0.05 6.248 355.118 359.66 0.119
327.2505 -0.097 0.07 6.295 357.502 359.689 358.114
327.2837 -0.1 0.092 6.343 359.277 359.434 359.138
327.3169 -0.102 0.11 6.391 0.144 359.188 0.25
327.3512 -0.101 0.118 6.44 359.819 359.557 359.938
327.3834 -0.1 0.112 6.489 358.819 359.821 358.937
327.4166 -0.101 0.095 6.539 357.888 359.514 358.735
327.451 -0.101 0.068 6.589 357.756 359.412 358.22
327.4839 -0.098 0.036 6.64 357.906 359.425 358.61
327.5178 -0.094 0.005 6.691 357.382 359.489 358.52
327.5512 -0.086 -0.015 6.745 356.137 359.875 358.146
327.5832 -0.074 -0.02 6.795 356.98 0.373 358.852
327.6175 -0.06 -0.026 6.846 357.807 0.329 0.102
327.6512 -0.05 -0.007 6.905 354.624 0.057 359.103
327.683 -0.035 0.007 6.951 353.992 0.037 0.349
327.7169 -0.025 0.018 7.001 352.235 0.592 358.275
327.7522 -0.015 0.037 7.04 355.299 2.592 355.216
327.783 -0.007 0.062 7.079 357.641 4.001 355.729
327.8203 0.002 0.089 7.118 358.457 5.88 353.974
327.8503 0.013 0.101 7.162 359.728 7.971 353.597
327.8833 0.024 0.107 7.202 359.716 10.613 353.81
327.9184 0.034 0.102 7.241 359.588 13.257 353.714
327.9505 0.045 0.089 7.28 359.597 16.3 353.498
327.9832 0.057 0.072 7.319 359.8 19.112 353.639
328.0165 0.068 0.052 7.359 359.743 22.075 353.951
328.0509 0.079 0.034 7.397 359.963 25.383 353.716
328.0841 0.089 0.025 7.435 359.817 28.989 352.663
328.1154 0.1 0.022 7.474 359.157 32.667 351.992
328.1512 0.113 0.017 7.509 0.044 36.974 351.157
328.1843 0.131 0.029 7.544 1.117 42.66 348.333
328.2165 0.152 0.044 7.57 2.167 49.248 346.21
328.251 0.172 0.059 7.594 359.907 55.1 347.209
328.2834 0.192 0.067 7.615 0.056 59.975 350.361
328.3164 0.211 0.077 7.63 2.474 64.531 351.389
328.3496 0.231 0.086 7.644 2.888 68.516 352.675
328.3835 0.251 0.093 7.657 2.92 71.951 353.229
328.4171 0.27 0.094 7.668 3.584 75.726 353.136
328.4503 0.29 0.088 7.678 3.782 79.983 351.865
328.4834 0.31 0.079 7.689 3.609 84.708 351.513
328.516 0.331 0.071 7.698 3.533 89.884 350.926
328.5507 0.353 0.064 7.706 3.426 94.709 350.688
328.5842 0.373 0.054 7.711 3.762 98.636 351.783
328.6169 0.392 0.045 7.716 4.518 101.63 352.126
328.6514 0.411 0.041 7.719 3.9 104.197 351.234
328.6826 0.433 0.038 7.719 2.432 106.501 351.444
328.7164 0.454 0.036 7.715 1.502 108.035 352.889
328.7507 0.475 0.036 7.709 0.691 109.992 352.272
328.7848 0.498 0.054 7.701 358.919 112.053 350.132
328.8164 0.515 0.059 7.694 359.686 113.088 351.817
328.8514 0.534 0.056 7.692 1.212 115.016 347.708
328.8867 0.546 0.063 7.687 3.955 118.08 347.343
328.9174 0.558 0.069 7.683 4.735 120.652 349.309
328.9522 0.568 0.071 7.676 4.372 124.564 351.01
328.9827 0.579 0.072 7.669 4.112 128.059 352.059
329.0171 0.589 0.069 7.662 4.047 130.707 352.49
329.0501 0.599 0.067 7.653 4.12 133.551 352.228
329.0831 0.61 0.066 7.643 3.718 136.71 351.712
329.1162 0.621 0.065 7.634 3.453 139.602 351.799
329.1503 0.634 0.063 7.624 3.295 142.331 351.463
329.1835 0.647 0.063 7.613 2.564 145.572 350.744
329.2151 0.663 0.062 7.603 1.357 148.415 350.282
329.2509 0.68 0.059 7.592 0.406 150.641 350.013
329.2825 0.7 0.055 7.582 359.429 152.015 350.598
329.3165 0.722 0.049 7.573 358.972 153.137 351.342
329.3484 0.745 0.043 7.563 359.08 154.246 351.202
329.3823 0.768 0.042 7.551 358.655 155.537 351.14
329.418 0.791 0.044 7.537 358.164 157.251 351.252
329.4495 0.812 0.052 7.522 358.496 159.413 351.183
329.4835 0.831 0.064 7.505 359.852 161.708 350.768
329.5175 0.847 0.073 7.487 0.683 164.125 351.467
329.5493 0.862 0.079 7.468 1.044 166.576 353.301
329.5837 0.873 0.082 7.448 359.974 168.676 355.755
329.6188 0.884 0.086 7.427 359.243 170.453 357.248
329.6485 0.89 0.086 7.405 359.52 172.103 358.143
329.6822 0.894 0.086 7.381 359.981 173.83 357.583
