# Supplementary material for: Quantifying Spatiotemporal Gait Parameters with HoloLens in Healthy Adults and People with Parkinson’s Disease: Test-Retest Reliability, Concurrent Validity, and Face Validity
Source: Sensors (Basel). 2020 Jun 5;20(11):3216. doi: 10.3390/s20113216 (PMC7313704; doi:10.3390/s20113216)
Supplement: Supplementary file 1 [file sensors-20-03216-s001.zip › Data/HYA_10_FWS2_IWW_raw.csv]

IWW_x_SpineBase IWW_x_Head IWW_x_ShoulderLeft IWW_x_ElbowLeft IWW_x_WristLeft IWW_x_HandLeft IWW_x_ShoulderRight IWW_x_ElbowRight IWW_x_WristRight IWW_x_HandRight IWW_x_HipLeft IWW_x_KneeLeft IWW_x_AnkleLeft IWW_x_FootLeft IWW_x_HipRight IWW_x_KneeRight IWW_x_AnkleRight IWW_x_FootRight IWW_x_SpineShoulder IWW_y_SpineBase IWW_y_Head IWW_y_ShoulderLeft IWW_y_ElbowLeft IWW_y_WristLeft IWW_y_HandLeft…
-0.263 -0.302998966732909 -0.276 -0.248000281800116 -0.191 -0.189 -0.237 -0.15 -0.178 -0.177000093933372 -0.237000187866744 -0.263 -0.309 -0.17 -0.223 -0.277 -0.327 -0.251999906066628 -0.280000375733488 0.880680110841379 1.62142277948847 1.38344004696669 1.12521019726008 0.894730216046755 0.833910016908007 1.37639009393337 1.083020011272 0.859869996242665 0.818960175655405 0.880300119295382 0.554…
-0.263 -0.292117446805386 -0.276 -0.248 -0.190964765958384 -0.186988255319461 -0.237 -0.150035234041616 -0.178023489361077 -0.181 -0.236964765958384 -0.263 -0.309 -0.170023489361077 -0.223 -0.279011744680539 -0.327 -0.261023489361077 -0.283 0.881339564255863 1.64776807660245 1.3833791948939 1.12577729872348 0.895354697872215 0.834963773615324 1.37857486638365 1.08253547575119 0.859736228088666 0.…
-0.263 -0.301941316182526 -0.276 -0.248 -0.188 -0.185960877455017 -0.237 -0.152823948547577 -0.179960877455017 -0.180941316182526 -0.234 -0.263 -0.309 -0.172 -0.223 -0.28 -0.326960877455017 -0.262882632365051 -0.283 0.879630954312595 1.62678849941373 1.38247136928907 1.1255515649018 0.89575039122545 0.840173118594619 1.37650303479948 1.06288485696339 0.848704172182752 0.810205055242259 0.87923075…
-0.263 -0.299001834236734 -0.276 -0.248 -0.188 -0.184001222824489 -0.237 -0.144005502710202 -0.178001222824489 -0.178001834236734 -0.234 -0.263 -0.309 -0.172 -0.223 -0.28 -0.325001222824489 -0.257003668473468 -0.283 0.880179657609143 1.63773317052523 1.38253995720114 1.12562995108702 0.895769987771755 0.832314903526203 1.37865865489306 1.10921109242907 0.859932993215676 0.823481715364084 0.879769…
-0.263 -0.301929214827456 -0.276 -0.248 -0.188 -0.186969663497481 -0.234 -0.144979775664987 -0.178020224335012 -0.175020224335012 -0.234 -0.263 -0.31 -0.172969663497481 -0.220030336502519 -0.28 -0.324989887832494 -0.253302260442069 -0.282969663497481 0.879297280760605 1.62947332426025 1.38252060673005 1.12531778636898 0.895226775152229 0.837289100950756 1.37637376359364 1.09581212947342 0.8607425…
-0.263 -0.295020890845158 -0.276 -0.248 -0.188 -0.184 -0.234 -0.142979109154842 -0.179937327464527 -0.177 -0.234 -0.263 -0.30991643661937 -0.169979109154842 -0.222937327464527 -0.279937327464527 -0.324 -0.185 -0.28 0.880013551443677 1.63763981869722 1.38258104454226 1.1260868939789 0.895895013802838 0.838199010669093 1.37872214429587 1.12289811908229 0.883208545104376 0.826709081549167 0.87969501…
-0.263 -0.295997737622863 -0.276 -0.248 -0.188 -0.184 -0.234 -0.142002262377137 -0.177006787131411 -0.177 -0.234 -0.263 -0.306009049508548 -0.169002262377137 -0.220006787131411 -0.277006787131411 -0.324 -0.185 -0.28 0.880179615395887 1.63809893668275 1.38262988688114 1.12640925341554 0.896129457029487 0.839087941236805 1.37975760188023 1.09802760012191 0.869112646102088 0.825263348318163 0.879929…
-0.262 -0.292030239302398 -0.276 -0.248969760697602 -0.19 -0.184030239302398 -0.235979840465068 -0.141030239302398 -0.177 -0.180969760697602 -0.234 -0.263 -0.306030239302398 -0.168979840465068 -0.223 -0.276989920232534 -0.324 -0.262969760697602 -0.28 0.881339899202325 1.64605046628133 1.38271848803488 1.1367699245859 0.902262461204609 0.837627051483857 1.38172403190699 1.09120024365577 0.86798784…
-0.262 -0.294902304567714 -0.276 -0.246 -0.189941382740628 -0.1868632263948 -0.234058617259372 -0.144 -0.177 -0.178 -0.234 -0.263 -0.309 -0.167 -0.222980460913543 -0.276058617259372 -0.323960921827086 -0.259765530962513 -0.28 0.881333517035562 1.64319884771614 1.38257019539086 1.13086648296444 0.900519288568355 0.84315692381665 1.38212254008124 1.08925316131974 0.864818081157261 0.822359023045677…
-0.262 -0.290011664177331 -0.276 -0.246 -0.187006998506398 -0.180016329848263 -0.236993001493602 -0.144 -0.177 -0.178 -0.234 -0.263 -0.309 -0.167 -0.222002332835466 -0.278993001493602 -0.322004665670932 -0.248027994025594 -0.28 0.881509580089616 1.64564416791133 1.38257997667165 1.13069041991038 0.899482472805594 0.839498724804643 1.38224969673139 1.08891081649241 0.864221423029634 0.822310116641…
-0.262 -0.287979823506119 -0.272 -0.246 -0.187 -0.186959647012239 -0.237 -0.144 -0.177 -0.176969735259179 -0.234 -0.263 -0.309 -0.167 -0.221969735259179 -0.279 -0.323969735259179 -0.248 -0.28 0.881502925591613 1.64834268592009 1.38204121058963 1.12903564941829 0.898785750300756 0.838911008824694 1.38254889029284 1.08711597733675 0.863890807059755 0.818681929402448 0.881343228239021 0.549118184115…
-0.261941397575994 -0.286 -0.272 -0.245960931717329 -0.187058602424007 -0.182941397575994 -0.236921863434658 -0.144 -0.177 -0.174058602424007 -0.234 -0.263 -0.309 -0.167 -0.219 -0.279 -0.321 -0.246730280813192 -0.279921863434658 0.881777693490959 1.65155175807272 1.38214476336976 1.12957652144248 0.899332614614211 0.838993786662692 1.38224504926947 1.08574429751109 0.863955935418238 0.81793453784…
-0.259000247056644 -0.286 -0.272 -0.244000164704429 -0.189999752943356 -0.180000247056644 -0.233000329408858 -0.144 -0.177 -0.176999752943356 -0.234 -0.263 -0.309 -0.167 -0.219 -0.279 -0.321 -0.183005352893945 -0.276000329408858 0.881160051881895 1.6516399925883 1.38138006423473 1.12890005682303 0.898460073293471 0.838180068352338 1.3724608218751 1.08595998188251 0.863250059293594 0.8201698122369…
-0.259 -0.282965164418759 -0.271965164418759 -0.244 -0.187 -0.180953552558345 -0.232965164418759 -0.140918716977104 -0.176953552558345 -0.173953552558345 -0.230988388139586 -0.262941940697931 -0.307058059302069 -0.16709289488331 -0.219 -0.278930328837518 -0.320953552558345 -0.254953552558345 -0.276 0.88187336743952 1.65141686479769 1.38170255460929 1.12960522533719 0.898828825013914 0.83849165326…
-0.259 -0.279936606868362 -0.268894344780603 -0.243936606868362 -0.187 -0.177063393131638 -0.23 -0.134063393131638 -0.172830951648966 -0.169894344780603 -0.23 -0.257978868956121 -0.311852082692845 -0.174746427473448 -0.218936606868362 -0.272936606868362 -0.317 -0.251 -0.275936606868362 0.882160211310439 1.65114175889289 1.38190816661543 1.1300358422006 0.899559502887437 0.836792859525223 1.376562…
-0.259 -0.277007705938347 -0.264012843230578 -0.241007705938347 -0.187 -0.179992294061653 -0.23 -0.136992294061653 -0.165020549168924 -0.165012843230578 -0.23 -0.257002568646116 -0.305017980522809 -0.163030823753387 -0.216007705938347 -0.270007705938347 -0.317 -0.251 -0.273007705938347 0.882169974313539 1.65076100177199 1.38136143844182 1.1293817209929 0.898612491586732 0.83045667051329 1.3771185…
-0.254970808721492 -0.274 -0.260970808721492 -0.239970808721492 -0.186961078295323 -0.174009730426169 -0.226961078295323 -0.136970808721492 -0.162970808721492 -0.155970808721492 -0.226970808721492 -0.247912426164476 -0.299990269573831 -0.161951347869153 -0.215961078295323 -0.264 -0.316970808721492 -0.251019460852339 -0.269941617442984 0.881719199226952 1.65049428138751 1.38001056148662 1.12883883…
-0.251878252916334 -0.273817379374501 -0.257939126458167 -0.236939126458167 -0.182939126458167 -0.174959417638778 -0.222695632290834 -0.133573885207168 -0.159776797013279 -0.152756505832668 -0.223878252916334 -0.238857961735723 -0.298898544096945 -0.156979708819389 -0.211817379374501 -0.263878252916334 -0.314 -0.252939126458167 -0.263878252916334 0.880536197424076 1.6508800836957 1.37902483893604…
-0.24601516195323 -0.265022742929845 -0.255007580976615 -0.234007580976615 -0.180007580976615 -0.17300505398441 -0.208037904883075 -0.113053066836305 -0.149027796914255 -0.14103032390646 -0.21801516195323 -0.232017688945435 -0.294012634961025 -0.156002526992205 -0.203022742929845 -0.25801516195323 -0.314 -0.250007580976615 -0.25801516195323 0.876500436477807 1.64847621640082 1.37781313347033 1.12…
-0.23990969875287 -0.25990969875287 -0.24990969875287 -0.231929765696676 -0.17696989958429 -0.170949832640483 -0.20493979916858 -0.110959866112387 -0.148789297090029 -0.134899665280966 -0.21490969875287 -0.224959866112387 -0.29196989958429 -0.153949832640483 -0.19990969875287 -0.25484949792145 -0.313979933056193 -0.249949832640483 -0.25190969875287 0.875828729039565 1.64302491640123 1.37624357849…
-0.230753053515019 -0.250753053515019 -0.240711895767522 -0.224855947883761 -0.173814790136264 -0.165917684505006 -0.198732474641271 -0.106711895767522 -0.127670738020025 -0.124691316893774 -0.205773632388767 -0.220835369010013 -0.289 -0.149041157747497 -0.190691316893774 -0.239464949282541 -0.311670738020025 -0.244917684505006 -0.242814790136264 0.87360241098276 1.64332746538985 1.3725390798705 …
-0.219011588825648 -0.239011588825648 -0.227013520296589 -0.218006760148295 -0.165008691619236 -0.162003862941883 -0.186012554561119 NaN NaN NaN -0.195010623090177 -0.213007725883765 -0.289 -0.150998068529059 -0.17601448603206 -0.214025109122237 -0.296015451767531 -0.241003862941883 -0.234008691619236 0.867535987559918 1.63464856607363 1.36726520531419 1.11401578475547 0.881321776953266 0.8152451…
-0.206891426406813 -0.223698406685592 -0.209806980278779 -0.20086729894166 -0.152843171476508 -0.145891426406813 -0.176782852813626 -0.0868793626742366 -0.108951745069695 -0.102819044011355 -0.182855235209084 -0.204939681337118 -0.289 -0.15 -0.16686729894166 -0.182517450696947 -0.283469195766641 -0.237347268637042 -0.218806980278779 0.863968729136551 1.63194895751316 1.36206631639004 1.0899041707…
-0.197721825618533 -0.198721825618533 -0.193657631530502 -0.189443651237066 -0.139850213794595 -0.136721825618533 -0.158721825618533 -0.0768074177359073 -0.104828815765251 -0.0878502137945946 -0.170786019706564 -0.200021398029344 -0.288871611823938 -0.149871611823938 -0.155700427589189 -0.142315263061004 -0.239486447295753 -0.101486447295753 -0.202721825618533 0.859732553448649 1.62695213980293 1…
-0.185001793524525 -0.186001793524525 -0.1780022074148 -0.16400358704905 -0.133000965743975 -0.124001793524525 -0.146001793524525 -0.0680012416708251 -0.0970011037074001 -0.0810009657439751 -0.16100137963425 -0.200999862036575 -0.28300082778055 -0.14400082778055 -0.14200193148795 -0.111004414829601 -0.2160033111222 -0.0780033111222004 -0.190001793524525 0.858020241435994 1.62704998620366 1.357000…
-0.172813226993273 -0.163661473925307 -0.155673147238227 -0.150463027605659 -0.111766533741591 -0.10674318711575 -0.129778207054511 NaN NaN -0.0668482469320341 -0.144813226993273 -0.200883266870795 -0.301778207054511 -0.215159521469727 -0.132813226993273 -0.0815097208573408 -0.173439680979818 -0.0344513542927385 -0.155813226993273 0.856899766533742 1.62546774260723 1.35230821036816 1.071547122791…
-0.156621043549743 -0.134347352780114 -0.127473671596866 -0.104810521774872 -0.0913894590523643 -0.0843262996439882 -0.110199980827236 NaN NaN -0.0536631498219941 -0.128663149821994 -0.190599990413618 -0.283063159408376 -0.144042106272251 -0.116578937277493 -0.0390947151466092 -0.124442067926723 0.0135789852094026 -0.139389459052364 0.856888000191728 1.62185547285675 1.35381442019995 1.0847405236…
-0.139012361294943 -0.104021288896845 -0.103017168465198 -0.0960061806474713 -0.0630199154196296 -0.0530219756354533 -0.0730260960671008 NaN NaN -0.0380109878177267 -0.113010987817727 -0.17201304803355 -0.285997939784176 -0.145998626522784 -0.0970137347721583 0.0029704702398596 -0.0520508186569858 0.0869484946044063 -0.11101991541963 0.857259739039329 1.62025112625132 1.35216116058825 1.079653571…
-0.114755988029231 -0.0816193413256003 -0.0667267065927387 -0.0636583832409234 -0.0127755089868925 -0.0165607784526158 -0.0537755089868925 NaN NaN NaN -0.087755988029231 -0.1648731137752 -0.285941437127015 -0.237068323351815 -0.0767852694657233 0.0313806586743997 0.0126441916028302 0.15064419160283 -0.0817169461139079 0.856041206587449 1.61653545629012 1.35086942275645 1.07759829640701 0.84682740…
-0.0893396511421923 -0.0424367612683405 -0.0382813850665034 -0.0285532934197184 0.0110487893624004 0.0286215048073484 -0.0302036969655849 NaN -0.000475605318799807 -0.00266982557109617 -0.062359073167422 -0.151708669621555 -0.279825201772933 -0.24184415519951 -0.0542813850665034 0.0706797708830373 0.0792041655642375 0.217223587589467 -0.0522813850665034 0.8529889013297 1.60372500755268 1.34156307…
-0.0560777331024565 -0.0140663017638599 -0.00208459190561441 -0.0060525841575441 0.0638765415431573 0.0599268394329821 0.00990626302350835 NaN 0.0259382707715787 0.0139611334487718 -0.0300754468347372 -0.13703429401579 -0.271020576409474 -0.133253775716843 -0.0180845919056144 0.104919980629824 0.139858251401403 0.278855965133684 -0.0160845919056144 0.846385432307105 1.59491059927215 1.33567376333…
-0.0285690259358161 0.0245414802344875 0.0304420246812143 0.0435525308515178 0.107563581468548 0.112674087638852 0.0522762654257589 NaN 0.0385193790004267 0.03730941727685 -0.00053587408472503 -0.126646380255029 -0.270856341978605 -0.133823190127514 0.0084309740641839 0.157563581468548 0.210740391341034 0.346696188872912 0.0174530752982446 0.834506899359932 1.5775834208408 1.32189357932435 1.0729…
0.010645237166334 0.0740407051069903 0.0706036089620544 0.0936244230641942 0.15906151920913 0.173999076902711 0.0778533781877321 NaN 0.0852913974299573 0.0656244230641942 0.0415203525534952 -0.0946877884679029 -0.257625346161484 -0.117687788467903 0.0476660512684738 0.209019891004851 0.278311288434808 0.410352916639087 0.0587701217791729 0.8268287645562 1.57222152577532 1.30863722449029 1.0349902…
0.0409266886060666 0.122881755816237 0.0989314183734172 0.122929053489742 0.208879390932561 0.220886485583587 0.117903039769314 NaN 0.0989668916285462 0.0949290534897419 0.0659408779081183 -0.080035473255129 -0.240042567906155 -0.103035473255129 0.0789243237223914 0.256884120699912 0.339851012328458 0.473846282561107 0.094912499304015 0.815507409001796 1.5582139124319 1.30146735824618 1.031249057…
0.0923622622278259 0.168372325067488 0.160432702105459 0.174472953464106 0.250553456181401 0.277452827784782 0.171362262227826 NaN 0.12060377037971 0.128372325067488 0.120372325067488 -0.059879245924058 -0.239929560122367 -0.101939622962029 0.126392450746811 0.321452827784782 0.397241508151884 0.535969811481015 0.14649307914343 0.795415799082957 1.54642894403887 1.27973768597157 1.02294883067266 …
0.129076011285072 0.206139306066547 NaN 0.222054913024581 0.305970519982614 0.323076011285072 0.208202600848022 NaN 0.181139306066547 0.165759537377698 0.158012716503597 -0.0470505782778774 -0.232725722613609 -0.0985950860404684 0.166160404327039 0.367118207806056 0.421464161730816 0.533379768688849 0.196054913024581 0.788982060723852 1.53435311275951 NaN 1.01377281508197 0.790822349769296 0.7420…
NaN NaN NaN 0.270990897906812 0.350991626074267 0.372990715864948 NaN NaN NaN 0.200993446492905 NaN -0.00300819188386904 -0.220002366544229 -0.218977608850758 0.219989987697493 0.418990351781221 0.442995995078997 0.550996723246452 NaN NaN NaN NaN 1.0041617876511 0.78026196423171 0.717464563789524 NaN NaN NaN 0.714405404822935 NaN 0.49267244482223 0.227960018204186 0.102114186522443 0.789551017614…
NaN 0.316566812727898 NaN 0.322636218368049 0.398474271874364 0.414381731020829 0.327589947941282 NaN NaN 0.250740326828275 NaN 0.0788907057152683 -0.160178699924883 NaN 0.266694056401508 0.449439569054288 0.475161946493685 0.575266054953911 NaN NaN 1.52859039888645 NaN 1.00873948543749 0.78348073395507 0.720236322285012 1.2644846190028 NaN NaN 0.712839880203759 NaN 0.517619002733767 0.2625696927…
NaN 0.366111957000793 0.364258819246181 0.37827979956695 0.440069996359254 0.447608429302321 0.37932176020849 NaN NaN NaN NaN 0.156909209190041 -0.0881956924138076 NaN 0.326923134113866 0.487587448981551 0.489587448981551 0.598272744170006 0.357216858604641 NaN 1.52800476978941 1.27642672485485 1.00965658002951 0.78105741738364 0.723466511334241 1.28040602303256 NaN NaN NaN NaN 0.531980484584283 …
0.331963314276323 0.417961113132902 0.422955977131587 0.437955243417114 0.489962580561849 0.475978722280267 0.440953775988167 NaN NaN NaN NaN 0.245933231982907 -0.00406309944472489 NaN 0.369967716563164 0.514979455994741 0.516979455994741 0.610990461711844 0.413957444560534 0.78931569309604 1.53895178973504 1.28513346994119 1.01462627273047 0.784667292593593 0.729365575701725 1.28721489334726 NaN…
0.386541540402644 0.474571625980569 0.47941116956497 0.48241116956497 0.521270770201322 0.498371055461071 0.494531511876669 NaN NaN 0.415591683032518 0.412561597454594 0.334782225026041 0.0729226243896899 NaN 0.425541540402644 0.543240684623397 0.5270401141039 0.619 0.467511454824719 0.811140829030662 1.55649125780898 1.31001198922047 1.03335972589281 0.800813780536505 0.742668019265999 1.3014843…
0.44101664050203 0.532212148290882 0.520918886607604 0.523664726482097 0.54844966791436 0.535430117135475 0.548094843617571 NaN NaN 0.476561152033961 0.468957988165375 0.413661816205242 0.165974628667405 NaN 0.480133945175342 0.567195507788852 0.531 0.619019550778885 0.519036191280916 0.826292175944851 1.57973076186438 1.32733037906039 1.04884539210218 0.814696847965006 0.771504114599557 1.312054…
0.491970956040144 0.592965370663249 0.566973748728592 0.556981009718556 0.570987153633141 0.55698771217083 0.602968721889386 0.631923480336534 NaN NaN 0.516972631653213 0.49695252429639 0.264943587693357 NaN 0.536967604814007 0.576994414623105 0.531 0.61999944146231 0.570970397502455 0.839432510009583 1.60031826512314 1.34439027585883 1.08419984796016 0.848620663425188 0.791758455025957 1.3253224…
0.545458523870881 0.649547991943249 0.618536808434203 0.579458523870881 0.603089468072367 0.577324321762331 0.659682194051799 0.680525624925157 0.614827579669396 0.607749295106075 0.56443615685279 0.589894680723671 0.400342021085507 NaN 0.593458523870881 0.601704561069891 0.531212486671872 0.63075396280099 0.62657035896134 0.859875124985031 1.61344600995119 1.35780601871782 1.08372478947976 0.849…
0.586968713558638 0.698929965016293 0.666813719389256 0.620619976677529 0.611154994169382 0.606193742711728 0.721104333456848 0.728181830541539 0.68891059074512 0.675356198982094 0.603929965016293 0.670801807219068 0.52151865525246 NaN 0.635026836372157 0.665569315964994 0.551239953355057 0.610763058676722 0.677988087829811 0.869354055576141 1.62734965837484 1.37786962825452 1.09314635036836 0.86…
0.635881289178973 0.745886037611814 0.707900282910337 0.651924025074543 0.618981006268636 0.615976257835795 0.776864669664029 0.787855172798347 0.734888411828235 0.743833804850562 0.650886037611814 0.76177919787289 0.64869135186533 NaN 0.686874166529711 0.744807688469936 NaN 0.699783946305731 0.727878914962553 0.878647444944005 1.63288656193506 1.38189024197051 1.10104084007349 0.872639989904444 …
0.676501183569315 0.80262146762595 0.760481136226542 0.69135082849852 0.674160378742181 0.644180426084953 0.833501183569315 0.842471112555156 0.816611443954564 0.820771822696745 0.691441041540997 NaN 0.823373242979922 0.955403313994081 0.731521230912087 NaN NaN NaN 0.776551301926246 0.879029351236944 1.6301999582084 1.38209338992805 1.10234814839638 0.871599245449062 0.824646043425387 1.349983967…
0.726143642686185 0.865128621105736 0.808820815349626 0.727128621105736 0.690861856117108 0.663087580338255 0.884169661873218 0.890046539570774 0.878436426861846 0.898456947245587 0.735143642686185 NaN 0.960826314152919 1.09572371223422 0.783143642686185 NaN NaN 0.967913894491173 0.831964458035811 0.877022627410148 1.62401739407615 1.3774093548919 1.10007385462803 0.8734462365946 0.82257775076807…
0.73299878663952 NaN 0.847993066511544 0.780990466453374 0.731992719837122 0.714990813127797 NaN 0.939991159802219 0.946987866395203 0.967987693057992 0.74199878663952 NaN 1.04798457298819 1.17798543967424 0.78999878663952 NaN NaN 1.10697538611598 0.877991853151065 0.878579724393834 NaN 1.37356068121524 1.09453098108862 0.870880454143494 0.836787484877063 NaN 1.05845950078883 0.831991811373859 0.…
0.795623003502373 NaN 0.899697763922658 0.824760064272895 0.788623003502373 0.75978498441299 NaN 0.99983482469318 1.03590958511346 1.05587220490332 0.795610543432326 NaN 1.16456070315214 1.29037380210142 0.856598083362278 NaN NaN 1.17429584728494 0.937697763922658 0.865664127698854 NaN 1.37958240570757 1.08510057181617 0.858774086229449 0.83287019483892 NaN 1.04306328108762 0.812395926471142 0.78…
0.845834187952703 NaN 0.956092388985682 0.88593349604231 0.839648514287484 0.824184777971364 NaN 1.06725128192905 NaN NaN 0.844754741481017 NaN 1.2102910051649 1.32144989810827 0.905032804131918 NaN NaN 1.28003882754199 0.99433072840074 0.850336431401244 NaN 1.37238815468476 1.07378742941108 0.853180176674302 0.824645987820661 NaN 1.03260191294275 NaN NaN 0.859074920619788 NaN 0.321003630396388 0…
0.886902913532732 NaN 1.00987286295953 0.931891355619962 0.920808138648018 0.931745725919059 NaN 1.1288543702991 NaN NaN NaN NaN 1.27384974713399 1.39283125447356 NaN NaN NaN NaN NaN 0.860007138448541 NaN 1.35998931086678 1.06086055912136 0.834973041667156 0.809186546120179 NaN 1.01201865881276 NaN NaN NaN NaN 0.34481371296481 0.289001966253242 NaN NaN NaN NaN NaN 1.43696763784424 NaN 1.23 1.1370…
0.954838292615518 NaN 1.08771696078959 1.01101477527142 1.0185294479677 0.9956949004576 NaN 1.18589344344549 NaN NaN NaN NaN NaN NaN NaN NaN NaN 1.48726472398385 NaN 0.848325802382414 NaN 1.34917220193019 1.04880256823472 0.824133055098429 0.8086894484917 NaN 1.00122575209834 NaN NaN NaN NaN NaN NaN NaN NaN NaN 0.194203510665588 NaN 1.43126472398385 NaN 1.22498896983401 1.13401103016599 1.0547904…
1.11832383009988 1.20107268720584 1.17134986610744 1.11553400848131 1.0652332483301 1.05927502375716 1.24007268720584 1.24872743584864 1.25417388411206 1.28941721865437 1.14832383009988 1.31654646329354 1.38724287257491 1.51891904247503 1.16732383009988 1.32469542015787 NaN 1.50772179056893 1.19387029339342 0.847804306788258 1.55782322957267 1.32578796832288 1.05337442468842 0.841793954327092 0.8…
1.13397989760932 1.25293341083087 1.24592712883378 1.18844199231836 1.12395029783587 1.11897832770067 1.29193341083087 1.27793843642854 1.31092712883378 1.33296661812147 1.16397989760932 1.34296607721572 1.39898492320699 1.51500502559767 1.18297989760932 1.38145641509799 NaN 1.51799942342762 1.23594597482504 0.854781041872153 1.56039669566953 1.31139504978629 1.0500323081492 0.849734412333344 0.8…
1.14066346463867 1.32554575317052 1.2971435140939 1.25122976022436 1.19475371346944 1.18262873811004 1.36805216564353 1.37071076791195 1.38041315890438 1.3799176234343 1.16666346463867 1.38548154691517 1.41613911355327 1.53313911355327 1.22590231647458 1.42327822710654 NaN 1.56134635041253 1.29962066046844 0.866235959735076 1.57744007241502 1.34336610869479 1.0566245374194 0.852042621848241 0.831…
1.20326924092492 1.37708792079279 1.3542322920186 1.31640506047101 1.26240505793094 1.23897007894647 1.41717185197456 1.43474144596725 1.4179004820396 1.4173516449915 1.22918865419953 1.43108792079279 1.42910073340674 1.54509339933934 1.263970382621 1.45963827404761 NaN 1.50109065752599 1.35798718738605 0.861328443931118 1.59901663249012 1.36514257160486 1.08154615230687 0.853363621767821 0.80928…
NaN 1.42990730198601 1.41243118820613 1.38242896836713 1.3519041301131 1.33189266828739 1.4724363380958 1.49294027757464 1.4599601185572 1.45745506840637 NaN 1.48390730198601 1.43399141685056 1.49250884604129 1.34995861344476 1.4894712751465 NaN 1.52896743691148 1.40591588513545 NaN 1.61390387289309 1.38504267302966 1.10210649612575 0.85881668933348 0.817437888993485 1.34935851683894 1.0737034050…
1.34630013829075 1.49271139642324 1.46526340188035 1.44793819728625 1.44933829640979 1.44144707829947 1.53167834729657 1.57268255137179 NaN 1.52890774502432 1.35044450676271 1.5111349200113 1.44074242543296 1.50618770374567 1.39193837403492 1.54760329877335 NaN 1.43947762202578 1.46380952006783 0.896020072288402 1.6262220632052 1.4105079305376 1.11751332345679 0.866609142617841 0.825488082492932 …
1.45256910201117 1.55129450915922 1.52867653581378 1.52562535689195 1.55833110396346 1.56037387651324 1.58821216022563 1.6294670461753 NaN 1.55660832956145 1.47034317161284 1.53204635253752 1.42076493723045 1.51545141936033 1.51121839896299 1.63930571656232 NaN 1.6399414612067 1.5301375989581 0.893894203601774 1.63134690112515 1.41335568669134 1.12553669451388 0.871034697314529 0.823239549276658 …
1.53089496501771 1.62693244337464 1.60292122376328 1.59790415557866 1.64788577445676 1.66586214158575 1.64593777604264 1.67545082753574 NaN 1.63689233914315 1.55790682590172 1.55797258103731 1.45894879544613 1.55845142132069 1.59291273715867 1.72490994336795 1.63386077394289 1.68693697901063 1.59243564175976 0.908080975538833 1.65183420030472 1.3831429409795 1.11568946169572 0.912130619812135 0.8…
1.58787023684844 1.68630726709301 1.67172736214198 1.674130009042 1.7583638040162 1.78932483818717 1.71677066021543 1.736588011486 1.7398312710194 NaN 1.62481169372115 1.57346012743557 1.466 1.53776723886414 1.65880416557797 1.79777531248799 1.76866574606114 1.84741588140013 1.65825427881595 0.90581970826205 1.64347837776101 1.37594140046966 1.10596051585603 0.912947670656423 0.844182730066937 1.…
1.65510843484353 1.73814874156512 1.72822935500828 1.76187426255361 1.86399518271836 1.89209594952232 1.75826966172987 1.75859211550253 1.80414874156512 1.80302782140037 1.6821890482867 1.61054414074137 NaN NaN 1.7011890482867 1.85904797476116 1.90621686968707 2.03327732976944 1.7141890482867 0.885730242844635 1.61307042471301 1.35846983779687 1.10370649724827 0.918070048172816 0.84588097916046 1…
1.70903351578794 1.79403108710765 1.78802962989948 1.85303157284371 1.9610374016764 1.99404323050908 1.8200306013716 1.83602962989948 1.86003108710765 1.8530306013716 1.74002914416343 1.63702817269131 1.4740102004572 1.55400728604086 1.75903157284371 1.91003448726005 2.01404517345331 2.14404468771725 1.77202962989948 0.870661693913424 1.60044080501644 1.35359399144497 1.10304832906796 0.917100820…
1.77895578215039 1.85874476531199 1.84988130561919 1.91876959082239 2.03893095663999 2.08399302041599 1.88378200357759 1.89783165459839 1.92464546327039 1.91663305051519 1.80095578215039 1.69578200357759 1.49565787602559 1.5692606678592 1.82496819490559 1.98185648010879 2.10789371837439 2.23691854388479 1.83384406735359 0.853456175034817 1.58139065909082 1.34107595770797 1.09950796715226 0.918772…
1.85669830267512 1.91969830267512 1.92165475645268 1.9816765295639 2.11461121023024 2.16472007578634 1.94758943711902 1.96543702534049 NaN NaN 1.87865475645268 1.75963298334146 1.54891447067122 1.59047900844683 1.90363298334146 2.05148057156293 2.18052411778537 2.31150234467415 1.90258943711902 0.844162673087707 1.57095607973484 1.32853368358746 1.09109214383852 0.917036389042634 0.84690183342558…
1.93299565105114 1.99599565105114 1.99599576256265 2.0569957068069 2.18699587407416 2.24199559529539 2.01899592982992 2.0299963201202 NaN NaN 1.95299576256265 1.83299581831841 1.58999765825831 1.6119987733734 1.97699581831841 2.11799620860869 2.24899609709718 2.37899615285293 1.97399592982992 0.833500607737725 1.56449036854554 1.31567073318817 1.07771076273872 0.900700931121102 0.837100558672661 …
2.00299798489363 2.04111313699675 2.08783165407803 2.16538384034371 2.2962175095281 2.30160134987181 2.09884444875615 2.09889562746865 NaN NaN NaN 1.92050977201857 1.66340741459359 1.79739461991546 2.03998519021551 2.22688283279052 2.31826868824059 2.44725589356247 2.04892121682489 0.802069193957454 1.52683472286051 1.27428076355069 1.01782692611739 0.842713389979906 0.826315892592336 1.286555772…
2.08166116515272 2.12859471854662 2.15332893212218 2.19619603890996 2.31377521040461 2.34879735927331 2.1654396764657 2.16928463438477 2.1515061230718 NaN 2.11563901628402 2.03852827194051 1.77248727511147 NaN 2.11763901628402 2.29621818777866 2.33962016832368 2.46666776696946 2.1214839742031 0.833013746157882 1.56246752003434 1.31395490046969 1.07157851559736 0.884360924254342 0.83137984452948 1…
2.15501628283528 2.19901465455175 2.21201343333911 2.24901078737837 2.34800915909484 2.38400508838602 2.22901302626822 2.22601343333911 2.21801465455175 2.21001526515807 2.18801607929984 2.10602747728453 1.79403683991482 NaN 2.19001668990616 2.35000854848852 2.36700162828353 2.45200142474809 2.18701424748087 0.839363425501472 1.58664376947637 1.32565162014211 1.07063370027432 0.872042914627515 0.…
2.23594336346871 2.27189237084878 2.27871389667902 2.30261191143916 2.39330595571958 2.40931870387456 2.29398160793366 2.29289237084878 2.29103260055359 2.28600710424362 2.2678796226938 2.24218557841338 NaN NaN 2.27295611162369 2.3922167186347 2.37519122232474 2.45971389667902 2.25793061531373 0.85640187433581 1.60528123495388 1.3338673852491 1.08899051387455 0.886391232979707 0.829406812961254 1…
2.31015871384884 2.34233252092616 2.33513940195135 2.3506952283093 2.41746348553953 2.43430899035969 2.37142908041356 2.36350632800349 2.37242908041356 2.36558357559341 2.33704284246395 2.33517802574632 NaN NaN 2.34825527333624 2.40957935692442 2.3900965594874 2.5150965594874 2.33125527333624 0.873120149073538 1.61496025781913 1.35423741447794 1.10325079498937 0.888855576078054 0.829273940195135 …
2.36888724122743 2.40987032741154 2.3928891205403 2.38593234473646 2.44095489649097 2.44996993099398 2.44386093084716 2.43985341359565 2.44486093084716 2.44584589634415 2.38989851710468 2.39488536191455 NaN NaN 2.41187784466304 2.43894362061371 2.39499060343562 2.51999060343562 2.39487784466305 0.888839818235208 1.62967175392747 1.37640743356335 1.11748267479078 0.891165564821612 0.83504891205403…
2.41760932038555 2.45199480879274 2.45864662571528 2.4285347097261 2.46219896175855 2.46218652664864 2.51388289280355 2.50982071725401 2.51890776302337 2.52692019813328 2.42775854170446 2.51989532791346 2.37564143450801 2.41506422824493 2.4616714959351 2.48352227461619 2.39857201505582 2.46098237368283 2.45474610659455 0.875684524983511 1.61087293861497 1.36524669086427 1.09945996623613 0.8797233…
2.46696138488566 2.53216167340351 2.51122175995886 2.47190129833031 2.4787811252196 2.47746066359105 2.58526181766243 2.57618170225529 2.59262233699455 2.60158227929098 2.48890129833031 2.59260230814277 2.50934481824802 2.58336628968904 2.51602147144101 2.52588126947852 NaN 2.54038199077314 2.51512161569994 0.903910902135317 1.64602616566638 1.39282085885764 1.12102397859255 0.899179987248082 0.8…
2.51393841311599 2.58892558251515 2.5709217333349 2.51594226229624 2.51694996065674 2.49997048961808 2.64691916721473 2.63392429945507 2.67189607213323 2.67889863825339 2.53294226229624 2.67089735519331 2.67278572896604 2.79672029290177 2.56593456393574 2.56894354535632 NaN 2.60791146885423 2.56992814863532 0.907375457967304 1.6448615268415 1.39481738255743 1.12708205785808 0.905531672940057 0.84…
2.56877752492077 2.64993048064289 2.62771379336989 2.55671379336989 2.53357358395795 2.5243823893053 2.71073928599024 2.69984125647165 2.74394322695307 2.7619814658836 2.58376477861059 2.74623639208713 2.7946315277026 2.91140209411942 2.62277752492077 2.61568830074953 2.44830591144424 2.50236964299512 2.63486674909201 0.901247439030988 1.63175924627154 1.3822052142802 1.12773924430107 0.906987726…
2.63006144559861 2.72361428184789 2.68426046664835 2.6131498993985 2.57857494969925 2.55459706314922 2.76948160114807 2.76634892044824 2.8189902104974 2.83974696254772 2.64408355904859 2.8428403110989 2.92312289119723 3.02258727364662 2.68408355904859 NaN 2.47372484909775 NaN 2.70345948769809 0.899145079127963 1.62439166421544 1.38110533257244 1.09515552836249 0.875971747214315 0.833457536951908 …
2.67702534972729 2.79501019816615 2.74002214458936 2.66401515156114 2.60401311192791 2.5810096154138 2.83501864807525 2.82602185321318 2.90701515156114 2.91701660844202 2.69202418422259 2.88003583926962 NaN 3.13703991853608 2.73202564110347 NaN 2.55001486018496 NaN 2.76801631706584 0.883437753459333 1.60941930066683 1.38309618876927 1.09539110428535 0.882232121188208 0.819636678311596 1.320194239…
2.76504412380279 2.831164138033 2.8167560896503 2.71679209391936 2.6496960825352 2.61454006403593 2.8997560896503 2.90191210814957 2.95978009249634 2.97474408822728 2.77600811953373 3.00310801280719 NaN 3.27389198719281 2.82103212237977 NaN 2.60215213660998 NaN 2.82493611099561 0.841520331896452 1.57292698572821 1.33570819978655 1.06493048717202 0.855291570857647 0.808083981500732 1.3004298799857…
2.8525104342847 2.92833531146909 2.88064177639642 2.7835104342847 2.70859799569251 2.66048854393275 2.9635104342847 2.97883878956399 3.02548854393275 3.03744476322885 2.86064177639642 NaN NaN 3.26672933780423 2.90744476322885 NaN 2.69848854393275 NaN 2.9034666535808 0.849620200430749 1.59068842876694 1.33542712556365 1.06992773118508 0.862868745922955 0.795273054431448 1.3003830053052 1.035792966…
2.91991345452201 2.98792348878033 2.95390592882827 2.85091345452201 2.77990843739285 2.7269147088043 3.03091345452201 3.06089464028766 3.0919147088043 3.10191721736888 2.93390592882827 NaN NaN NaN 2.97191721736888 NaN 2.7649147088043 NaN 2.96891596308659 0.842489156260715 1.58615581986982 1.3294976134935 1.07071898403135 0.864597779920347 0.796748106033743 1.29873211973707 1.02967785180713 0.8086…
NaN NaN NaN NaN NaN NaN NaN NaN NaN NaN NaN NaN NaN NaN NaN NaN NaN NaN NaN NaN NaN NaN NaN NaN NaN NaN NaN NaN NaN NaN NaN NaN NaN NaN NaN NaN NaN NaN NaN NaN NaN NaN NaN NaN NaN NaN NaN NaN NaN NaN NaN NaN NaN NaN NaN NaN NaN
2.99035642659316 3.12157879160843 3.08628971708858 2.98568997411607 2.92597904863592 2.88217917714967 3.16313406157789 3.20233419009163 3.23077827755345 3.21226748058705 2.99540089959622 NaN 3.33864485854429 3.46164485854429 3.05131195359011 NaN NaN NaN 3.09940089959622 0.839837872735156 1.5889987686209 1.34043382771911 1.05383087914273 0.845660566818088 0.779254111806958 1.29495258738029 0.99541…
3.05000829225176 3.19100967429372 3.14301907217904 3.06001990140422 3.01306191547978 2.97805749294551 3.21301990140422 3.26101630809512 3.26501990140422 3.26801741372869 3.05700884506854 NaN 3.36700165845035 3.49000055281678 3.10900746302658 NaN NaN 3.06802100703778 3.16101630809512 0.846338617958041 1.59597525959608 1.35905991938595 1.06836878611154 0.854032127888999 0.786911296355358 1.30473601…
3.08133679193291 3.22706943354633 NaN 3.1334259113951 3.23728008973832 3.18659837353187 3.28567476164233 NaN 3.33762383623536 3.33167476164233 3.0905150308573 NaN 3.37279629837213 3.49145255187509 3.13724767247072 NaN 3.02096758273239 3.14343982052335 3.220789343808 0.841785851938005 1.5795513583897 NaN 1.02853466854115 0.825697625912331 0.791594398205234 1.29070428996345 NaN 0.797917359507531 0.…
3.18718938574145 3.31070768023966 3.27739324547183 3.24594612065907 3.26081343061413 3.23527784577141 3.33932690044937 3.37597306032953 3.38692883031456 3.38528267043439 3.21014515572647 NaN 3.357 3.449 3.23616727073396 3.35990189064409 3.10046723151286 NaN 3.28332690044937 0.87627552067139 1.63560831529007 1.38613796948318 1.08479347007149 0.836494949792315 0.791278757590218 1.32176277061349 1.0…
3.29000501038507 3.34203316326531 3.3615026871039 3.35350292989589 3.34104045189504 3.33604373177843 3.40200057638748 3.42799937687152 3.44000324892563 3.45249741790009 3.31600663515226 3.39299599101014 3.35300355314612 3.44900419108385 3.33950394743961 3.45349296860625 NaN NaN 3.34202150145773 0.873778651531666 1.64085008017493 1.37396464831708 1.07250144993217 0.842034635568513 0.79654431122449…
3.36120313895217 3.43365157344205 3.42361645664504 3.43332754538557 3.47265865773363 3.4882378230008 3.46413260041038 3.47607776175977 3.49649881842968 3.49603981569643 3.39071720227312 3.41626265425066 3.37150424389949 3.4708040842658 3.40769539997512 3.51583877944019 3.48309693903357 3.51343796666526 3.40665767584886 0.895331905564876 1.64518441850609 1.38907686379921 1.09379045542432 0.8705297…
3.42477781800728 3.49186750245436 3.47977522014819 3.50780024294195 3.57904548352748 3.60064649991654 3.52087859544704 3.52734507751969 3.54146827989412 3.54416758963675 3.45577050232859 3.44002408228816 3.37290040201514 3.4516458509668 3.47031841266403 3.59089630256211 3.54541273174096 3.68140423660737 3.46579858558846 0.891899706442304 1.64213709823483 1.3974604528346 1.12649586699712 0.8958052…
3.48598563153308 3.5539854320997 3.53448726709427 3.56798613628628 3.68347583667524 3.71097450437729 3.57948640151192 3.58398666468097 3.60898406382074 3.59098879471241 3.51798539817528 3.46299439529962 3.37599906245562 3.46499625599225 3.53048596666415 3.66598236452387 3.68346783466118 3.82496643245779 3.52148703373647 0.891655030428968 1.63925558015584 1.40239887591464 1.12526049248853 0.914360…
3.55351384720851 3.60411580228897 3.59359854900106 3.63929802973724 3.77591175937606 3.82356052955333 3.63590221617929 3.63895945477255 3.6516321130646 3.65153279055638 3.58253867783556 3.49543642099799 3.38013119651178 3.47104829157172 3.59901258431865 3.73167040830998 3.81657084625725 3.94707705391401 3.58316178166603 0.878179812747345 1.61725947656248 1.38118328930894 1.12872969222836 0.933755…
3.60121263266408 3.65925468152206 3.64684908659504 3.71030304437435 3.85825242863305 3.91898417480948 3.69227916243461 3.68131761823738 3.70719573816945 3.69922491976681 3.63224181426144 3.53315280213898 3.39249286657578 3.47545423092261 3.64667744408701 3.79129731053794 3.91086857486457 4.04186857486457 3.64178614987972 0.875630136447387 1.60661766967975 1.37947648224405 1.12975625069622 0.94049…
3.68587414805113 3.725888531131 3.73186515862621 3.79487055228116 3.96186695651119 4.03883459458148 3.75888133959106 3.757888531131 3.75891909517573 3.77288133959107 3.71687594593611 3.59987594593611 3.42496404230032 3.56986336074123 3.73187414805113 3.88587954170608 4.02386336074123 4.16685976497126 3.71487235016615 0.83322790317495 1.56825733161124 1.33111183302409 1.1128870259708 0.93085204582…
3.75872080456479 3.78770105649452 3.79861219017831 3.88177017474046 4.04371093052965 4.11568130842425 3.82559244210804 3.82175042667019 3.82269118245938 3.83177017474046 3.78774055263505 3.66671093052965 3.46050357579184 3.5224048354405 3.80079979684586 3.96966156035398 4.09763193824858 4.23566156035398 3.77963193824858 0.801011869569462 1.55621668711938 1.3184440312876 1.10723610483498 0.9291745…
3.83015832315375 3.85718138279338 3.85928515117168 3.9581006740547 4.11416985297357 4.183204442433 3.8843082108113 3.89612373369432 3.89119291261319 3.9081006740547 3.86113526351413 3.73716985297356 3.51041197918961 3.56252727738772 3.88006608459526 4.03522750207262 4.16026209153206 4.30122750207262 3.84226209153206 0.823000924948833 1.55787051460452 1.3158703234261 1.10486790216394 0.92169808782…
3.90398581964974 3.92498698515798 3.94998251737639 4.02998620815249 4.18998543114699 4.2479875679121 3.95598620815249 3.97098562539837 3.97298426563875 3.97798659665523 3.93798523689562 3.85697688408656 3.59398387713601 3.7359663945124 3.94398776216347 4.11298504264425 4.21199009317996 4.35598951042584 3.91498601390111 0.813921814307828 1.55642028554952 1.29757354897259 1.08662353926002 0.9115919…
3.97078218204532 3.96783168723806 4.02952475504306 4.11067327062129 4.25244554673468 4.30833663531064 4.02958416127435 4.04165346854419 4.04878218204532 4.04565346854419 4.00575247892967 3.94605941112467 NaN NaN 4.00975247892967 4.1865742602358 4.25713861453968 4.40167326572791 3.98262376542855 0.801050198754778 1.53644158607459 1.28657970370285 1.06883881275618 0.879729702968843 0.84167524715896…
4.04804999227086 4.0499898651994 4.08136265304248 4.17718227182808 4.29645885635682 4.34159113591404 4.08729050055672 4.10620632265667 4.12604999227086 4.11020632265667 4.08008606851374 4.05071328067066 NaN NaN 4.08408606851374 4.24330252597101 4.2708316441999 4.36939683867166 4.04424239889955 0.815887574465177 1.57512439486472 1.30136817573589 1.08650282101787 0.879700360762429 0.834290791877911…
4.1200690897621 4.12306496500018 4.14406084023827 4.23303815404773 4.3570247485715 4.35802268619054 4.16106805857162 4.18206805857162 4.20307424571449 4.18908043285737 4.1490690897621 4.14210002547647 3.87727532785791 NaN 4.16506290261922 4.2790247485715 4.28401031190479 4.37200618714287 4.11006599619066 0.83240278676194 1.59064941731672 1.31480606340002 1.04588128122384 0.839044269128583 0.84556…
4.18764895784389 4.18663736931096 4.20368372344267 4.27060260371218 4.38120859359268 4.38001158853293 4.22777643170608 4.24876484317316 4.27575325464023 4.26783437437072 4.21661419224511 4.24004296796339 4.14418541652683 NaN 4.22668372344267 4.30331289038902 4.29409270826341 4.3787416661073 4.17466054637682 0.844934624890924 1.60951261193949 1.32092417038876 1.05654242077472 0.842803720335873 0.8…
4.24231184886325 4.2403241372764 4.26127498362378 4.32136100251587 4.39877880856319 4.38098771158684 4.29317667631853 4.31318896473168 4.33920125314484 4.33811523425275 4.26834871410272 4.32789404281593 4.1598033853895 NaN 4.28427498362378 4.32966821284478 4.30190169269475 4.441213541558 4.23029956045009 0.857116640603809 1.61394421060427 1.3414910831348 1.03400373945978 0.811109004775185 0.82290…
4.30004366091159 4.3060338748452 4.3090519414293 4.35301505548675 4.435 4.41099623612831 4.36304968310629 4.38304893033195 4.39104290813725 4.41305495252665 4.32803763871688 4.41406774969039 4.25409108569486 NaN 4.34505043588062 4.39101957213278 4.31101580826109 4.3410978606639 4.29504742478327 0.873860989291178 1.62552294966125 1.36546707486462 1.10317247225662 0.8629635229839 0.82053304436512 1…
4.35867774641676 4.35210133792723 4.37862933595842 4.3732420522917 4.43497579477083 4.40597579477083 4.42983508040636 4.44887138825012 4.44930708237517 4.48706503008347 4.37871405426051 4.50471405426051 4.37708164970861 4.44192883272955 4.41262933595842 4.41755672027091 4.33299241439596 NaN 4.35883508040636 0.862211521299416 1.60320418387462 1.34854007070326 1.09307991137738 0.867498157357064 0.8…
4.41333471537217 4.44091891247977 4.42938223570273 4.3927623983472 4.43302376016528 4.40402376016528 4.49718027429785 4.51914463404993 4.55471695107489 4.57295455272769 4.43629907512425 4.56229907512425 4.54495662578594 4.67812502000115 4.46338223570273 4.46245351619856 4.41302583322353 NaN 4.42618027429785 0.887334206672849 1.62854159305467 1.36709415962902 1.08500824828343 0.85605923456854 0.80…
4.46500280316621 4.49800537904868 4.48100424262995 4.43400348501746 4.43800098489624 4.40900045456749 4.56400500024244 4.57600507600368 4.64000477295869 4.65200545480993 4.48000295468871 4.65100424262994 4.67600924287238 4.7790115914711 4.51900272740497 4.5110037123012 NaN 4.59599454519007 4.49100439415244 0.882589387091495 1.61828901358854 1.36643951361278 1.08572826430978 0.854188693876067 0.80…
4.50257503976542 4.56959486872285 4.53749572393571 4.480347006755 4.45111897374457 4.415138802702 4.63058495424414 4.64357503976542 4.70381298725457 4.72488238860556 4.51947589497828 4.70735692123371 4.79909059265856 4.93305093474371 4.55559486872285 NaN 4.38822803301043 4.52418837509557 4.54961469768028 0.874380728821068 1.60513774085395 1.35992125179201 1.06273483462785 0.836910143795569 0.7767…
4.55938031129115 4.62835894271499 4.58646578559582 4.51462604991708 4.462871788543 4.42885041996683 4.68836962700307 4.70038031129115 4.78412388837715 4.81204909836056 4.56648715417199 NaN 4.90682472831081 5.03686746546314 4.61435894271499 NaN 4.41075426137408 4.54279699852641 4.61033757413882 0.862598531985645 1.59207252840303 1.35016641550931 1.05432177803464 0.832972950838096 0.766689834481499…
4.62403385071155 4.69402256714103 4.65203475339719 4.56502708056924 4.51402031042693 4.45002076176975 4.75003339936873 4.76903475339719 4.84602798325488 4.86303565608283 4.63103204534026 4.83103791279693 5.01503520474001 5.14704287756796 4.67903655876847 NaN 4.4380153456559 NaN 4.66803023996898 0.842271189788142 1.57208622501711 1.33181283543253 1.03974447556388 0.82127554524636 0.761129706627167…
4.69965008569479 4.74489633027615 4.72961068656177 4.62558113721201 4.55958113721201 4.49657128742876 4.82465008569479 4.84675843331059 4.90860083677852 4.94260083677852 4.70274858352733 4.91621152334029 5.0932166952316 5.24218714588183 4.76054173807899 NaN 4.47148781127077 NaN 4.73574858352734 0.822725033269447 1.54181018943466 1.29392804718231 1.02747887468492 0.811399066740588 0.76046492983162…
4.76421316969329 4.83391512791045 4.79026085637855 4.68329662139249 4.61729662139249 4.5533085430638 4.88921316969329 4.92208203130884 4.96827277804986 5.00227277804986 4.77709395298015 5.03653363442841 5.1147377232311 5.26077348824504 4.81434430807774 NaN NaN NaN 4.81009395298015 0.819252321933164 1.5646713905414 1.30664501827292 1.02438767248135 0.810313233055158 0.75896824015711 1.273288492794…
4.83798049544722 4.90298183137549 4.86498022826156 4.7499823657468 4.67198557197465 4.6199823657468 4.95698209856114 4.99198156418984 5.02998370167507 5.05898503760335 4.84698156418984 5.09898370167507 5.16098770945989 5.30298877820251 4.89697809077633 NaN NaN 4.56999465628691 4.87898183137549 0.815810908431226 1.57102837551122 1.30097155769237 1.02310033398207 0.814188960647804 0.756420675979706…
4.90769195166313 4.96365241156809 4.93961287147306 4.82775126180568 4.76180068692448 4.70495884730462 5.02254367630675 5.06257333137802 5.08970183668689 5.10150413621171 4.91569195166313 5.16132620578405 5.2281680454039 5.34310873526135 4.96068206663937 NaN NaN 4.65514000293297 4.94662275649682 0.820137879955435 1.5787975490585 1.30364637898165 1.03947159982402 0.820067563090284 0.759449554126822…
4.97618845344475 5.02823482753362 5.00028120162249 4.90211889231144 4.84106092470036 4.79987542834487 5.07636235627802 5.11932757571137 5.15917685992253 5.15140873036689 4.98418845344475 5.19361741376681 5.2448029101223 5.3538724712556 5.02820004696697 NaN NaN NaN 5.00826960810028 0.834776560907621 1.58944386247827 1.31318696315838 1.04457948181402 0.823785944615572 0.756435708048431 1.2959578314…
5.04484942217106 5.08587378034927 5.06286270845009 4.98282284961301 4.93080292019448 4.91275198945822 5.13387378034927 5.18884720779122 5.19392471108553 5.19390699604683 5.05584277903155 5.21894464050407 5.24599778562016 5.35898892810081 5.09485385093074 NaN NaN NaN 5.0678693515896 0.839420079578329 1.60373855580631 1.3231381662148 1.05343049131363 0.810679185526256 0.762296913015161 1.3305534267…
5.1086848732367 5.1169131643156 5.12266502183854 5.06885361012111 5.04005212410276 5.02421093528808 5.20659554194496 5.24957569054679 5.25358561624588 5.25059554194496 5.11971465033395 5.24121836537982 5.252 5.36291066870826 5.15765509613945 NaN NaN NaN 5.12856576484771 0.843206752311892 1.60163732459967 1.33230526459164 1.05460163972591 0.818234692303855 0.776246678578277 1.3145286359255 1.05472…
5.17616006876397 5.20688009168529 5.18818441459689 5.15295312918407 5.14370967085479 5.14351490419136 5.26526962501214 5.30629397084507 5.31128179792861 5.30926962501214 5.19012355001457 5.26273219583779 5.252 5.35410955624818 5.22219658751336 NaN NaN NaN 5.18430614376154 0.863576438150049 1.63290083186064 1.36041015038082 1.06855629248206 0.835445756670229 0.801535208380234 1.31932035270933 1.06…
5.24312728427547 5.27011718234885 5.24413536581677 5.23016769198197 5.27225456855095 5.27325658893627 5.32811112119287 5.3551131415782 5.36612728427547 5.37011516196352 5.25912324350483 NaN 5.2590323261652 5.3550080815413 5.28813132504612 5.36416567159665 NaN NaN 5.2441293046608 0.869869779572332 1.64376652675196 1.37128161630826 1.07348845337689 0.839749886943109 0.817625495448084 1.324055680004…
5.30659353763633 5.32860342993026 5.31157375304845 5.31391998333631 5.39901890627569 5.40110793692114 5.38358364534239 5.41151439928482 5.42950450699088 5.42749461469694 5.3206133222242 5.30334623028786 5.27497032311818 5.359 5.35358364534239 5.44678149122116 5.34224642903629 5.39056298244232 5.30855396846057 0.879654442749151 1.65187015162167 1.37214083760772 1.12215531548936 0.884386326902197 0…
5.3652782948539 5.3882662664348 5.36830235169211 5.40488135702355 5.49976107283253 5.51065281706062 5.441290323273 5.46237452220672 5.47938655062582 5.47639857904492 5.3812542380157 5.33757900533144 5.27203608525731 5.359 5.411290323273 5.52404975489097 5.4654844191932 5.54509950978195 5.36332640853031 0.881082438508112 1.64595277193556 1.37815602522253 1.12564705854381 0.907752641067663 0.836750…
5.42700571215583 5.44500483336263 5.45100674848371 5.51050839680267 5.629509949022 5.65401072360394 5.49100603828354 5.51200528719915 5.52500361538263 5.52300386268864 5.44050566632415 5.37450195789732 5.27300075824999 5.38800075824999 5.47200623943175 5.61100612616285 5.64251104751351 5.7700119989088 5.42200518487991 0.880298654567603 1.63790833292929 1.36562825203357 1.08876453198336 0.89098491…
5.47741407012912 5.50078979596068 5.51947165941922 5.59417482777432 5.72967811859213 5.76218289027698 5.55200209947122 5.56562007524167 5.56289288392636 5.56282854846464 5.49738790813831 5.39559494005754 5.27986145662706 5.39482690305378 5.52392608160922 5.6730366530445 5.75524722573869 5.89098725123758 5.48161209186953 0.854265118109451 1.61882735535111 1.34809659252141 1.0839028631548 0.8906272…
5.52044606508047 5.57446828153878 5.57529621518496 5.655235141871 5.81344726380403 5.85977367042154 5.60828610805742 5.62080044025935 5.61532862409507 5.61977177585549 5.5414340856998 5.44931006681875 5.28789828290151 5.39795994442079 5.56694606508047 5.73915866758164 5.86708055862643 6.00258478370082 5.55270765387777 0.850713476991922 1.59067093732034 1.34277136581319 1.08739815701739 0.91389237…
5.58115735081071 5.6440477063809 5.63555428665523 5.72253028576969 5.88603919375934 5.94703432040586 5.66855960335793 5.68155052542654 5.66705061039741 5.67197484651208 5.60456115883192 5.48306067849296 5.29900854961131 5.40599562548036 5.63015533349262 5.8135587166595 5.96154271857032 6.09854162494041 5.61705319302532 0.843292302222679 1.58116488502889 1.33597777393215 1.0851849638354 0.91452253…
5.66335763977168 5.70900473970734 5.71284546488757 5.786376402761 5.95739185977906 6.00404126435967 5.74440831812342 5.7514596481345 5.73689318693503 5.74322246691952 5.68286948882613 5.56471582462258 5.33938957897142 5.44211386393438 5.70642805860173 5.8880182179101 6.01679200180647 6.15669921202348 5.68746656206937 0.824420107805193 1.56629571675925 1.31159786140898 1.0949473599023 0.9184671190…
5.73463271914135 5.76827615275188 5.77820727217524 5.8477541379692 6.01431340465118 6.05685691853859 5.811186829044 5.81670624081937 5.80615370256815 5.80721719314414 5.75314385545216 5.63415524960195 5.39037893332126 5.47213422110026 5.7786195201188 5.97394582087868 6.06886287345245 6.2004674588946 5.75270469378558 0.816917184023011 1.56529340393046 1.31505692534003 1.09591121052339 0.9206057234…
5.80095043614974 5.83295183231454 5.87694415340816 5.92695602080893 6.0689650958801 6.12495811505612 5.86495462464413 5.87595183231454 5.89294694573775 5.88694485149056 5.83495113423214 5.77592530518341 5.51694205916097 5.66094624765535 5.84195183231454 6.04497068053928 6.10498673643444 6.21900628274158 5.82395253039694 0.820107410114303 1.56063712390052 1.30204673649514 1.08600420245604 0.906485…
5.85870817673029 5.86332124540066 5.94057680487235 5.98568628142063 6.11008039699444 6.16412418761375 5.9364016423951 5.9405549095627 5.96733595646613 5.95742353770476 5.89368628142063 5.85718268929854 5.58546732832407 5.7324016423951 5.89970817673029 6.09683954858822 6.12456209380688 6.21606568592897 5.88366438611098 0.797281036527374 1.53660796775825 1.30102277112204 1.0692059424668 0.887406739…
5.9192465328001 5.9429953770668 5.97557303525339 6.00872372869337 6.13667349754671 6.18079907541336 5.99428420616009 6.01112095493345 6.03812095493345 6.02812095493345 5.95819630165344 5.94392003034681 NaN 5.85940516109354 5.96715862829344 6.12367349754671 6.12697488442667 6.22192465328001 5.94029676394676 0.841441885731273 1.58765398122462 1.32158817014803 1.07252303387787 0.89544237976828 0.837…
5.98799896717437 6.00699904311743 6.03199914943772 6.0749989975516 6.17999934688968 6.19399980254804 6.05499908868327 6.08699886085409 6.10799895198576 6.10699881528825 6.02099905830604 6.05099839000711 NaN 5.78200119990036 6.02699910387188 6.14699965066192 6.15099963547331 6.24899958990747 6.00799898236298 0.854629808319714 1.59837984705068 1.33277983398847 1.07661993848612 0.876720286001567 0.8…
6.04372973314027 6.06175201852377 6.08675201852378 6.12975201852378 6.18684400231547 6.19693314384949 6.11170744775677 6.15152916468873 6.18230631085369 6.18228402547019 6.07575201852377 6.13117259855267 5.90139261013003 6.04598294645391 6.08761830622275 6.16362114848043 6.151 6.249 6.0559080162083 0.863507648717783 1.61600819453542 1.34110035138638 1.07496766229812 0.856852838992802 0.8401284684…
6.10127451771155 6.12124906219265 6.13736361202767 6.17049088962214 6.20279635584886 6.2098345391272 6.17223633443321 6.22210905683874 6.25212178459819 6.26199450700372 6.12932542874933 6.21494359596594 6.02247266886642 6.09346543410325 6.14428724547099 6.19065635049494 6.15396181672166 6.23221637191059 6.112287245471 0.879605083072911 1.63312451903257 1.36121315381437 1.06322095122704 0.84257818…
6.15498438482403 6.17898320632018 6.18098733108365 6.196992339725 6.23798968809134 6.22199646448846 6.23198261706826 6.28198261706826 6.33797495679325 6.3439761352971 6.18298438482403 6.29397701917499 6.15896022549517 6.22796052012113 6.19798438482403 6.20299646448846 6.15799882149615 6.25499322360288 6.17198261706826 0.887017875746816 1.64074781682162 1.37928474976536 1.07996502082125 0.85672577…
6.20683924081505 6.2132334609156 6.23870783411487 6.19308760446679 6.24680288994973 6.24449627431596 6.29264213076477 6.35437931736441 6.40940121848111 6.41833551513101 6.23386114193175 6.37518220731413 6.30669293137873 6.39721110681139 6.25277353746496 6.23136486761578 6.16386859329982 6.22565703350091 6.22383924081505 0.877278135122304 1.6045016553848 1.36566508255559 1.1162183446152 0.86076954…
6.25932536738115 6.29098805107173 6.29231239367694 6.21175349962004 6.21837623742205 6.1986097640978 6.34335131478957 6.41522157774748 6.48601399848015 6.49600102477594 6.29027347256432 6.45497507736752 6.45015773400238 6.57471662805929 6.30335131478957 6.2547016048032 NaN NaN 6.28422157774748 0.886831560328335 1.63603485171308 1.37177567092264 1.11835261523636 0.891043264125301 0.826169050849668…
NaN 6.34799693680334 NaN NaN NaN NaN 6.39999693680334 6.47499677270351 6.54599677270351 6.56099649920381 NaN 6.52899600690435 6.58999245140822 6.73299146680929 6.36099688210339 6.29399786670232 6.17099983590018 6.238 6.34099693680334 NaN 1.62352070781723 NaN NaN NaN NaN 1.36186031890065 1.06333039766857 0.845350311242661 0.800012469702311 NaN 0.558480368677599 0.21856918278289 0.138008474418661 0…
NaN 6.40961729485656 NaN NaN NaN NaN 6.46161729485656 6.53270508565932 6.56653909828552 6.62457339945518 NaN 6.58377092876138 6.70443211901932 6.84156380522346 6.41479287646208 6.30964883678897 6.18469273219035 6.27712209197242 6.40163924255725 NaN 1.61226261803494 NaN NaN NaN NaN 1.33156972029036 1.06996119458932 0.846396515960262 0.804156941749076 NaN 0.557942071235379 0.229397038953367 0.18646…
6.4301139293473 6.47305385676068 6.45969342124094 NaN NaN NaN 6.52209891120065 6.59309891120065 6.66845313089445 6.68017400193393 6.45706887490734 6.6431139293473 6.79466338494763 6.93067840309428 6.47706887490734 6.36515898378727 6.20371465521354 6.34005385676068 6.46899378417406 0.842179218631425 1.59780656167478 1.33638636141112 NaN NaN NaN 1.31371191647768 1.05040051311458 0.83394027991813 0.…
6.49299641273631 6.53299658631358 6.51999658631358 NaN NaN NaN 6.58299652845449 6.6429971649045 6.69999826422725 6.74799612344085 6.51999641273631 6.71999560270902 6.90299380907718 7.04399351978172 6.53699658631358 6.4149971649045 6.22999849566361 6.28100347154551 6.52899658631358 0.830550648021828 1.5819609043376 1.32001086557201 NaN NaN NaN 1.30368056528333 1.03971060115596 0.818050908387741 0.…
6.55057145561798 6.5681283458008 6.59318405375167 NaN NaN NaN 6.6444746051514 6.69959566823462 6.79074822665207 6.78898307010093 6.5814746051514 6.81269980141878 6.91958838551704 7.06644310981718 6.59457145561798 NaN 6.2563462593506 6.30051574766711 6.58754724300133 0.807697059481813 1.5393278492212 1.29867928779985 NaN NaN NaN 1.28022207130413 1.0208382720059 0.810731594624833 0.805803377481242 …
6.62111983119207 6.65490607591014 6.65720784807286 NaN NaN NaN 6.69833358647399 6.75135873415422 6.80287426159887 6.83640902951467 6.65508210967173 6.85054734175592 6.98319527423275 7.12427071727343 6.65623299575309 6.54391864975025 6.28958506327626 NaN 6.64725814343331 0.817389357801222 1.5687222227709 1.30238605822591 NaN NaN NaN 1.28861570379337 1.02163390548466 0.801761907177009 0.80169035443…
6.68100122967738 6.71500105400919 6.72100122967739 NaN NaN NaN 6.76200105400919 6.81200112427647 6.86600075537325 6.87300068510597 6.72200114184329 6.93000096617509 7.03300005270046 7.1739998243318 6.72600122967738 6.64300163371424 6.37600158101378 6.51600158101378 6.71100115941011 0.820230044268386 1.57460007272663 1.3186896983777 NaN NaN NaN 1.28630003074193 1.01181007202396 0.79259004479539 0.…
6.74931663997695 6.77355711998024 6.78931663997695 6.78337475199144 6.81119441590679 6.81611225589197 6.82055711998024 6.87446092797892 6.90796593598584 6.91106212798716 6.78543687997859 6.98367735998189 7.03592785599901 7.16424048000329 6.79431663997695 6.73376353596937 6.46383567997036 6.60383567997036 6.77541283197826 0.82268939903917 1.57864044127864 1.30193290416566 1.01677256400387 0.798472…
6.81421000376073 6.82635812805559 6.83346922127674 6.83832109698188 6.85158031449789 6.86153093973293 6.8654568775855 6.91155562711541 6.96233344067312 6.93866672033656 6.84625937852569 7.00870375141028 7.04291359416133 7.17091359416133 6.84834578436436 6.82686438040605 6.5479754736272 6.68303719208339 6.82638281543807 0.836053730479016 1.58641408951908 1.32476942950824 1.03198632748447 0.8085934…
6.8688763006551 6.87987859138371 6.88887400992649 6.87591524304146 6.90886942846927 6.9158763006551 6.91588546356954 6.9658763006551 6.99293127814172 6.96793356887033 6.89987859138371 7.03793356887033 7.04898625562834 7.16700916291444 6.90686713774066 6.91180757879682 6.65276176422464 6.79574343839576 6.87588775429815 0.846935397574737 1.59866209892554 1.33702253416398 1.04523003726979 0.82304717…
6.9208386681897 6.89956176158102 6.95550998937546 6.93957572513831 NaN NaN 6.96392631587349 7.01686058011065 7.02821117084583 7.00810161124109 6.95281675626875 7.05951793773912 7.05584661655336 7.167 6.9588386681897 7.00980880790509 6.74689645558888 6.88891836750983 6.92197013971539 0.838206111692495 1.58007698385566 1.32125387752333 1.02840754239795 NaN NaN 1.31782535767636 1.02271531038562 0.79…
6.9673127867229 6.95811857427502 7.00625302904663 7.00010363485595 7.02816339253222 7.02914845311316 7.01720821078943 7.06134266556103 7.09795424066528 7.04446218091357 6.9993127867229 7.08167133278052 7.0589551817428 7.17389542406653 7.00629784730383 7.0908048464746 6.86326702738818 7.00231184564538 6.97422315020849 0.857051221029426 1.60304533819134 1.34251222914566 1.06807271261491 0.849458370…
7.0138918354017 7.02684010450686 7.04989888961463 7.05686832135859 7.09484480731548 7.12976485956891 7.06488948399739 7.11587302416721 7.12593651208361 7.09188948399739 7.0458918354017 7.09297413455258 7.06199294578707 7.20093651208361 7.0528918354017 7.15784480731548 NaN NaN 7.02388478118877 0.887648564337035 1.64413399216199 1.38311507380797 1.09036888047028 0.871389774003919 0.825243781841933 …
7.05603783195443 7.07881407194383 7.10181407194383 7.12054555993112 7.16929942391946 7.22971764789191 7.11290357594807 7.16683644794489 7.18465743993641 7.14088119994701 7.09097070395125 7.10375386398834 7.062 7.16385028804027 7.09210495995761 7.22643367992582 7.10913587186435 7.18802399185905 7.06897070395125 0.89115146023628 1.64964603695413 1.38236924336091 1.10644325734263 0.88649540958368 0.…
7.10820805984939 7.12529943755908 7.15125374870423 7.18305576366658 7.2694770381719 7.32850749740847 7.15634512641392 7.21723851908595 7.23819283023111 7.19123851908595 7.13729943755908 7.11680201496235 7.08464971877954 7.21913191175799 7.14519283023111 7.29988823786549 7.25577647573098 7.39583223939756 7.12514714137627 0.891948882378655 1.64934654873586 1.38188715792059 1.11496389876063 0.905511…
7.15187970548301 7.17785452756085 7.20385452756085 7.24682375454487 7.39365590173047 7.44268387719954 7.21284333737322 7.26686292020157 7.27091047849898 7.23487970548301 7.18985452756085 7.13694404906186 NaN 7.21002797546907 7.18887970548301 7.37878179134127 7.39661114097996 7.52464750908975 7.17486292020157 0.888788896199163 1.64546088245747 1.38390432097978 1.12877161765644 0.947493034563829 0.…
7.2066538187529 7.2111826756714 7.2586538187529 7.30555766294953 7.47402880603103 7.53669226071925 7.26179805245794 7.31482209140878 7.32858170190037 7.28282209140878 7.23879805245794 7.14968749363907 NaN 7.20414423370505 7.24462977980206 7.4336538187529 7.53851435212803 7.66846627422635 7.22379805245794 0.863063426354664 1.6051916067222 1.35255237149053 1.1282244233705 0.959565522852196 0.919562…
7.25639358990239 7.27817082700938 7.28864110422794 7.36329458417216 7.53031933560472 NaN 7.31238121418611 7.36834408703727 7.37839358990239 7.36202231841405 7.29135646275355 7.19641834133494 7.12695049713489 7.20795049713489 7.29143071705122 NaN 7.63681193123733 7.77570054979083 7.2694430927675 0.862420123757163 1.62162169236486 1.35689589378968 1.14077258088895 0.972067036146806 NaN 1.3400239358…
7.30893832246322 7.32194899742151 7.33794188078265 7.42093239193084 7.57394899742151 NaN 7.36493832246322 7.42093832246322 7.4129596723798 7.40594899742151 7.34393832246322 7.22296916123161 7.10302846655544 7.18103202487487 7.34493713635674 7.5389240891855 7.72090155316244 7.87688138935234 7.31894188078265 0.84942543124526 1.6057091556196 1.35002823157895 1.1363953849234 0.95689819487335 NaN 1.31…
7.36861384254604 7.37477290979485 7.37904559650711 7.47572746200948 NaN NaN 7.41875018590216 7.46888652925829 7.47359111865335 7.46659111865335 7.39970473811679 7.30704574522884 7.11277276107312 NaN 7.41145477529722 7.59372746200948 7.76400014872173 7.90631828321936 7.37177290979485 0.841152016893213 1.59352291246396 1.35028386454897 1.11266173611446 NaN NaN 1.30413040391247 0.999165147672801 0.7…
7.43216914740207 7.4312614643574 7.43822189994797 7.52634059317625 7.71116914740207 NaN 7.4752614643574 7.52032740503977 7.53716914740207 7.53016914740207 7.46612958299265 7.3287362372705 7.15543291013157 NaN 7.47418233553855 7.6581559592656 7.82124827622092 7.95634059317625 7.42530102876682 0.830144541975767 1.58300676097525 1.34137908887237 1.10868576283357 0.959004511870959 NaN 1.2928067839589…
7.4948544742173 7.46991080677835 7.51083100231686 7.5818709045476 7.76288029330778 7.861892029258 7.52887559892769 7.57287794611774 7.59686151578743 7.59085916859739 7.52985212702726 7.39883569669695 7.19889907082813 NaN 7.53485916859739 7.74080753041643 7.85492254272856 7.98293897305887 7.47787794611774 0.811982390252186 1.56640872863572 1.30491550813329 1.08668166165286 0.934697553099868 0.9508…
7.55955848346448 7.51792978317818 7.58142743650671 7.64068953042226 7.82168953042226 7.89819187709372 7.5827987362204 7.62092978317817 7.66547111882596 7.65849295998559 7.59358032462411 7.51246642548303 7.24790794201855 7.38011227358602 7.59955848346448 7.80262400694337 7.86673790608445 7.98006552347889 7.53571137158188 0.796211205846836 1.55426039355621 1.29287689897067 1.07492143868076 0.924398…
7.62305457381316 7.59090450616446 7.63126466852135 7.69124966175648 7.8663397023457 7.92263983764311 7.63226466852135 7.68405457381316 7.73890450616446 7.72894952645907 7.66099454675368 7.6184242896886 7.31991951292933 7.45590450616446 7.65911460087264 7.83256480381876 7.89260982411337 8.03023465499161 7.59117462793212 0.819095990416705 1.5874600701297 1.31303875969659 1.08763236090666 0.93326148…
7.67596803116535 7.6409698755212 7.68696618680951 7.74396803116535 7.88598831907965 7.92599815564416 7.67897171987704 7.70998463036796 7.7999631128831 7.79595942417141 7.71696618680951 7.71893913625711 7.43492991447789 7.57392807012204 7.71296741638007 7.85598585993852 7.90099508171775 8.00001905834373 7.6409698755212 0.824916637124509 1.59694447922817 1.31600836467115 1.07769623392276 0.89478375…
7.723881668389 7.688881668389 7.73195013767131 7.791881668389 7.90945224574155 7.94261200740027 7.72101860695362 7.78817415247184 7.85472190673029 7.85169908363619 7.76195013767131 7.83528405180186 7.54835252108417 7.68637534417827 7.75795013767131 7.87456636121206 7.90784023834129 8.00684023834129 7.6908360222008 0.838551617837277 1.60735693404781 1.33280767101239 1.06788891563384 0.873633435294…
7.76348268567114 7.72552247908105 7.77444289226123 7.84233677650146 7.93269491719067 7.9499071487102 7.76048268567114 7.84229698309155 7.89842962779126 7.89838983438134 7.80148268567114 7.87450921461108 7.61119086733178 7.74919086733178 7.80044289226123 7.90164185931079 7.91392041318018 8.05140309885131 7.73344289226123 0.849526743724316 1.61938162222855 1.34418236644923 1.05264188523296 0.843518…
7.8128846824552 7.78186820852023 7.83086820852023 7.90186114826238 7.94197881922647 7.94700706025785 7.81387526877807 7.88889174271304 7.96185173458526 7.95486820852023 7.85387762219735 7.94383761406957 NaN NaN 7.8498846824552 7.93392469058299 NaN NaN 7.78388232903592 0.857082514094737 1.62986564211043 1.34962750334361 1.05414597565303 0.83057958248037 0.797848735249429 1.3368229417741 1.04831667…
7.85203415437764 7.80151707718882 7.87881683911262 7.95274440069094 7.9585895156105 7.93626560754615 7.85888927753429 7.93388927753429 8.01274440069094 8.00281683911262 7.89303415437765 8.00743050086367 NaN 7.94060540241829 7.88903415437764 7.94180683087553 NaN NaN 7.81913073893988 0.854484711656698 1.62287361075062 1.34638064810947 1.04426460040386 0.820957356561694 0.788715283491414 1.331501596…
7.89744369847228 7.86915936658034 7.91851787200931 7.96980220390126 8.03010991755565 7.99427062688588 7.88864149457103 7.9833942494476 8.04659204554634 8.04943133621611 7.94140661170377 8.07220881560503 7.99942999346622 8.08721983511131 7.92851787200931 7.95187637743829 7.92688873969446 8.00412362256171 7.87135716267908 0.873175240755304 1.64657120426834 1.36147999212264 1.05674077414051 0.835307…
