# Supplementary material for: Quantifying Spatiotemporal Gait Parameters with HoloLens in Healthy Adults and People with Parkinson’s Disease: Test-Retest Reliability, Concurrent Validity, and Face Validity
Source: Sensors (Basel). 2020 Jun 5;20(11):3216. doi: 10.3390/s20113216 (PMC7313704; doi:10.3390/s20113216)
Supplement: Supplementary file 1 [file sensors-20-03216-s001.zip › Data/HYA_10_SWS1.csv]

IWW_x_SpineBase IWW_x_AnkleLeft IWW_x_AnkleRight IWW_x_SpineShoulder IWW_y_SpineBase IWW_y_AnkleLeft IWW_y_AnkleRight IWW_y_SpineShoulder IWW_z_SpineBase IWW_z_AnkleLeft IWW_z_AnkleRight IWW_z_SpineShoulder HoloLens_x_position HoloLens_y_position HoloLens_z_position
-0.27 -0.312005819225453 -0.311 -0.283 0.888790814691563 0.244515305824801 0.241579456872291 1.43645034915353 1.409 1.28100387948364 1.472 1.389 -0.223303186725142 0.079 1.37955072525988
-0.272 -0.312 -0.312989561449483 -0.280968684348448 0.888602087710104 0.246311043855052 0.24780014574552 1.4370220877101 1.406 1.281 1.47295824579793 1.38398956144948 -0.221247155469715 0.079 1.37753924560522
-0.271939062463343 -0.312 -0.312 -0.278 0.888800203125122 0.246433562514174 0.245043531294233 1.43720781249267 1.40595937497556 1.281 1.469 1.383 -0.220144482233171 0.0789541910331385 1.37551067269882
-0.269 -0.312 -0.312000682995832 -0.277999317004168 0.888809849740917 0.247569205448182 0.248590339221263 1.43661974729154 1.404 1.281 1.46900022766528 1.38299977233472 -0.218161226155545 0.078 1.3735918062903
-0.26901205318273 -0.312 -0.314963840451811 -0.27501205318273 0.888148915213554 0.244058545334741 0.250065054053415 1.43550927680904 1.40396384045181 1.281 1.46998794681727 1.38195178726908 -0.216081771923177 0.0779558974358977 1.37153647241885
-0.269956987480337 -0.312 -0.312 -0.275892468700843 0.887980641901222 0.242324517136208 0.248865807511798 1.43526956248001 1.40091397496067 1.281 1.469 1.37795698748034 -0.21399389812832 0.077 1.36851392751803
-0.268000627991396 -0.312 -0.312 -0.27100156997849 0.884371158644126 0.243439642044904 0.250039623205162 1.42706263442391 1.39700125598279 1.281 1.469 1.3760006279914 -0.21209646794173 0.077 1.36576708144463
-0.264988149695462 -0.312011850304538 -0.31 -0.266988149695462 0.884417430392039 0.242441521810071 0.248222962576134 1.42934747613623 1.39495259878185 1.28096444908639 1.464 1.36403555091361 -0.208939862662151 0.0759589743589748 1.36262129801018
-0.263938975153547 -0.313 -0.309877950307093 -0.265938975153547 0.87922013819933 0.245035826085986 0.248438267079844 1.42346151242695 1.39097965838452 1.278 1.46393897515355 1.36681692546064 -0.206824882725751 0.0749351297405185 1.35856026169866
-0.261004806168797 -0.313 -0.304009612337594 -0.263004806168797 0.880188413964297 0.243392691454526 0.246912499207774 1.43122727967325 1.39000160205627 1.278 1.4610048061688 1.35801441850639 -0.204714337268237 0.0739416666666663 1.35462069493539
-0.258989526389548 -0.312968579168645 -0.297863843064128 -0.263979052779097 0.876508907164847 0.244023615693587 0.252183196749169 1.42355770499763 1.38495810555819 1.27798952638955 1.45896857916864 1.35495810555819 -0.201875830388851 0.0730157407407405 1.35096332577119
-0.257960169247009 -0.310039830752991 -0.28458177709359 -0.261900423117522 0.879178063179098 0.245291279546094 0.253323253581983 1.42695908375791 1.38090042311752 1.27694025387051 1.4560199153765 1.35094025387051 -0.198421286678469 0.0707485875706226 1.34662155157401
-0.256003557120845 -0.311996442879155 -0.264037349768875 -0.257008892802113 0.876135531322914 0.244371671846797 0.248079533083865 1.41905437076821 1.37600889280211 1.27400533568127 1.45699822143958 1.34800533568127 -0.194586988940016 0.0678652694610776 1.34291174061537
-0.248968859190477 -0.312 -0.257844295952384 -0.253968859190477 0.878672732790952 0.244006782116349 0.229709072916829 1.42298359815349 1.37697923946032 1.274 1.45392733811111 1.33898961973016 -0.190472577327149 0.0629475890985325 1.33900826081613
-0.245880480524816 -0.311900400437347 -0.242282883148896 -0.250940240262408 0.880845179177258 0.243588846888079 0.210197796575046 1.42428776876589 1.37490040043735 1.27401991991253 1.44703983982506 1.33798008008747 -0.184182513085199 0.0610662931839401 1.33605766859957
-0.239998870917319 -0.307000376360894 -0.206996612751957 -0.247998870917319 0.881100274743452 0.238120190062251 0.239611855459206 1.42467025968902 1.36999943545866 1.27499943545866 1.44899981181955 1.33699943545866 -0.178550224393315 0.062 1.33428294021879
-0.233904860033371 -0.309 -0.18865511762097 -0.241892967537543 0.882586282415781 0.239135232698165 0.249454301905506 1.426047145801 1.367 1.272 1.44792864502503 1.33395243001669 -0.17127904276181 0.0609681069958855 1.33337088989564
-0.225786526966909 -0.308935958090073 -0.159124760564329 -0.232786526966909 0.884826143407703 0.239603728739228 0.24856926103699 1.42584821167292 1.36697865269669 1.27197865269669 1.44189326348345 1.32997865269669 -0.162990981965543 0.0600587064676611 1.33253941398175
-0.216003609896399 -0.30600108296892 -0.119014800575236 -0.223003609896399 0.887399050597247 0.241149429636369 0.267782910163473 1.42759935382854 1.36600036098964 1.27100036098964 1.4370018049482 1.32900036098964 -0.153988716080694 0.061053097345132 1.3326348575185
-0.207886074734199 -0.305958572630618 -0.102544298936794 -0.216875717891853 0.888705028715674 0.241140828547388 0.261108941727219 1.42931731851526 1.36998964315765 1.27102071368469 1.43302071368469 1.32602071368469 -0.144087976453894 0.0620758974358965 1.33185119995396
-0.196840565123517 -0.302 -0.0584220485727497 -0.204780777044836 0.888174197793231 0.241126132716471 0.264710623136234 1.42710276741784 1.36905978807868 1.273 1.43488042384264 1.32803985871912 -0.132743879761265 0.064 1.33203839106212
-0.189015540498904 -0.302 -0.030056334308527 -0.194021368185993 0.885435439174616 0.23651914946873 0.258851635948554 1.4247846038728 1.37199417231291 1.273 1.42901165537418 1.32999611487527 -0.120435921505226 0.0638347578347588 1.33232411936447
-0.177833631314444 -0.301916815657222 -0.00172965088597157 -0.17888562152868 0.884649064176144 0.232940068222695 0.270620721277457 1.4256278700476 1.37604159217139 1.273 1.42694800978576 1.33002079608569 -0.108043650776494 0.0619308943089443 1.33348066794728
-0.161741863668409 -0.294 0.0244368460996164 -0.16764258046395 0.884535774898112 0.234873430836252 0.28224740795497 1.42253187524949 1.37996028671822 1.273 1.42201985664089 1.332 -0.0937807373353229 0.0597961264016312 1.33468160159459
-0.149025788201047 -0.294 0.0459563584289973 -0.150035706739911 0.883342420123483 0.236027659224828 0.289016272742212 1.42065380871892 1.37800396741555 1.273 1.42299801629223 1.332 -0.0784848587245498 0.0558670520231218 1.33500048484953
-0.129813238204083 -0.290989624344671 0.0762593913832182 -0.135771735582768 0.881027420442268 0.235117627955374 0.296659620647256 1.41877905553234 1.37998962434467 1.27203112696599 1.41998962434467 1.33201037565533 -0.0630231478714109 0.0539040247678014 1.33625326679214
-0.111579010356954 -0.289939858622422 0.101400942517187 -0.113739387363829 0.877843620450476 0.231901898865759 0.303232441185854 1.41384482327803 1.37902004712586 1.27495990574828 1.41895990574828 1.33295990574828 -0.0454818873403029 0.0508132530120497 1.338541256028
-0.0909968587912872 -0.286998743516515 0.121003350622627 -0.100994555238231 0.874109074390499 0.225641765359297 0.299928923612481 1.41016909533189 1.38000020941391 1.27299937175826 1.41699916234434 1.33100041882783 -0.0273433534229939 0.0477441860465131 1.33990636649821
-0.0756560432931394 -0.280952557695605 0.137320235554663 -0.0748102307824217 0.869579222219239 0.234070355817283 0.294657398759217 1.40580504841659 1.3810118605761 1.2700237211522 1.41294069711951 1.33304744230439 -0.00793148816724276 0.0438617886178884 1.34216814837788
-0.0465180388816093 -0.27693427802931 0.164219073235632 -0.0582332436752875 0.860295669837563 0.234074806577902 0.283553698178443 1.40191804054331 1.38202190732356 1.27197809267644 1.40797809267644 1.33713144394138 0.0133841429356185 0.0398039215686277 1.34459811769702
-0.0250076791984067 -0.274001047163419 0.17399650945527 -0.0240122169065561 0.857870865655093 0.232950401412644 0.281040897069996 1.39558226187299 1.38299965094553 1.27100034905447 1.40700034905447 1.34299790567316 0.034959638483173 0.035852941176474 1.34792513171107
0.00729192497725704 -0.263939182296405 0.206145962488629 0.00223110727366182 0.847444821470712 0.236463405791401 0.273258426587351 1.38858832300091 1.37295134583712 1.27001216354072 1.39902432708144 1.34503649062216 0.0584389646191533 0.0309578059071752 1.35223764986389
0.0317080948405555 -0.258678138708838 0.218429148388215 0.0216437225823231 0.845410514135511 0.236688716767608 0.269003696574021 1.38767862335494 1.36906437225823 1.27108582967764 1.40095708516118 1.34808582967764 0.0835885738705883 0.0268296703296716 1.35689491450895
0.0639631324919656 -0.244016757958197 0.237977656055737 0.0509664840836051 0.845889452573366 0.234352670101339 0.265983452139389 1.38943798904502 1.37199664840836 1.27499553121115 1.39900223439443 1.35199553121115 0.107319312182222 0.024082417582418 1.36186587786768
0.0914271460419842 -0.227276306322543 0.245126989363833 0.0763809680914995 0.847569569556125 0.229589939702974 0.264970577224381 1.39063928259354 1.37990764409903 1.27801800751473 1.39997691102476 1.35903463346286 0.135748661470358 0.0284022988505732 1.36787541162698
0.128494828195999 -0.200168688630721 0.2561979312784 0.109574000707359 0.852686626227386 0.236798305404694 0.264824048034384 1.39916909589792 1.37198020687216 1.28098020687216 1.39798020687216 1.36217813815056 0.161544670909408 0.0343654618473778 1.37405618753319
0.152950111222627 -0.159083813145986 0.265980044489051 0.137942129018248 0.85350832373708 0.259942785261094 0.25513975595584 1.40060706653989 1.37100199555109 1.2800019955511 1.3970019955511 1.37098204004015 0.188531329838469 0.0483669724770555 1.38055976495549
0.191230625955031 -0.127469560303428 0.270034593893255 0.164345938932547 0.860790447648712 0.267475865893909 0.257945899587699 1.41173532302281 1.3679769374045 1.26191928091574 1.39898846870225 1.36601153129775 0.214866090654766 0.060549439347594 1.38798099973112
0.211751186458875 -0.0807766391955459 0.273257549643043 0.194772648929129 0.857585650367694 0.286276825963607 0.255902106344361 1.40983033220849 1.36597853752975 1.25515023729177 1.39804292494051 1.36702146247025 0.240204846612166 0.0715302144249489 1.39239869808019
0.246003302263325 -0.0169571088707323 0.285000777003135 0.230002719510974 0.86605054778721 0.30228824217377 0.256909832944326 1.41941960178589 1.36499980574922 1.24980906436607 1.40000019425078 1.36800019425078 0.264602970121795 0.0792456140350859 1.39564378835463
0.263297165837421 0.0439313994386462 0.289047546533987 0.244368485638402 0.868902450509446 0.306473689212777 0.25604881133665 1.41743145389518 1.36390490693203 1.24506958094932 1.40102377326699 1.36904754653399 0.290930266802281 0.0850173724212809 1.3970200402139
0.288408021377733 0.0785712299288259 0.293102005344433 0.275469224584393 0.871593471657956 0.295368254286184 0.255958772459621 1.42248879331709 1.35610200534443 1.24612240641332 1.40304080213777 1.37293879679334 0.319070990357368 0.0856184738955833 1.39621545079107
0.307992420837409 0.105989389172373 0.297998105209352 0.297991283963021 0.871280121266601 0.282804862032802 0.256379837048004 1.42003095118491 1.36099810520935 1.25199772625122 1.40499924208374 1.37000113687439 0.345959847537279 0.0812563380281702 1.39357304248498
0.330195890732561 0.226762942853133 0.298020620077112 0.324226820848229 0.877857940204486 0.308344219004417 0.25561608071055 1.42626536269485 1.36194844980722 1.25114434053978 1.40497937992289 1.36501031003856 0.370553021219235 0.0738172043010782 1.39016737562517
0.349217693852231 0.301207211362369 0.300217693852231 0.346474968404867 0.880559196639697 0.298029500259856 0.253006322949286 1.42865646122955 1.35696041929959 1.265 1.4029802096498 1.36605937105061 0.397992216216715 0.0689113384484229 1.38527025320496
0.35999408376194 0.360967191770757 0.31099408376194 0.369987091844232 0.881509478295371 0.29008436188097 0.237478524761205 1.42650118324761 1.35500107567965 1.265 1.40200053783982 1.36899838648053 0.420238980608991 0.0680588235294122 1.38052156545831
0.380251491109522 0.43168588484415 0.319168590941494 0.392251491109522 0.881499433403918 0.29185542240868 0.228322709437563 1.42828565108803 1.34909145131255 1.24305715707035 1.40347489790384 1.36901143141407 0.448193860652756 0.0679862869198317 1.37657446072417
0.402377044305112 0.492587554968894 0.323130461841074 0.414754088610225 0.883192898884122 0.269026576522813 0.228976826568954 1.42610617869395 1.35703968887422 1.24798015556289 1.4066698069529 1.37007937774845 0.475620526210273 0.0669339430894313 1.3728170850091
0.420961641391615 0.570838490069956 0.325014348780045 0.451923282783229 0.883828687731818 0.228932753650406 0.236246213178592 1.42246751021175 1.35899596225175 1.24700201887413 1.41043182118866 1.3739919245035 0.50213470253448 0.0657589285714306 1.36927721532583
0.44422449638648 0.662653080397034 0.326954904077772 0.469326540198517 0.880641936777372 0.233713873848323 0.246936206289693 1.42450234436546 1.3630102043812 1.24014286133685 1.41360749681275 1.3699897956188 0.529095178686326 0.0626910052910061 1.3668082727505
0.466477290294905 0.727084750670238 0.331086780053619 0.501542375335119 0.87399335572118 0.22173621810831 0.257852142925469 1.41595791167399 1.36384813490617 1.25413017008043 1.41504339002681 1.3689783049866 0.557130088133326 0.0581680594243324 1.3651873986006
0.488005271564525 0.776008095616949 0.335001882701616 0.526006777725818 0.871887386810157 0.233291447797543 0.263359583922943 1.41405611033846 1.35699943518952 1.26000112962097 1.41700320059275 1.36799962345968 0.581535782358636 0.0516851851851905 1.36377510274348
0.516321458288694 0.819234911826353 0.345778918161067 0.551339196173521 0.858084059044203 0.240956014266151 0.261369951652149 1.41529088056879 1.35390108975732 1.26602472756067 1.43440800475104 1.36534801512202 0.6102500302179 0.0454380081300871 1.36306037573273
0.542663961569126 0.839028069526388 0.408128508690799 0.581142769576761 0.863912828271408 0.239014726624143 0.278972769716154 1.41621976901934 1.34608567246053 1.2683855260724 1.4669357456546 1.36148322727684 0.637911689387349 0.0383282828282844 1.36046938612143
0.572937606018791 0.88590338996458 0.413987923745572 0.613911097007066 0.85993819172592 0.237862374996704 0.280466920555121 1.41567092688143 1.34999194916371 1.28596377123672 1.46400603812721 1.3569612604261 0.667033685364468 0.031507042253521 1.35794162840317
0.598361874665257 0.909072374933051 0.475341196112956 0.648137777535961 0.856254138810923 0.242471612187617 0.260086678432931 1.41247250534641 1.3409793214477 1.2820827142092 1.41667948243934 1.35233811507177 0.694508574564914 0.0268709677419366 1.35551833687742
0.633866421513366 0.916531667746838 0.508610433338962 0.682316410234975 0.849917509193249 0.237939441560057 0.256245610497442 1.40545265560561 1.33866524623347 1.29003938279606 1.38592123440788 1.34816979171582 0.726432029938727 0.0238952380952379 1.35148320064168
0.676909867025101 0.942944691129039 0.53893649722223 0.714940594175635 0.848303379986559 0.242879655192654 0.271428207641581 1.39343952885036 1.32203482410394 1.2919959030466 1.38200819390681 1.34501229086021 0.75512075846805 0.0229404761904767 1.34533188757683
0.703531668546958 0.953104248734698 0.580156373102046 0.747364870571442 0.840418593839599 0.243133416572652 0.267706042770949 1.38527484876368 1.32501042487347 1.29098957512653 1.38501042487347 1.3408957512653 0.784134732419738 0.0223291139240508 1.33983786864405
0.754655104076992 0.96311910983218 0.595575697522205 0.782416884412631 0.859422063552417 0.240705287865744 0.293053104185488 1.40483474247167 1.32584118689043 1.28994044508391 1.38675436227048 1.33096029672261 0.815512500424864 0.0292530120481924 1.33405738979437
0.786950104224773 0.968990928040868 0.623956152197528 0.802968248143038 0.866918418132175 0.245402742432694 0.297642908751945 1.41049126067937 1.31801209594551 1.28700453597957 1.42394254425883 1.32900302398638 0.843598149051995 0.0422122905027797 1.32864374920882
0.817465044625274 0.97518601785011 0.673289361100171 0.835320364075189 0.871019756693791 0.25139663861691 0.273177440714004 1.41999017006679 1.31912401190007 1.28406200595004 1.38213434622508 1.32796899702498 0.870865332743393 0.0626126126126025 1.32444269728392
0.862494152406662 0.993064454661738 0.723854211458069 0.866451182632169 0.877651659003696 0.236541988181735 0.250828726756599 1.42675597765871 1.33091406045102 1.28997851511275 1.3372863245527 1.32493554533826 0.902308186547155 0.0786239316239302 1.32111417128657
0.885006515736491 0.995999498789501 0.7715692901858 0.887004510894494 0.875447667700477 0.228882318113747 0.237083966839229 1.42884846796657 1.32699933171933 1.28900016707017 1.31519154627675 1.32199916464917 0.926236552981306 0.0828974358974325 1.32150901783545
0.924367555870044 0.993088720382424 0.817504846546288 0.914430927571775 0.86165869547001 0.183444223445598 0.230414536473731 1.41985262451552 1.32301267434035 1.29001267434035 1.31141382456256 1.31702534868069 0.953993969707011 0.0817717622080696 1.32196704827518
0.953599642172613 0.999892921040605 0.862731129802457 0.948364068461944 0.874906650643558 0.224508329201196 0.229291811171938 1.4333878047467 1.3241070789594 1.29072159470557 1.32151697257548 1.31897858420812 0.981317142829053 0.0767097701149451 1.3225146696434
0.961000065005584 0.991999602249548 0.908318389217232 0.950001262251666 0.87718260901233 0.230301203221925 0.232187166445685 1.4293745963464 1.33449994725109 1.27099482125467 1.34106480348086 1.31349838875207 1.00629940769245 0.0738875739644984 1.32394272778257
0.98759991836037 0.994099916968899 0.955336874053538 0.971533306676712 0.885586919823161 0.245959709748356 0.237571977806805 1.43214674035447 1.34044171512467 1.26278309729005 1.36562113044403 1.31154163181527 1.03286172251575 0.0720446521287631 1.32635818496245
1.02115277891134 0.999531471277798 1.0048568335743 0.977655237574243 0.893430865658306 0.253844698181863 0.243917620767132 1.42735546485265 1.34386914969388 1.27098950957407 1.39074976663035 1.29807313142365 1.05880369215821 0.073 1.32877778913383
1.0434639897362 1.0069929795967 1.05794851704244 0.997986973802196 0.896901905867825 0.236301430717632 0.249695470838501 1.43216689976492 1.34150589943298 1.28099419876081 1.41201452520516 1.30099804607033 1.08467753957043 0.0729171428571425 1.33020716807903
1.04932584102208 1.00860153817587 1.13252784223507 1.04630836070021 0.894605228691621 0.236366394454323 0.25094050703165 1.43682166907625 1.3446016659746 1.28046953854724 1.42444100456959 1.31094653139748 1.10764372243632 0.071837719298244 1.33154398086413
1.09425659183136 1.03894078650046 1.24620400782405 1.09161187282862 0.883794279041248 0.191539221031721 0.247184410124658 1.4383905966543 1.36494078650046 1.28701973783318 1.42609868916591 1.31707895133272 1.1334036265168 0.0676556473829205 1.33304341023464
1.08750410392832 1.02100486130859 1.26746908098413 1.10048357864988 0.885223793667175 0.230279579745745 0.265504293447178 1.42135118466855 1.36300076745817 1.27849944093243 1.42899402055627 1.31249639911291 1.1555675234738 0.0648918918918934 1.33433051818068
1.11869510771449 1.0229633506798 1.33154497525796 1.12727274014153 0.89214474751056 0.234731967049363 0.272631264662923 1.43836187234709 1.36404708448133 1.27900993013602 1.42651068767367 1.31550993013602 1.18155646100148 0.0618908554572285 1.33575984826773
1.13574315663822 1.02766087037341 1.38172255307931 1.14925143957389 0.88892727726253 0.23662842749623 0.281331806073095 1.4341897861458 1.36383948505538 1.2814642323875 1.41862650457867 1.31897586205057 1.2071409437086 0.0589184505606532 1.33718655264669
1.16151588315622 1.03850266293237 1.42702065896444 1.17951212719866 0.884272024738865 0.229008969480625 0.298221633546545 1.43094054952774 1.35749902736832 1.27949892349648 1.4225 1.31800270306354 1.23465270621024 0.0547962382445163 1.33972229519613
1.19325644656975 1.04544922133713 1.47068412725831 1.20737625137562 0.87552363085747 0.223390929673752 0.299960534342659 1.42020940651327 1.35446944072653 1.27802835717484 1.42246438587918 1.32294966175686 1.26294954516781 0.0495768833849364 1.34340590082756
1.24023991579639 1.06715267368861 1.54245802106584 1.26152345264667 0.869332202103597 0.19076962947425 0.284894655154857 1.42731762189294 1.33995637894611 1.288 1.42593456841917 1.33708724210778 1.29274116572306 0.0443579545454575 1.34798759179525
1.24850657675032 1.06100187911406 1.53300305764753 1.27200195892178 0.867160853021654 0.226721656747166 0.300492495254296 1.41216646306935 1.35050001590198 1.277 1.41699765913286 1.32900082809426 1.32219670538729 0.038643750000004 1.35234301466986
1.27049097933892 1.06849339088344 1.55248641076003 1.29898147117429 0.863133014864451 0.229790471179532 0.293879635091122 1.41069187192629 1.35200531059259 1.27700512508916 1.41254742432644 1.33497875762965 1.35441879834929 0.0324085365853672 1.35817002678115
1.31436250808197 1.07963833515476 1.58654486226809 1.33463942653538 0.857522926519586 0.228164106135407 0.285780480719979 1.40729660098577 1.34971046828801 1.27797456927554 1.41002965783368 1.34153804398304 1.38693743290824 0.0267710233029393 1.36480291947182
1.3664067539253 1.09846790452871 1.61944675304494 1.37093751030681 0.853033136594154 0.234164598584039 0.275241502661007 1.40565320221224 1.36097778638158 1.27850000608603 1.40999896829551 1.34998531569827 1.42015663073041 0.025 1.37150981160833
1.42128797690045 1.123438673181 1.63976357941341 1.40879067306719 0.852393441612205 0.237641094345976 0.266046606956383 1.40514891194834 1.36946441561586 1.27651267010237 1.4105051220897 1.35791737409084 1.45296400881096 0.025712269272524 1.37883050323424
1.45655737958568 1.15021454977367 1.65447297586894 1.46175159645662 0.854568055893738 0.254243277808559 0.262410468113562 1.43144594458608 1.36711874781904 1.27546044229176 1.41496459525272 1.37311867312473 1.48828239049785 0.0344426523297507 1.3868009252001
1.49094779757825 1.19643251296802 1.66248810636286 1.47695317432855 0.869245250417074 0.256038335688923 0.262654686861077 1.42425599984355 1.37149254070894 1.27699877571556 1.41699716858213 1.36799622197269 1.51620365523585 0.0438906249999963 1.3934870250736
1.48657039628127 1.23035900565455 1.66848109040923 1.47750595572346 0.879547801169101 0.265834358241515 0.261027401633418 1.41764796713773 1.36587111888438 1.27159064814144 1.41798453250934 1.36189259907032 1.54919700643402 0.0633779128672783 1.39922838482984
1.52753926483381 1.29545690062676 1.67305297457643 1.5046965890369 0.891604588810912 0.291145118477528 0.261199672438433 1.42848897273805 1.36698876255692 1.26702468272628 1.41949889607994 1.36496628767077 1.5793698040579 0.0790415458937179 1.40458039285919
1.55200388450426 1.3745028551505 1.68050084077809 1.5550010070937 0.894810355360205 0.31188571361665 0.25273904590049 1.43381022443802 1.36400057548211 1.2665010632989 1.4200000809503 1.371 1.6084323747017 0.0893365384615361 1.40777627165804
1.5784290835749 1.39845813977707 1.68695153833166 1.56185198463053 0.89722777171963 0.278575423787682 0.244298059640651 1.43533701371766 1.36791541978887 1.27384559812643 1.42098282602819 1.371 1.6389462558461 0.0936412429378534 1.40816018507686
1.60473686915514 1.42620013281459 1.69155931945009 1.59664578540116 0.868969443929341 0.204811776064863 0.256149100427805 1.41841336274509 1.36107084291977 1.27404231024643 1.42047469895723 1.37495951833156 1.66638824810839 0.0905260416666693 1.40752932381656
1.637963639996 1.52776660025782 1.69848771763193 1.64695537928015 0.898796780178168 0.224744195300598 0.258570392923438 1.45024934843371 1.36899118545358 1.27599551154342 1.41900165272745 1.38499720486256 1.69524733873204 0.0834985673352435 1.40490737687773
1.65558382866417 1.6042090924187 1.70252417450087 1.66947343278451 0.90085214029638 0.241512925204928 0.253835580428584 1.45140766383933 1.369 1.27805531732762 1.41961155435106 1.38548813857909 1.72128856371259 0.078936819172114 1.40251120140165
1.68467764168636 1.65616631470609 1.69492218937257 1.68451090462757 0.893878922207823 0.240642853628123 0.256378580286652 1.43038104265762 1.36801111580392 1.27594442098041 1.418 1.375 1.75001269510073 0.0774771241830082 1.40084981687267
1.70598631361969 1.70996545818303 1.69999674133802 1.70098957228167 0.900575581254358 0.228867390645367 0.243048655006214 1.43974382809421 1.36600130346479 1.27999739307042 1.41300325866198 1.37200195519719 1.77445059673195 0.0737915407854994 1.39923628913034
1.75633918746012 1.76672946169295 1.71709297246567 1.75583669689021 0.898945841040027 0.189501490715098 0.220693841093093 1.45394271309569 1.36996838653563 1.30640854251224 1.36994834863018 1.37995743361919 1.80076211739147 0.071 1.39556746731508
1.7860482287092 1.87084449353413 1.72598058680853 1.79353290594003 0.882313613992944 0.229995130860268 0.226822230310626 1.43877046372096 1.36346263851432 1.26447775748108 1.3655047429782 1.3824305889326 1.82788701703503 0.0708444444444461 1.39100587012576
1.81397536063815 1.94801725706571 1.7250021486502 1.81697349357516 0.901462438050587 0.259803722595604 0.227438646350377 1.44888493516695 1.36200966892588 1.26499926041147 1.39094413509491 1.37450202538544 1.8552131218594 0.0686647398843952 1.38642591236337
1.8156136882581 2.01649767655929 1.73060998849569 1.82137760886028 0.907263138144512 0.274575927372074 0.228824786780664 1.43854814956129 1.364 1.26206438529032 1.4127841351964 1.36802146176344 1.88249560147216 0.0647857923497308 1.38202676127914
1.85753142108278 2.07831944490595 1.74452589089025 1.8506764574143 0.90513354051227 0.284669772388045 0.235109809016825 1.43473351089946 1.36795537343646 1.262 1.42602760729822 1.36008925312709 1.91373855019135 0.0606288088642655 1.37719068637276
1.88403492363389 2.13705456817795 1.76363578827929 1.88203492363389 0.89942455409584 0.285355489558702 0.245476066621536 1.4314212909188 1.37199781727288 1.27098908636441 1.43282224538849 1.36598908636441 1.94178330563745 0.0576741214057507 1.37299991121513
1.91532850238807 2.18595078498136 1.78482561310821 1.91332850238807 0.894544711658861 0.290274448969125 0.259105913157475 1.42361745471698 1.37004196860075 1.26120984300373 1.43531574345533 1.35620984300373 1.97451933542986 0.0513333333333316 1.3680331328279
1.95461051807171 2.21967043836837 1.80498129782242 1.96152063762672 0.865640513571642 0.296755685548251 0.275181702187318 1.39298729125471 1.38287017269057 1.25505992029666 1.43565579548685 1.35104993358055 2.00467101479486 0.0453864306784661 1.36159167384125
1.97599306682982 2.24999009547118 1.82098877486733 1.99897217255751 0.864380320246432 0.311315212811069 0.292885787273741 1.38916160110074 1.36700528241537 1.25699933969808 1.43599009547118 1.34289841960652 2.0372795737822 0.0393033033033074 1.3552350366851
2.01318562873193 2.26761424518881 1.83274283012587 2.02294988968064 0.86952727387184 0.30767972266098 0.309985603524915 1.39902812480079 1.35525716987413 1.257 1.43795713835431 1.33627860069697 2.07073785103462 0.0312430107526918 1.34854414892765
2.0565685724972 2.32244817412433 1.84883946883617 2.04874917005651 0.861967757282481 0.265981795632966 0.319111306531983 1.39596280855661 1.34807023238418 1.25996990040678 1.44195986720904 1.336 2.10671307870878 0.023084057971014 1.33946150878769
2.09496158165412 2.33498786789077 1.87896966972694 2.0969514715631 0.856285671761063 0.264171405302652 0.317431789486111 1.38979620759589 1.3499979779818 1.2619979779818 1.4439979779818 1.33100505504551 2.13899019514783 0.0175104477611948 1.33041789368162
2.12628443369364 2.35553040961145 1.93570303606972 2.12632915658779 0.860278541681468 0.26164769253345 0.314829481449216 1.39197013397303 1.34120125302366 1.26102236144707 1.42738014460026 1.32611180723537 2.17274584182512 0.0160701754385909 1.32210098650186
2.16457736757832 2.37281092760083 1.94392214665916 2.17644390470831 0.847969468699155 0.248368699880997 0.317489414758957 1.38116211852605 1.33902224381167 1.26001112190583 1.41711121905834 1.30523356002251 2.20501162713386 0.0329331337325327 1.31426814859339
2.2119544228613 2.38398933301009 1.9819631503985 2.19897866602018 0.874464147095366 0.238369561501864 0.337660450316676 1.40498675565926 1.33800096972636 1.26 1.41200484863178 1.30699806054729 2.23738581935692 0.0475714285714227 1.30613950552076
2.22567735601304 2.38693086200279 2.03040373409087 2.23123948203074 0.88047872802571 0.245325682026641 0.350597957222555 1.42038725597466 1.32920741399162 1.25804609199814 1.40892169625666 1.30113827599441 2.26567521354378 0.0709013091641424 1.30001125741006
2.27749007355055 2.38997058116638 2.07789180915042 2.25675484305315 0.891640856127261 0.247807053309775 0.351604607703391 1.42761204249433 1.3329607748885 1.25700980627787 1.40740848266075 1.301 2.29362950225686 0.0854578754578721 1.2956081580041
2.30597127544644 2.40898050833865 2.12566492197819 2.29795793904657 0.893278430408323 0.216821843219377 0.344161868923483 1.43382369085699 1.33200102587691 1.25999692236926 1.40713706722838 1.29500615526148 2.31952698477623 0.0889278688524603 1.29238467911259
2.3411799997663 2.40802277778427 2.17496061897521 2.31754444431461 0.888501383365077 0.232200794342072 0.331751208047128 1.42892434447703 1.332 1.25706833335281 1.40777930934389 1.29109111113708 2.35086190928086 0.0864040404040424 1.29000954573663
2.36874669486156 2.408 2.22701644654252 2.35366225981541 0.877087044875171 0.232926528781436 0.317854092238624 1.41661548837979 1.32803752668718 1.257 1.4090070683916 1.291 2.37905521420227 0.0811163708086782 1.29047476885081
2.40001337184581 2.41499788865592 2.28306995108115 2.38101266806445 0.897693385188335 0.23188213949533 0.305951988662268 1.4322728995792 1.33300211134408 1.25800070378136 1.41049220375586 1.28699929621864 2.40657776543404 0.0744328358208937 1.29104237200817
2.41858537992032 2.41206546632837 2.34435867899213 2.39860720202977 0.902395035653512 0.234853660787251 0.299526364482359 1.43630009290904 1.33593453367163 1.25897817789054 1.41190657482099 1.28602182210946 2.43343054125155 0.0693229813664587 1.29237216265268
2.4565767938444 2.42188862995905 2.41212017667651 2.42965475287306 0.901610023303685 0.219394850964289 0.302058686863194 1.43755685833517 1.34391090396724 1.26592204097134 1.41292204097134 1.28402227400819 2.46033943222025 0.0638626320845344 1.29281619140668
2.47498058293613 2.42399784254846 2.47792988282493 2.46296440204958 0.904746602013824 0.223615253606611 0.301520571724658 1.4382792341047 1.344 1.26100539362885 1.41200107872577 1.28799568509692 2.48727803155648 0.063 1.29336406791788
2.50235793485064 2.42888534550904 2.52489931688681 2.49035793485064 0.906870239950924 0.222330268785613 0.247175416557414 1.43832885345509 1.35279362191628 1.26295413820362 1.40613758538915 1.28702293089819 2.51473420856914 0.0627581493165099 1.29471390614516
2.52673219276214 2.43295536546036 2.60906267466751 2.51583356671149 0.89463859024559 0.22628503070131 0.194341811224241 1.43769297125737 1.35794420682545 1.25805579317455 1.40204463453964 1.28346048667223 2.54263491759358 0.061 1.2951743010785
2.54398140421367 2.433 2.68691577202663 2.54295952681799 0.900243710248742 0.225830546934892 0.234425468561092 1.43711053802637 1.34701203256762 1.258 1.39800437547914 1.28199781226043 2.56825372729785 0.061 1.29559704195494
2.56455336441299 2.43789365819357 2.76040487290353 2.5713832175227 0.899457227372642 0.219840162371072 0.208621697421572 1.43520168598812 1.33819141525158 1.25897873163871 1.38821268361286 1.28395746327743 2.59596879746369 0.0607401315789498 1.29614100822543
2.59268164326108 2.45974986256228 2.82626095757037 2.59671575291168 0.887121668748818 0.199423310010092 0.242998188315953 1.42786390974047 1.33701136988353 1.27086356139761 1.38107958918473 1.284 2.62704718985671 0.0573638095238111 1.29772640952652
2.63995469549956 2.46199807214892 2.87894987587185 2.63296529868051 0.886460501241282 0.173854445151727 0.246197301008484 1.42816962406904 1.35598168541472 1.27699421644675 1.37600481962771 1.28699710822338 2.6551891928178 0.0532687500000026 1.29939752773607
2.66052073252741 2.4678630664364 2.90831533218201 2.66231533218201 0.884906287394353 0.200653528946543 0.272075666539325 1.42249259733408 1.3550228222606 1.26429668938779 1.371114111303 1.2889543554788 2.68725234361443 0.0470818713450336 1.30302046837087
2.68473229494602 2.471955382491 2.96239766362855 2.69464305992803 0.858250275835548 0.202209514885386 0.258440623032388 1.40250397989516 1.34412269814974 1.2659776912455 1.36210038939524 1.28207808064074 2.71832457504819 0.0411461824953494 1.30668443145659
2.71297301646468 2.47899325411617 2.98198168974389 2.72597012537161 0.865033167383379 0.206495875373887 0.255802389970271 1.41027229041848 1.33500867327921 1.266 1.35700481848845 1.28699518151155 2.74920928345209 0.0346380952380994 1.31182609662669
2.75013188243888 2.49463447681637 3.01717757283684 2.76313188243888 0.857486593388091 0.233215412259974 0.246702688802474 1.40504245026652 1.33011422599488 1.26013707119386 1.34234267798465 1.29188577400512 2.78429037762282 0.0285259259259281 1.31675689158834
2.79351918776153 2.522686912961 3.04173163968086 2.79761982288121 0.855579567939938 0.199636774309967 0.239311178996541 1.40287314607753 1.33296645496011 1.27680991144061 1.33903354503989 1.29892172824025 2.82071228187698 0.0245145348837198 1.3227369662152
2.83895159193593 2.52899354559146 3.10992685003651 2.83196342501826 0.852703076601405 0.237658637998588 0.174709481707964 1.40110188253583 1.32900430293903 1.2560225904299 1.339 1.30299569706097 2.85452647009354 0.0216075581395343 1.32910968557235
2.86734715017881 2.54561729493241 3.1168424155604 2.87012202955082 0.854850473461841 0.239870023220585 0.173144443456083 1.40537162228557 1.3299774879372 1.256 1.339 1.3108199034976 2.88866098534503 0.0202342047930287 1.33556206623599
2.90458875781498 2.59346649662484 3.12688885346351 2.89868878969783 0.844605703544487 0.208760222736483 0.170608120073732 1.39878513505867 1.32505557326825 1.25006668792189 1.33801111465365 1.31001111465365 2.92504935765748 0.0318031189083838 1.34239172246341
2.94200872996084 2.63800763871573 3.13800409216914 2.93900872996084 0.858483914841813 0.231086612945335 0.167425675941272 1.41647325736664 1.328 1.24499481658575 1.33699809032107 1.322 2.95869108801825 0.0433026706231478 1.347517723895
2.97329891217821 2.66538654815594 3.15267136508354 2.97029891217821 0.872515605929918 0.254788925974997 0.151927257561728 1.4281484066065 1.328 1.22641627089419 1.33015336296102 1.322 2.99025078120649 0.0628862745098018 1.350857266097
3.00365704283433 2.72630265376315 3.16090854475582 3.00065704283434 0.877001757358696 0.273974279942797 0.158272605999615 1.43278935665854 1.33294284047239 1.21809145524418 1.33098856809448 1.32397713618896 3.02154502760107 0.0748968968968969 1.35321184069651
3.0369486123019 2.77592369705434 3.161 3.0339486123019 0.880844082628704 0.283535424580176 0.157531276906438 1.4383813575235 1.33399844279703 1.21500467160892 1.331 1.32799377118811 3.0520890985395 0.081 1.35446601520039
3.06539805535864 2.85336021977008 3.17177167617052 3.06239805535864 0.886343554846964 0.250206766035806 0.141303938714047 1.44212091692815 1.33595848657646 1.21695848657646 1.32218681040594 1.32995848657646 3.07971059039327 0.0809234972677599 1.35396698304969
3.08684373152134 2.94887022988696 3.17097014961362 3.08332638776803 0.87164571690936 0.232531095626731 0.190783667529601 1.4214839596956 1.33100283239259 1.20712863598824 1.34249716760741 1.3310106766043 3.10971193212895 0.0793885601577939 1.35323265639616
3.12302356393455 3.04687651164967 3.17200310623594 3.11052954095687 0.885558488675169 0.235181413870449 0.203196269476761 1.42613667347076 1.33950470916732 1.19294129960822 1.34549992754946 1.33599779936638 3.13637692077301 0.076 1.35183866487929
3.14947943552852 3.13592993778397 3.17592058506632 3.14189265583792 0.889677846375863 0.241377472348074 0.206251055674642 1.42902274973613 1.34391790180598 1.18982240822091 1.34598732555846 1.33501136122939 3.16297722346654 0.0757420634920649 1.35128796447428
3.16933380650886 3.20458138101563 3.18392601330998 3.16926643187225 0.891758503333139 0.234339022640722 0.164740455684361 1.43013003369263 1.34350099920086 1.21319789261079 1.32468983527847 1.33103605786958 3.18892876231447 0.0738733125649016 1.35084504545364
3.19651203369784 3.26201771573334 3.19366618992259 3.19801017571264 0.890562961793273 0.218453950608535 0.128689528832365 1.42852345739819 1.34300028258501 1.24799468528 1.30778151649098 1.333499734264 3.21565129357783 0.0728454810495634 1.35113145906459
3.22496604519716 3.36043845652057 3.20176519698923 3.22254202480198 0.884961171027378 0.240401775804087 0.110384793770995 1.42648142448167 1.34201020828854 1.21846846304383 1.30114468404622 1.33202342315219 3.24118118026904 0.0717381671701929 1.35057620221867
3.25028798831808 3.43741986721611 3.20496120157259 3.2547329862554 0.876956681314362 0.242109542343238 0.103715199452572 1.42038431200932 1.34200392194988 1.2170076333261 1.30085815912958 1.33497866880164 3.26844158698048 0.0691595092024523 1.35001672863333
3.28751046833131 3.4920286720396 3.19999237073531 3.27801861190693 0.882322405207734 0.261711200129658 0.102569694829413 1.42545521788207 1.34849473146731 1.22700491520679 1.30300076292647 1.33449994372534 3.29607336723386 0.0632136498516315 1.34961265065591
3.30367416565168 3.56078656077532 3.19021126216373 3.30987974694823 0.886987662982405 0.264589208901024 0.102178450486549 1.42645452829861 1.33671180952311 1.2387919818472 1.30397887378363 1.33351354347576 3.3240841435322 0.0583909465020584 1.34992257772746
3.33423531795808 3.60962904354687 3.19297120809994 3.3387563815987 0.884419934822973 0.271248529792129 0.102140287919001 1.41991374717773 1.33947961878255 1.23304636955664 1.30300959730002 1.33250772825944 3.3536126814231 0.0541497584541071 1.34939191028488
3.36705274182133 3.64591605676623 3.193004550766 3.36809668546595 0.876971760407865 0.273804416931267 0.101528268741816 1.41431291005133 1.34202952330137 1.24367774660618 1.3030027304596 1.3310004550766 3.3817590145761 0.0490518731988498 1.34875536338238
3.39692044490014 3.69316568244169 3.20279114430754 3.39792044490014 0.871801819694302 0.28224875775326 0.119310509206791 1.4114678839792 1.34396293005926 1.2528402370633 1.30887468658452 1.33296136299334 3.41090839486997 0.0422569002123147 1.34729467772967
3.42972679426921 3.7098494963222 3.23221984982232 3.43271013994417 0.860930344845524 0.279689178249683 0.196132562089318 1.40234178051186 1.33954004518026 1.25248187541843 1.3501058815411 1.32804163581259 3.44273708802984 0.0351971544715443 1.34538959607858
3.46644013301463 3.74495890629485 3.27089024053245 3.46356505684673 0.859294012430704 0.278568165417479 0.264586186758074 1.40151678392432 1.35479564542946 1.25937844650716 1.39917680399339 1.32898724302063 3.47395868261771 0.0303371428571435 1.34188366151604
3.49489572634397 3.76853450474341 3.2975152232474 3.50219903456351 0.855986291417603 0.26386490127737 0.264345745502253 1.39444079228267 1.34860853802673 1.26390831389085 1.4216049967201 1.32703046439722 3.50418608856425 0.0263480546792858 1.33839281848616
3.53864377775568 3.81065236065073 3.29005940315937 3.53225454714411 0.847254454389612 0.245155012788592 0.261104206787445 1.39020269978902 1.34106420778633 1.27937213039209 1.41108167934414 1.32452282214951 3.53822127916868 0.0211785375118719 1.33378421875113
3.58052742029098 3.82101714496854 3.30201690570752 3.57252405144779 0.846437213796924 0.242638766918968 0.26152398512722 1.38969625816573 1.35849290791038 1.27800017488024 1.36700934262784 1.3239978814215 3.56915314604113 0.0165015576324001 1.32936775970602
3.6143215751601 3.84207685537076 3.33933634834918 3.60634275627611 0.849278545744361 0.23369795586695 0.248246120271553 1.39086948863951 1.34967659667715 1.27652090149669 1.38763324514034 1.32056465599594 3.6032657160694 0.0146589817483116 1.3237725839436
3.65714512151099 3.85191822787085 3.37969335374016 3.64318962784289 0.854990095516243 0.226374215644046 0.256891387899361 1.39719745816832 1.3440496168961 1.2784824317764 1.39693100459154 1.31752821559425 3.63604634336278 0.0247160493827136 1.31862091980111
3.68803639945436 3.86801106123007 3.42705676035656 3.67652558847833 0.862145012789263 0.206056436106376 0.274314208334868 1.40859539625345 1.33849752498745 1.28150094596051 1.40086430939296 1.31499554047249 3.66863042840311 0.0334883720930146 1.31419648887502
3.723818567824 3.87734279635556 3.48229290877209 3.70346328321275 0.866669209691207 0.205515884521119 0.292451795923656 1.41441240765477 1.33459390055447 1.28151201098204 1.40756423004098 1.31058436867642 3.69889348995362 0.0568211382113728 1.31079818988169
3.75969566605 3.8775 3.54335420305174 3.74366988925754 0.868307994123353 0.209297340792687 0.309123121320919 1.42111501941227 1.33350404109761 1.2815 1.41599333454213 1.3105 3.73041923492677 0.0719333333333329 1.30777320421785
3.79102482911736 3.88050198699196 3.60819304726047 3.76802008337149 0.871435051243965 0.211659269890296 0.322147155181848 1.42520123096109 1.34301651983802 1.27949972084499 1.42511419090294 1.31299732329189 3.76132137246314 0.0781691842900299 1.30828312629684
3.82630081353532 3.88993092620406 3.67476184546328 3.79987971079754 0.872497272959635 0.20504979593472 0.329342868161637 1.4285391830967 1.3596473717568 1.27996546310203 1.43388936712993 1.30661778222563 3.79035473677898 0.0786464646464648 1.30911579487389
3.84634306243928 3.89 3.74101300172514 3.82429850362569 0.871177785352027 0.202330239347142 0.328529230915478 1.42768383338988 1.35950964166526 1.28 1.44128143122962 1.30898090627628 3.81860029745455 0.0759181286549697 1.31140890549649
3.86901746558822 3.897 3.80489892011104 3.84752070288855 0.86938004427685 0.193784615987599 0.317525214098566 1.42704195548502 1.358000825136 1.288 1.44625295120855 1.30850103969651 3.84660160270339 0.0703456790123455 1.31301796511703
3.89055065057889 3.897 3.86437200468595 3.87336054120841 0.878409928154125 0.18096553884406 0.294149788366092 1.41809607806947 1.37293086931983 1.288 1.44776649507323 1.31203456534009 3.8727981797976 0.0663093259464469 1.3156413831415
3.90687693190297 3.89799230824394 3.91738465951486 3.89880770609839 0.878489615412197 0.168207146879092 0.256221924373249 1.41636384516092 1.38093846595149 1.29196923297574 1.4447846308302 1.31299230824394 3.89729737368032 0.0627665544332212 1.31864472004383
3.93404150051648 3.90402075025824 3.971150910969 3.91406413716183 0.88131698178062 0.169200871563818 0.214700171923144 1.41834952840322 1.38500377277423 1.2959849089031 1.44202263664535 1.31400754554845 3.92504092906805 0.060600000000001 1.32018594644395
3.95562263232781 3.9148113161639 4.0496277539193 3.9474167954157 0.879747444921614 0.20605555893435 0.209589367526006 1.418104288269 1.38696569384798 1.28813722460807 1.45379416308789 1.31793138769597 3.94804976727565 0.0586935817805389 1.32167218852391
3.98279323823061 3.91896936862676 4.12244863528163 3.96784684313379 0.877933784117959 0.199287204089531 0.212774729117075 1.41689926599041 1.39096936862676 1.28998468431338 1.454 1.32097702647007 3.97398571028597 0.0564662756598263 1.32414983948057
4.00824065759278 3.919 4.19580958920994 3.99906542472957 0.878298609863892 0.197938843284677 0.228332712364787 1.41857918246967 1.391 1.29 1.44332126024921 1.3229415890456 4.0004657214289 0.0536677115987473 1.32656353244886
4.03257357599835 3.92489339399959 4.25398724299607 4.03143143466446 0.874665918043589 0.203459435006277 0.260486815071111 1.41255980418043 1.38903553533347 1.29491116166632 1.44889339399959 1.32103553533347 4.02785132632372 0.0510098039215698 1.32907949853546
4.06177904209431 3.92797714228562 4.31255808418862 4.05978666133244 0.868179296470683 0.203043962003826 0.251890401760295 1.40633693450686 1.38800761923813 1.29400761923813 1.44006857314315 1.32794666533311 4.05644580846012 0.0458868501529102 1.33189768239479
4.09301665458532 3.93800323839159 4.35401804246743 4.08301943034953 0.864716414637884 0.206521161194698 0.278203638873664 1.40577526269573 1.38700323839159 1.29299907474526 1.43499953737263 1.33300231313685 4.08577098702727 0.0398448275862123 1.33641014617223
4.12837670833044 3.94487880439759 4.39232476735797 4.12427282638551 0.857104180845531 0.208986542719706 0.264698062790458 1.39571729185268 1.39387880439759 1.29103462731498 1.43401731365749 1.33791343171256 4.1147091354814 0.0340094637223969 1.3411086559757
4.14090845367036 3.94896948455679 4.43567195898547 4.14980927847992 0.850182181407893 0.210280387635388 0.256977521610455 1.39148120204068 1.38903814430402 1.29298474227839 1.43201525772161 1.338 4.14489725218604 0.028215238095238 1.34779424465609
4.19501059704132 3.95800341840042 4.47700478576059 4.18401196440148 0.842758205339777 0.208951087051335 0.256637863499735 1.39008731997407 1.40799829079979 1.29699965815996 1.42599931631991 1.34300136736017 4.17476841695198 0.0245542857142855 1.35400221808711
4.22546186518743 3.96782640812498 4.49075697137497 4.21839242843742 0.837601135734387 0.212074797783743 0.250498494921889 1.38238609603002 1.40308679593751 1.2960173591875 1.424034718375 1.34693056324999 4.20754272285207 0.0215381263616552 1.36034520483364
4.26569567382706 3.99082501245056 4.52573371459868 4.26068045751841 0.833252638982048 0.224624213337067 0.246618910986429 1.37805218249279 1.39406847338891 1.29798478369135 1.42102282446297 1.35493913476541 4.24384400670702 0.0174404761904755 1.36755786458485
4.30601660170348 3.98901992204417 4.55101233269401 4.30001612736909 0.829361688630411 0.194715890201902 0.244346395058673 1.37948166491369 1.38599857699684 1.31299003897791 1.42200189733754 1.35400569201262 4.27742161320972 0.0148275862068966 1.37484177833691
4.34038865859401 4.03026639031281 4.57654586066984 4.33340612549132 0.832857817845562 0.227614858939981 0.236882748419586 1.38292869119043 1.38305240069194 1.29236680484359 1.42593013241074 1.36579039723223 4.31119898016868 0.0144210526315772 1.38120755825374
4.37771713035396 4.05680122673521 4.58593119386988 4.37071713035396 0.841345092883922 0.241854803072175 0.241036973057543 1.39187157612616 1.37506116100455 1.29299235487443 1.42996941949773 1.36897706462329 4.34671172847298 0.0199389233954387 1.38798956610077
4.41001432944164 4.10599507425444 4.60000313456536 4.39602149416246 0.846274052545214 0.239436127309311 0.221974912311712 1.39822397642006 1.3839991044099 1.2909991044099 1.428 1.37500626913072 4.37989080662073 0.0363372093023235 1.39466923267452
4.44143854356432 4.09519300064977 4.60687718140469 4.44315781534648 0.855161213101784 0.209013560011795 0.232747525715643 1.4069441958391 1.38203509102723 1.28903509102723 1.428 1.38875436280939 4.41305544896368 0.0486201550387537 1.40070366978421
4.48069876578264 4.08388603204332 4.61295365627425 4.4668223490513 0.859914238091631 0.172647861737544 0.234656637559076 1.40902501552868 1.38894593231996 1.29841916649851 1.42601544790858 1.39098455209142 4.44333411963598 0.0631416666666626 1.40511963156916
4.50401150536367 4.16406327950018 4.6240025167983 4.50700934810798 0.863282301072734 0.191779777319345 0.219378968112696 1.41197211411057 1.39399928091477 1.29999316869032 1.42500035954261 1.393 4.474887847882 0.0708126721763079 1.40906993916863
4.53544692522108 4.33695808871592 4.63087901489211 4.53255062674213 0.869569385044215 0.273138573337798 0.216559603894235 1.41774837250937 1.39203456717368 1.28132838814999 1.42598271641316 1.393 4.50378848980147 0.075 1.40954683418583
4.56278720877306 4.38762170448545 4.63496847537379 4.55879508992962 0.874561224709759 0.259162394361271 0.211112873491649 1.42175894824318 1.39894483190413 1.27603940578277 1.42500788115655 1.39696847537379 4.53578366438174 0.0739022988505772 1.40989181758047
4.59500475433479 4.46401901733917 4.642 4.59000530291188 0.876831093497002 0.246832978773606 0.211310868580395 1.42285054309132 1.39700073143612 1.28500073143612 1.425 1.395 4.56181986656711 0.0687065868263461 1.40921083177464
4.62056569407135 4.5662627762854 4.642 4.61851558184881 0.88271010963641 0.262847890631626 0.21598065564765 1.42577038889969 1.40093318370328 1.28893318370328 1.425 1.395 4.58909356573398 0.0671501035196692 1.40750368928304
4.64878779141291 4.61861347721636 4.65688631682834 4.64281810692535 0.883534467418979 0.150549672144076 0.173455361237285 1.42735825273893 1.40794694785323 1.28006820990299 1.42698484224378 1.39996210560945 4.61784641466387 0.0678180894308944 1.40506423832877
4.6790038364379 4.68501657341171 4.64101196968624 4.68000306915032 0.883409754467975 0.200226917038506 0.189619670066341 1.4249204941332 1.41800015345752 1.31999554973204 1.39699554973204 1.40299938616994 4.64493892672553 0.0666317280453262 1.40332241231162
4.7035963870577 4.79125639208927 4.61208024182867 4.69967710964616 0.881835831228307 0.180464343360431 0.224838547232109 1.42808801465303 1.41898385548231 1.29146819101307 1.3741852884883 1.39906457807077 4.67102211270362 0.0648513661202184 1.40100758244961
4.73278007958712 4.87239332299896 4.58547964723718 4.73175732919958 0.883606273932851 0.191642107669474 0.25607777396361 1.42479555626867 1.41800758346251 1.27710616847518 1.3678775179161 1.39701516692503 4.70019670984539 0.0635754082612877 1.39936138447108
4.7630114523839 4.96102527422654 4.56994399870896 4.76101224220348 0.881079893374357 0.187441891617892 0.278463705741852 1.42346937999163 1.41399684072168 1.278 1.3734388971453 1.39999802545105 4.72840578286481 0.0614478527607362 1.39788309677686
4.79149996954502 5.02389648451314 4.57420710904124 4.79146548468605 0.88081465545596 0.192147408762781 0.287122698047845 1.42192707061429 1.40613793943586 1.278 1.3862360853058 1.39508621214741 4.75821917515905 0.057979797979799 1.39633479290008
4.81879070782032 5.09644188752085 4.60700279103124 4.83069768907379 0.877168448233313 0.199245196455172 0.277181106362597 1.41455736156036 1.40897674531337 1.28593798750232 1.40163574152747 1.39400775156221 4.78831834002566 0.0530018832391738 1.39464037748119
4.85302262470099 5.18487442022994 4.67706485747617 4.86002941211129 0.873713265380672 0.190156978187281 0.243765286167116 1.40823601051106 1.414007541567 1.2928449249396 1.4150045249402 1.3929992458433 4.81820220495589 0.0478993710691835 1.39241753180831
4.88248187077816 5.26640932838687 4.76151469623074 4.89832643201161 0.864944229798366 0.172471605737172 0.198564982936036 1.40304136345278 1.42382729025939 1.29598434436619 1.42089637415563 1.39201727097406 4.85160444680504 0.0402551928783416 1.39050736913368
4.92269437642809 5.31441167462408 4.75704584353579 4.92877078232107 0.854022900393879 0.160309144384909 0.19750206295911 1.39582485943116 1.4259847188214 1.29593123469632 1.41603820294649 1.38803056235719 4.88452960944372 0.0316717948717997 1.38706662671357
4.95001571368277 5.31799928574169 4.73001642794108 4.963013928037 0.852794918052141 0.160418946468996 0.214274528781363 1.39169881433121 1.423 1.29500142851662 1.41199892861254 1.38199928574169 4.91866130677335 0.0244923076923127 1.38309588989568
4.99330409596377 5.31603163200165 4.77527246396212 5.00138317596788 0.838795061691718 0.157516657202429 0.199202301132616 1.38843250912273 1.423 1.29893673599671 1.40904744800247 1.38003163200165 4.95329290215011 0.0176532951289437 1.37738764970745
5.03170895939241 5.316 4.76309956652365 5.03077789006263 0.831147289045916 0.168445291865264 0.212842851102626 1.38363660984485 1.41903063585343 1.299 1.41396170518321 1.37503829481679 4.98673544240988 0.0124371257485047 1.37119635603243
5.06701358936485 5.33801304579025 4.80300190251108 5.07600733825702 0.832691157813885 0.196280447621861 0.215037349128508 1.38613079633678 1.41599755391433 1.29000353323486 1.40500706646972 1.36799891285081 5.020201930372 0.00942236024844637 1.36471318247659
5.11625041851004 5.38528040176964 4.80989505859141 5.10259522599542 0.836886135657056 0.125438497847751 0.241664626330231 1.38901607452469 1.40713492466819 1.30280510881261 1.43061021762522 1.3640599665192 5.05484822706497 0.0100019493177455 1.35791631113093
5.1437870691627 5.38699211367269 4.81396845469077 5.14665300159848 0.842902682036156 0.123189305866223 0.269571391007042 1.39439757155909 1.40402365898192 1.30696845469077 1.43298422734539 1.35705520429115 5.08747666340192 0.0233233532934188 1.35081378932606
5.19300440242473 5.39499937108218 4.85199874216436 5.17500586989964 0.855841580680117 0.124250085952102 0.30030950398167 1.40155252615324 1.39099979036073 1.30700041927855 1.43599140478981 1.35399979036073 5.12119558413348 0.0370000000000071 1.34492460375102
5.21941476108792 5.38202937028986 4.95969431553252 5.20293850113458 0.863266979679942 0.173538207196679 0.305876438877907 1.40962950461844 1.36701380186719 1.29846637860978 1.42117282569993 1.34157397842567 5.15276404518266 0.0559055876685928 1.34135093664478
5.24776849295292 5.38249509891667 5.03752799809035 5.23125435406348 0.866378309180026 0.168079995250378 0.265215407750715 1.41340512683772 1.36799128544022 1.29701470324999 1.4088932226594 1.34446515546562 5.18125980604141 0.0677168141592892 1.3385239716867
5.28449616472719 5.386 5.04000939028135 5.26699618054109 0.871054565272443 0.178557525731256 0.206534439388392 1.41534037027175 1.370500516411 1.297 1.42300078252345 1.33400219133803 5.20833652980066 0.0753722397476339 1.33778912642124
5.31183829886466 5.38751809380503 5.15293797676592 5.28843244071309 0.867390630330455 0.183318347271251 0.239986043479387 1.40936763658951 1.37489471382071 1.29500603126834 1.43739481286381 1.34343794994803 5.23718371450279 0.0761058358061335 1.33663715748254
5.33724702406425 5.38848571131758 5.21784972333796 5.3117733957763 0.875579299456918 0.188187740961113 0.231590240142331 1.41509346365853 1.37847756027142 1.29400546607126 1.43057796424903 1.33905437363333 5.26389987815099 0.0717202380952405 1.33729132869379
5.35801200763888 5.39200332596519 5.29499886399188 5.33601860793253 0.878233993042888 0.184110196562134 0.264672427959164 1.4194500915981 1.3725009864015 1.29450748342168 1.44099974181634 1.33800171461933 5.29065784817553 0.0661481481481486 1.33873267247498
5.38046237245809 5.39898843982186 5.39164099012548 5.36591635959732 0.879953631821601 0.181592193248926 0.291444675873062 1.42292690784836 1.37247421745098 1.2989224814641 1.44503433875672 1.33648849678481 5.31684338171686 0.0623108504398847 1.34018165694301
5.3998295688492 5.40842206946566 5.44642178866966 5.38780509976923 0.88196220226978 0.172840050762111 0.268769338189952 1.42446700846132 1.36853458118005 1.30892362649375 1.44796902439302 1.33550629342477 5.34163523906373 0.059573011077544 1.34136114046331
5.42350048934452 5.41449859666235 5.49199945076748 5.41499996872693 0.882129700660133 0.169266468685746 0.198106343839454 1.42428043519924 1.36849769697669 1.30749800818232 1.43100363001571 1.3339999915172 5.36771354894033 0.0577746913580251 1.34179146363993
5.44939481435431 5.41355179852633 5.55724822231645 5.44249409680416 0.865859841016523 0.170175115527681 0.20351426677692 1.43365173920078 1.36112648593299 1.30455233481336 1.43598855555984 1.33901744493779 5.39249115841159 0.0565488584474894 1.34220032371051
5.47081071572463 5.41498084276034 5.63086302920209 5.47272996695416 0.873676346889441 0.17770162923171 0.215743049281952 1.4217783985008 1.36247973970655 1.29953811954377 1.44443188761422 1.33705847730499 5.41540345453115 0.0548396624472583 1.34257840388888
5.4925004595214 5.41649948652546 5.69299743022432 5.4920015919738 0.874084469785348 0.175870798863411 0.236370153280301 1.42077485805698 1.36100013833075 1.30099948652546 1.44200116293949 1.33550051347454 5.44377107757214 0.0535928143712576 1.34304650345967
5.52434692218345 5.41805745186844 5.75464197696946 5.52733527109391 0.873234789558715 0.176031895054788 0.244912405144625 1.41847649912112 1.36497981148813 1.30148276443947 1.44597132763773 1.33498850962631 5.47192717301542 0.0513933933933937 1.34371334230221
5.54184015081441 5.42245244595796 5.80158890242667 5.55326611417402 0.869397037400526 0.179925293218545 0.268079345867996 1.4147121699606 1.36251771356632 1.29852683360291 1.4420410898737 1.33450646416834 5.50111804911775 0.0477430340557278 1.3452024557791
5.57649260683617 5.42749761405571 5.86498003837001 5.58949152545588 0.863301564694617 0.183033865635181 0.237850393673209 1.40802213913307 1.36699899706336 1.298 1.44000102254755 1.33949741421475 5.53091687742459 0.0416194690265476 1.34717514468962
5.60343921894363 5.431 5.9163512444824 5.61948103809883 0.845699097387616 0.184013846916982 0.225234967097474 1.41556870922168 1.36650506508803 1.2985 1.43643271496895 1.34794810380988 5.5610867081414 0.0356646153846142 1.3504282205865
5.63123064509464 5.431 5.94819083842514 5.6462774206 0.853646141434423 0.184393556225842 0.226677846301817 1.40071065046512 1.36451990333475 1.2985 1.43106751036964 1.34555076150971 5.59360522759737 0.0293194444444468 1.35324023450563
5.67600458201499 5.44900083707907 5.97900098555369 5.68950504711103 0.847214226871837 0.187090031790456 0.220244675375634 1.39268956145055 1.36450031390465 1.29800010463488 1.43300128025524 1.34850076476206 5.62566556231216 0.0223941176470591 1.35696711246178
5.69849120391173 5.45302738095243 5.98266847020868 5.71499904765617 0.843257298518026 0.187249970814264 0.247753791049764 1.39042897296488 1.36601630505769 1.29853964582226 1.44036375896918 1.35250161607514 5.65939827372492 0.0165527690700113 1.36150109856781
5.74553272395036 5.4623958703347 6.02704191957679 5.75856536533732 0.839835720489838 0.18897065625375 0.217995786869064 1.38980169299509 1.36846708336162 1.30195747485806 1.42764665480725 1.35844234897863 5.69467976020718 0.0152490310077519 1.36668363549273
5.78947909420962 5.47849124051809 6.02700712726092 5.79098800330262 0.842831908070152 0.191487643239704 0.246490440831381 1.3912938930961 1.36400340041735 1.29650266593025 1.43349375683726 1.36299778292546 5.72951981010062 0.016 1.37312057137816
5.8219210867424 5.50953968900449 6.04140320618783 5.83482040150169 0.831740353421587 0.209959231420594 0.246486937220843 1.38051033864111 1.36403468573923 1.29649384843122 1.43498853073999 1.38179581345997 5.76429510144424 0.0179461756373928 1.37963724276713
5.86410274695003 5.54614340465668 6.05685967438274 5.8662223686471 0.847485954460453 0.215612914642076 0.243894285305705 1.40007766139558 1.3630076410524 1.29203985706207 1.43599099086603 1.37210377215529 5.79852376433145 0.0267989417989387 1.38616467692436
5.89699706572263 5.5994872108509 6.06899701386108 5.8989959022696 0.850087662446746 0.246353758200006 0.242896576646553 1.40925641305701 1.36350123241111 1.29049862967274 1.43600068516363 1.38049557457575 5.83349649691282 0.0392792792792758 1.39360957036082
5.92123863492216 5.59341418755107 6.0824105342533 5.92319090793773 0.872788800841582 0.211453347674739 0.204051449729431 1.41294965873054 1.34901193174611 1.28910337866746 1.42959347279422 1.38004772698443 5.86472766467743 0.0569233830845746 1.3988989480174
5.94076206792143 5.61866087318178 6.08647380075962 5.93880965433714 0.876781342889932 0.185422380045637 0.233619996148618 1.41783051698036 1.34998810339607 1.29010522264294 1.43938103396071 1.38395241358429 5.89273154692806 0.069069288389509 1.40287587905032
5.98900397880399 5.69014309968046 6.08800172991478 5.98300380581251 0.881078079794595 0.185582646654288 0.211734275711997 1.42384993080341 1.3499984430767 1.29265898394702 1.42999827008522 1.38100830359094 5.91874838452268 0.078324675324675 1.40505715307075
6.01237647462154 5.78866138007557 6.098 6.02005182330301 0.870132187013679 0.19918289118015 0.178834586647775 1.42660050810784 1.34109126657492 1.29440143812316 1.4200342249656 1.38291836783835 5.94814562593022 0.0847761485826002 1.40592900796594
6.04460061401535 5.8950162273956 6.098 6.03858851140975 0.883158551241355 0.213471857302682 0.194634179841463 1.42762880597833 1.34890317915524 1.29296936071485 1.42296369218321 1.38750830943501 5.97472739387182 0.0829237199582029 1.40438455968792
6.06400342732466 5.99000815466901 6.101 6.05200460916075 0.886760297822694 0.215698288701344 0.197559956272065 1.42947016427522 1.35400047273444 1.28599952726556 1.424 1.38799976363278 6.00149348726789 0.0782697947214083 1.40252622578037
6.09319865556592 6.05957610114118 6.101 6.09116885723104 0.88926827932161 0.201126135245101 0.197150268886815 1.43087837563985 1.35801986555659 1.28216885723104 1.424 1.3860099327783 6.02710983967676 0.076226907630522 1.39999800682567
6.1128054030308 6.11643566878932 6.101 6.10783459257618 0.888111481221183 0.191861947067947 0.19322891939384 1.43269199978035 1.35998054030308 1.29883459257618 1.424 1.38699027015154 6.05300040135035 0.0767790585975025 1.39744272464785
6.15197885852382 6.19395825913678 6.11099457910867 6.14398048479122 0.890708585147363 0.202354259276084 0.192460395725067 1.43274997831643 1.36199891582173 1.27201463640659 1.4210016262674 1.38899891582173 6.07834578153243 0.0755961538461548 1.39511955851503
6.18224429039331 6.28803823417157 6.115036643559 6.18121986135398 0.865804880109359 0.228755168203717 0.18825183217795 1.40254935686707 1.36297557096067 1.26704885807866 1.418036643559 1.41080456768535 6.10418473804785 0.0737657407407409 1.39348097863644
6.20176097911264 6.37098416122874 6.1179641468669 6.19878488120138 0.878178460757416 0.200407177838884 0.188398207343345 1.41927515909954 1.36102390208874 1.27095219582253 1.4209641468669 1.39519121670988 6.12846138075235 0.0724327868852464 1.3919716886333
6.22500340794154 6.44700712569594 6.12500041308382 6.22300340794154 0.880239740789901 0.212871679185739 0.192750249915713 1.42223967056565 1.35799989672904 1.26800041308382 1.411 1.38899948364522 6.15723723770265 0.0689852507374635 1.3903170021312
6.2582424523073 6.51675160215264 6.1290363678461 6.25640004630705 0.877703087793889 0.229228071958304 0.195191457029196 1.41902054204466 1.3569636321539 1.2720363678461 1.41104849046146 1.38402424523073 6.1843378040839 0.0642697435897473 1.38877693891585
6.27778087657127 6.57732071737094 6.13196713148569 6.2886384463426 0.875534322700589 0.237131364573079 0.196920607576557 1.41664662349659 1.35403286851431 1.27496713148569 1.41495617531425 1.38597808765713 6.21305819466531 0.0574260355029611 1.38695792418994
6.31399617753238 6.61099649607135 6.13899925674241 6.31599713314929 0.869360653004884 0.245459125079635 0.185781184964961 1.41420025695477 1.35599978764069 1.27999946910172 1.40900063707794 1.38300031853897 6.24159749595683 0.051530612244899 1.38448074373947
6.34025138399848 6.66125138399848 6.14505801169196 6.36021270953718 0.850553301362936 0.254996269016315 0.195920553599392 1.38150925535319 1.36100966861533 1.28304834307663 1.416 1.3988162963088 6.27038445742942 0.0451758691206567 1.38177795877905
6.36574930444537 6.68674930444537 6.1509421471797 6.38178787299224 0.852916762450513 0.239403309973791 0.206119721778149 1.3925910438551 1.36199035786328 1.28795178931642 1.416 1.38018320059761 6.30121356109434 0.0372832832832859 1.37797192761566
6.40600035246467 6.71000019446327 6.15500023092513 6.42100036461863 0.848549944942588 0.240409951141104 0.207620107805573 1.392059947738 1.35800001215395 1.29200001215395 1.41300004861582 1.36799990276837 6.33284398021692 0.0307650602409622 1.37323745023676
6.43544613733635 6.72616110514924 6.17412392703788 6.45158245707802 0.843953699034736 0.236436348712166 0.216506978004189 1.38772046727492 1.35902478540758 1.29297521459242 1.41696282188864 1.35998760729621 6.36602165004297 0.0260019960079849 1.36776902416688
6.47063324477804 6.73886756061429 6.18389812354946 6.49752118068244 0.838724503901041 0.240091898207496 0.217846042926275 1.38460249858772 1.36097962470989 1.29102037529011 1.41403056293516 1.35901018764505 6.39864755840087 0.022030303030304 1.36186412552938
6.50698952584443 6.79498370686912 6.21998952584443 6.52099330817839 0.840959333727326 0.197042539891803 0.235554850206846 1.38622951702505 1.36299941810247 1.29299941810247 1.42599650861481 1.35300174569259 6.43037800370667 0.0185398773006139 1.35448554319618
6.5475189887921 6.81403459925281 6.23644979028649 6.56339212486514 0.828437126034081 0.182250101349942 0.235322197107523 1.37328618358493 1.36106919850561 1.298 1.42306919850561 1.35878087139889 6.4628447822083 0.0167667610953732 1.34676150007496
6.59154586279331 6.81696972418622 6.27460641442087 6.5966568741105 0.854491251693017 0.184803660042012 0.24144682446858 1.39586707807266 1.36693944837244 1.298 1.42893944837244 1.3401917468206 6.4944081987726 0.0188577633007619 1.33874731482682
6.62199245404239 6.817 6.33198566268054 6.62099396323391 0.859828724733164 0.181830754595761 0.202509812260211 1.40301825939911 1.35800226378728 1.298 1.42100201225536 1.3350012576596 6.52685848182802 0.0333247126436727 1.33086866843707
6.65632149401417 6.82402922672856 6.3605260811141 6.64736046298558 0.870355691118984 0.180820842291718 0.245968597605668 1.41030988028341 1.35095128878573 1.298 1.43922407158563 1.32899025775715 6.5585668056401 0.0476898002102991 1.32426445034366
6.68867472065831 6.82697042915076 6.4134677247136 6.68363529285932 0.874953770905681 0.179899265532763 0.258909888263325 1.41532953241729 1.34604928474874 1.298 1.46177329015579 1.32800985694975 6.58909913574886 0.0660997150997111 1.3199068201203
6.70895217263803 6.83099043452761 6.49153750860154 6.71093543306134 0.87753392592503 0.18780103645098 0.274644266116311 1.42019844969208 1.3430071741043 1.2950071741043 1.44894038013176 1.32001913094479 6.61710884902339 0.0761514195583575 1.31694121771601
6.73924251736446 6.83104850347289 6.5585820416747 6.73736377604668 0.863497386086965 0.191397212712709 0.255451421049115 1.40895012593117 1.34089086718599 1.29487874131777 1.43519401389157 1.32789086718599 6.64586534583437 0.079468253968255 1.31561018320876
6.75879091038761 6.83495818207752 6.60549818493028 6.76668636558142 0.874571550734584 0.216966510787 0.197529532521497 1.42266332363691 1.33209409032557 1.28510454480619 1.45083272831009 1.31909409032557 6.67281154457995 0.0774916911045957 1.31532060066074
6.78199114566756 6.84099769017415 6.69296650752512 6.78699230058049 0.880967582382273 0.193339204656027 0.240183334606466 1.42665851786174 1.33000076994195 1.29199730520317 1.45199961502902 1.31300230982585 6.70005824750469 0.0747732919254688 1.31650632875815
6.80522898823414 6.84408960409162 6.74672678874313 6.81322898823414 0.884894026393892 0.178788115274475 0.189368566753138 1.42868298680305 1.3240497800509 1.29602986803054 1.44796017595928 1.31100995601018 6.726615162263 0.0707311507936512 1.32001549026656
6.82776276440378 6.85290716867974 6.81824703484679 6.83576276440378 0.884306188754684 0.162857715251934 0.165610128835141 1.42897690562266 1.3289484270443 1.29896905622658 1.44404125836456 1.31198968540886 6.75200198757308 0.0691957186544364 1.32370067522722
6.8550030730269 6.85300041904912 6.89900963812983 6.85900349207602 0.887027730150584 0.16072900964724 0.145039321140421 1.4290975331975 1.3230006984152 1.29900055873216 1.441 1.31300111746433 6.77643910304393 0.0667227138643067 1.32758658793544
6.87727406573125 6.85604766360543 6.96891752440462 6.88432172933669 0.870870441691313 0.15363368457228 0.140321560908141 1.41159764737498 1.32801191590136 1.303 1.44091658869049 1.32089275688777 6.80051777117607 0.0654742063492059 1.32995540437376
6.89976243288865 6.85995868398063 7.04420466662721 6.91072111686928 0.878291602853254 0.153115474372566 0.151937291422485 1.42453334726595 1.32898967099516 1.303 1.43407230303389 1.31209296104357 6.82316790799468 0.063218844984802 1.33206398610494
6.91995202734381 6.86897841230471 7.11483209570333 6.92795922324224 0.881841652757823 0.135183103431588 0.162674478546906 1.42600678583204 1.32999760136719 1.30699040546876 1.42701679042967 1.31000479726562 6.84570755185119 0.0604767441860457 1.33291396923599
6.94631137527099 6.87329939929903 7.20464670248591 6.96027544735511 0.881012694910753 0.143170842376428 0.144485746310521 1.42235113778075 1.32801197597196 1.30409580777569 1.42094012014019 1.31102395194392 6.86933623916852 0.0587543859649122 1.33231975063903
6.97168626486428 6.88575003568963 7.25734839625657 6.98272246507224 0.877157663607158 0.154155587355456 0.172661633331986 1.42162892938463 1.32898793326401 1.30491115113597 1.41606033367995 1.31297586652802 6.89410679883973 0.0572017804154312 1.33170789629914
6.99799739403787 6.90394051856462 7.30799498853437 7.00599769472581 0.875910120275175 0.155023707065154 0.179879311424623 1.42020014232562 1.32999989977069 1.31032205470623 1.4080008018345 1.31000030068794 6.91939063173563 0.0542012383900926 1.33112479282412
7.02535136869289 6.91944382506449 7.3315088787966 7.04231502020742 0.849277696012633 0.141585383946495 0.188719544852248 1.39120659722508 1.32501211616182 1.3166007966223 1.40602423232365 1.31897576767635 6.94584320433701 0.0508666666666665 1.33082744576267
7.05371500220954 6.92383293232973 7.37258724457934 7.06774448473959 0.861200202652907 0.109650800440451 0.206441925518514 1.40465487173728 1.32599017248998 1.32001965502003 1.40798034497997 1.31701965502003 6.97132472844094 0.0465300546448109 1.33173796975209
7.077 6.911 7.423 7.097 0.86284 0.10275 0.19129 1.40421 1.32 1.316 1.396 1.321 6.99746527383065 0.0409211356466896 1.33403921407897
7.11136584921776 6.90235476287782 7.44314412241912 7.12639910823755 0.856746940412942 0.196678546192255 0.181524213416081 1.40112745074872 1.31197782732014 1.30502217267986 1.3939667409802 1.32305543169966 7.02765084350298 0.0350628328008532 1.33688088488271
7.14367612182637 6.93368593631648 7.45587241162857 7.16164667835603 0.854710414139429 0.126780656448963 0.177480533844155 1.39648652068312 1.31001962898022 1.30698037101978 1.39102944347033 1.32795092754945 7.06018396909293 0.0308577235772363 1.34057198147322
7.16598627490173 6.91501185349396 7.47298939424224 7.18098814650604 0.851931721875965 0.197285549397634 0.171713574764232 1.39633006862549 1.3109993761319 1.3060006238681 1.38500374320862 1.3289993761319 7.09110261194429 0.026896935933149 1.34405317104516
7.21547092440219 6.98016482354077 7.49018836976088 7.23030610086142 0.830077381616437 0.141442836399151 0.167816821260285 1.37472208371691 1.31694113444973 1.30591758822962 1.386 1.33501177311005 7.1216962497854 0.0232763157894752 1.34793730479246
7.25461350614664 6.99386472715132 7.50584540245866 7.25574877899531 0.853964142125985 0.156639943761432 0.16755260883351 1.39816849018184 1.31204831173167 1.29906763642434 1.386 1.33599033765367 7.15503270301435 0.021 1.35378295110238
7.2909204409066 7.01694917057922 7.51298453017628 7.28194254065477 0.86333975663068 0.178851137456806 0.167559977900252 1.40615282849568 1.31399558005037 1.29401104987408 1.38699779002518 1.34098895012592 7.18620068499171 0.0254761904761913 1.35937680861743
7.32347055673114 7.05017336300621 7.52314859686247 7.31832195986868 0.866834513126601 0.197502908682964 0.168127429011289 1.41412281246261 1.31501238307187 1.28892570156877 1.38683902006566 1.34601238307187 7.21632519515736 0.0398448087431716 1.36521719867052
7.36060999871853 7.06385631531735 7.53487684170059 7.34373315701794 0.875083378662748 0.199311013095508 0.133196806468411 1.41986965243329 1.31598973680838 1.28306157914971 1.37413342149103 1.34698973680838 7.24892790047284 0.0512807511737149 1.37022305728658
7.39098009404579 7.12595886102796 7.535 7.37497943051398 0.88242518275908 0.209293384587883 0.132929933646819 1.42802462539236 1.31400132706361 1.28200066353181 1.374 1.34999800940458 7.27609808566528 0.0676101694915246 1.37515239278116
7.42029700845367 7.18549501408945 7.54890099718211 7.40522770648115 0.870673950812606 0.20229325063895 0.125183150920739 1.4169267236069 1.31498019943642 1.2848217949278 1.36212870366326 1.34800990028179 7.30391722201392 0.0781118421052613 1.37911247575586
7.44969796398293 7.23449660663822 7.53910067867236 7.42776843905358 0.883933781756302 0.225382801047929 0.149252733180694 1.42947113129938 1.31302013573447 1.26718122161024 1.37486911772594 1.34898993213276 7.33402605674797 0.083 1.38123891517567
7.49000121515542 7.30200478467446 7.56299916458065 7.46400098731378 0.883760072909325 0.231229859497655 0.122570485302695 1.43203003797361 1.31500030378885 1.25299992405279 1.35600091136656 1.35100007594721 7.36234400043903 0.0820153846153869 1.38146000762161
7.50631907940824 7.36577315395073 7.552 7.47736816854797 0.884766634682743 0.229140567720971 0.128960245445699 1.43255454456986 1.31897545543014 1.2519631831452 1.368 1.35201227228493 7.39023934396238 0.0773280757097829 1.38060898127271
7.53174981244757 7.42739377631526 7.552 7.50671132205489 0.888483434126952 0.210057736890306 0.128979807548037 1.43451075480366 1.31701924519634 1.24902886779451 1.368 1.35299037740183 7.41768365984348 0.0721179775280915 1.37903086183994
7.55498481857378 7.49395643590737 7.55899537956593 7.52998481857378 0.887880422439686 0.185795900893809 0.112540858020056 1.43538943234667 1.31799933993799 1.24200462043407 1.36200396037206 1.35100132012402 7.44324963251738 0.0692522796352597 1.3777912795506
7.58515974157305 7.57101988850485 7.55904915125325 7.56024575626623 0.870354891054462 0.152767724857374 0.108946822904059 1.4174928312619 1.32 1.24192627312013 1.35896313656007 1.34904915125325 7.46946300466591 0.0664861111111123 1.37721598990851
7.59786992399272 7.65216951472276 7.56295997661314 7.57979988306572 0.879496445333226 0.139060281970927 0.106307015786127 1.42806183679702 1.32 1.23606003508028 1.35603001754014 1.35295997661315 7.49475829778481 0.0647616334283003 1.37641343762056
7.63400006059963 7.74300025754844 7.569 7.61300006968958 0.880739996788219 0.130969971366673 0.102530004302574 1.43097999563683 1.32199999394004 1.22600000302998 1.356 1.34800000302998 7.51952189468576 0.0637807308970103 1.37529859223991
7.65425207435325 7.82863988105056 7.56903878066973 7.63629085502298 0.879642673605384 0.12161792119107 0.103998669740512 1.42953631583638 1.32003878066973 1.227 1.356 1.34898060966513 7.54737640794473 0.0624181459566086 1.37604919151526
7.67971927504597 7.89328739050131 7.57295681154553 7.6656760865915 0.875871568887424 0.131510949152473 0.108915798489645 1.42916410290317 1.32395681154553 1.227 1.356 1.34702159422723 7.57333709686294 0.0601611940298535 1.37774602342174
7.70598856896824 7.97296526724964 7.57899736206959 7.69498725000303 0.870042545602843 0.136967647845387 0.108790079137912 1.42413221146499 1.32899780172466 1.23099824137973 1.356 1.34500087931014 7.60046523164408 0.0571428571428575 1.38020616848611
7.73320734005208 8.01656745698464 7.58603273790296 7.72825099058936 0.850182489771079 0.19787005846628 0.113276269569517 1.40149188438097 1.33001091263432 1.22903273790296 1.35304365053728 1.34696726209704 7.62803289633104 0.0535153256704974 1.38238680898811
7.75181454201743 8.06749243078455 7.58897071716065 7.75077549823163 0.854893049847571 0.21402894438356 0.117428613587048 1.40973781283088 1.33099023905355 1.23197071716065 1.3569609562142 1.34402928283935 7.65573876359132 0.0483374999999987 1.38354714964641
7.78093520483749 8.14283242630386 7.59199329705215 7.7879173303099 0.855039776568405 0.173012210219199 0.124274761965231 1.40926125121693 1.33898212547241 1.24497095389267 1.357 1.34300223431595 7.68548756395239 0.0425344827586206 1.38433118363822
7.80843671425292 8.13835179759262 7.59892721429118 7.81843671425292 0.85035158143371 0.253209337992763 0.12534412609365 1.4057096565514 1.34006065475735 1.23204852380588 1.35691508333971 1.34097573809706 7.71488744208186 0.037631138975966 1.38579711890781
7.84356212660848 8.16664726865683 7.59307297889859 7.85356212660848 0.844848600164672 0.235461247694217 0.101546659222757 1.40166047707152 1.34493918425118 1.23595134740094 1.35008514204835 1.33902432629953 7.74576695171839 0.0325308285163787 1.38703299426001
7.86996773537791 8.17998386768896 7.6229627715899 7.8839627715899 0.839107048578979 0.231334852102783 0.118758246199031 1.39489833916386 1.35299007242397 1.236998759053 1.34500620473502 1.33700248189401 7.77598575422124 0.027438596491231 1.38727137115181
