# Supplementary material for: Quantifying Spatiotemporal Gait Parameters with HoloLens in Healthy Adults and People with Parkinson’s Disease: Test-Retest Reliability, Concurrent Validity, and Face Validity
Source: Sensors (Basel). 2020 Jun 5;20(11):3216. doi: 10.3390/s20113216 (PMC7313704; doi:10.3390/s20113216)
Supplement: Supplementary file 1 [file sensors-20-03216-s001.zip › Data/HYA_10_SWS1_HoloLens_raw.csv]

Time HoloLens_x_position HoloLens_y_position HoloLens_z_position HoloLens_x_orientation HoloLens_y_orientation HoloLens_z_orientation
213.8139 0.055 0.079 -0.878 358.528 352.395 1.924
213.8465 0.053 0.079 -0.876 358.603 352.366 1.916
213.879 0.051 0.079 -0.875 358.795 352.365 1.923
213.9132 0.049 0.078 -0.873 359.08 352.449 1.856
213.9458 0.047 0.078 -0.871 359.347 352.581 1.879
213.9783 0.044 0.077 -0.869 359.551 352.726 1.954
214.0143 0.041 0.077 -0.867 359.667 352.758 1.75
214.0459 0.038 0.076 -0.864 359.89 352.885 1.755
214.0784 0.034 0.075 -0.862 0.199 353 1.712
214.1118 0.03 0.074 -0.86 0.287 353.251 1.69
214.1478 0.026 0.073 -0.857 0.431 353.527 1.743
214.1776 0.022 0.071 -0.854 0.855 353.852 1.802
214.213 0.018 0.068 -0.85 1.475 354.287 1.92
214.2464 0.014 0.063 -0.846 1.79 354.835 2.445
214.2782 0.011 0.061 -0.84 1.664 355.4 3.036
214.3139 0.009 0.062 -0.834 1.677 356.035 3.961
214.3462 0.008 0.061 -0.827 1.832 356.659 4.711
214.3786 0.007 0.06 -0.819 1.93 357.143 5.376
214.4121 0.007 0.061 -0.81 2.157 357.273 5.531
214.446 0.006 0.062 -0.8 2.183 357.261 4.967
214.4785 0.006 0.064 -0.789 1.729 357.107 4.409
214.511 0.006 0.064 -0.777 0.726 356.967 3.782
214.5461 0.007 0.062 -0.764 359.868 356.989 3.487
214.5789 0.008 0.06 -0.75 359.41 357.012 3.39
214.6116 0.008 0.056 -0.735 359.289 356.922 3.128
214.6462 0.009 0.054 -0.719 359.308 356.711 3.001
214.6785 0.011 0.051 -0.702 359.387 356.417 2.945
214.7117 0.012 0.048 -0.684 359.198 356.14 2.653
214.7461 0.014 0.044 -0.664 358.734 355.729 2.316
214.7789 0.016 0.04 -0.643 357.912 355.2 2.118
214.8129 0.019 0.036 -0.621 357.19 354.669 1.883
214.8469 0.023 0.031 -0.597 356.565 354.196 1.511
214.8785 0.027 0.027 -0.573 355.665 353.914 1.104
214.9149 0.032 0.024 -0.547 354.462 353.802 1.03
214.9449 0.037 0.028 -0.521 353.085 353.675 0.981
214.9797 0.043 0.034 -0.494 352.092 353.529 0.706
215.0129 0.049 0.048 -0.467 351.204 353.36 1.066
215.0456 0.056 0.06 -0.441 351.352 353.637 0.387
215.0783 0.06 0.071 -0.416 352.714 353.879 359.016
215.1125 0.063 0.079 -0.391 353.491 353.851 358.955
215.1467 0.064 0.085 -0.364 352.683 353.739 359.176
215.1774 0.063 0.086 -0.338 351.894 353.455 358.825
215.2106 0.06 0.082 -0.311 352.484 352.854 358.641
215.2461 0.056 0.074 -0.285 354.331 351.925 359.104
215.2771 0.051 0.069 -0.259 355.722 350.611 359.665
215.3162 0.045 0.068 -0.233 356.977 349.092 0.034
215.3468 0.041 0.068 -0.207 358.288 347.791 0.305
215.3784 0.037 0.067 -0.181 359.599 346.742 0.338
215.4112 0.033 0.066 -0.155 359.973 345.971 0.325
215.4448 0.03 0.063 -0.128 359.798 345.494 1.103
215.4763 0.028 0.059 -0.101 359.966 345.303 1.642
215.5122 0.026 0.052 -0.075 0.209 345.539 2.176
215.5446 0.025 0.046 -0.047 0.185 346.066 2.782
215.5774 0.022 0.039 -0.02 0.12 346.465 3.227
215.6104 0.019 0.032 0.009 359.826 346.722 3.559
215.6459 0.016 0.027 0.038 358.875 347.246 3.779
215.6769 0.012 0.024 0.068 357.046 347.759 3.757
215.7119 0.005 0.023 0.098 355.055 348.079 3.779
215.7455 -0.001 0.022 0.127 354.348 348.658 4.003
215.7771 -0.007 0.028 0.157 353.984 349.545 3.289
215.8103 -0.013 0.04 0.185 354.048 350.055 1.923
215.8461 -0.018 0.062 0.214 352.859 350.474 1.692
215.8757 -0.022 0.078 0.243 352.205 351.307 0.94
215.9147 -0.022 0.083 0.271 354.214 352.209 2.811
215.9458 -0.022 0.082 0.297 356.3 352.738 2.815
215.9772 -0.022 0.077 0.323 357.232 353.037 2.108
216.012 -0.021 0.074 0.349 357.421 353.436 2.022
216.0458 -0.019 0.072 0.376 357.739 354.126 2.794
216.0779 -0.017 0.073 0.401 357.868 354.736 3.697
216.111 -0.016 0.073 0.427 357.9 355.096 3.656
216.146 -0.015 0.072 0.451 358.473 355.314 3.023
216.1764 -0.014 0.068 0.475 359.968 355.393 2.308
216.2127 -0.013 0.065 0.499 0.599 355.208 1.464
216.246 -0.012 0.062 0.525 0.092 354.956 0.826
216.2799 -0.011 0.059 0.551 359.973 354.681 0.892
216.3126 -0.009 0.055 0.578 359.769 354.598 0.837
216.3445 -0.006 0.05 0.605 359.103 354.517 0.909
216.3768 -0.002 0.045 0.634 358.172 354.297 0.988
216.412 0.002 0.039 0.665 357.131 353.969 1.059
216.444 0.007 0.033 0.696 356.187 353.701 0.664
216.4768 0.013 0.027 0.728 355.165 353.465 0.155
216.5097 0.019 0.025 0.761 353.879 353.255 359.959
216.5445 0.026 0.025 0.795 352.611 353.297 359.769
216.5752 0.033 0.033 0.829 352.176 353.054 359.821
216.6124 0.04 0.043 0.86 352.85 352.75 0.089
216.6444 0.045 0.062 0.892 352.461 352.292 0.565
216.6773 0.05 0.078 0.922 352.756 352.355 359.956
216.7118 0.053 0.089 0.952 352.847 352.409 358.982
216.743 0.053 0.094 0.981 352.607 352.283 358.683
216.7784 0.052 0.091 1.01 353.34 352.01 359.223
216.8104 0.049 0.084 1.038 355.116 351.518 359.304
216.8453 0.046 0.079 1.065 356.137 351.097 358.649
216.8759 0.044 0.078 1.092 356.201 351.468 358.254
216.9116 0.042 0.074 1.118 357.468 351.991 358.72
216.9447 0.038 0.071 1.144 358.423 352.011 359.38
216.978 0.033 0.071 1.171 358.426 351.788 359.835
217.011 0.028 0.069 1.198 358.534 351.529 0.694
217.0456 0.023 0.065 1.226 358.887 351.322 0.888
217.0761 0.018 0.061 1.255 358.46 351.577 1.018
217.1122 0.013 0.058 1.285 357.174 351.954 1.342
217.1435 0.008 0.052 1.316 356.536 352.295 1.581
217.1771 0.001 0.046 1.346 355.892 352.646 1.61
217.211 -0.006 0.04 1.379 354.606 352.832 2.004
217.2443 -0.013 0.032 1.412 352.938 352.827 2.412
217.2753 -0.022 0.024 1.446 351.924 352.582 2.622
217.3098 -0.032 0.018 1.479 351.194 352.263 2.544
217.3433 -0.041 0.014 1.513 350.57 351.968 2.741
217.3756 -0.049 0.031 1.544 349.596 351.613 3.093
217.409 -0.058 0.044 1.577 349.715 351.558 1.821
217.4433 -0.065 0.069 1.606 349.908 351.371 1.036
217.4764 -0.07 0.085 1.634 352.061 351.433 1.248
217.5128 -0.074 0.089 1.662 355.028 350.809 1.347
217.5433 -0.077 0.087 1.691 356.32 350.513 0.431
217.5763 -0.077 0.082 1.719 356.61 350.573 0.268
217.6101 -0.077 0.075 1.747 357.127 351.025 0.085
217.6436 -0.076 0.07 1.774 358.474 351.749 0.456
217.6758 -0.076 0.064 1.8 359.966 352.268 1.106
217.7105 -0.076 0.063 1.828 0.307 352.924 1.09
217.7434 -0.075 0.063 1.855 0.994 353.635 0.779
217.7751 -0.075 0.061 1.882 1.868 353.917 0.686
217.8105 -0.075 0.061 1.909 1.418 354.186 0.508
217.8446 -0.075 0.061 1.937 0.367 354.563 0.317
217.875 -0.074 0.058 1.966 359.697 354.808 0.733
217.91 -0.073 0.054 1.995 359.163 354.666 1.056
217.942 -0.07 0.048 2.026 358.181 354.607 0.887
217.9762 -0.067 0.042 2.058 357.261 354.704 0.896
218.012 -0.062 0.035 2.091 356.601 354.629 0.934
218.0435 -0.058 0.029 2.124 355.774 354.407 0.343
218.075 -0.053 0.025 2.159 354.612 354.299 359.977
218.1094 -0.047 0.022 2.194 353.684 354.233 359.766
218.1438 -0.041 0.019 2.229 353.806 354.189 359.548
218.1744 -0.035 0.03 2.263 353.943 353.852 359.238
218.2086 -0.03 0.04 2.298 354.194 353.649 359.541
218.2423 -0.027 0.061 2.33 353.359 353.465 358.996
218.2763 -0.025 0.074 2.362 353.587 353.753 358.372
218.3096 -0.024 0.081 2.393 354.08 354.02 357.509
218.3449 -0.025 0.081 2.422 355.239 354.127 358.538
218.3754 -0.026 0.08 2.45 356.016 354.167 358.571
218.4092 -0.028 0.076 2.477 356.705 354.068 358.347
218.4429 -0.029 0.076 2.504 357.101 353.665 358.558
218.4765 -0.03 0.074 2.53 357.91 353.501 358.754
218.5086 -0.03 0.073 2.556 358.378 353.616 358.857
218.5429 -0.031 0.072 2.582 358.37 353.678 359.252
218.576 -0.032 0.07 2.609 358.36 353.617 359.821
218.6086 -0.033 0.064 2.636 358.778 353.642 0.393
218.6423 -0.033 0.059 2.664 358.777 353.903 0.567
218.6747 -0.034 0.055 2.693 358.253 354.27 0.853
218.7092 -0.035 0.05 2.722 357.645 354.691 1.272
218.7439 -0.037 0.043 2.752 357.406 354.924 1.586
218.7753 -0.039 0.036 2.782 357.191 354.927 1.773
218.8081 -0.043 0.031 2.813 356.458 354.86 2.302
218.8431 -0.047 0.027 2.844 355.351 354.88 2.859
218.8748 -0.052 0.022 2.877 354.455 354.88 3.061
218.9099 -0.057 0.017 2.909 353.764 354.721 2.931
218.942 -0.063 0.013 2.942 353.021 354.611 2.74
218.9767 -0.069 0.024 2.976 351.752 354.478 3.009
219.0091 -0.074 0.03 3.008 351.892 354.76 1.889
219.0435 -0.078 0.055 3.039 350.205 354.841 1.189
219.0763 -0.082 0.071 3.07 350.541 354.69 1.712
219.1083 -0.082 0.078 3.1 352.477 354.86 2.87
219.1414 -0.082 0.079 3.129 353.924 355.192 2.277
219.1744 -0.08 0.077 3.157 354.55 355.362 2.328
219.2086 -0.079 0.071 3.186 355.504 355.445 2.259
219.241 -0.077 0.067 3.212 356.891 355.986 2.558
219.2771 -0.074 0.063 3.238 358.025 356.498 3.008
219.3068 -0.073 0.061 3.264 358.88 356.498 3.075
219.3423 -0.072 0.059 3.288 0.013 356.372 2.767
219.3745 -0.07 0.057 3.313 0.837 356.32 2.345
219.4086 -0.068 0.054 3.34 1.14 356.018 1.939
219.4405 -0.066 0.052 3.366 1.154 355.601 1.709
219.4745 -0.064 0.047 3.395 1.151 355.266 1.636
219.5072 -0.06 0.041 3.424 1.12 355.036 1.568
219.542 -0.056 0.035 3.454 0.889 354.783 1.597
219.5737 -0.05 0.029 3.483 0.557 354.676 1.436
219.6087 -0.044 0.025 3.514 359.725 354.853 0.888
219.6437 -0.038 0.022 3.548 358.412 355.348 0.725
219.6743 -0.032 0.018 3.582 357.76 355.702 0.534
219.7079 -0.025 0.015 3.616 357.199 355.734 0.322
219.7427 -0.019 0.014 3.651 356.243 355.368 0.54
219.775 -0.013 0.017 3.686 355.647 355.053 0.791
219.8072 -0.007 0.034 3.718 355.636 354.484 1.286
219.8416 -0.001 0.046 3.753 355.803 354.152 1.808
219.876 0.003 0.062 3.784 356.933 353.998 1.353
219.908 0.007 0.07 3.815 357.127 354.332 0.607
219.9443 0.007 0.075 3.846 356.355 354.287 0.179
219.9742 0.007 0.075 3.876 356.976 353.898 0.278
220.009 0.006 0.069 3.903 358.898 353.559 359.905
220.0424 0.004 0.067 3.93 359.252 353.38 359.04
220.0746 0.001 0.068 3.958 358.886 353.1 358.6
220.1074 -0.001 0.067 3.985 359.338 352.739 358.878
220.1427 -0.004 0.065 4.012 0.49 352.498 358.914
220.1732 -0.006 0.064 4.039 1.02 352.41 359.137
220.2079 -0.008 0.062 4.068 0.682 352.529 359.809
220.2405 -0.01 0.059 4.097 0.179 352.722 0.698
220.2735 -0.012 0.054 4.127 359.627 352.915 1.1
220.3089 -0.015 0.049 4.158 358.888 353.205 1.167
220.3407 -0.017 0.042 4.19 358.173 353.754 1.19
220.3744 -0.021 0.033 4.223 357.605 354.324 1.436
220.4069 -0.025 0.026 4.256 356.821 354.548 1.654
220.4394 -0.031 0.019 4.29 355.661 354.646 1.738
220.4743 -0.038 0.013 4.325 354.804 354.502 2.084
220.5077 -0.045 0.01 4.358 354.683 354.214 2.637
220.5399 -0.052 0.007 4.392 354.718 354.004 2.61
220.5741 -0.06 0.021 4.425 353.634 353.754 2.638
220.6075 -0.067 0.033 4.459 353.252 353.955 2.07
220.6395 -0.071 0.053 4.49 353.238 354.344 0.774
220.6741 -0.075 0.066 4.52 354.69 354.456 1.519
220.708 -0.076 0.075 4.547 356.895 354.43 2.621
220.7397 -0.078 0.077 4.575 358.247 354.336 2.343
220.7734 -0.078 0.073 4.602 359.037 354.173 1.842
220.807 -0.077 0.067 4.629 359.533 354.36 1.532
220.8394 -0.076 0.063 4.655 0.172 355.091 1.567
220.8735 -0.075 0.06 4.68 0.622 355.759 1.421
220.9066 -0.075 0.058 4.706 0.824 356.089 1.286
220.939 -0.075 0.057 4.731 1.947 355.964 1.293
220.9755 -0.075 0.055 4.755 3.091 355.698 0.816
221.0071 -0.075 0.054 4.782 3.345 355.405 0.25
221.0405 -0.075 0.052 4.81 2.975 355.168 359.925
221.0738 -0.074 0.049 4.839 2.739 355.063 359.906
221.1061 -0.073 0.043 4.868 2.726 354.974 0.115
221.14 -0.07 0.037 4.898 2.531 354.839 0.435
221.1725 -0.068 0.031 4.93 2.216 354.634 0.324
221.2061 -0.065 0.024 4.962 2.164 354.397 0.235
221.2401 -0.061 0.017 4.996 2.041 354.027 0.04
221.272 -0.057 0.015 5.03 0.631 353.808 359.682
221.3064 -0.051 0.016 5.066 358.808 353.681 359.519
221.3396 -0.045 0.016 5.101 358.265 353.625 359.529
221.3749 -0.039 0.025 5.137 358.112 353.415 359.47
221.4064 -0.032 0.035 5.171 358.137 353.425 359.653
221.4397 -0.027 0.054 5.203 357.264 353.534 359.471
221.4732 -0.023 0.067 5.232 357.895 354.043 359.396
221.5088 -0.021 0.077 5.259 357.255 354.542 359.189
221.5396 -0.02 0.085 5.287 356.19 354.577 359.147
221.5737 -0.022 0.084 5.314 356.44 354.21 359.064
221.6056 -0.024 0.079 5.34 357.287 353.892 359.184
221.6397 -0.027 0.076 5.366 357.486 353.487 359.025
221.6729 -0.03 0.077 5.392 357.031 352.855 358.725
221.7076 -0.033 0.076 5.418 357.733 352.337 358.812
221.7388 -0.035 0.074 5.443 358.818 351.965 358.739
221.7748 -0.037 0.073 5.468 359.573 351.885 358.785
221.8053 -0.039 0.07 5.495 359.808 351.803 359.323
221.8392 -0.041 0.066 5.522 0.026 351.773 359.714
221.8717 -0.043 0.059 5.55 0.159 352.128 359.946
221.9055 -0.046 0.053 5.579 359.905 352.616 0.276
221.9398 -0.049 0.047 5.608 359.437 353.13 0.614
221.9724 -0.053 0.039 5.638 359.229 353.551 1.123
222.0057 -0.058 0.032 5.669 358.801 353.993 1.567
222.0389 -0.064 0.027 5.702 357.87 354.535 1.609
222.0723 -0.07 0.023 5.735 357.224 354.907 2.328
222.1064 -0.078 0.019 5.767 357.195 355.018 3.006
222.139 -0.086 0.017 5.799 356.789 355.039 3.126
222.1743 -0.095 0.016 5.832 356.447 355.083 3.224
222.205 -0.103 0.03 5.862 356.067 355.13 3.427
222.2398 -0.111 0.043 5.895 355.313 355.577 2.131
222.2715 -0.116 0.063 5.925 354.104 356.013 1.514
222.3066 -0.12 0.075 5.954 354.571 356.198 3.546
222.3383 -0.122 0.08 5.982 356.273 356.465 4.458
222.3719 -0.123 0.078 6.009 357.418 356.751 4.134
222.406 -0.123 0.076 6.037 357.52 356.998 3.934
222.4382 -0.12 0.071 6.063 357.729 357.864 3.933
222.4718 -0.117 0.07 6.089 358.381 359.491 3.832
222.5045 -0.113 0.067 6.113 359.724 1.022 3.615
222.5384 -0.111 0.066 6.138 0.465 2.138 2.982
222.572 -0.109 0.064 6.161 1.659 2.972 2.353
222.6049 -0.108 0.061 6.183 3.003 3.342 1.547
222.6393 -0.109 0.059 6.207 2.795 3.155 0.751
222.6716 -0.11 0.058 6.231 2.057 2.439 0.57
222.7053 -0.111 0.055 6.256 1.657 1.66 0.33
222.7376 -0.112 0.052 6.282 1.414 0.903 0.183
222.7716 -0.112 0.048 6.308 1.403 0.152 0.145
222.8082 -0.11 0.042 6.336 1.659 359.456 0.174
222.8399 -0.108 0.036 6.364 1.707 359.088 359.889
222.8712 -0.105 0.032 6.395 1.028 358.716 359.449
222.904 -0.102 0.028 6.426 0.112 358.283 359.085
222.9399 -0.099 0.024 6.458 359.586 357.884 358.936
222.9703 -0.094 0.021 6.489 359.105 357.681 358.485
223.0045 -0.089 0.021 6.522 358.288 357.42 358.515
223.0402 -0.083 0.038 6.553 357.703 357.011 358.901
223.0707 -0.079 0.046 6.585 357.604 356.894 358.888
223.1062 -0.074 0.065 6.614 357.413 357.127 359.11
223.1416 -0.07 0.077 6.643 357.122 357.731 358.594
223.172 -0.068 0.083 6.671 356.78 358.315 357.548
223.2059 -0.068 0.083 6.7 356.655 358.778 356.87
223.2384 -0.069 0.079 6.727 357.189 359.208 356.35
223.2701 -0.071 0.073 6.754 357.75 359.611 355.582
223.3057 -0.073 0.07 6.781 357.999 0.1 355.421
223.3386 -0.074 0.067 6.807 358.727 0.588 355.772
223.3722 -0.075 0.065 6.833 359.757 1.211 356.374
223.4073 -0.077 0.064 6.858 0.305 1.909 356.982
223.4374 -0.077 0.063 6.884 0.467 2.778 357.509
223.4712 -0.076 0.061 6.91 0.793 4.119 357.882
223.5047 -0.074 0.058 6.937 0.729 5.983 357.968
223.5369 -0.072 0.055 6.964 0.612 7.631 358.297
223.5717 -0.071 0.05 6.992 1.217 8.873 358.669
223.6037 -0.071 0.044 7.021 1.795 10.085 358.696
223.6385 -0.07 0.039 7.051 1.624 11.707 359.086
223.6704 -0.069 0.034 7.081 1.368 13.51 359.406
223.705 -0.069 0.029 7.112 1.502 15.142 359.424
223.7392 -0.07 0.023 7.144 1.615 16.797 359.347
223.7714 -0.07 0.017 7.177 1.331 18.448 359.526
223.8047 -0.071 0.012 7.211 0.647 20.217 359.287
223.8384 -0.072 0.005 7.244 0.507 22.016 359.027
223.8704 -0.071 0.013 7.277 0.581 24.254 358.401
223.9056 -0.068 0.017 7.309 1.783 27.284 357.57
223.9363 -0.06 0.04 7.338 1.326 30.737 356.112
223.9718 -0.048 0.06 7.364 2.352 34.342 356.63
224.004 -0.035 0.073 7.387 3.86 38.325 357.433
224.0384 -0.02 0.078 7.406 3.696 42.279 358.42
224.0705 -0.004 0.078 7.425 1.892 46.272 358.506
224.105 0.014 0.074 7.442 0.014 50.661 358.294
224.1386 0.032 0.07 7.456 359.379 55.114 358.953
224.1717 0.05 0.067 7.466 0.433 58.979 359.926
224.2057 0.068 0.065 7.477 1.52 62.599 359.976
224.2379 0.087 0.065 7.487 3.057 65.656 0.379
224.2707 0.104 0.063 7.497 4.409 67.755 0.087
224.303 0.121 0.062 7.507 4.195 69.244 358.323
224.3382 0.141 0.06 7.517 2.895 70.6 357.359
224.3699 0.163 0.058 7.526 1.477 71.951 357.023
224.4047 0.186 0.054 7.533 0.694 73.023 356.619
224.4396 0.21 0.048 7.538 0.734 73.82 355.898
224.4713 0.235 0.043 7.542 0.285 74.81 355.149
224.503 0.262 0.036 7.544 359.772 75.647 354.653
224.5376 0.29 0.029 7.543 359.789 76.742 354.115
224.5708 0.319 0.023 7.541 359.334 77.857 353.336
224.6035 0.35 0.021 7.536 357.582 79.376 353.525
224.6404 0.382 0.027 7.528 356.544 81.488 353.178
224.6709 0.413 0.041 7.519 355.936 83.152 351.829
224.7048 0.445 0.064 7.51 353.7 84.99 351.026
224.7379 0.474 0.075 7.498 354.306 87.883 350.07
224.7703 0.499 0.074 7.488 357.762 91.028 347.668
224.8035 0.522 0.071 7.48 359.401 94.611 346.186
224.8376 0.543 0.066 7.473 359.587 98.395 346.607
224.8701 0.563 0.06 7.468 359.845 101.607 346.518
224.9041 0.583 0.057 7.461 0.077 104.999 345.842
224.9376 0.6 0.054 7.453 1.326 108.507 346.788
224.9703 0.615 0.051 7.441 3.092 112.09 348.294
225.0025 0.63 0.051 7.429 4.474 115.866 348.741
225.0377 0.644 0.051 7.415 4.781 120.463 348.951
225.0712 0.656 0.051 7.401 4.351 124.806 349.173
225.1046 0.672 0.052 7.386 3.062 128.157 349.324
225.1387 0.69 0.051 7.371 2.337 131.029 349.652
225.1714 0.707 0.046 7.356 2.589 133.915 350.145
225.2039 0.725 0.041 7.34 2.934 136.549 350.897
225.2401 0.745 0.035 7.323 3.16 138.998 351.884
225.27 0.762 0.029 7.306 3.65 141.635 352.634
