# Supplementary material for: Quantifying Spatiotemporal Gait Parameters with HoloLens in Healthy Adults and People with Parkinson’s Disease: Test-Retest Reliability, Concurrent Validity, and Face Validity
Source: Sensors (Basel). 2020 Jun 5;20(11):3216. doi: 10.3390/s20113216 (PMC7313704; doi:10.3390/s20113216)
Supplement: Supplementary file 1 [file sensors-20-03216-s001.zip › Data/HYA_10_SWS1_IWW_raw.csv]

IWW_x_SpineBase IWW_x_Head IWW_x_ShoulderLeft IWW_x_ElbowLeft IWW_x_WristLeft IWW_x_HandLeft IWW_x_ShoulderRight IWW_x_ElbowRight IWW_x_WristRight IWW_x_HandRight IWW_x_HipLeft IWW_x_KneeLeft IWW_x_AnkleLeft IWW_x_FootLeft IWW_x_HipRight IWW_x_KneeRight IWW_x_AnkleRight IWW_x_FootRight IWW_x_SpineShoulder IWW_y_SpineBase IWW_y_Head IWW_y_ShoulderLeft IWW_y_ElbowLeft IWW_y_WristLeft IWW_y_HandLeft…
-0.27 -0.293 -0.282998060258182 -0.261 -0.203 -0.200007758967271 -0.237005819225453 -0.149 -0.184 -0.179005819225453 -0.243 -0.264005819225453 -0.312005819225453 -0.178 -0.23 -0.271005819225453 -0.311 -0.239992241032729 -0.283 0.888790814691563 1.64395038794836 1.37989102806316 1.1205993598852 0.901769806025818 0.838219068923927 1.37713104746058 1.12496437348687 0.862421551793454 0.8255097866284 …
-0.272 -0.290010438550517 -0.282979122898965 -0.261020877101035 -0.203010438550517 -0.2 -0.237 -0.148979122898965 -0.184 -0.180979122898965 -0.243968684348448 -0.264 -0.312 -0.175 -0.231968684348448 -0.271020877101035 -0.312989561449483 -0.242968684348448 -0.280968684348448 0.888602087710104 1.64418532366076 1.37938125262606 1.12096636751582 0.901644571953731 0.83845705554038 1.37447018776251 1.1…
-0.271939062463343 -0.290939062463343 -0.281 -0.262939062463343 -0.203939062463343 -0.199939062463343 -0.237 -0.147040625024438 -0.183959374975562 -0.178979687487781 -0.241 -0.264020312512219 -0.312 -0.175020312512219 -0.229 -0.272939062463343 -0.312 -0.240121875073314 -0.278 0.888800203125122 1.64472473439589 1.37949228124536 1.1215809687566 0.901122890620723 0.832521078143695 1.37352618749169 1…
-0.269 -0.287999772334723 -0.281000455330555 -0.260000227665277 -0.201 -0.197 -0.236999317004168 -0.148999544669445 -0.182 -0.178000682995832 -0.241 -0.265 -0.312 -0.176 -0.229000227665277 -0.27 -0.312000682995832 -0.246 -0.277999317004168 0.888809849740917 1.64639914853186 1.37912003642644 1.12210983380435 0.900779908933889 0.834019870230792 1.37285983835765 1.11671867954139 0.869829583372542 0.…
-0.26901205318273 -0.28701205318273 -0.282963840451811 -0.261 -0.201024106365459 -0.19701205318273 -0.234 -0.146963840451811 -0.182024106365459 -0.180939734086352 -0.241024106365459 -0.265 -0.312 -0.176 -0.229963840451811 -0.27 -0.314963840451811 -0.245156277208922 -0.27501205318273 0.888148915213554 1.64266385701847 1.37928156691376 1.12137385287681 0.900381566913755 0.833453736486646 1.37215 1.…
-0.269956987480337 -0.287956987480337 -0.279956987480337 -0.260935481220506 -0.202935481220506 -0.197935481220506 -0.233935481220506 -0.143978493740169 -0.184 -0.175935481220506 -0.243021506259831 -0.264956987480337 -0.312 -0.176 -0.227021506259831 -0.269935481220506 -0.312 -0.176 -0.275892468700843 0.887980641901222 1.64261460864546 1.37938720336458 1.12083602010947 0.900453438536644 0.833669673…
-0.268000627991396 -0.286000627991396 -0.278000627991396 -0.258000941987094 -0.200000941987094 -0.195000941987094 -0.231000941987094 -0.143000313995698 -0.184 -0.173000941987094 -0.243999686004302 -0.263000627991396 -0.312 -0.176 -0.227999686004302 -0.267000941987094 -0.312 -0.176 -0.27100156997849 0.884371158644126 1.62599533478691 1.37835033283544 1.1192904961132 0.897880825808686 0.82956131878…
-0.264988149695462 -0.277047401218152 -0.274988149695462 -0.255023700609076 -0.201 -0.196976299390924 -0.228952598781848 -0.141964449086386 -0.178988149695462 -0.170011850304538 -0.237988149695462 -0.263 -0.312011850304538 -0.176023700609076 -0.224988149695462 -0.264928898172771 -0.31 -0.174959874667587 -0.266988149695462 0.884417430392039 1.63505122464871 1.37673210604015 1.11904269855537 0.8974…
-0.263938975153547 -0.280837267076124 -0.273938975153547 -0.256938975153547 -0.200938975153547 -0.194938975153547 -0.225020341615484 -0.138857608691609 -0.178 -0.170938975153547 -0.236938975153547 -0.262959316769031 -0.313 -0.177959316769031 -0.223938975153547 -0.258877950307093 -0.309877950307093 -0.254593167690311 -0.265938975153547 0.87922013819933 1.61967370808486 1.37522555745301 1.117612001…
-0.261004806168797 -0.273012816450125 -0.271004806168797 -0.254004806168797 -0.198004806168797 -0.192004806168797 -0.225998397943734 -0.132011214393859 -0.178 -0.168004806168797 -0.234004806168797 -0.261003204112531 -0.313 -0.176003204112531 -0.221004806168797 -0.253009612337594 -0.304009612337594 -0.235032041125312 -0.263004806168797 0.880188413964297 1.63716135523397 1.37453113745995 1.11818905…
-0.258989526389548 -0.274947631947741 -0.268 -0.249020947220903 -0.196979052779097 -0.184989526389548 -0.221 -0.133 -0.175 -0.160989526389548 -0.231989526389548 -0.261 -0.312968579168645 -0.177968579168645 -0.218989526389548 -0.238853369453676 -0.297863843064128 -0.236958105558193 -0.263979052779097 0.876508907164847 1.61913704029882 1.36977450365249 1.10792571501164 0.89053801920594 0.8250460792…
-0.257960169247009 -0.270019915376496 -0.267940253870513 -0.250840676988034 -0.194880507741026 -0.183880507741026 -0.220920338494017 -0.132980084623504 -0.174940253870513 -0.160019915376496 -0.230900423117522 -0.260960169247009 -0.310039830752991 -0.175 -0.217940253870513 -0.224482200211112 -0.28458177709359 -0.232621607846582 -0.261900423117522 0.879178063179098 1.62908629560521 1.37017988546974…
-0.256003557120845 -0.270998221439577 -0.265005335681268 -0.243014228483381 -0.189010671362536 -0.178010671362536 -0.217007114241691 -0.132001778560423 -0.172005335681268 -0.160998221439577 -0.226008892802113 -0.259003557120845 -0.311996442879155 -0.175 -0.215005335681268 -0.199046242570988 -0.264037349768875 -0.21403379264803 -0.257008892802113 0.876135531322914 1.62104461976667 1.36919179634603…
-0.248968859190477 -0.258937718380954 -0.259948098650795 -0.238968859190477 -0.182948098650795 -0.167916957841271 -0.217010380269841 -0.135020760539682 -0.164 -0.154010380269841 -0.219958478920636 -0.255979239460318 -0.312 -0.174979239460318 -0.214937718380954 -0.185667831365086 -0.257844295952384 -0.207972353285734 -0.253968859190477 0.878672732790952 1.63288425489048 1.36860709352444 1.11275339…
-0.245880480524816 -0.252940240262408 -0.254880480524816 -0.235800800874693 -0.177780880962163 -0.159721121224571 -0.217940240262408 NaN -0.163462162361672 -0.154940240262408 -0.215880480524816 -0.254 -0.311900400437347 -0.173 -0.208840640699755 -0.153681281399509 -0.242282883148896 -0.109243043323834 -0.250940240262408 0.880845179177258 1.63614581681837 1.36831366567172 1.1140654574443 0.8912634…
-0.239998870917319 -0.249999623639106 -0.248998870917319 -0.225997930015085 -0.166997930015085 -0.145998118195532 -0.214998870917319 NaN -0.136999435458659 -0.151998682736872 -0.209999435458659 -0.253998870917319 -0.307000376360894 -0.173 -0.200998870917319 -0.137996989112851 -0.206996612751957 -0.0719962363910632 -0.247998870917319 0.881100274743452 1.63594016183518 1.36750996612752 1.1158107753…
-0.233904860033371 -0.247797827570914 -0.242857290050057 -0.2149167525292 -0.155845397554228 -0.135797827570914 -0.208964322512514 NaN -0.134 -0.144845397554228 -0.206869182545885 -0.247928645025028 -0.309 -0.172952430016686 -0.194940537520857 -0.121845397554228 -0.18865511762097 -0.0516670101167991 -0.241892967537543 0.882586282415781 1.63679119955309 1.36732012922846 1.11991311265592 0.89638273…
-0.225786526966909 -0.230829221573528 -0.230850568876837 -0.207722485056982 -0.142743832360291 -0.118658443147055 -0.205871916180146 NaN -0.133743832360291 NaN -0.195829221573528 -0.242 -0.308935958090073 -0.169 -0.189743832360291 -0.108679790450364 -0.159124760564329 -0.0231034132610197 -0.232786526966909 0.884826143407703 1.6361212667605 1.36652113383028 1.11852643742355 0.896795508065756 0.826…
-0.216003609896399 -0.223002887917119 -0.224002526927479 -0.195004692865319 -0.131004331875679 -0.103005775834238 -0.200002165937839 NaN -0.122004331875679 NaN -0.188002887917119 -0.242 -0.30600108296892 -0.169 -0.178004331875679 -0.0940054148445984 -0.119014800575236 0.0179848384351246 -0.223003609896399 0.887399050597247 1.63892896395973 1.36748964262026 1.11927972203798 0.905296863000029 0.833…
-0.207886074734199 -0.21390678841889 -0.213844647364816 -0.183875717891853 -0.109865361049507 -0.0897825063107428 -0.188917145261235 NaN -0.124 NaN -0.176927502103581 -0.236948215788272 -0.305958572630618 -0.168989643157654 -0.168896431576544 -0.0769378589459265 -0.102544298936794 0.0334557010632056 -0.216875717891853 0.888705028715674 1.64030317577833 1.36890440730513 1.11951796347433 0.90775531…
-0.196840565123517 -0.204780777044836 -0.198740918325715 -0.171800706404396 -0.0965615540896722 -0.0686213421683533 -0.180720988966155 NaN -0.12401992935956 -0.118820635763957 -0.169760847685276 -0.231880423842638 -0.302 -0.167900353202198 -0.158900353202198 -0.0706412715279136 -0.0584220485727497 0.0775978807868106 -0.204780777044836 0.888174197793231 1.63768180627008 1.36831419779323 1.12222168…
-0.189015540498904 -0.194021368185993 -0.186025253310719 -0.16201942562363 -0.075042736371986 -0.050036908684897 -0.167027195873082 NaN -0.124998057437637 -0.110017483061267 -0.158023310748356 -0.226011655374178 -0.302 -0.163009712811815 -0.154009712811815 -0.053034966122534 -0.030056334308527 0.10694172312911 -0.194021368185993 0.885435439174616 1.6348256722821 1.36557543917462 1.12377691132584 …
-0.177833631314444 -0.17788562152868 -0.17388562152868 -0.151823233271597 -0.0637920391430551 -0.0407504469716661 -0.159833631314444 NaN NaN NaN -0.145864825442986 -0.222864825442986 -0.301916815657222 -0.162937611742917 -0.138802437185902 -0.0458232332715968 -0.00172965088597157 0.133280747156876 -0.17888562152868 0.884649064176144 1.63413228756943 1.36360554672044 1.12528505928326 0.91803128023…
-0.161741863668409 -0.166741863668408 -0.162583010541275 -0.13464258046395 -0.0433447308505754 -0.0166624371048419 -0.143702150386625 NaN NaN NaN -0.132682293745734 -0.20988086015465 -0.294 -0.157 -0.119861003513758 -0.0288014335910835 0.0244368460996164 0.160456702740508 -0.16764258046395 0.884535774898112 1.63424773829941 1.36220418636684 1.12758104224881 0.921590467913006 0.852138096697179 1.3…
-0.149025788201047 -0.154025788201047 -0.14204165786323 -0.117035706739911 -0.011065462356504 -3.37230321384133e-05 -0.129029755616593 NaN NaN NaN -0.117031739324366 -0.204011902246637 -0.294 -0.157 -0.11301388595441 -0.0190198370777285 0.0459563584289973 0.182954374721225 -0.150035706739911 0.883342420123483 1.62921021609503 1.3609325788201 1.12319888701082 0.903386916801653 0.844655175364462 1.…
-0.129813238204083 -0.139771735582768 -0.131771735582768 -0.106792486893425 -0.00171985730612429 0.0281245078639448 -0.111802862548754 NaN NaN NaN -0.0978547408253978 -0.196885867791384 -0.290989624344671 -0.153989624344671 -0.0908651164807265 0.00113488351927349 0.0762593913832182 0.212228264417232 -0.135771735582768 0.881027420442268 1.62824821112381 1.35888159571918 1.12197054749497 0.90854512…
-0.111579010356954 -0.117679245986251 -0.109659198860391 -0.086458727601798 0.0253808953913274 0.0407016494050767 -0.0926191046086726 NaN NaN NaN -0.0834988218535166 -0.185839622993125 -0.289939858622422 -0.152939858622422 -0.0775589632310947 0.014481131020624 0.101400942517187 0.234501178146483 -0.113739387363829 0.877843620450476 1.62603788944059 1.3579797643707 1.11624206380627 0.9002104368459…
-0.0909968587912872 -0.101995811721716 -0.0929958117217162 -0.0599974870330297 0.0440020941391419 0.075003350622627 -0.0739930893408318 NaN NaN NaN -0.0589976964469439 -0.177996858791287 -0.286998743516515 -0.149999162344343 -0.0559962305495446 0.038003350622627 0.121003350622627 0.259002722380884 -0.100994555238231 0.874109074390499 1.61957916443848 1.35307989529304 1.11341087953844 0.8885006010…
-0.0756560432931394 -0.0817627884780272 -0.0726560432931394 -0.047667903869238 0.0544744230439457 0.0911779086414796 -0.0407034855975339 NaN NaN 0.00110674518488778 -0.047667903869238 -0.162798370206323 -0.280952557695605 -0.145940697119507 -0.0376560432931394 0.0542846538263674 0.137320235554663 0.272367677859058 -0.0748102307824217 0.869579222219239 1.61546783606618 1.35247111991141 1.117516657…
-0.0465180388816093 -0.0616494828229886 -0.0436056681758622 -0.0196713901465518 0.0942190732356321 0.106722941677586 -0.0156494828229886 0.0772409805591953 NaN 0.010416239147701 -0.01938659494023 -0.145715204793678 -0.27693427802931 -0.140912370705747 -0.00858376085229895 0.0785476830890803 0.164219073235632 0.303153351264942 -0.0582332436752875 0.860295669837563 1.60521420066047 1.3433298965646 …
-0.0250076791984067 -0.0460055848715685 -0.0260062829805145 -0.00500523581709546 0.10399650945527 0.13898848120239 -5.58487156848741e-06 0.0879961604007967 NaN 0.0289933679650124 0.00799022647475515 -0.133004537708149 -0.274001047163419 -0.137001396217892 0.00999336796501242 0.102991273638174 0.17399650945527 0.309997556618689 -0.0240122169065561 0.857870865655093 1.60183120772848 1.3402011169743…
0.00729192497725704 -0.0146837479413049 0.00325543435509991 0.0254378874658856 0.1292554343551 0.163231107273662 0.0313405791401332 NaN NaN 0.0655473593323569 0.0314135603844475 -0.101841873970652 -0.263939182296405 -0.12888793847249 0.0531581260293476 0.132450051006605 0.206145962488629 0.342158126029348 0.00223110727366182 0.847444821470712 1.59090715844006 1.33581548144097 1.10849786000222 0.8…
0.0317080948405555 0.0114291483882154 0.0247939245181985 0.0613004038717508 0.150429148388215 0.182472063227037 0.0596222651629124 NaN 0.0895234767781648 0.110815381937609 0.0654935206464477 -0.0885064793535523 -0.258678138708838 -0.201364776129983 0.0669012116152524 0.169472063227037 0.218429148388215 0.355300403871751 0.0216437225823231 0.845410514135511 1.58826381773555 1.33221502019359 1.0954…
0.0639631324919656 0.0309776560557367 0.0609586637031129 0.0749843592390157 0.169977656055737 0.20397542166131 0.0879676012808182 NaN 0.158920678997865 0.1479575465059 0.0879743044640972 -0.0660256955359028 -0.244016757958197 -0.217981007647376 0.107953077717047 0.19097542166131 0.237977656055737 0.368984359239016 0.0509664840836051 0.845889452573366 1.58934875991109 1.33289921796195 1.0989759222…
0.0914271460419842 0.0565079574553326 0.0884386905296054 0.124219345264803 0.20419625628956 0.230207800777182 0.104392512579121 0.214230889752424 NaN 0.181323245653393 0.121369423603878 -0.0396305763961217 NaN -0.203395316220654 0.128427146041984 0.224184711801939 0.245126989363833 0.37871138780947 0.0763809680914995 0.847569569556125 1.58658934196559 1.33793060856001 1.09483929496214 0.884438904…
0.128494828195999 0.10021772440624 0.126514621323839 0.143791725113599 0.221435448812479 0.2482968969176 0.138494828195999 0.234811518241439 NaN 0.209574000707359 0.153494828195999 -0.00681241232960151 -0.200168688630721 -0.0677022089942378 0.165514621323839 0.24035627630112 0.2561979312784 0.354890690752799 0.109574000707359 0.852686626227386 1.59844894267105 1.34325202016269 1.09904753032946 0.…
0.152950111222627 0.110978048937956 0.151948115671532 0.182920177956204 0.242956097875912 0.262970066733576 0.162950111222627 0.274918182405109 NaN 0.237942129018248 0.177950111222627 0.0518802669343053 -0.159083813145986 -0.151828382605838 0.190948115671532 0.257964080080292 0.265980044489051 0.398910200200729 0.137942129018248 0.85350832373708 1.59493716402843 1.3497766896742 1.09843125719719 0…
0.191230625955031 0.159057656488758 0.182392064123553 0.208392064123553 0.269276751146038 0.280207563359528 0.193484314505566 0.295553502292075 0.249392064123553 0.265403595421305 0.219207563359528 0.0917149404605971 -0.127469560303428 0.00755350229207518 0.226276751146038 0.268115312977516 0.270034593893255 0.400584873280944 0.164345938932547 0.860790447648712 1.61973875520574 1.35765964903842 1…
0.211751186458875 0.164879961280397 0.216472174345579 0.242493636815832 0.293472174345579 0.298450711875325 0.235386324464564 0.343279012113297 0.283579486696847 0.300686799048115 0.237751186458875 0.154373598096229 -0.0807766391955459 NaN 0.250665336577861 0.278386324464564 0.273257549643043 0.365107312351268 0.194772648929129 0.857585650367694 1.61126775671205 1.36367099331818 1.10706990508329 …
0.246003302263325 0.205002136758622 0.238003108012541 0.265003496514109 0.315003108012541 0.319003108012541 0.253003885015677 0.356004662018812 0.310005439021947 0.332005439021947 0.272003496514109 0.217011266545462 NaN NaN 0.281004079266461 0.296003108012541 0.285000777003135 0.370001165504703 0.230002719510974 0.86605054778721 1.62073869269222 1.36554046037436 1.10433016317066 0.887600198135799…
0.263297165837421 0.216511125240364 0.254249619303433 0.283237732669937 0.331285279203924 0.335273392570427 0.273534898507357 0.380190186135949 0.338285279203924 0.360297165837421 0.290344712371408 0.275095093067975 NaN NaN 0.302273392570427 0.312190186135949 0.289047546533987 0.375988113366503 0.244368485638402 0.868902450509446 1.61412565694392 1.36789383417844 1.10513243823815 0.88858873815390…
0.288408021377733 0.259326417102186 0.27536721923996 0.303285614964413 0.355265213895526 0.358408021377733 0.318408021377733 0.396795641686579 0.362489625653279 0.385530427791053 0.319204010688866 NaN 0.0785712299288259 0.212776283491356 0.325387620308846 0.328652834204372 0.293102005344433 0.376040454513219 0.275469224584393 0.871593471657956 1.62358352380164 1.36662262780524 1.10209854063897 0.…
0.307992420837409 0.274993936669928 0.292993178753668 0.316994694586187 0.367995073544316 0.377992420837409 0.337992420837409 0.434985220632948 0.385990905004891 0.410990147088632 0.328996210418705 0.36796778855899 0.105989389172373 0.106041306436119 0.343992799795539 NaN 0.297998105209352 0.425980673135394 0.297991283963021 0.871280121266601 1.61607290660885 1.37010865090906 1.10634835532172 0.8…
0.330195890732561 0.319175270655449 0.313154650578338 0.329144340539782 0.382164960616894 0.395185580694005 0.360412401542234 0.445319611195231 0.428298991118119 0.439226820848229 0.354103100385558 0.422463951735013 0.226762942853133 NaN 0.366278371041008 NaN 0.298020620077112 0.334206200771117 0.324226820848229 0.877857940204486 1.63265968922404 1.37223030930116 1.10740721628959 0.89176628912351…
0.349217693852231 0.336514549105272 0.328376016653853 0.343237484202433 0.398257274552636 0.413197903502028 0.400376016653853 0.47635622630365 0.457949936809733 0.461653081556692 0.364316645603244 0.467791614008111 0.301207211362369 NaN 0.393316645603244 0.391376016653853 0.300217693852231 0.3547124526073 0.346474968404867 0.880559196639697 1.63071178113152 1.37226573920156 1.10708913879998 0.892…
0.35999408376194 0.361986016164585 0.34698978104335 0.354993545922116 0.410993008082292 0.422994621601763 0.418989781043351 0.493990318883174 0.504974183688464 0.493982251285819 0.379991394562821 0.506978486407054 0.360967191770757 NaN 0.408991394562821 0.40998978104335 0.31099408376194 0.389980637766348 0.369987091844232 0.881509478295371 1.63079995159442 1.37254984402645 1.10457138224835 0.8894…
0.380251491109522 0.387320079593937 0.372171471211037 0.366262922523591 0.426068588484415 0.435114314140692 0.452217196867314 0.524194334039176 0.511148608382899 0.515228628281383 0.399217196867314 0.526457256562767 0.43168588484415 0.480188867063193 0.428251491109522 NaN NaN 0.437537276461251 0.392251491109522 0.881499433403918 1.62895640159188 1.37349730615576 1.10767317094821 0.892763737544296…
0.402377044305112 0.415595333113335 0.387575488676224 0.389297666556668 0.432238133245334 0.445099222185556 0.471496110927779 0.541257977682445 0.52433735543089 0.535377044305112 0.418377044305112 0.566198444371112 0.492587554968894 0.584944754836895 0.450436577616446 NaN NaN 0.484 0.414754088610225 0.883192898884122 1.62944113980322 1.37066642800132 1.09758607399406 0.880977221778804 0.838759933…
0.420961641391615 0.444939433776234 0.415941452650359 0.403969716888117 0.443975773510494 0.449989905629372 0.495949528146861 0.553973754636368 0.540965679139866 0.553961641391615 0.436961641391615 0.575979811258745 0.570838490069956 0.680802150335697 0.471955584769238 NaN NaN 0.484 0.451923282783229 0.883828687731818 1.62604700549322 1.37049036339734 1.09837836471196 0.880840282642378 0.83037730…
0.44422449638648 0.470326540198517 0.44622449638648 0.426153065718055 0.461102043812037 0.463040817524815 0.525234700767684 0.578448992772961 0.553357153342128 0.579255109530091 0.460234700767684 NaN 0.662653080397034 0.778785737352681 0.499193883242869 0.479010204381204 NaN 0.506734686088705 0.469326540198517 0.880641936777372 1.62252203911476 1.36739254933382 1.09818428319789 0.879847242174859 …
0.466477290294905 0.502737630455762 0.468607460375333 0.441520680321714 0.471260340160857 0.467216950134048 0.548629155388738 0.622390510241286 0.588282035174262 0.604477290294905 0.483542375335119 0.658368815227881 0.727084750670238 0.8563667858445 0.518477290294905 0.480260340160857 0.331086780053619 0.481151865093833 0.501542375335119 0.87399335572118 1.6168190776 1.36171608088579 1.0897953691…
0.488005271564525 0.536002070971778 0.496006589455656 0.465005459834687 0.483002259241939 0.477001694431454 0.577006401185495 0.640008283887111 0.601006777725818 0.626004330213717 0.508003953673394 0.674997175947576 0.776008095616949 0.918010166588727 0.54000583637501 0.492004895024202 0.335001882701616 0.488003012322586 0.526006777725818 0.871887386810157 1.61316438954918 1.35702817566213 1.0864…
0.516321458288694 0.547655280357723 0.531383277190366 0.494272003167357 0.495358549629698 0.486234911826354 0.611321458288694 0.684185456705016 0.637247275606688 0.649346185849363 0.529346185849363 0.660642916577389 0.819234911826353 0.972160729144347 0.571272003167357 NaN 0.345778918161067 0.504717099259395 NaN 0.858084059044203 1.5836249411505 1.34733443629885 1.06785788349527 0.848416647117239…
0.542663961569126 NaN 0.562599707223727 0.516535452878327 0.524406944187529 0.505342689842129 0.637706797799392 0.699535452878327 0.657663961569126 0.677535452878327 0.557663961569126 0.712149926805932 0.839028069526388 0.985878142720457 0.593728215914525 NaN 0.408128508690799 0.562107090575666 NaN 0.863912828271408 NaN 1.34677412799713 1.06663662369798 0.84708934153883 0.788887384630841 1.326878…
0.572937606018791 0.612973834782074 0.589943644146005 0.540949682273219 0.542961758527646 0.52096779665486 0.669933580600649 0.723949682273219 0.687937606018791 0.701949682273219 0.587937606018791 0.718985911036501 0.88590338996458 1.02591747892808 0.626931567891577 NaN 0.413987923745572 0.566989936454644 NaN 0.85993819172592 1.60039724575266 1.34149088875608 1.05508381034831 0.835204494669397 0.…
0.598361874665257 0.650217124799154 0.621289499732205 0.573310178284506 0.569175767694553 0.543310178284506 NaN 0.755248142627605 0.724299839008356 0.733320517560656 0.609361874665257 0.800196446246854 0.909072374933051 1.0488966072385 0.654330856836806 NaN 0.475341196112956 0.632330856836806 NaN 0.856254138810923 1.59383787394904 1.33906112432168 1.04862635215548 0.829014652674268 0.773181848071…
0.633866421513366 0.671866421513366 0.649531667746838 0.603787655921242 0.58694518710549 0.573669507533055 0.729807347319273 0.779807347319273 0.753551359144869 0.764590741940931 0.644728581727148 0.819807347319272 0.916531667746838 1.0393150623685 0.686964878503521 NaN 0.508610433338962 0.664610433338962 NaN 0.849917509193249 1.59186591325941 1.33531361352664 1.0473229537097 0.82944070242993 0.7…
0.676909867025101 0.714909867025101 0.675944691129039 0.64291806093191 0.633901673118292 0.606930351792124 0.769916012455208 0.819916012455208 0.780942642652337 0.793938545698933 NaN 0.859916012455208 0.942944691129039 1.05496722437276 0.73489962464159 NaN 0.53893649722223 0.69493649722223 0.714940594175635 0.848303379986559 1.59911482078764 1.33400274495878 1.04746969272849 0.828482007507168 0.7…
0.703531668546958 0.724510818800019 0.726187647722456 NaN 0.665542093420428 0.638573368040837 0.804260621836744 0.865218922342865 0.827239772089805 0.827271046710214 0.715521243673488 0.923156373102047 0.953104248734698 1.058 0.757552518293898 NaN 0.580156373102046 0.736114673608168 0.747364870571442 0.840418593839599 1.57670879263071 1.32786796229649 NaN 0.816541135201887 0.761687944711598 1.315…
0.754655104076992 0.773416884412631 0.744813917186566 0.724853620463959 0.718052136850927 0.694111691767017 0.829833768825263 0.886615400799599 0.851071988489624 0.853794065547869 0.765655104076992 0.937602967226065 0.96311910983218 1.05815881310957 0.810595549160902 NaN 0.595575697522205 0.747496290967418 0.782416884412631 0.859422063552417 1.60719094873869 1.33368444995696 1.05867501727265 0.84…
0.786950104224773 0.793968248143038 0.784938008279264 0.766934984292886 0.769919864360999 0.748915328381433 0.870936496286075 0.916953128211151 0.903918352367811 0.892939520272452 0.797950104224773 0.918030239863774 0.968990928040868 1.06598790405449 0.839954640204339 NaN 0.623956152197528 0.771962200170283 0.802968248143038 0.866918418132175 1.61808317151581 1.34918605002789 1.06779590822348 0.8…
0.817465044625274 0.82428936110017 0.809372035700219 0.816320364075189 0.825547719225323 0.810630393825371 0.887320364075189 0.942341032725201 0.946134346225079 0.933320364075189 0.829496047600292 0.961320364075189 0.97518601785011 1.09488632242493 0.866392704350231 NaN 0.673289361100171 0.82323768947514 0.835320364075189 0.871019756693791 1.62682058343979 1.35378378708054 1.08368861991804 0.8639…
0.862494152406662 0.852666031504631 0.8455586070684 0.848052759475062 0.8791172141368 0.872332063009262 0.918451182632169 0.975408212857677 0.960375032783754 0.964880880377093 0.877580091955646 0.991978515112754 0.993064454661738 1.08453712218115 0.904537122181154 NaN NaN 0.846601576842893 0.866451182632169 0.877651659003696 1.63367324441065 1.36085730486166 1.09034636924673 0.8715544737166 0.803…
0.885006515736491 0.883001670701664 0.87100467796466 0.896005346245326 0.930009522999487 0.933010525420485 0.939006348666324 0.994003675543661 1.02300284019283 1.00500684987682 0.904006849876824 0.991002840192829 0.995999498789501 1.10900233898233 0.929006181596158 NaN NaN 0.874003174333162 0.887004510894494 0.875447667700477 1.63791658174439 1.36118964581125 1.09427900760321 0.873579707627209 0.…
0.924367555870044 0.893671740038356 0.899481624933161 0.928481624933161 0.987659065698009 0.996811157782165 0.977152092084156 1.01622813812623 1.04062104267697 1.0465196479542 0.945354881529697 NaN 0.993088720382424 1.12289860527723 0.96638023021039 NaN NaN 0.895154637858876 0.914430927571775 0.86165869547001 1.61784745458439 1.35924300474573 1.08843581801302 0.87192733893386 0.80560745294839 1.3…
0.953599642172613 0.946256989502548 0.937385484253823 0.966749552715766 1.04022070013711 1.06134919488838 0.989556810588855 1.03434265267006 1.0895139790051 1.08757822638073 0.973621057964492 NaN 0.999892921040605 1.11512849475127 0.996685305340129 NaN NaN 1.06314991054315 0.948364068461944 0.874906650643558 1.64805013084437 1.37273049373802 1.09641676305804 0.879780481451432 0.812777429566461 1.…
0.961000065005584 0.942506270493588 0.950501972500867 0.99850008125698 1.07051390474194 1.0885136612435 0.986005401997651 1.03102442846879 1.06151839747892 1.07001602323287 0.988498522757962 1.00500720798983 0.991999602249548 1.12495425606573 1.00049975250684 1.01603243595425 NaN 1.0699973295066 0.950001262251666 0.87718260901233 1.63522066763425 1.36651161843032 1.10972627677354 0.89722538734861…
0.98759991836037 0.970389676468754 0.973493756285227 1.02102498070327 1.120677355658 1.14565653975036 1.00991049293298 1.078002501032 1.10071274264532 1.10719817100905 1.01460616291003 1.01283347273891 0.994099916968899 1.07656785639567 1.0280582862668 1.05738759643644 NaN 1.13843713795647 0.971533306676712 0.885586919823161 1.63747560797874 1.3678873691216 1.12393315361773 0.895671703856523 0.84…
1.02115277891134 0.986762648365597 1.00154031676566 1.05953250519054 1.16961137724368 1.19473726235487 0.997811947767769 1.07794776326882 1.143196768481 1.13901644645391 1.04763710789199 1.03395298694194 0.999531471277798 1.08345825369476 1.05669987812879 1.09724559567578 NaN 1.02586418449894 0.977655237574243 0.893430865658306 1.63907171387478 1.36057207335294 1.12269706504759 0.919820499260282 …
1.0434639897362 1.0174556061633 1.01798957904176 1.078968079245 1.20994585942079 1.24243243228011 1.0179869738022 NaN 1.14700199157364 1.16247188074282 1.0699639897362 1.04049576648571 1.0069929795967 1.13496574568094 1.08146093774206 1.16289333237819 1.05794851704244 1.15291728364394 0.997986973802196 0.896901905867825 1.64106060646903 1.36883459412791 1.15828544628653 0.939480686011184 0.882240…
1.04932584102208 1.03689781758338 1.05233226768816 1.10852743981781 1.25388734164543 1.28917706658812 1.08823593421981 1.1812436916221 1.19677597177233 1.1873742327158 1.07634659857635 1.05148161983994 1.00860153817587 1.13459183427738 1.08630508346781 1.19979178021654 1.13252784223507 1.23326098718375 1.04630836070021 0.894605228691621 1.63892103957197 1.37016963802691 1.15520588708105 0.9442543…
1.09425659183136 1.08896715382588 1.0796316106618 1.1713158053309 1.32623685399817 1.3596316106618 1.14459213499544 1.20547370799635 1.25615790266545 1.23743423232999 1.11721711616499 1.07219737833181 1.03894078650046 1.14392104866728 1.1343158053309 1.26457239716225 1.24620400782405 NaN 1.09161187282862 0.883794279041248 1.64335021244269 1.37097987192946 1.13716664306192 0.946248820249315 0.8941…
1.08750410392832 1.09847806415631 1.10547756111508 1.19498013798443 1.33099192657236 1.36748529394365 1.14098277310064 1.2214811239111 1.23250371516028 1.22798542615212 1.11650476719119 1.07699668368565 1.02100486130859 1.10100678499297 1.1245010621088 1.26148424191275 1.26746908098413 1.32309734266555 1.10048357864988 0.885223793667175 1.62625292847615 1.36755306998299 1.11552315983204 0.9276444…
1.11869510771449 1.13402128622439 1.12888752691388 1.20765985115326 1.35397227076561 1.40016430725623 1.16885521138031 1.24399696984939 1.24678978170225 1.21364520452184 1.14572132187357 1.09341475112316 1.0229633506798 1.10243738903327 1.15568492506592 1.28779895430061 1.33154497525796 1.46212273000133 1.12727274014153 0.89214474751056 1.6399202465139 1.37554831942367 1.14221104904746 0.93802293…
1.13574315663822 1.15976641596437 1.14624068853409 1.23898803480555 1.36874897146976 1.41866950873788 1.19370862307779 1.26483795118938 1.24623403079672 1.21697251532317 1.16077769019866 1.10612633681298 1.02766087037341 1.14174207453182 1.17425143957389 1.30814624941173 1.38172255307931 1.51127453113436 1.14925143957389 0.88892727726253 1.63944618799628 1.37418897670009 1.11639097760193 0.927031…
1.16151588315622 1.18751074851349 1.17501508522486 1.25700694299089 1.3895236736435 1.4380186900916 1.22500944774461 1.30151117817647 1.2990022167477 1.28750819654078 1.18901282125817 1.12050830041261 1.03850266293237 1.1259939234229 1.19951711075056 1.33001050063864 1.42702065896444 1.55902154424596 1.17951212719866 0.884272024738865 1.63797458643171 1.37230061364278 1.11214428505886 0.918846313…
1.19325644656975 1.20701233175237 1.20974281351723 1.28592768068856 1.4333917471154 1.47305815657625 1.25043208488583 1.32892241561087 1.30247889977115 1.30540790171889 1.21534195851398 1.13689647076501 1.04544922133713 1.12020575716983 1.23618609916756 1.35442791087794 1.47068412725831 1.60263796302306 1.20737625137562 0.87552363085747 1.62210938389118 1.35785676537883 1.09779278489834 0.9244936…
1.24023991579639 1.28034896843111 1.24765431580834 1.31115267368861 1.4621962947425 1.49917448421556 1.31969793686223 1.39252345264667 1.3532213895089 1.36289423160473 1.25728353685028 1.16663250528139 1.06715267368861 1.15308724210778 1.28423991579639 1.42093785265862 1.54245802106584 1.66841440001195 1.26152345264667 0.869332202103597 1.64431412041713 1.35625256336994 1.10362696591397 0.9150902…
1.24850657675032 1.27300933166458 1.26650148126672 1.30450531870695 1.45500315305941 1.49150208613763 1.31750576485585 1.39000367871822 1.36649396540609 1.40298172010524 1.27050613089922 1.17950514378515 1.06100187911406 1.17050297783981 1.28950700669943 1.43050417257307 1.53300305764753 1.66300737304061 1.27200195892178 0.867160853021654 1.61453534865746 1.34708072679982 1.1292654100732 0.916014…
1.27049097933892 1.30633043204405 1.27460344409349 1.30666605818399 1.45074954363799 1.48481215772849 1.31337385909498 1.42092947826896 1.33968692954749 NaN 1.29349097933892 1.20433098855432 1.06849339088344 1.17940095377508 1.31149079383549 1.46280956068055 1.55248641076003 1.68540786489176 1.29898147117429 0.863133014864451 1.61506098865764 1.33842863819131 1.13007188633707 0.908210357175255 0.…
1.31436250808197 1.33753497632353 1.33059845103103 NaN NaN NaN 1.36244543413718 1.46163083617873 1.42700404498106 NaN 1.33931021490695 1.22624694440675 1.07963833515476 1.18298438715101 1.35387103036953 1.49571571870876 1.58654486226809 1.72005617993876 1.33463942653538 0.857522926519586 1.6160578176295 1.34455972294313 NaN NaN NaN 1.33521223084323 1.07677093136263 0.860913232260513 NaN 0.8567114…
1.3664067539253 1.36445527754992 1.35994808604869 1.41890564310239 1.50199384628929 1.51700410247381 1.41995525929182 1.49793544689783 1.41901227090523 1.40699863656609 1.38591528451632 1.2694279662694 1.09846790452871 1.15853237242642 1.40940266970959 1.53393272003001 1.61944675304494 1.75344607132799 1.37093751030681 0.853033136594154 1.61035509531279 1.34320713626935 1.11398018373096 0.8610308…
1.42128797690045 1.38914786812747 1.4040964421597 1.44025610448514 1.50405122089703 1.51593853492357 1.4651034496848 1.53870467851738 1.47176262878438 1.44901468588386 1.43825751460601 1.29518008387095 1.123438673181 1.17288569883493 1.46384014051517 1.57020440827359 1.63976357941341 1.77524187809312 1.40879067306719 0.852393441612205 1.60400079420412 1.34417583367655 1.10418695763749 0.861354688…
1.45655737958568 1.47331646166594 1.44404763954723 1.45697547063045 1.49962992197401 1.4985551089071 1.52385049072723 1.6095538079154 1.58890982728959 1.49152441116938 1.47497826416919 1.35014359089048 1.15021454977367 1.18736738508451 1.49757859255632 1.61236525281625 1.65447297586894 1.78845885878661 1.46175159645662 0.854568055893738 1.64456948763623 1.34094129070034 1.08759065714423 0.8567629…
1.49094779757825 1.46596658674601 1.47095940933517 1.47497148808898 1.51198045774991 1.50449112710262 1.53494298038318 1.63695240863056 1.63392181417878 NaN 1.5034572384413 1.39792863817716 1.19643251296802 1.33028108892597 1.53344562668438 1.6249806470718 1.66248810636286 1.79648848500664 1.47695317432855 0.869245250417074 1.62845680736804 1.35587920296154 1.08684630653215 0.87306379950157 0.816…
1.48657039628127 1.45963483683908 1.50081007650704 1.50175724754714 1.51456012695277 1.50312713810575 1.57037924446254 1.64738911305057 1.67867342187099 1.68730063476383 1.53136377697188 1.45230140537732 1.23035900565455 1.36111931237661 1.55996342219641 1.64094625561552 1.66848109040923 1.78484625357015 1.47750595572346 0.879547801169101 1.61837114033239 1.36669608996116 1.09372876539633 0.87523…
1.52753926483381 1.50251678994765 1.52370517566412 1.51461608267588 1.51968240341428 1.51067678469274 1.59660955827673 1.6805296931339 1.73456747728888 1.71252694319682 1.56008708339058 1.51806817113748 1.29545690062676 1.44011224199685 1.5960758459475 1.66095625326898 1.67305297457643 1.78414969588388 1.5046965890369 0.891604588810912 1.62720234661965 1.37334675723832 1.09477156854953 0.87214896…
1.55200388450426 1.5240046038569 1.54900393629446 1.53300250660421 1.53000204353251 1.5220041634153 1.63150350256787 1.70900365085341 1.73400288661061 1.70850520656913 1.58600362840833 1.59550475462747 1.3745028551505 1.50800187031687 1.62600334066728 1.67450192210706 1.68050084077809 1.79299636009161 1.5550010070937 0.894810355360205 1.63019065173349 1.37845048976705 1.09619037402372 0.870164372…
1.5784290835749 1.555323358311 1.57773058998405 1.55242905256235 1.54651363277347 1.55377266514829 1.65989491956005 1.73682134175795 1.75820522789642 1.74938563668157 1.61436781788581 1.6310944878575 1.39845813977707 1.52072511431384 1.65242926750366 1.68953300722708 1.68695153833166 1.75940903328478 1.56185198463053 0.89722777171963 1.6346242129109 1.38225016275951 1.09846826369465 0.86570097498…
1.60473686915514 1.57678747124069 1.60267381243073 1.57116738078867 1.57557169397063 1.57323590636688 1.6961135154535 1.76559193480485 1.79798524489977 1.79212549606767 1.62077735082358 1.66142313622474 1.42620013281459 1.4610402729325 1.68116552059161 1.70974556963949 1.69155931945009 1.759 1.59664578540116 0.868969443929341 1.60538986795896 1.38065762949445 1.10318288247312 0.872842351343999 0.…
1.637963639996 1.64695611285188 1.62595925594005 1.60095380773606 1.6109471765304 1.60844432050543 1.71945240148012 1.76149069835336 1.82246615099166 1.82894152536799 1.65995702908619 1.72093499272013 1.52776660025782 1.54783680050593 1.71045036021026 1.70098126908885 1.69848771763193 1.78597025090582 1.64695537928015 0.898796780178168 1.65454494632056 1.38199755413865 1.11408804311012 0.89686992…
1.65558382866417 1.66267146366768 1.64397928821846 1.61366440380962 1.62217025924356 1.63195616758869 1.74090392034219 1.81948464947938 1.84731638993898 1.86129447373332 1.67465319055348 1.76202893354974 NaN 1.62655622371118 1.72991548065707 1.72444510488556 1.70252417450087 1.76894605071763 1.66947343278451 0.90085214029638 1.65369448274834 1.38476451283446 1.11302217300212 0.896984655913329 0.8…
1.68467764168636 1.65176656811771 1.67256648364717 1.63061094686284 1.63856648364717 1.63766652588244 1.74261094686284 1.83885549454906 1.83371098909811 1.86565541007852 1.69873322070595 1.80552202043149 1.65616631470609 NaN 1.7326442942746 1.74774433650987 1.69492218937257 1.78907781062743 1.68451090462757 0.893878922207823 1.61943374423878 1.37517589137608 1.09423583090036 0.881343278488986 0.8…
1.70598631361969 1.70496545818303 1.68699087574646 1.65598370669011 1.65798761708448 1.66598175149292 1.76898305495771 1.85498957228167 1.87697197550699 1.89498109976053 1.72898044802813 1.82598696535209 1.70996545818303 NaN 1.74799022401407 1.75999217921125 1.69999674133802 1.79199804480281 1.70098957228167 0.900575581254358 1.65131908590742 1.3760894004062 1.10895032177392 0.896070308739277 0.8…
1.75633918746012 1.75352165118474 1.72634702716417 1.70037080092448 1.71380446078337 1.71880570606832 1.82833010247111 1.90023046493536 1.91807374119986 1.94742743343411 1.74660569500816 1.86610186085191 1.76672946169295 1.8680065692079 1.80777346996148 1.7678210174821 1.71709297246567 1.84904470400119 1.75583669689021 0.898945841040027 1.66061264934525 1.38827749252268 1.1113876218219 0.89525127…
1.7860482287092 1.77476757255049 1.7660412084924 1.73413277998409 1.74560787232697 1.7476286895618 1.86204810700141 1.91822605978862 1.96390098231425 1.98195244508743 1.78161112763168 1.91842224676706 1.87084449353413 1.94317781270698 1.8375482287092 1.78449981743832 1.72598058680853 1.87725147551762 1.79353290594003 0.882313613992944 1.63592370986678 1.37961614274824 1.09557732067317 0.879752569…
1.81397536063815 1.82297039386462 1.78947109839545 1.76396489897438 1.77597196124874 1.78197014733511 1.88696541012506 1.96295487834589 1.98097321198795 1.99997919993722 1.81900394447216 1.95200369794265 1.94801725706571 2.03602859742318 1.8634754839029 1.8054888338054 1.7250021486502 1.87101074325098 1.81697349357516 0.901462438050587 1.65468848948687 1.38501235067976 1.10124257607334 0.88415332…
1.8156136882581 1.82135614709684 1.80542053238715 1.77237760886028 1.78727030004308 1.79239907062371 1.86584976765593 NaN 1.9726136882581 1.99550637944091 1.83465661178498 1.96667807354842 2.01649767655929 2.1495104354411 1.86059222649466 1.84669953531186 NaN 2.02114152946245 1.82137760886028 0.907263138144512 1.63946086437935 1.37485468102795 1.09692982594237 0.882313346853334 0.839391885089895 …
1.85753142108278 1.84078802382316 1.84456489100544 1.80760951756899 1.8235983609281 1.8216764574143 1.90654257772367 NaN 2.00760951756899 2.02269877069608 1.8775202644419 2.02534175818772 2.07831944490595 2.18660951756899 1.90055373436456 1.86183265038671 NaN 2.04672108397785 1.8506764574143 0.90513354051227 1.63804539616442 1.36825419166189 1.08803063290079 0.872619446647093 0.833032071900124 1.…
1.88403492363389 1.89501637045339 1.8720425631788 1.84502619272542 1.83905347681439 1.84504147181524 1.92805129408727 NaN 2.02201091363559 2.04102291863474 1.90903164954321 2.05602837545253 2.13705456817795 2.27405347681439 1.93203492363389 1.89303819772457 NaN 2.07804365454236 1.88203492363389 0.89942455409584 1.62838703149112 1.36475933737803 1.08451521202378 0.870363083864835 0.806679861232537…
1.91532850238807 1.90968523549441 1.91018161228546 1.86849637679105 1.88697176928173 1.88220259658583 1.97401373788248 NaN 2.03179015699627 2.06155932969217 1.93739145528919 2.08145440819031 2.18595078498136 2.32197176928173 1.96332850238807 1.92726554948695 NaN 2.11716062798509 1.91332850238807 0.894544711658861 1.62572707729701 1.35520501661464 1.07126433727005 0.855205256655779 0.7975949441504…
1.95461051807171 1.93178029224558 1.95654061105894 1.90464047822004 1.90483022582613 1.90577030552947 2.01361051807171 NaN 2.07061051807171 2.08279027896169 1.97265046493615 2.12061051807171 2.21967043836837 2.35369041180059 2.00063049150393 1.93493009298723 NaN 1.95266778159038 1.96152063762672 0.865640513571642 1.57806026117773 1.33380381559192 1.04988281692031 0.834881731665424 0.7967069907012…
1.97599306682982 NaN 1.97099537788655 1.93598976532022 1.9329907557731 1.93299108592406 2.03799207637694 NaN 2.09499207637694 2.10199372713175 1.99099405728271 2.14299273667886 2.24999009547118 2.38598943516926 2.02599174622598 NaN 1.82098877486733 1.97799108592406 NaN 0.864380320246432 NaN 1.33606918122562 1.04903021129661 0.833590359864547 0.796420092442269 1.3308068371538 NaN 0.836977035244372…
2.01318562873193 2.01014276708624 2.0199284588578 1.95752852189743 1.97116419790908 1.96431421366899 2.06442136778321 NaN 2.10184998424009 2.1176571068345 2.03503561297202 NaN 2.26761424518881 2.38991427670862 2.06024992120046 NaN 1.83274283012587 1.99072139930303 2.02294988968064 0.86952727387184 1.59715552158223 1.33452386070009 1.04843307280193 0.833159429562051 0.779069968489025 1.33524291837…
2.0565685724972 2.04267893767234 2.04475920325425 2.00551840650851 1.99872910366104 1.99469900406782 2.10360870528816 NaN 2.13763880488138 2.13680936924295 2.06965887127686 NaN 2.32244817412433 2.43751840650851 2.11049834011303 NaN 1.84883946883617 2.00683946883617 2.04874917005651 0.861967757282481 1.59598665510825 1.33147060125311 1.04144073404406 0.825042171889486 0.764394879375357 1.332627490…
2.09496158165412 2.08395854862681 2.093950460554 2.03596966972694 2.05094742752669 2.0399545045904 2.13996360367232 NaN 2.15498281284526 2.15697977981796 2.1179514715631 NaN 2.33498786789077 2.47696057064502 2.13997068073604 NaN 1.87896966972694 2.03197472477245 2.0969514715631 0.856285671761063 1.59413186025675 1.32647502471524 1.04245889800008 0.825659292293629 0.764070181981638 1.3271654998895…
2.12628443369364 2.11626207224656 2.11844096382315 2.08390428909338 2.07739624092901 2.07617262645827 2.1849713734346 NaN 2.17259749395267 2.17850804816438 2.1404856867173 2.30572539751679 2.35553040961145 2.47406708434122 NaN NaN 1.93570303606972 2.09065831317557 2.12632915658779 0.860278541681468 1.5940615653013 1.32525772819437 1.04327143999893 0.825933738794819 0.775381278057356 1.33935115275…
2.16457736757832 2.14271083044832 2.16943278280248 2.11763297710749 2.14326595421498 2.12149951423748 2.23049951423748 2.30924273887827 2.23035492946164 2.20866634282499 2.18253287995498 2.32282204950666 2.37281092760083 2.49575531807166 2.21765522091916 NaN 1.94392214665916 2.0949666342825 2.17644390470831 0.847969468699155 1.56789428562836 1.32159092861347 1.03561630598927 0.82112416368141 0.76…
2.2119544228613 2.18495927149308 2.19297769629383 2.17294666505046 2.19495054395588 2.17095248340859 2.25397769629383 2.32598545410467 2.33489914845904 NaN 2.23095345313494 2.33898448437831 2.38398933301009 2.50299321191551 2.26195733204036 NaN 1.9819631503985 2.12896702930392 2.19897866602018 0.874464147095366 1.61581320100609 1.3313904481954 1.05750866602018 0.839631982484318 0.777099982726749 …
2.22567735601304 2.20844689602235 2.2271933900326 2.20817034403353 2.2321242520354 2.2208246540475 2.29991683804378 2.37289379204471 NaN NaN 2.24174649401025 2.36635471202608 2.38693086200279 2.49713827599441 2.27958517201677 NaN NaN 2.19445591806241 2.23123948203074 0.88047872802571 1.61987528094383 1.3419901813701 1.06370434928589 0.845150251025244 0.786244519908709 1.34590256637243 1.117961263…
2.27749007355055 2.23276464933102 2.26265678027441 2.25652929866204 2.28944104216117 2.2754704609948 2.31783329327614 2.39083329327614 2.35571561794165 NaN 2.29646065471692 2.37987251838764 2.38997058116638 2.49997058116638 2.32752929866204 NaN NaN 2.20095096861063 2.25675484305315 0.891640856127261 1.62705978705042 1.34933968898764 1.08049515646894 0.862014273903927 0.795223214440814 1.351616457…
2.30597127544644 2.27695486141583 2.28797435307718 2.29995588729274 2.33695178378509 2.33593844738522 2.35795896492348 2.40698358596939 2.41693742150831 2.37900718113839 2.3279681978157 2.402976404831 2.40898050833865 2.51898050833865 2.350976404831 2.35098666360013 NaN 2.26193742150831 2.29795793904657 0.893278430408323 1.63264433715944 1.35299631710188 1.088491957125 0.869382603427458 0.8034816…
2.3411799997663 2.29654444431461 2.32220277755057 2.33127111090338 2.37706611084496 2.3838838885708 2.3707038888045 2.42849888874607 2.44631666647192 2.42199777749215 2.36611166641349 2.40397722221573 2.40802277778427 2.51509111113708 2.38324833311911 2.37836222204046 NaN 2.287407777609 2.31754444431461 0.888501383365077 1.62278005562112 1.35149507778777 1.08835341666764 0.870523577770248 0.80684…
2.36874669486156 2.32572793151797 2.35469978650259 2.37162473312823 2.43545586303594 2.43948400805132 2.4215215347385 2.45871854984618 2.48167164148721 2.46361535145644 2.39374669486156 2.42777483987694 2.408 2.515 2.41470916817438 2.40574669486156 NaN 2.29889680161026 2.35366225981541 0.877087044875171 1.6031140684006 1.3492509211281 1.08502152241723 0.869995253736205 0.811615530875696 1.3376111…
2.40001337184581 2.38401055672038 2.37601759453396 2.40702181722212 2.47903589284929 2.49703096637978 2.43001337184581 2.4670119642831 2.53301477940853 2.51502111344076 2.42701126050174 2.44101126050174 2.41499788865592 2.51799788865592 2.44101055672038 2.43005207982054 NaN 2.31809430670205 2.38101266806445 0.897693385188335 1.64014128088207 1.35888696039764 1.10474530651144 0.891597593800859 0.8…
2.41858537992032 2.39867266835814 2.40045444726357 2.43732351460683 2.52888707241769 2.54003982718389 2.44858537992032 2.48362902413923 2.5535417357014 2.54434533671629 2.44265084624869 2.45665084624869 2.41206546632837 2.51506546632837 2.45567266835814 2.50238516390018 NaN 2.44907583733276 2.39860720202977 0.902395035653512 1.64192028376079 1.36855417933747 1.11211546129469 0.902144539438958 0.8…
2.4565767938444 2.42471043789353 2.43066588987715 2.47359906785259 2.57449883481573 2.59143201279116 2.46976612291401 2.55124268372155 2.57179953392629 2.56972157489763 2.4815656568403 2.46095545198362 2.42188862995905 2.52291090396724 2.48566588987715 2.5425656568403 2.41212017667651 2.44013364404914 2.42965475287306 0.901610023303685 1.63734200980912 1.36287637654441 1.11827250975519 0.90705732…
2.47498058293613 2.46995145734033 2.45297626803305 2.50196979567843 2.61295900842073 2.63295577224342 2.4869816616619 2.55999137019384 2.60995900842073 2.59397411058151 2.50197842548459 2.46899137019384 2.42399784254846 2.51400970853193 2.50797626803305 2.5699708744042 2.47792988282493 2.52790507213221 2.46296440204958 0.904746602013824 1.63963746499444 1.36683565273515 1.14584030267954 0.9208651…
2.50235793485064 2.48270189832351 2.48426621125787 2.53228914215606 2.64915155676691 2.67989931688681 2.51338086574883 2.57367896742532 2.62270189832351 2.61354138203617 2.53131207305425 2.4807248292217 2.42888534550904 2.52181655281447 2.53242672754521 2.61787638598861 2.52489931688681 2.58076173149766 2.49035793485064 0.906870239950924 1.64142803645631 1.36962464694015 1.14330030826224 0.927944…
2.52673219276214 NaN 2.51169871685741 2.56662060641304 2.69944206825447 2.7274755441592 2.54564292368286 2.57696652409527 2.64475451003197 2.64465408231777 2.55474335139706 2.49682146184143 2.43295536546036 2.52595536546036 2.55574335139706 2.65558713050831 2.60906267466751 2.74713650796992 NaN 0.89463859024559 NaN 1.35015049462583 1.12696367113063 0.929365828533663 0.873258138391176 1.3773523265…
2.54398140421367 2.55593983716188 2.5369726532554 2.57998577969281 2.71398468582302 2.76196280842734 2.57197155938561 2.64792233524533 2.645 2.65898468582302 2.56898468582302 2.5159792164741 2.433 2.52899671839065 2.57597812260432 2.68796499616691 2.68691577202663 2.8239179597662 2.54295952681799 0.900243710248742 1.63955745737392 1.36412445611037 1.1374383284094 0.93511372118744 0.88231016611064…
2.56455336441299 2.5775320960517 2.56440448588398 2.6015320960517 2.74727687571627 2.79527687571627 2.6003832175227 2.66170224294199 2.70078770340668 2.68346829096784 2.59151082769041 2.51893619491614 2.43789365819357 2.53193619491614 2.5975320960517 2.72617053390983 2.76040487290353 2.89838360454224 2.5713832175227 0.899457227372642 1.63820998838941 1.36450213070632 1.1476483836754 0.94526944709…
2.59268164326108 2.59480671197994 2.59070438302815 2.63165890349402 2.76579534209641 2.81774986256228 2.64449972512456 2.70451109500809 2.69507958918473 2.70080671197994 2.61869301314462 2.52888630116467 2.45974986256228 2.52409095906826 2.62469301314462 2.74776123244581 2.82626095757037 2.96129506722097 2.59671575291168 0.887121668748818 1.62693927557577 1.35839037957907 1.13744983857244 0.94464…
2.63995469549956 2.64595083979739 2.61597590186147 2.64298939681905 2.7949720461593 2.84597301008484 2.66897686578701 2.72697879363809 2.71697879363809 2.72098072148917 2.66295758727618 2.55197782971255 2.46199807214892 2.54997493793593 2.67794891194631 2.78896047905281 2.87894987587185 2.99996337082943 2.63296529868051 0.886460501241282 1.62807877581456 1.356012226668 1.13942797575636 0.93891552…
2.66052073252741 2.67042944348501 2.64824686540022 2.69088170923062 2.82236097670321 2.86163484383041 2.70124686540022 2.76510993183662 2.7257945996546 2.74542944348501 2.68058919930921 2.56568048835161 2.4678630664364 2.5441369335636 2.69656637704861 2.80268048835161 2.90831533218201 3.04006428731542 2.66231533218201 0.884906287394353 1.62948713594474 1.35308823855919 1.13064517212279 0.93020334…
2.68473229494602 2.68583268434126 2.68855382491003 2.70485499309576 2.83882152996401 2.87782152996401 2.73957613366453 2.79072114056877 2.75467652305977 2.76775460370052 2.70275460370052 2.59665421430528 2.471955382491 2.53510038939524 2.72369883181427 2.8573865092513 2.96239766362855 3.08747574426929 2.69464305992803 0.858250275835548 1.59067814393835 1.32872406304901 1.11101907196917 0.91831184…
2.71297301646468 2.74594217813861 2.7189710890693 2.73597012537161 2.85198747193003 2.88399421781386 2.76397687125544 2.83395856099934 2.80095566990627 2.8069624157901 2.7329710890693 2.6069903630231 2.47899325411617 2.535 2.74997494386006 2.88297590755775 2.98198168974389 3.10298554453465 2.72597012537161 0.865033167383379 1.61211889502059 1.3409479441419 1.12318805014865 0.906820957242734 0.839…
2.75013188243888 2.76358878641842 2.76297196604604 2.76629179883172 2.86568016721432 2.89572585761228 2.80797196604604 2.85745171522456 2.81468016721432 2.83826895363274 2.7711090372399 2.63142887002558 2.49463447681637 2.53988577400512 2.79299481124502 2.93674351405628 3.01717757283684 3.15283489485218 2.76313188243888 0.857486593388091 1.60836818246805 1.33839985442132 1.12009264773275 0.898631…
2.79351918776153 2.8084968244016 2.7946533679211 2.81347446104167 2.88182109312057 2.91083227480053 2.83470927632093 2.90150800608157 2.86444091600178 NaN 2.81550800608157 2.66660864120125 2.522686912961 2.55186581984043 2.83355273280143 2.965686912961 3.04173163968086 3.17970927632093 2.79761982288121 0.855579567939938 1.60430495035346 1.33758849807677 1.08737910725562 0.873976634762318 0.802975…
2.83895159193593 2.83796880369204 2.83196019781399 2.83697525810059 2.90397633383534 2.91399677279573 2.87595589487496 2.95394406179263 2.93692254709749 NaN 2.85595697060971 2.7089548191402 2.52899354559146 2.55399784853049 2.8759548191402 3.01095159193593 3.10992685003651 3.24692792577127 2.83196342501826 0.852703076601405 1.60546869836094 1.3316164221365 1.08150592729851 0.866507745290251 0.795…
2.86734715017881 2.87123458986481 2.87207700542522 2.87316705367641 2.9147523673092 2.9149774879372 2.90141468636721 2.99407700542522 2.96925710192761 NaN 2.88434715017881 2.74614454161362 2.54561729493241 2.5569324638116 2.90336966224161 3.03739217430441 3.1168424155604 3.23136019300479 2.87012202955082 0.854850473461841 1.60622266571164 1.33571544933624 1.07805924246105 0.858650771864281 0.7879…
2.90458875781498 2.88089996811716 2.90958875781498 2.91553318454674 2.92983328019526 2.91005557326825 2.95539980870295 3.03158875781498 2.9719777706927 2.98871101900512 2.91565544573688 2.78161098712228 2.59346649662484 2.7241216235333 2.95739980870295 3.06272213365877 3.12688885346351 3.24088885346351 2.89868878969783 0.844605703544487 1.59070461120883 1.33051946339702 1.05002421125866 0.8302076…
2.94200872996084 2.93201282212998 2.93700872996084 2.92800600184808 2.93500245530149 2.92200491060297 2.98300954839467 3.06500872996084 3.0530218249021 3.03202127927954 2.96300791152701 2.8500160958653 2.63800763871573 2.77000845714956 2.98101063963977 3.08700272811276 3.13800409216914 3.2480103668285 2.93900872996084 0.858483914841813 1.61420623373766 1.3442232491823 1.05647455867643 0.836340859…
2.97329891217821 2.97797027726175 2.96829891217821 2.94951800212252 2.94380281905012 2.93960563810025 3.01723318519492 3.09629891217821 3.13124728044553 3.1082910984344 2.99136463916151 2.90770736932858 2.66538654815594 2.80032082117264 3.0191455492172 3.09678091005569 3.15267136508354 3.28516745821163 2.97029891217821 0.872515605929918 1.63654937947726 1.35586906387633 1.07281390070306 0.8394209…
3.00365704283433 2.99382852141717 2.99865704283434 2.96680565760612 2.9617942257006 2.95680565760612 3.05062274711777 3.11973706617299 3.14782852141717 3.13174849807851 3.02264561092881 2.97721119851897 2.72630265376315 2.86130265376315 3.0466913385509 3.10985138522821 3.16090854475582 3.25832009335462 3.00065704283434 0.877001757358696 1.63920507844596 1.36304997666134 1.07756924233948 0.8377501…
3.0369486123019 3.04591902544542 3.01797041314352 2.9889657415346 2.99295172670785 2.98395795551974 3.08095328391082 3.14995328391082 3.16397508475244 3.15596262712866 3.05095639831677 3.03491123943056 2.77592369705434 2.75516662071807 3.07695328391082 3.12797197034649 3.161 3.26399065678216 3.0339486123019 0.880844082628704 1.6446715132438 1.37058836769379 1.08735481727102 0.840964954662369 0.80…
3.06539805535864 3.06068864932343 3.04346032549395 3.00662637918812 3.01748108220572 3.01631502851155 3.10939805535864 3.16468864932343 3.20219048824093 3.18537729864687 3.08037729864687 3.09179611071728 2.85336021977008 NaN 3.10539805535864 3.14268864932343 3.17177167617052 3.26693772986469 3.06239805535864 0.886343554846964 1.6465601471134 1.37585853645779 1.09399947706131 0.841763187063465 0.8…
3.08684373152134 3.08027588296853 3.07684739157888 3.04131688822642 3.05779135086366 3.05770432852877 3.12976150047728 3.21352596221663 3.22677653593461 3.22917648287003 3.10687759136301 3.16256540380342 NaN NaN 3.11786961828183 3.17334638921506 3.17097014961362 3.267 3.08332638776803 0.87164571690936 1.6131314125447 1.35779693553065 1.08551359351066 0.868881617363927 0.826220843921546 1.33865048…
3.12302356393455 3.1220306910871 3.09952655244571 3.0835097896069 3.07403606132883 3.08752984885695 3.16052005017169 3.22954661169576 3.24852944133003 3.25602738559749 3.146522776057 3.20903927626996 NaN 3.03707983825769 3.15502349148401 3.19601818461445 3.17200310623594 3.27899433995612 3.11052954095687 0.885558488675169 1.63032476526438 1.36419909873296 1.09158831433761 0.877163166450082 0.8199…
3.14947943552852 3.15242399942973 3.12843604568322 3.10111765484541 3.11567445023533 3.1213332801027 3.18354417778442 3.2746516709405 3.28281860742491 3.28835531753739 3.17151146414442 3.24484053118753 NaN 3.18575443358856 3.18196676108698 3.21805753725005 3.17592058506632 3.26969885142823 3.14189265583792 0.889677846375863 1.6306406426007 1.36484822048135 1.09794073660463 0.883856285007043 0.823…
3.16933380650886 3.17975988354428 3.15180436069268 3.13671015548984 3.12284828471827 3.14975975609341 3.21423792153149 3.29036899262846 3.30729862038926 3.32072369822382 3.19182719445546 3.28464696883298 3.20458138101563 3.22021328054329 3.20183380650886 3.23634054601314 3.18392601330998 3.27296400585585 3.16926643187225 0.891758503333139 1.62924130378303 1.368763413907 1.09084897929088 0.8935782…
3.19651203369784 3.20000793188157 3.18551024527549 3.16651856083614 3.18500955566198 3.18501127452147 3.23801444000404 3.33150407028506 3.33250985942961 3.35450876062078 3.21700961054262 3.33451716476009 3.26201771573334 3.34453806667319 3.23101297003154 3.23551228258483 NaN 3.31500814923734 3.19801017571264 0.890562961793273 1.62898383752097 1.3670325219163 1.10376528587859 0.885415305426048 0.8…
3.22496604519716 3.22999398993438 3.20658856810438 3.20179455497169 3.20609667882376 3.21692761261414 3.2708768507287 3.34131680992079 3.36296455363197 3.3775789658198 3.24352160822489 3.37227714496972 3.36043845652057 3.39006592254361 3.25698886234539 3.26790899060424 NaN 3.36028168999946 3.22254202480198 0.884961171027378 1.6283624002489 1.36371015363501 1.08312902786947 0.864542045609072 0.826…
3.25028798831808 3.24982997161165 3.23625442274058 3.21837080727256 3.23920731195987 3.24724354656776 3.29182939779532 3.36827507483579 3.39373423917488 3.40229102059115 3.26680247058031 3.41018080589215 3.43741986721611 3.49453310366578 3.28625980818359 3.25265429320664 NaN 3.37489313343455 3.2547329862554 0.876956681314362 1.61536582317867 1.3602617096783 1.08004627565909 0.847454371818296 0.81…
3.28751046833131 3.29701180968234 3.2695161261662 3.25600991020513 3.27350970540485 3.27451662017876 3.32101330739794 3.36251131566978 3.41201237564749 3.42701263672243 3.30950838435219 3.44902203723708 3.4920286720396 3.52804021924507 3.31601214270987 3.26851104675587 3.19999237073531 3.32402404464317 3.27801861190693 0.882322405207734 1.62843457711624 1.36145397444067 1.09193423388602 0.8697482…
3.30367416565168 3.31809507416196 3.29499052776251 3.27168662444502 3.28869529186805 3.30245287770281 3.34355959346709 3.38113272422167 3.43062135011075 3.44709913921195 3.32322887687777 3.48824594423242 3.56078656077532 3.59468853250673 3.33363678927166 3.28861620037833 3.19021126216373 3.36125028296211 3.30987974694823 0.886987662982405 1.62879981480108 1.36036543245956 1.09071433062683 0.86630…
3.33423531795808 3.34426822608498 3.3302005407906 3.30669867175002 3.31874011660809 3.3262950228959 3.37423718699866 3.39884419601341 3.45926759584218 3.46931315692709 3.35621599730948 3.51080100816332 3.60962904354687 3.64954342413804 3.36621705787833 3.31080568076477 3.19297120809994 3.36994658460709 3.3387563815987 0.884419934822973 1.62308850517601 1.35621196359925 1.07560839566262 0.85311342…
3.36705274182133 3.37539593835212 3.35517265533323 3.32587408506196 3.33875826723946 3.34866901472043 3.40261042319428 3.44073003335091 3.47441916639807 3.48481412830601 3.3915362736334 3.54164176680206 3.64591605676623 3.68065547577765 3.3955385490164 3.34285845121025 3.193004550766 3.39038410636053 3.36809668546595 0.876971760407865 1.61775944368256 1.35020535307672 1.06957785620206 0.847206754…
3.39692044490014 3.41521315627359 3.39226850432855 3.3564089617264 3.37873092067549 3.37646221603863 3.43291783744511 3.4601188448435 3.49851651073998 3.50559587849602 3.41406611720806 3.57828834950868 3.69316568244169 3.81914602455948 3.42787293217478 3.35526661089414 3.20279114430754 3.39788044113588 3.39792044490014 0.871801819694302 1.6097487357811 1.34259465675532 1.06530520604073 0.84175804…
3.42972679426921 3.43038844524679 3.41928116801391 3.38674503922658 3.40627590174026 3.4087335307994 3.46721026031997 3.48776695982527 3.52974626873151 3.53128581953511 3.4437510406285 3.60280235348434 3.7098494963222 3.83389345789539 3.46469128023434 3.39665920108919 NaN 3.41859977070603 3.43271013994417 0.860930344845524 1.59883593548439 1.33609116324787 1.0560882002557 0.832691739326622 0.7798…
3.46644013301463 3.47559514267521 3.45746660992744 3.42340041764541 3.43857877678017 3.44204844805107 3.49942930194341 3.56530378592401 3.54086111765804 3.55221116134424 3.48486960743926 3.64201523045974 3.74495890629485 3.8795182471881 3.49499645717951 3.41324197155039 3.27089024053245 3.43356096212981 3.46356505684673 0.859294012430704 1.60330780118806 1.33495806788383 1.05562042578645 0.827409…
3.49489572634397 3.50198608565165 3.48835628459948 3.4538516494671 3.47032471742529 3.47236798444268 3.53868188972845 3.59108741223039 3.56548307023823 3.57697762524637 3.50947843510586 3.66798145051927 3.76853450474341 3.9075152232474 3.52977085334167 NaN 3.2975152232474 3.45462295141464 3.50219903456351 0.855986291417603 1.59663608296413 1.32606634197911 1.04238689644062 0.818447602857367 0.768…
3.53864377775568 3.52877937852621 3.52668546916019 3.49863635236075 3.50471942940208 3.50870287514736 3.56825825984158 3.6306439744676 3.60021827190195 3.60229222008347 3.55364262025554 3.70122344786724 3.81065236065073 3.95068070801836 3.56917719203282 NaN 3.29005940315937 3.44904455236953 3.53225454714411 0.847254454389612 1.58892005482597 1.31859419271194 1.03182210900745 0.808502917372704 0.7…
3.58052742029098 3.57401540225353 3.56252931642596 3.53403410432671 3.55402684808698 3.54852852177845 3.61352382900427 3.68152952813935 3.65252274897706 3.63852669466701 3.59352703369735 3.74552766883752 3.82101714496854 3.96199733067776 3.61302702296722 3.55302313412608 3.30201690570752 3.46102046480384 3.57252405144779 0.846437213796924 1.59372580174794 1.31581059790879 1.0288872751412 0.804822…
3.6143215751601 3.5955804787632 3.59926565142272 3.58009620832402 3.59028850442529 3.58724131294647 3.64685148853467 3.72122031824334 3.67600495258993 3.67134080477023 3.62584600684279 3.78671000730466 3.84207685537076 3.95610478710276 3.64780940592198 3.60409184510941 3.33933634834918 3.50619663221217 3.60634275627611 0.849278545744361 1.59553297119407 1.31594911396832 1.03066400079337 0.8068701…
3.65714512151099 3.63517259180169 3.63570389517065 3.61520868667356 3.64206643715654 3.63014214029684 3.68765225548507 3.75025095709486 3.72557878825539 3.69379301377461 3.66716183787049 3.82269654869585 3.85191822787085 3.96493100459154 3.70263202448819 3.63973168452264 3.37969335374016 3.54470868605315 3.64318962784289 0.854990095516243 1.59788444723072 1.31708722947619 1.02880931647769 0.80683…
3.68803639945436 3.67152327112587 3.66603187486072 3.66953334885712 3.69504487305695 3.67955263343573 3.72103183732241 3.78402402188798 3.75304563382955 3.751540924048 3.70203687243461 3.83601985015282 3.86801106123007 3.96802375411661 3.72304750823323 3.75998755736749 NaN 3.6089773770318 3.67652558847833 0.862145012789263 1.6110028301746 1.32831328723734 1.03990208291595 0.816556973927679 0.7527…
3.723818567824 3.69455918559756 3.69788644458405 3.70334249705232 3.74061284297775 3.73199205681732 3.75433897066528 3.8085217208305 3.79765383413184 3.79125069106395 3.73782457331502 3.85514107516999 3.87734279635556 3.98864364700974 3.76428729401948 3.74918666109014 NaN 3.58933938380025 3.70346328321275 0.866669209691207 1.61830615751658 1.3316258379146 1.04642173469893 0.814448627038119 0.7592…
3.75969566605 3.72871221168419 3.73419906825349 3.74912271856011 3.78612365455845 3.78307286869283 3.78474862101654 3.84172637525276 3.83965840485882 3.82373692365312 3.77716380788419 3.86491714300386 3.8775 3.95327562556912 3.80374190074908 3.82640281126691 NaN 3.6783109360772 3.74366988925754 0.868307994123353 1.62519867956576 1.34205507539355 1.06182599748947 0.836378415613209 0.77330911923236…
3.79102482911736 3.75901955785765 3.76401821133223 3.77702021477762 3.83003024823665 3.83453535529404 3.81301610938758 3.87651546892105 3.8855180800368 3.87301845769105 3.80852584723815 3.88001009916209 3.88050198699196 3.94000413829693 3.8370040068908 3.83600758687771 NaN 3.68499310283845 3.76802008337149 0.871435051243965 1.62995670997146 1.34416396084883 1.07540502985034 0.843728210044459 0.77…
3.82630081353532 3.7869469388244 3.79293705345172 3.81281432853975 3.88003255795517 3.89287100998618 3.83801166455489 3.89708752680625 3.92230813470523 3.90636303696945 3.84477985354818 3.90066464020578 3.88993092620406 3.95768916791828 3.8475510203264 NaN NaN 3.65551805346954 3.79987971079754 0.872497272959635 1.63385762946175 1.35122486941821 1.09003628388231 0.856923608594048 0.790127831607649…
3.84634306243928 3.81774885994402 3.81778958982549 3.8635626283613 3.93553990549964 3.94952862868483 3.87171939668997 3.92378304922729 3.96314482617669 3.95310336843015 3.86782014997082 NaN 3.89 3.98181670025229 3.87876323782588 3.91167158795203 NaN 3.67741588091148 3.82429850362569 0.871177785352027 1.63237665647356 1.34785400015427 1.06877567948108 0.852016315218394 0.790743294837341 1.33721992…
3.86901746558822 3.84152844829925 3.85152009231306 3.8890220919094 3.97552699603474 3.99803306634393 3.89851186281419 3.94201649741188 3.98151933042072 3.98551947346106 3.88801988602906 3.92200412568 3.897 3.980996699456 3.902009901632 3.9420162030547 NaN 3.80004184551436 3.84752070288855 0.86938004427685 1.62996583468026 1.34824038935049 1.08818004527126 0.873737527947128 0.808493221929528 1.335…
3.89055065057889 3.86636054120841 3.8794505450421 3.92038626243951 4.01325875205445 4.04557264895296 3.91812969042575 3.96603295212333 4.00896297963457 4.01197646904717 3.91545918637712 3.93182717329957 3.897 3.97313826136034 3.91505023479337 3.96997709784422 NaN 3.89038344155394 3.87336054120841 0.878409928154125 1.62442985630825 1.34945940400578 1.10037131732844 0.884228746775498 0.821585746292…
3.90687693190297 3.88585385663478 3.90726707692002 3.9527360306491 4.05911435878539 4.10264617922104 3.94626037773689 3.99327520275569 4.03032206661835 4.0323411715948 3.94029300549331 3.93696154121968 3.89799230824394 4.00673848029381 3.93780910233171 4.01314428806965 3.91738465951486 3.98753080288008 3.89880770609839 0.878489615412197 1.62394423046584 1.35223852418573 1.11236427943486 0.8992442…
3.93404150051648 3.92705093245204 3.92854251065311 3.9960452732907 4.13805093245204 4.15106602354894 3.97553590829821 4.01753599166007 4.03952452303246 4.05905281883915 3.9610340219111 3.95353793646388 3.90402075025824 4.00699056806444 3.96653269474581 4.0355524433938 3.971150910969 4.02131691303491 3.91406413716183 0.88131698178062 1.62943769860772 1.35243308139468 1.10904050932452 0.87878908379…
3.95562263232781 3.95353686694776 3.95839602244403 4.01958832617579 4.16453686694776 4.18539964233969 4.00195605821006 4.03909300245732 4.05227701001189 4.08651971387175 3.98647321128607 3.97558981316849 3.9148113161639 4.00208576538004 3.99050702177385 4.07031295068857 4.0496277539193 4.18611828323052 3.9474167954157 0.879747444921614 1.62824092675273 1.35356031599722 1.10930536866948 0.90431367…
3.98279323823061 3.9728545009771 3.98183152744717 4.05076260685737 4.18980855391723 4.22073197548413 4.0068545009771 4.1006400813644 4.09492342156689 4.10386981666372 4.01379323823061 3.98296936862676 3.91896936862676 4.00398468431338 4.02179323823061 4.14469368626757 4.12244863528163 4.25945629312494 3.96784684313379 0.877933784117959 1.62643378411796 1.34947868513768 1.11001456293125 0.90656606…
4.00824065759278 4.02056893161716 4.01694860282077 4.10051052066276 4.21815304116118 4.24915304116118 4.03029906854718 4.12624065759278 4.11247430141039 4.12729906854718 4.03924065759278 3.99367873975079 3.919 4.004 4.04626986306998 4.17315304116118 4.19580958920994 4.33183879468714 3.99906542472957 0.878298609863892 1.62903143726633 1.34112087504916 1.10642806026564 0.900308667382717 0.863507336…
4.03257357599835 4.03378678799917 4.04353804066488 4.10985785866612 4.23962687899855 4.26964464666529 4.06636036399752 4.16727152566384 4.13755580833161 4.15157357599835 4.06357357599835 4.01364464666529 3.92489339399959 3.9764974946686 4.07450250533141 4.19953804066488 4.25398724299607 4.38802277832955 4.03143143466446 0.874665918043589 1.62320678367708 1.34229423688323 1.10585835080337 0.906838…
4.06177904209431 4.0667485651418 4.07476380361806 4.15068761123678 4.2727485651418 4.29877904209431 4.08486285371371 4.19082475752307 4.15784761523746 4.17184761523746 4.09178666133244 4.02392380761873 3.92797714228562 4.0087485651418 4.09980951904682 4.22977142285618 4.31255808418862 4.44755046495049 4.05978666133244 0.868179296470683 1.61760221057922 1.33732832476778 1.09200628837187 0.88951394…
4.09301665458532 4.09301434144847 4.08302590713271 4.16102868289693 4.29002359399586 4.31601202831162 4.12601249093899 4.21801249093899 4.19200046262737 4.19401064042951 4.11901850509479 4.04200971517477 3.93800323839159 4.01200277576422 4.13501572933057 4.24402266874112 4.35401804246743 4.49001572933058 4.08301943034953 0.864716414637884 1.61522615556656 1.3362931577412 1.09041626258965 0.892193…
4.12837670833044 4.12346327661788 4.13803043518068 4.22192655323575 NaN NaN 4.15253253124783 4.24453253124783 4.19298268634251 4.21660178587778 4.15830745370049 4.06263641319276 3.94487880439759 4.01789611805507 4.16841133564541 4.2921516307831 4.39232476735797 4.52341133564541 4.12427282638551 0.857104180845531 1.60706387649372 1.32176606899424 1.0400183637657 NaN NaN 1.33610215603038 1.09978123…
4.14090845367036 4.16667195898547 4.16281690734073 4.23490845367036 NaN NaN 4.18674061873269 4.28171773215028 4.21086268050554 4.24081690734072 4.16793134025277 4.08383979392313 3.94896948455679 4.02196948455679 4.18090845367036 4.31681690734073 4.43567195898547 4.56171010328948 4.14980927847992 0.850182181407893 1.6012337133724 1.31882067421278 1.03512082059764 NaN NaN 1.32993691749394 1.1204327…
4.19501059704132 4.18601572464195 4.20200991336123 4.26499897447987 NaN NaN 4.22001572464195 NaN 4.25601025520127 NaN 4.22001230624153 4.10501162256144 3.95800341840042 4.01900068368009 4.23800991336123 4.35501298992161 4.47700478576059 4.6140023928803 4.18401196440148 0.842758205339777 1.59782823268698 1.31694845830141 1.02868953615843 NaN NaN 1.33012140955973 NaN 0.837691596392998 NaN 0.8292795…
4.22546186518743 4.2312014773749 4.23049658356243 4.26205207756251 4.37226038781253 4.39277433056247 4.2652014773749 NaN 4.28547922437493 NaN 4.25537506924992 4.13840978762492 3.96782640812498 4.020965281625 4.26649658356244 4.39234035087491 4.49075697137497 4.62087848568749 4.21839242843742 0.837601135734387 1.59274974699939 1.31251828993564 1.08482792243425 0.859986457984919 0.812394533703142 1…
4.26569567382706 4.26077936352462 4.26771849829003 4.31459676782085 4.39581740429624 4.40193152661109 4.28783262060488 NaN 4.33065763305544 NaN 4.28676414721597 4.16380979614191 3.99082501245056 4.02496956738271 4.31265002490112 4.42574893090732 4.52573371459868 4.64580979614191 4.26068045751841 0.833252638982048 1.58979198756599 1.30407413674095 1.03193312277977 0.810613298814819 0.8022467662771…
4.30601660170348 4.3070128070284 4.30801802470663 4.32901185835963 4.39900474334385 4.40800237167193 4.34401328136278 NaN NaN NaN 4.32701992204418 4.20802087071295 3.98901992204417 4.03300474334385 4.35601328136278 4.45901944770979 4.55101233269401 4.68201565303471 4.30001612736909 0.829361688630411 1.58724009486688 1.31074092495205 1.04048306894347 0.816701370826373 0.785986143661449 1.303579535…
4.34038865859401 4.33352839377252 4.34533625790207 4.35356332756715 4.40882533102686 4.41291266551343 4.37151092687521 NaN NaN NaN 4.36826639031281 4.25123145651818 4.03026639031281 4.04282533102686 4.38351092687521 4.49928385721013 4.57654586066984 4.71442359238864 4.33340612549132 0.832857817845562 1.58743650662054 1.31265593955024 1.04683698917438 0.819539520666763 0.778002005875163 1.30261711…
4.37771713035396 4.37766361447498 4.38370948522839 4.39170948522839 4.41892354874431 4.41399235487443 4.422610098596 NaN NaN NaN 4.39877064623294 4.30856422784258 4.05680122673521 4.06383945236306 4.42369419497725 4.52480887186078 4.58593119386988 4.6961452573858 4.37071713035396 0.841345092883922 1.59483304381451 1.32036090317935 1.0534896186225 0.822745688500692 0.761744156839236 1.309566331218…
4.41001432944164 4.4080183595971 4.42600850810597 4.41501164267133 4.43201298605649 4.41900850810597 4.44602238975256 NaN 4.46906045233192 4.48904433171008 4.43401612062185 4.36300850810597 4.10599507425444 4.24592790499675 4.45101477723669 4.56700761251587 4.60000313456536 4.69500447795051 4.39602149416246 0.846274052545214 1.6026934748896 1.32831338533059 1.05318494365737 0.789000191078862 0.75…
4.44143854356432 4.44828063394178 4.44466663524131 4.44054381664601 4.46049118010516 4.43766663524131 4.49512272431925 NaN 4.60163135566197 4.58626299415211 4.46936836150986 4.38166663524131 4.09519300064977 4.08782482769203 4.4834209980507 4.58370172626854 4.60687718140469 4.70482454486385 4.44315781534648 0.855161213101784 1.61031384681435 1.33573735591707 1.06402629752969 0.833278872791097 0.7…
4.48069876578264 4.46487641673134 4.47576055741697 4.45985324486846 4.46397682813713 4.44296138022854 4.52775283346268 4.63372554754194 4.62583007300559 4.63463697414831 4.50076055741697 NaN NaN NaN 4.52666786996548 4.59392276045709 4.61295365627425 4.70797682813713 4.4668223490513 0.859914238091631 1.6129009218329 1.34471117956726 1.06465660146011 0.834714979429711 0.779559299802499 1.3277919259…
4.50401150536367 4.50301186490628 4.49700755039491 4.47400683130968 4.48500611222445 4.48000683130968 4.5560122244489 4.62701689850289 4.62002013438642 4.62101617941766 4.52900826948014 4.46404386419899 4.16406327950018 NaN 4.54601258399151 4.61700431451138 4.6240025167983 4.7149974832017 4.50700934810798 0.863282301072734 1.61897226152305 1.3467919666981 1.06099442237416 0.831274792703053 0.8018…
4.53544692522108 4.53542964163423 4.51763704467633 4.49267161185001 4.5017061790237 4.49867161185001 4.58941235804739 4.67318767141846 4.67503211913688 4.66522223859214 4.55160247750265 4.58389140240535 4.33695808871592 NaN 4.58039507446055 4.6287925969579 4.63087901489211 4.70812098510789 4.53255062674213 0.869569385044215 1.62515128623877 1.35216545877998 1.07307741188185 0.844369609787405 0.80…
4.56278720877306 4.56179508992962 4.54280297108617 4.51681085224272 4.52878720877306 4.53173992183375 4.61976356530341 4.68590542612136 4.70278720877306 4.70568475373787 4.57878720877306 4.62965322911166 4.38762170448545 NaN 4.61175568414685 4.64487390149515 4.63496847537379 4.70502364346966 4.55879508992962 0.874561224709759 1.6249425219701 1.35672453479551 1.07986774793205 0.852536950747575 0.8…
4.59500475433479 4.59500493719382 4.56600402289867 4.55900054857709 4.551006034348 4.554006034348 4.66700201144933 4.72900585148897 4.73700676578413 4.74900621720703 4.61400438861673 4.67700530291188 4.46401901733917 4.59200329146255 4.64000566862994 4.670006034348 4.642 4.70799725711454 4.59000530291188 0.876831093497002 1.6221004333759 1.36040982262674 1.08735001462872 0.863529859198547 0.81062…
4.62056569407135 4.62154898999717 4.58763251036806 4.56194988777746 4.5834487655521 4.5864487655521 4.67781625518403 4.76046546962628 4.77338194925538 4.78243206147792 4.63759910221971 4.70551558184881 4.5662627762854 4.60969932666478 4.67048217370046 4.7024487655521 4.642 4.69325056111268 4.61851558184881 0.88271010963641 1.6244304113442 1.35945620295195 1.08742866367407 0.862772862137118 0.8197…
4.64878779141291 4.64581810692535 4.6167802125348 4.58978779141291 4.60087115907212 4.60684842243779 4.71968168711936 4.79077263365668 4.79186358019401 4.81872716038802 4.66578779141291 4.74966652936314 4.61861347721636 4.72809811350485 4.69481810692535 4.73178021253479 4.65688631682834 NaN 4.64281810692535 0.883534467418979 1.62476772633657 1.3632211244744 1.08575280830401 0.860755309333783 0.81…
4.6790038364379 4.68200690558821 4.64300460372548 4.60800552447057 4.63100276223529 4.63400276223529 4.73500460372548 4.79900905399344 4.82400629175815 4.84900429681045 4.69800337606535 4.80600398989541 4.68501657341171 4.77201626649668 4.72100506409802 4.71500184149019 4.64101196968624 4.73501427154898 4.68000306915032 0.883409754467975 1.62593189366575 1.36320026087778 1.08877970382699 0.864189…
4.7035963870577 4.72627349670386 4.67251566446924 4.64341879736309 4.64870939868155 4.65170939868155 4.76451566446924 4.85704747345618 4.86433807477463 4.87654795350463 4.71964482061078 4.83158024254001 4.79125639208927 4.87628868112466 4.75346723091617 4.7268062657877 NaN 4.82649855985465 4.69967710964616 0.881835831228307 1.63807077665168 1.36487255431992 1.08688115891915 0.861484397423653 0.81…
4.73278007958712 4.74883316382471 4.7037649126621 4.66881041343717 4.6797649126621 4.67879524651215 4.79278766304964 4.88479524651215 4.8798862480623 4.90578007958712 4.75175732919958 4.88162082687435 4.87239332299896 4.97128715452378 4.77781799689969 4.73990141498733 NaN 4.89151465839917 4.73175732919958 0.883606273932851 1.63338731063556 1.36503893831525 1.08145125403607 0.854512932568341 0.811…
4.7630114523839 4.78301105747411 4.7370114523839 4.70001026765453 4.70300987274474 4.70400947783495 4.82300947783495 4.89800789819579 4.90701026765453 4.93300908292516 4.77801224220348 4.91502014039927 4.96102527422654 5.0780304080538 4.80901066256432 NaN NaN 4.90895340064482 4.76101224220348 0.881079893374357 1.62955862571393 1.36006918648583 1.07722911935117 0.850009115402071 0.809437812199766 …
4.79149996954502 4.8105172119745 4.76549996954502 4.72555169683347 4.72756893926295 4.72758618169243 4.84658618169243 4.91765515141036 4.93255169683346 4.95560342412191 4.80846548468605 4.96512063609641 5.02389648451314 5.15367233292988 4.83553445440398 NaN NaN 4.79303460667889 4.79146548468605 0.88081465545596 1.6261400036546 1.35804551940473 1.07503845061775 0.84780862304204 0.803995523059331 1…
4.81879070782032 4.84275195000926 4.80469768907379 4.77561242188948 4.75875970157148 4.75578295625811 4.87974419844705 4.94479070782032 4.96872094376042 4.97882171406916 4.83380621094474 5.00568993751158 5.09644188752085 5.23537212346095 4.8647752046959 NaN NaN 4.84259691876506 4.83069768907379 0.877168448233313 1.62233922338953 1.35255263359216 1.06893736204511 0.844356665374004 0.79690464851358…
4.85302262470099 4.87902262470099 4.82903318289478 4.79802337885769 4.79002413301439 4.78701809976079 4.90902187054429 4.97502187054429 4.98501508313399 5.00301960807419 4.86902187054429 NaN NaN NaN 4.89902187054429 NaN 4.67706485747617 4.83306938241637 4.86002941211129 0.873713265380672 1.61566288830232 1.34802582197188 1.06772440415729 0.840624019537372 0.780521945606448 1.32639035445365 1.0852…
4.88248187077816 4.90848187077817 4.87224007714131 4.8284645998041 4.82144732883004 4.81058549662253 4.93749914175223 5.00349914175223 5.00465458051878 5.02855095467441 4.89749914175223 NaN NaN NaN 4.92749914175223 NaN 4.76151469623074 4.92341107038637 4.89832643201161 0.864944229798366 1.6064028652854 1.3425856811963 1.06043815062753 0.832836958824305 0.770034454002973 1.32685188264219 1.0864973…
4.92269437642809 4.94670965760669 4.89582426644615 4.85976314173177 4.86070201701739 4.84870965760669 4.97174021996388 5.03377078232107 5.02385482880335 5.04785482880334 4.93769437642809 NaN 5.31441167462408 5.46529706578462 4.96670201701739 4.80082426644615 4.75704584353579 4.91606876530368 4.92877078232107 0.854022900393879 1.60280643643897 1.33246716995191 1.05096197435118 0.821605421788348 0.…
4.95001571368277 4.97001749932854 4.94500964248715 4.89501464229531 4.89001642794108 4.88401535655361 5.01100714258308 5.082009285358 5.04901642794108 5.06601107100377 4.967013928037 NaN 5.31799928574169 5.46599750009592 4.99601678507023 4.83000714258308 4.73001642794108 NaN 4.963013928037 0.852794918052141 1.59893845363076 1.32179884647283 1.04763715010935 0.818956921546694 0.763546803694073 1.3…
4.99330409596377 5.01822501595965 4.97157296797777 4.93535154396624 4.93527246396212 4.92631991196459 5.03068367998353 5.10758878397859 5.09427246396212 5.09650970397447 5.00538317596788 NaN 5.31603163200165 5.45911071200576 5.0422566479613 NaN 4.77527246396212 NaN 5.00138317596788 0.838795061691718 1.59467848328357 1.31862108568266 1.03978621168657 0.810476333927099 0.75474155320737 1.3193814952…
5.03170895939241 5.03487745658628 5.01864002872219 4.97172427731912 4.97370895939241 4.96867832353898 5.0826017339054 5.14670130042905 5.1277472542092 5.12180852591606 5.04668598250233 NaN 5.316 5.45403829481679 5.07773193628248 NaN 4.76309956652365 NaN 5.03077789006263 0.831147289045916 1.59259554769562 1.30931145812813 1.03721884104986 0.808375164747448 0.742245354093804 1.31487492487291 1.0807…
5.06701358936485 5.08800434859675 5.04601032791728 5.02101195864106 5.02101250221566 5.01501195864106 5.12001250221566 5.19500978434269 5.14801603545052 5.15300924076809 5.07901195864106 NaN 5.33801304579025 5.46101549187592 5.11601413293944 NaN 4.80300190251108 NaN 5.07600733825702 0.832691157813885 1.58983200579025 1.31182123935007 1.03624249228951 0.807701068124077 0.749048986233383 1.30951546…
5.11625041851004 5.10376013392321 5.08343031806763 5.06434036828884 5.06631038502924 5.05834036828884 5.16531038502924 5.23046030132723 5.20611549384185 5.18649028458683 5.12234036828884 NaN 5.38528040176964 5.51714547710145 5.16722043525044 NaN 4.80989505859141 NaN 5.10259522599542 0.836886135657056 1.59709936177208 1.31631163816812 1.04527252675474 0.811571082894889 0.745375918779151 1.32931851…
5.1437870691627 5.1446766605804 5.11773186487155 5.10666877425309 5.12454259301618 5.11455836567079 5.19477129650809 5.26770820588963 5.26751893403426 NaN 5.15276341018078 5.31282650079924 5.38699211367269 5.518 5.19280284181732 5.01258991098002 4.81396845469077 NaN 5.14665300159848 0.842902682036156 1.60460124686156 1.31594346998402 1.04388214494405 0.815876246519125 0.751322287719791 1.32900488…
5.19300440242473 5.17300586989964 5.14500754701382 5.153006918096 5.17601027232437 5.16901111088146 5.24000398314618 5.30300670845673 5.29801048196364 NaN 5.20400524098182 5.32600524098182 5.39499937108218 5.52199916144291 5.24700314458909 5.06900377350691 4.85199874216436 NaN 5.17500586989964 0.855841580680117 1.61383157858372 1.3231648133177 1.05092225781497 0.822852605816161 0.76030218234483 1…
5.21941476108792 5.20188434223194 5.20234012150878 5.20546577429222 5.25643149174853 5.24696654911751 5.25695440013399 5.29781108179565 5.31592972519304 5.29156565964975 5.24440769486596 5.34486557127502 5.38202937028986 5.47560334871554 5.26596146635595 5.27530088279242 NaN NaN 5.20293850113458 0.863266979679942 1.61446862211258 1.34540600172756 1.06151997120401 0.831631015720398 0.7826985732267…
5.24776849295292 5.23175270209605 5.2223257088044 5.245650866953 5.31201633507985 5.31044335578097 5.28278320990765 5.31337090616125 5.35117160000742 5.3467086334603 5.2737565155725 5.35143954873735 5.38249509891667 5.48094500047649 5.29526086600002 5.30898893290393 5.03752799809035 5.20075803776444 5.23125435406348 0.866378309180026 1.61839177230086 1.34976225080695 1.06534338374066 0.8363796701…
5.28449616472719 5.26949561696078 5.26349585171782 5.30449186039428 5.36999502202506 5.37449519407127 5.31399613355337 5.35199652481509 5.39549616472719 5.38599680646905 5.31249639948423 5.36449874769011 5.386 5.51648976330408 5.32799649345967 5.34399469347416 5.04000939028135 5.19650759084059 5.26699618054109 0.871054565272443 1.62070971448079 1.35254980322766 1.06534140879749 0.835607607568773 …
5.31183829886466 5.28009171117816 5.29181509199712 5.33984361001339 5.41428994967482 5.42626736388378 5.34084279085067 5.37508741727836 5.43041067408478 5.42491496798458 5.33932102422235 5.3770170765561 5.38751809380503 5.51704139971568 5.35538572984869 5.37497885444819 5.15293797676592 5.29846639573909 5.28843244071309 0.867390630330455 1.6060596417394 1.3501562926883 1.06176428039083 0.83455676…
5.33724702406425 5.32154765407538 5.31528221838746 5.36576965603572 5.45264508599886 5.47453969527211 5.35834368830128 5.40613261848345 5.46217069002446 5.46212408423662 5.36424865427348 5.39333592045579 5.38848571131758 5.51798571131758 5.38123436559106 5.41808025954513 5.21784972333796 5.36482498183515 5.3117733957763 0.875579299456918 1.62440113505209 1.35354868383172 1.08200139789742 0.854722…
5.35801200763888 5.34452357106195 5.34601751825757 5.43300474137128 5.49203905957622 5.51704326866944 5.37702616880931 5.41851738386216 5.49001676422137 5.498519909458 5.38801520451224 5.40900709614619 5.39200332596519 5.5194999225449 5.39801213673071 5.45653038320611 5.29499886399188 5.44099881235515 5.33601860793253 0.878233993042888 1.62438605376238 1.3525951622664 1.07339373244607 0.844513583…
5.38046237245809 5.37833034181666 5.37394214214634 5.44713140404896 5.52893567850186 5.55621519573885 5.40781594855694 5.44883629279459 5.52687063155131 5.53042202576049 5.41095081227994 5.41648543585142 5.39898843982186 5.52451716937836 5.41700243434093 5.50130433141584 5.39164099012548 5.42780123765685 5.36591635959732 0.879953631821601 1.62541196146583 1.34687081884389 1.08122240895195 0.85882…
5.3998295688492 5.39832843802559 5.40324378786199 5.4831741992974 5.58200942226464 5.5951618255501 5.42633720619982 5.46388140796308 5.54286570705734 5.55626917466332 5.43082037447048 5.42690502463407 5.40842206946566 5.5264806935212 5.44078579329042 5.52528579329042 5.44642178866966 5.49627723583707 5.38780509976923 0.88196220226978 1.62594422067084 1.35435971504448 1.10577530138665 0.8822765611…
5.42350048934452 5.43499519568236 5.42100385905144 5.51100204537266 5.65248133196198 5.63849952445457 5.45949748174006 5.51448736413651 5.58299285872784 5.57698890902369 5.45300188419937 5.43949810997597 5.41449859666235 5.53299803363073 5.46300048934453 5.57599464961635 5.49199945076748 5.56299190497884 5.41499996872693 0.882129700660133 1.6266347873419 1.35383124141064 1.09118774470343 0.879330…
5.44939481435431 5.46161621136868 5.45827267952173 5.54665165779934 5.67005839611517 5.70026731261293 5.48885120200984 5.51954474572271 5.59002837335898 5.5962257521533 5.48133701533035 5.44753109533025 5.41355179852633 5.53156052099523 5.48545861387589 5.6054171669476 5.55724822231645 5.66379455663218 5.44249409680416 0.865859841016523 1.63865115946719 1.35445964438949 1.08629140903487 0.8765429…
5.47081071572463 5.49412955815102 5.47288173194654 5.56088333779334 5.71112735204344 5.73275603491987 5.51279165595274 5.54972996695416 5.62471110211782 5.6247649722721 5.49885224189754 5.45938976118053 5.41498084276034 5.53347703080597 5.51324682061846 5.64616094645013 5.63086302920209 5.74580153513905 5.47272996695416 0.873676346889441 1.627167695647 1.35486337645446 1.09036615289725 0.90083208…
5.4925004595214 5.50850320039263 5.50299809847464 5.57450375137528 5.73100186395461 5.7595010386508 5.53500008203726 5.57500128716555 5.63050386155929 5.63600179595941 5.51999956856272 5.46949973269987 5.41649948652546 5.53549886988794 5.53400097065559 5.67949683003183 5.69299743022432 5.81750157084808 5.4920015919738 0.874084469785348 1.62636434721427 1.35512443679723 1.09303391556425 0.90311404…
5.52434692218345 5.54632093491278 5.5343468686115 5.61072595182804 5.75582388786412 5.79037580883351 5.56588144687646 5.61025177838286 5.66708189358137 5.66581524329789 5.55234123056855 5.48299962499636 5.41805745186844 5.53656609643468 5.56142461613571 5.70538144687646 5.75464197696946 5.89219089141555 5.52733527109391 0.873234789558715 1.62099473664666 1.35306263317369 1.10033647990896 0.906357…
5.54184015081441 5.5712790425107 5.55679808401114 5.62387840931758 5.77334147874853 5.80586069575126 5.5907790425107 5.63031712551159 5.6754178202526 5.68433386214835 5.56835688745117 5.50232358967993 5.42245244595796 5.54144863765787 5.58329790850886 5.72779808401114 5.80158890242667 5.94255693258955 5.55326611417402 0.869397037400526 1.61850707170611 1.34919976241468 1.10045167168374 0.90751991…
5.57649260683617 5.60948887710606 5.58749395062199 5.65548835602683 5.80349067940655 5.83599300651809 5.62549272823348 5.66199565486791 5.6929961171144 5.71349282628805 5.60399164312136 5.51399894196245 5.42749761405571 5.54499745343658 5.61699427186026 5.75699120421761 5.86498003837001 6.0049799169727 5.58949152545588 0.863301564694617 1.61140302619926 1.34637051070524 1.08656442253788 0.8836652…
5.60343921894363 5.63861942793914 5.62131793425652 5.68730106460455 5.82248184311383 5.84182596096664 5.66549833682887 5.69581793425652 5.72335420610448 5.7324396480217 5.62846053102873 5.53287953154463 5.431 5.54652699982803 5.64542297194657 5.78433733645251 5.9163512444824 6.05732108945544 5.61948103809883 0.845699097387616 1.62248107118723 1.33973498830392 1.07165170006691 0.860938449035039 0.…
5.63123064509464 5.67352082855023 5.64430827877496 5.6964313415012 5.84033016176839 5.8494497534202 5.68972783390642 5.71533497930227 5.74131622409667 5.75429267804418 5.65326514598734 5.54736615407685 5.431 5.54798158808101 5.6752084188146 5.80729434110324 5.94819083842514 6.08475304301798 5.6462774206 0.853646141434423 1.60183879430993 1.33877380601494 1.07151765672439 0.858250005971206 0.80818…
5.67600458201499 5.70150567492033 5.68750515558654 5.73250477320551 5.85450321520412 5.87600079052256 5.73500630272963 5.76050502519116 5.78300976607879 5.78200398155909 5.69850479128476 5.58400322176151 5.44900083707907 5.563 5.72200402652269 5.85850526022142 5.97900098555369 6.11500032926713 5.68950504711103 0.847214226871837 1.5962947486346 1.33120444033452 1.07257066049824 0.851967152265732 0…
5.69849120391173 5.72992298816194 5.71298336016728 5.77909659520856 5.86896377679679 5.86604829760428 5.7663469286677 5.78650266074399 5.83162117429771 5.8054346784385 5.7219920119493 5.59994670986404 5.45302738095243 5.56309659520856 5.74149039587416 5.88441433637992 5.98266847020868 6.1146089062409 5.71499904765617 0.843257298518026 1.59516704453038 1.3285946428555 1.04948938966117 0.8212759360…
5.74553272395036 5.77406945646502 5.75903442544994 5.77086970970355 5.86751737788184 5.88196919773832 5.80114986511838 5.78051341930861 5.87459474135084 5.84058293083595 5.76753824132622 5.63120622751729 5.4623958703347 5.57090731796355 5.78903483832706 5.92162287873298 6.02704191957679 6.15558246796774 5.75856536533732 0.839835720489838 1.59262220865293 1.32601421943391 1.08968445624536 0.844325…
5.78947909420962 5.79649091406939 5.78948811211885 5.80899004353955 5.87549562025904 5.88499747009003 5.84248593583917 5.86498784007827 5.89748733683691 5.87397217099037 5.81248022314432 5.6674810800609 5.47849124051809 5.5824914853546 5.83197835972253 5.95399036998824 6.02700712726092 6.16250043524246 5.79098800330262 0.842831908070152 1.59467315153371 1.32922687324963 1.07242166541197 0.8348739…
5.8219210867424 5.84437565669393 5.84468977406123 5.84397928515342 5.88699831401152 5.88508195257519 5.88239872237413 5.91177117071806 5.95154684348321 5.90646988876785 5.84542920225885 5.72536681622672 5.50953968900449 5.53208997151922 5.86586318452397 5.99179662910412 6.04140320618783 6.17886824248942 5.83482040150169 0.831740353421587 1.60166705171217 1.32876263019331 1.04250589749993 0.811679…
5.86410274695003 5.86910029450539 5.8697802439771 5.87571991620247 5.89988288125844 5.88895438689319 5.92165713598319 5.94322373672867 5.97481467922379 5.94558491137883 5.88463387859662 5.77255496511707 5.54614340465668 5.62898360031512 5.9051270381888 6.01529307363727 6.05685967438274 6.19039434283705 5.8662223686471 0.847485954460453 1.60272750629476 1.33571374143597 1.06548190807421 0.83201017…
5.89699706572263 5.8959995090312 5.91449044689135 5.90249498430097 5.91249657859898 5.89299826778584 5.95599567388173 5.98049286868626 6.02048716340648 5.98596897458582 5.91699521710597 5.84048970160389 5.5994872108509 5.78595889132621 5.94149706572263 6.03599843163277 6.06899701386108 6.20299708281916 5.8989959022696 0.850087662446746 1.61256121530845 1.34173631863434 1.04871852512445 0.81572311…
5.92123863492216 5.91520283968384 5.93646226828524 5.91799804117446 5.91661998530233 5.89356762812735 5.98540329974506 6.01141325031652 6.05534495434792 6.01939374762156 5.95235490491938 5.89543317380855 5.59341418755107 NaN 5.98083502612557 6.05789399466575 6.0824105342533 6.2099827925712 5.92319090793773 0.872788800841582 1.62080605653998 1.34503504934426 1.0510105332158 0.818231251144024 0.785…
5.94076206792143 5.93179775773321 5.96721247654449 5.93681887759356 5.93927556861291 5.91528960393437 6.01768821548599 6.04367538318079 6.07879314620382 6.05160741207036 5.98471174137886 5.95491238809876 NaN 5.89732326411606 6.01221722183019 6.07533672249945 6.08647380075962 6.22188076664573 5.93880965433714 0.876781342889932 1.62457407910884 1.35285329499348 1.05649417745671 0.823616389023012 0.…
5.98900397880399 5.98200397880399 5.98800709265059 5.96300415179547 5.96700363282104 5.95700363282104 6.01900553572729 6.00500968752276 6.09000761162503 6.09800674666764 6.02000345982956 6.01600968752276 NaN 5.96401141743754 6.02900397880399 6.08100397880399 6.08800172991478 6.17300172991478 5.98300380581251 0.881078079794595 1.63117626857382 1.36389148080705 1.0775586541263 0.84060913850244 0.82…
6.01237647462154 NaN NaN 5.98725098308103 5.98826239140289 5.97837647462154 6.05134224965595 6.06121675811544 6.13447914951833 6.13737647462154 6.04036506629968 6.07255900777138 NaN 6.02874508459485 6.05241069958714 6.10406844993119 6.098 6.1829657750344 NaN 0.870132187013679 NaN NaN 1.06988176223104 0.835713166666396 0.819490731595563 1.33151328463612 1.05425685276613 0.825018646547396 0.7958613…
6.04460061401535 6.03364902443773 6.03591528176083 6.0087337426769 6.0107216400713 6.01060061401535 6.08063692183213 6.07977005049368 6.17549169056498 6.16960061401535 6.07161271662094 6.12040697232582 NaN 5.92133128661552 6.08756430619856 6.10992738436643 6.098 6.18003630781679 6.03858851140975 0.883158551241355 1.63525581635874 1.37245987897394 1.07859204475809 0.842831772005208 0.8255449638453…
6.06400342732466 6.04700437279353 6.056002718223 6.02300307277383 6.03700283640661 6.04400437279353 6.10400390005909 6.12600189093774 6.18900508189518 6.20300472734435 6.09200342732466 6.15700626373127 5.99000815466901 6.01901122744284 6.11100307277383 6.13000118183609 6.101 6.24499149078016 6.05200460916075 0.886760297822694 1.63455023282171 1.37598018200276 1.08011003545508 0.844360026000394 0.…
6.09319865556592 6.08419865556592 6.07916885723104 6.04947677335822 6.06121852112252 6.08122845390081 6.1372582522357 6.14236751279696 6.2322582522357 6.2432582522357 6.12119865556593 6.21029798334889 6.05957610114118 6.11449663891481 6.13722845390081 6.14008939500467 6.101 6.17297020166511 6.09116885723104 0.88926827932161 1.63654671917362 1.37751930470552 1.08048906491524 0.844699590650687 0.80…
6.1128054030308 6.1038054030308 6.09583459257618 6.09653296727392 6.08278594333388 6.10377621348542 6.16274702394004 6.17863999560698 6.25774702394004 6.26874702394004 6.1408054030308 6.2397081045462 6.11643566878932 6.163513507577 6.15977621348542 6.14891243136386 6.101 6.17002918954538 6.10783459257618 0.888111481221183 1.63918382670764 1.37745068108939 1.08829255040626 0.856502852624542 0.8047…
6.15197885852382 6.14297885852382 6.13897669016729 6.10399620537607 6.13297289554336 6.13698211105862 6.18698698986081 6.21198211105862 6.30097669016729 6.31197669016729 6.17698048479122 6.2919718113651 6.19395825913678 6.27294091228453 6.19598048479122 6.15799512119781 6.11099457910867 NaN 6.14398048479122 0.890708585147363 1.63904009215515 1.37817960427493 1.08815011925961 0.853791534112246 0.8…
6.18224429039331 6.15756186790461 6.18704885807866 6.13181837281759 6.14340307914896 6.16023207587364 6.23215878875565 6.25417100327532 6.32448858078662 6.34640307914896 6.20629314847197 6.32543972270796 6.28803823417157 6.35574667631217 6.23120764683431 6.16815878875565 6.115036643559 6.184 6.18121986135398 0.865804880109359 1.59592841092305 1.36091362174133 1.06786253774599 0.831034178455732 0.…
6.20176097911264 6.20245025195908 6.19095219582253 6.19719928002736 6.17560561553586 6.17877293015701 6.24484463642322 6.26783268537885 6.36352195822529 6.37860561553586 6.22971317493517 6.36056976240276 6.37098416122874 6.49529100065541 6.24779683224575 6.18084463642322 6.1179641468669 6.184 6.19878488120138 0.878178460757416 1.63255147730488 1.36519753491523 1.09123377248739 0.86332453994187 0.…
6.22500340794154 6.22700268504485 6.21400351121249 6.21400609298638 6.19200402756727 6.20500206541911 6.26900268504485 6.29100340794154 6.378004647193 6.40200340794154 6.25300340794154 6.39700340794154 6.44700712569594 6.56900919111505 6.27200340794154 6.19800134252242 6.12500041308382 6.18700134252242 6.22300340794154 0.880239740789901 1.63019962822456 1.36687977383661 1.09721853251972 0.8630374…
6.2582424523073 6.25348490461461 6.24843641415314 6.27308485830756 6.23108485830756 6.22531518799949 6.29540004630705 6.32432731061486 6.42316971661511 6.43532731061486 6.28623032969194 6.43041216892241 6.51675160215264 6.65871523430654 6.30519396184584 6.21107273569219 6.1290363678461 6.19990301907708 6.25640004630705 0.877703087793889 1.62655744962007 1.36462308316318 1.08299484673079 0.8383333…
6.27778087657127 6.29256175314254 6.28360557782829 6.27992330679994 6.23792330679994 6.25071513954265 6.3276384463426 6.35070418337121 6.43684661359989 6.46170418337121 6.30479183274271 6.46362749017116 6.57732071737094 6.71635358588525 6.32082470125702 6.21693426297138 6.13196713148569 6.19208764937149 6.2886384463426 0.875534322700589 1.62312845616174 1.35923047806633 1.0817736952143 0.83779602…
6.31399617753238 6.31899723932894 6.30699755786791 6.29999787640688 6.28099543427479 6.28099681461032 6.35799681461032 6.37299766404757 6.46399713314929 6.48499755786791 6.34499575281376 6.48999723932894 6.61099649607135 6.7579956466341 6.35699617753238 6.22999861966447 6.13899925674241 6.19299989382034 6.31599713314929 0.869360653004884 1.61896043852198 1.35376057443194 1.07360086642599 0.836070…
6.34025138399848 6.34937707599772 6.35619337230652 6.31039641322837 6.31133840153641 6.31031906430576 6.38825138399848 6.4032223781525 6.4942223781525 6.50519337230652 6.37128038984446 6.52631906430576 6.66125138399848 6.8022610526138 6.38025138399848 6.2441837036912 6.14505801169196 6.2347776218475 6.36021270953718 0.850553301362936 1.57062739257371 1.34723957115421 1.07493822925691 0.8338303290…
6.36574930444537 6.38762395666806 6.37580715726567 6.35060467239463 6.34566252521492 6.34268180948836 6.41374930444537 6.42577823085552 6.51677823085552 6.52480715726567 6.39972037803522 6.55868180948836 6.68674930444537 6.82873966230866 6.40574930444537 6.26281679940239 6.1509421471797 6.21222176914448 6.38178787299224 0.852916762450513 1.59876336709761 1.34111026335448 1.0494010812401 0.8115490…
6.40600035246467 6.42200027954095 6.42200041323444 6.38100047400421 6.38000063200562 6.37300043754235 6.45400036461862 6.46300024307908 6.53000027954095 6.54100027954095 6.43700038892653 6.59100032815676 6.71000019446327 6.85300017015536 6.44900031600281 6.29300024307908 6.15500023092513 6.21499992707628 6.42100036461863 0.848549944942588 1.59538998116137 1.32950992391625 1.03967004910197 0.80213…
6.43544613733635 6.44561963518938 6.45653288626287 6.4204957081515 6.43233460300227 6.40957006437423 6.48445853004014 6.48353288626287 6.55328503218712 6.56428503218712 6.46945853004014 6.61845853004014 6.72616110514924 6.86714871244545 6.47545853004014 6.31340895922499 6.17412392703788 6.20948331544772 6.45158245707802 0.843953699034736 1.59379848444231 1.32314652092337 1.04350031545191 0.804603…
6.47063324477804 6.49449061774728 6.49856193126266 6.45959249419782 6.45872493358353 6.4545313683275 6.52062305713299 6.52556193126266 6.57576568416375 6.58676568416375 6.50562305713298 6.65462305713298 6.73886756061429 6.87887774825935 6.51162305713298 6.3456638077132 6.18389812354946 6.24760268184288 6.49752118068244 0.838724503901041 1.59052412861093 1.3149850668362 1.02696237495432 0.78834942…
6.50698952584443 6.51499418102469 6.52199330817839 6.49399010774196 6.50798574351048 6.49798748920307 6.55399039869073 6.54999301722962 6.60599127153703 6.61299243533209 6.54198952584443 6.69398865299814 6.79498370686912 6.93098487066418 6.55098865299814 6.39198661635678 6.21998952584443 6.248 6.52099330817839 0.840959333727326 1.59154969159431 1.31128105323453 1.02971914752012 0.790589298813475 …
6.5475189887921 6.54356512112918 6.57720759551684 6.54146132337076 6.55841519103368 6.54256512112918 6.59442672411795 6.58629986019099 6.62827679402245 6.63224219476965 6.5814843895393 6.72726526093818 6.81403459925281 6.94095386766292 6.58456512112918 6.41984191515163 6.23644979028649 6.26510379775842 6.56339212486514 0.828437126034081 1.56837097155672 1.31769438257202 1.02167035763555 0.7818713…
6.59154586279331 6.5915054950416 6.59481834511732 6.58059632248294 6.59363669023464 6.5905054950416 6.63062659829672 6.61173760961391 6.65175779348976 6.65278806930354 6.62257613860709 6.74976788542769 6.81696972418622 6.93704036775171 6.6325054950416 6.49126328853136 6.27460641442087 6.27390917255866 6.5966568741105 0.854491251693017 1.60153788330429 1.31806616506359 1.03357718111543 0.793866272…
6.62199245404239 6.61099522089351 6.62499245404239 6.61999019025511 6.64898616574438 6.63398918412743 6.65399421476583 6.64899069331895 6.69198993872319 6.68299245404239 6.65799119638279 6.76699572395736 6.817 6.94099899387232 6.66099295710623 6.54798591421246 6.33198566268054 6.47494944208402 6.62099396323391 0.859828724733164 1.60724864927359 1.32309873479444 1.03441981889702 0.795379650370631 …
6.65632149401417 6.64823381382849 6.66132149401417 6.65541891644271 6.69250659662839 6.69250659662839 6.68426304055705 6.67035072074273 6.70848711214268 6.71238968971414 6.68537994747129 6.78315587588566 6.82402922672856 6.941 6.69229226728561 6.61455530784266 6.3605260811141 6.5065260811141 6.64736046298558 0.870355691118984 1.61832357622771 1.34615419527242 1.05465789335451 0.815787635597361 0.…
6.68867472065831 6.67176343320604 6.69367472065831 6.69757615116083 6.7434874386131 6.7434874386131 6.7107338623568 6.70564514980907 6.75750715251259 6.75160572201008 6.72361557895982 6.79884228880403 6.82697042915076 6.941 6.72170429150756 6.67043815386436 6.4134677247136 6.5594677247136 6.68363529285932 0.874953770905681 1.62069614618161 1.34959540210638 1.0725600120976 0.834670155147852 0.7953…
6.70895217263803 6.70492108485275 6.72293065032515 6.72693065032515 6.78689717117177 6.79687325749079 6.73095217263803 6.72295934674233 6.78094499853374 6.79190434527607 6.74395217263803 6.80598326042331 6.83099043452761 6.941 6.74494499853374 6.73684216970551 NaN 6.62584216970551 6.71093543306134 0.87753392592503 1.62814220822135 1.35252306503251 1.06613583085681 0.830310904638529 0.806493527555…
6.73924251736446 6.7235820416747 6.77212125868223 6.77436377604669 6.84035165017846 6.84352141233358 6.77320613975979 6.75624251736446 6.82829102083735 6.82952141233358 6.77724251736446 6.81912125868223 6.83104850347289 6.94096362239533 6.76529102083735 6.79024251736446 6.5585820416747 6.69859416754292 6.73736377604668 0.863497386086965 1.60279080905025 1.33844306219733 1.05505598943324 0.8207264…
6.75879091038761 6.77049818493028 6.78189545519381 6.80368636558142 6.86869682006204 6.88555045733337 6.78982227382947 6.77579091038761 6.85174909246514 6.87155045733337 6.79679091038761 6.82889545519381 6.83495818207752 6.93803136344186 6.78874909246514 6.80979091038761 6.60549818493028 6.74648773044966 6.76668636558142 0.874571550734584 1.63268030198266 1.34513838680776 1.09100548420282 0.85671…
6.78199114566756 6.78399499537732 6.80599076069659 6.82699114566756 6.91898075145122 6.95297420694464 6.80399461040634 6.80598845087073 6.88198845087073 6.90598691098683 6.82099076069658 6.83899615029025 6.84099769017415 6.94099884508707 6.80899230058049 6.88297189711878 6.69296650752512 6.83896458267024 6.78699230058049 0.880967582382273 1.63382968047409 1.35789511471832 1.09685789420876 0.87116…
6.80522898823414 6.81718916419342 6.82928872429522 6.87916925217306 6.94248784449882 7.00535841636648 6.82418916419342 6.83343806444792 6.92622898823414 6.9402986803054 6.84421903222396 6.85506969207126 6.84408960409162 6.94821903222396 6.83222898823414 6.90342810843774 6.74672678874313 6.8888506598473 6.81322898823414 0.884894026393892 1.63594859457811 1.35592040982087 1.10495543181578 0.8711061…
6.82776276440378 6.83580402276834 6.85770087685694 6.89582465195062 6.99049458503415 7.04062867471897 6.84280402276834 6.87654615798985 6.94876276440378 6.9696905622658 6.86577307899492 6.86192779786202 6.85290716867974 6.96977307899492 6.85476276440378 6.94555647258099 6.81824703484679 6.8741547188671 6.83576276440378 0.884306188754684 1.63384217637095 1.35792885508816 1.10647401238373 0.8825396…
6.8550030730269 6.8620023746117 6.8780054476386 6.92200642541988 7.02700460954035 7.0670030730269 6.87400460954035 6.88000223492866 6.99300279366082 7.00300321270994 6.89300321270994 6.87500083809825 6.85300041904912 6.96299986031696 6.88500321270994 6.98200558732164 6.89900963812983 7.04100153651345 6.85900349207602 0.887027730150584 1.63493533877692 1.36234778462697 1.11370921358448 0.892498558…
6.87727406573125 6.87958387916658 6.91711915901359 6.96811915901359 7.06030981343533 7.08922640212582 6.90715490671766 6.89632172933668 7.01315490671766 7.02623831802717 6.91622640212582 6.8812025703231 6.85604766360543 6.96209532721087 6.90827406573125 7.02251238375842 6.96891752440462 7.0529532721087 6.88432172933669 0.870870441691313 1.60198145607392 1.34658103748638 1.10812528042516 0.8823061…
6.89976243288865 6.92749387876277 6.92689670995159 6.97789670995159 7.08573144587412 7.10780374890801 6.91986572293706 6.92272111686928 7.02586572293706 7.04579341990317 6.93480374890801 6.8978244069177 6.85995868398063 6.96991736796127 6.93076243288865 7.06455585279182 7.04420466662721 7.13117367961269 6.91072111686928 0.878291602853254 1.63574333946283 1.35405108640301 1.1118407497816 0.8926606…
6.91995202734381 6.93697841230471 6.94695202734381 7.00792804101571 7.1179232437501 7.14092084511729 6.94593763554695 6.95292804101571 7.06291125058605 7.06295922324224 6.96193523691414 6.90797601367191 6.86897841230471 6.98596162187505 6.95095202734381 7.09492804101571 7.11483209570333 7.25670017089881 6.92795922324224 0.881841652757823 1.63599026384961 1.35871896628908 1.10554523131834 0.888220…
6.94631137527099 6.96431137527099 6.97331137527099 7.0301556876355 7.13531137527099 7.14147903887845 6.97627544735511 6.97239520707472 7.06622754346726 7.08326347138315 6.98131137527099 6.92111975971961 6.87329939929903 6.98307185583177 6.97831137527099 7.12246706290649 7.20464670248591 7.32786226998121 6.96027544735511 0.881012694910753 1.63329173695982 1.36212107821795 1.10601149705991 0.886986…
6.97168626486428 6.98968626486428 6.99868626486427 7.04284313243214 7.16068626486427 7.18051733056042 6.99872246507224 7.00460179771235 7.0847707320162 7.10473453180823 7.00668626486427 6.93087933264011 NaN 6.98892759958406 7.00368626486427 7.16052939729641 7.25734839625657 7.39813119500876 6.98272246507224 0.877157663607158 1.62772878039514 1.35731936834107 1.10531856738255 0.89155352767557 0.87…
6.99799739403787 7.01599739403787 7.02199769472581 7.06599769472581 7.17799829610169 7.19399869701894 7.01199869701894 7.03199729380856 7.10799769472581 7.12799769472581 7.03299739403787 6.94399869701894 NaN 6.98600030068794 7.02999739403788 7.17799829610169 7.30799498853437 7.45599428692919 7.00599769472581 0.875910120275175 1.62657010924995 1.35822990277757 1.10717981257119 0.890690092210968 0.…
7.02535136869289 7.03259369192937 7.06708481313277 7.10647253031113 7.20820597475101 7.21844829798748 7.07520597475101 7.07120597475101 7.14408481313277 7.15523020707465 7.05735136869289 6.95127867172195 NaN 6.99596365151453 7.06036348485472 7.21519385858918 7.3315088787966 7.48941194950201 7.04231502020742 0.849277696012633 1.58539499520845 1.33373831015371 1.0821959279198 0.861020145494083 0.85…
7.05371500220954 7.08051845200923 7.07393120742989 7.14461672710938 7.22483293232973 7.25463638212941 7.09183293232973 7.08783293232973 7.15093120742989 7.1738132773097 7.08571500220954 6.97377396726964 6.92383293232973 6.99302948253005 7.08970517469953 7.23084275983975 7.37258724457934 7.52266586465946 7.06774448473959 0.861200202652907 1.61566583856501 1.34409592666893 1.03746941203302 0.809368…
7.077 7.094 7.1 7.133 7.224 7.241 7.118 7.118 7.184 7.201 7.109 6.991 6.911 7.003 7.117 7.268 7.423 7.573 7.097 0.86284 1.61491 1.34933 1.08615 0.86149 0.84194 1.3332 1.05241 0.81968 0.77345 0.86157 0.48723 0.10275 0.02524 0.86631 0.50494 0.19129 0.12859 1.40421 1.32 1.321 1.155 1.094 1.112 1.109 1.481 1.537 1.54 1.534 1.247 1.259 1.316 1.307 1.394 1.41 1.396 1.376 1.321
7.11136584921776 7.13328824483823 7.12936584921775 7.14328824483823 7.23506651803959 7.2520332590198 7.15828824483823 7.15139910823755 7.20736584921776 7.22733259019796 7.13936584921776 7.05688913660068 6.90235476287782 6.98425498581844 7.15433259019796 7.30544345359728 7.44314412241912 7.59111086339932 7.12639910823755 0.856746940412942 1.60954769416268 1.34877137494891 1.08230933542651 0.857251…
7.14367612182637 7.15874482325714 7.16167612182636 7.16874482325714 7.24094111305934 7.25497055652967 7.18374482325714 7.18664667835604 7.23967612182637 7.2567055652967 7.17167612182636 7.0470981449011 6.93368593631648 7.00677426672747 7.1837055652967 7.34460742039559 7.45587241162857 7.6009018550989 7.16164667835603 0.854710414139429 1.60846089408402 1.34712648834339 1.0778348522198 0.8468146224…
7.16598627490173 7.18398440329742 7.18798377942931 7.18898752263793 7.24499750452759 7.25200187160431 7.212981907825 7.20698752263793 7.26598377942931 7.28298377942931 7.19798377942931 7.06598814650604 6.91501185349396 7.00000436707672 7.20698565103362 7.36298877037414 7.47298939424224 7.60499750452759 7.18098814650604 0.851931721875965 1.60908960072441 1.34538107929182 1.07057450432771 0.8359467…
7.21547092440219 7.20357688239268 7.23623546220109 7.23222368909104 7.25511773110055 7.25907063866033 7.25927078153126 7.2562354622011 7.31927078153126 7.32641205885192 7.24750624373235 7.10945915129214 6.98016482354077 7.12215305043071 7.25643560507203 7.41616482354077 7.49018836976088 7.62208241177038 7.23030610086142 0.830077381616437 1.5732325726376 1.32829549420964 1.02481481667206 0.7862025…
7.25461350614664 7.25152654502963 7.25580675307332 7.25081641541965 7.26490337653666 7.264942025922 7.28177776603432 7.27580675307332 7.34177776603432 7.36066181787831 7.28958451910763 7.14762316849297 6.99386472715132 7.13487438949766 7.29264249318564 7.42986472715132 7.50584540245866 7.62893236357566 7.25574877899531 0.853964142125985 1.61251215341815 1.33789521238246 1.06511210457796 0.8263139…
7.2909204409066 7.27095801047849 7.30090055113325 7.26796243042812 7.29194033067995 7.26899116010073 7.30894033067995 7.31890497108289 7.3839071810577 7.39392707083105 7.3259204409066 7.19788950125917 7.01694917057922 7.15794917057922 7.3289204409066 7.45594254065477 7.51298453017628 7.63199337007555 7.28194254065477 0.86333975663068 1.61767941422063 1.35096127032738 1.06554991160101 0.8275082320…
7.32347055673114 7.30439625829991 7.33132195986868 7.30132195986868 7.30537149215616 7.27628481065306 7.34534672601242 7.34939625829991 7.41452008901863 7.4344457905874 7.35648293980301 7.25332195986868 7.05017336300621 7.19219812914996 7.36148293980301 7.47224766143744 7.52314859686247 7.63229719372493 7.31832195986868 0.866834513126601 1.62549247125867 1.35456002225466 1.0704426253776 0.8326029…
7.36060999871853 7.33567157786824 7.35673315701794 7.32673315701794 7.33469210425147 7.2987639465928 7.37271263063471 7.38067157786824 7.45556894595206 7.46963052510177 7.39459973552692 7.27873315701794 7.06385631531735 7.20783578893412 7.39959973552692 7.49179473616765 7.53487684170059 7.65575368340118 7.34373315701794 0.875083378662748 1.63200164714383 1.36482223648802 1.0777532313267 0.8399429…
7.39098009404579 7.36498075757759 7.37998473876844 7.35797943051398 7.35898407523663 7.34896682340964 7.40298009404579 7.40998075757759 7.48298208464121 7.50697544932314 7.42897743991856 7.35195156217808 7.12595886102796 7.27095819749615 7.43297810345037 7.5059907105547 7.535 7.65200265412723 7.37497943051398 0.88242518275908 1.64012465193363 1.37088604535043 1.08428571358453 0.846915421630531 0.…
7.42029700845367 7.3784554129623 7.41615840450863 7.38825740732652 7.3863663104262 7.38032670929904 7.43919800563578 7.44619800563578 7.52526730760831 7.54339601127156 7.45232670929904 7.40565341859808 7.18549501408945 7.32948511380766 7.46329700845367 7.52209900281789 7.54890099718211 7.65577229351885 7.40522770648115 0.870673950812606 1.61640096856639 1.35931573429411 1.06776751205248 0.8304893…
7.44969796398293 7.42353687810716 7.43183891412423 7.41373823545187 7.42262748891228 7.41266776038123 7.45879864265529 7.46579864265529 7.55172816758464 7.58259728531058 7.48466776038123 7.47033552076245 7.23449660663822 7.37750667450546 7.49269796398293 7.53189932132764 7.53910067867236 7.63323156094642 7.42776843905358 0.883933781756302 1.64619393683604 1.37077230663202 1.08533948314047 0.84824…
7.49000121515542 7.44700227841641 7.46200121515542 7.46100075947214 7.47000174678591 7.4600033416774 7.50200098731378 7.50900151894427 7.58800394925511 7.62300250625805 7.52100121515542 7.53400372141347 7.30200478467446 7.4420050125161 7.53200129110263 7.55800075947214 7.56299916458065 7.63999969621115 7.46400098731378 0.883760072909325 1.64643996506428 1.37552003721413 1.09119014657812 0.8552101…
7.50631907940824 7.47731907940824 7.47833135169317 7.47140498540277 7.49368724795621 7.50460134196168 7.51533135169317 7.52940498540277 7.64028226255344 7.65633135169317 7.53731907940824 7.58349089139729 7.36577315395073 7.50877315395074 7.54931907940824 7.56820862884385 7.552 7.636 7.47736816854797 0.884766634682743 1.645997917536 1.37613026839234 1.09317718884778 0.857517988458525 0.79178019538…
7.53174981244757 7.50274981244757 7.5047401898494 7.50368245426037 7.54846113450245 7.55252849268965 7.5417401898494 7.56168245426037 7.66277868024208 7.6827401898494 7.56274981244757 7.62261509607318 7.42739377631526 7.57039377631526 7.57474981244757 7.5848364158311 7.552 7.636 7.50671132205489 0.888483434126952 1.64742595100667 1.38571569853793 1.09773515869253 0.862936690806136 0.8220818919086…
7.55498481857378 7.52598481857378 7.52498679875981 7.52698481857378 7.58597557770565 7.60296699689953 7.57198019813972 7.58798283838775 7.68998217832574 7.71298019813972 7.58598481857378 7.66597161733359 7.49395643590737 7.54401782167426 7.60198217832574 7.59799141919388 7.55899537956593 7.64599339937991 7.52998481857378 0.887880422439686 1.64842934653861 1.38761880528776 1.10524506933679 0.87195…
7.58515974157305 7.54056523941232 7.57107372687987 7.54749151253246 7.64219660501298 7.65340549783927 7.59815974157305 7.61815974157305 7.71219660501298 7.73624575626623 7.61615974157305 7.70940549783928 7.57101988850485 7.62809361538471 7.63117202938636 7.60807372687987 7.55904915125325 7.64603686343993 7.56024575626623 0.870354891054462 1.6165922270009 1.36235089434746 1.09894639472776 0.874882…
7.59786992399272 7.58553973105117 7.57693996491972 7.58659976613145 7.65783990645258 7.68566980705845 7.61086992399272 7.63086992399272 7.72783990645258 7.75579988306573 7.62886992399272 7.74166980705845 7.65216951472276 7.71510947964248 7.64485991814601 7.61393996491972 7.56295997661314 7.64896998245986 7.57979988306572 0.879496445333226 1.6478006133729 1.37435712820236 1.10979893510148 0.879086…
7.63400006059963 7.61200008180951 7.60700009089945 7.67799995455028 7.72900006362962 7.74100009089945 7.64400007271956 7.66800004847971 7.76100005150969 7.78500006059963 7.66600006968958 7.79400011210932 7.74300025754844 7.88500017876892 7.67800005756965 7.62700003029982 7.569 7.65600000908995 7.61300006968958 0.880739996788219 1.64437999536413 1.38046999651552 1.07211011320012 0.838510107715848 …
7.65425207435325 7.63925207435325 7.63734902602757 7.66329085502298 7.75019390334865 7.77129085502298 7.66822298885095 7.68422298885095 7.77822298885095 7.80519390334865 7.68928115985555 7.83137811152987 7.82863988105056 7.94479500372948 7.69722298885095 7.63712603717662 7.56903878066973 7.6589709144977 7.63629085502298 0.879642673605384 1.64283283955364 1.37926929427433 1.10939728624425 0.874042…
7.67971927504597 7.66471927504597 7.6726113039098 7.6926760865915 7.76978405772767 7.8006760865915 7.69075166638682 7.70675166638682 7.80075166638682 7.82478405772767 7.71768688370512 7.86957891256896 7.89328739050131 8.02511463668344 7.71975166638682 7.64985963752298 7.57295681154553 7.65603239134085 7.6656760865915 0.875871568887424 1.6410991108911 1.37414646890421 1.10205097835212 0.8722398666…
7.70598856896824 7.69498681034796 7.70298681034796 7.71998812931317 7.81298109483208 7.83298593103783 7.71698856896823 7.72699120689864 7.82398988793344 7.84499120689864 7.74098988793344 7.89998681034796 7.97296526724964 8.09097142242059 7.74298988793344 7.66299428448412 7.57899736206959 7.6589986810348 7.69498725000303 0.870042545602843 1.6367219168961 1.37120127060315 1.10039069465501 0.8715602…
7.73320734005208 7.71850198117872 7.74918551478344 7.76614186424616 7.8531091263432 7.8632182526864 7.75014186424616 7.7571091263432 7.84418551478344 7.86514186424616 7.77420734005208 7.93918551478344 8.01656745698464 8.13186209811128 7.77314186424616 7.6801091263432 7.58603273790296 7.663 7.72825099058936 0.850182489771079 1.59968285548158 1.34676111075219 1.08112784735233 0.848824950309019 0.80…
7.75181454201743 7.76355099646326 7.76583406391033 7.77887310769614 7.86290239053549 7.88280478107098 7.76287310769614 7.76690239053549 7.86083406391033 7.87787310769614 7.79281454201743 7.95583406391034 8.06749243078455 8.20922888523038 7.78587310769614 7.68990239053549 7.58897071716065 7.663 7.75077549823163 0.854893049847571 1.62506699626799 1.35224533869988 1.0791398147213 0.850166627503362 0…
7.78093520483749 7.78694861073318 7.81189722146636 7.82290169009826 7.88993967346939 7.90594861073318 7.78993967346939 7.78994861073318 7.86997989115646 7.89396425094482 7.8259262675737 7.99890392441421 8.14283242630386 8.26088604988662 7.81194190778534 7.70596425094482 7.59199329705215 7.66898659410431 7.7879173303099 0.855039776568405 1.62159833399849 1.34975569750567 1.07473980864701 0.8415393…
7.80843671425292 7.82440032139851 7.8384852380588 7.8534003213985 7.9133639285441 7.92929114283528 7.82031540473822 7.81031540473822 7.88727901188381 7.9102426190294 7.85543671425292 8.02547310710733 8.13835179759262 8.27635179759262 7.84235179759263 7.7232426190294 7.59892721429118 7.66915770236911 7.81843671425292 0.85035158143371 1.61640281059878 1.34446293631832 1.06311234584067 0.82887409679…
7.84356212660848 7.85659861605777 7.87751347400942 7.88559861605777 7.94263510550706 7.95270808440565 7.84568375810612 7.83568375810612 7.90972024755542 7.92975673700471 7.89056212660848 8.06352563715918 8.16664726865683 8.30464726865683 7.87064726865683 7.74275673700471 7.59307297889859 7.68184187905306 7.85356212660848 0.844848600164672 1.61260731465258 1.33504737439523 1.0552579133556 0.820356…
7.86996773537791 7.8859640125369 7.91095904874889 7.93194291643785 7.96996649443091 7.97896773537791 7.87995780780189 7.85597518105993 7.92298386768896 7.94897642200694 7.91696773537791 8.0929640125369 8.17998386768896 8.32098014484795 7.8999640125369 7.75598386768896 7.6229627715899 7.68599503621199 7.8839627715899 0.839107048578979 1.6086948024649 1.32863781796612 1.04538214887116 0.80755577243…
