# Supplementary material for: Quantifying Spatiotemporal Gait Parameters with HoloLens in Healthy Adults and People with Parkinson’s Disease: Test-Retest Reliability, Concurrent Validity, and Face Validity
Source: Sensors (Basel). 2020 Jun 5;20(11):3216. doi: 10.3390/s20113216 (PMC7313704; doi:10.3390/s20113216)
Supplement: Supplementary file 1 [file sensors-20-03216-s001.zip › Data/HYA_10_SWS2.csv]

IWW_x_SpineBase IWW_x_AnkleLeft IWW_x_AnkleRight IWW_x_SpineShoulder IWW_y_SpineBase IWW_y_AnkleLeft IWW_y_AnkleRight IWW_y_SpineShoulder IWW_z_SpineBase IWW_z_AnkleLeft IWW_z_AnkleRight IWW_z_SpineShoulder HoloLens_x_position HoloLens_y_position HoloLens_z_position
-0.271 -0.320010598397341 -0.327968204807976 -0.296 0.886448834176292 0.248732157185967 0.256545155708198 1.4357532170257 1.391 1.24796820480798 1.46498940160266 1.371 -0.245034425880799 0.083 1.38507846035671
-0.271020082949369 -0.321 -0.325 -0.295939751151893 0.886354258894052 0.247995380921645 0.257760576312765 1.4351328530876 1.39093975115189 1.245 1.464 1.37095983410126 -0.244108558981933 0.083 1.38418308892645
-0.271998259823341 -0.321 -0.325 -0.293005220529976 0.887048764474572 0.247770400240631 0.248047279954221 1.43575888628694 1.38800522052998 1.245 1.464 1.36900348035332 -0.244001533524159 0.083 1.38312244762002
-0.272 -0.321 -0.326 -0.292 0.886380106389531 0.250779255273282 0.251078723325626 1.43443617059281 1.388 1.245 1.46 1.372 -0.243108350011178 0.0838928571428568 1.38311043090883
-0.272 -0.320940916152122 -0.326 -0.292 0.886371093168679 0.250694244307233 0.25096019694616 1.43493319099776 1.388 1.24496061076808 1.46 1.372 -0.241270866797692 0.0831418853255594 1.38228296342527
-0.272 -0.318004343191409 -0.326 -0.292 0.885431389821251 0.249911158184376 0.250969985522695 1.43111564614883 1.388 1.24300289546094 1.46 1.372 -0.23997642367402 0.083 1.38117072387516
-0.272 -0.318035779135246 -0.326 -0.291964220864754 0.885811156322104 0.251779102838607 0.253461109689795 1.43358507386911 1.388 1.24302385275683 1.46 1.37198807362159 -0.238119269914907 0.083 1.38027666346885
-0.272 -0.321 -0.326 -0.288934966129505 0.884274929650356 0.24342 0.25511613444692 1.4315767962469 1.388 1.245 1.46 1.37097832204317 -0.236003734983426 0.083 1.37926280746422
-0.272 -0.321 -0.326 -0.286 0.885399816548007 0.243419435532329 0.250880211675376 1.43413915329849 1.388 1.245 1.46 1.37 -0.233965123920499 0.083 1.3773247580699
-0.272 -0.321 -0.326 -0.285987955251653 0.885015661031723 0.24227034704809 0.251329759105033 1.43236710068378 1.388 1.245 1.46 1.36993977625827 -0.230967477725349 0.083 1.3763398530293
-0.272 -0.320935338540151 -0.326 -0.284956892360101 0.88548 0.246408837066179 0.251337157813136 1.43455982465207 1.388 1.2449568923601 1.46 1.36506466145985 -0.227897330501838 0.083 1.37342415934298
-0.272 -0.318000316982328 -0.326 -0.283000211321552 0.88548 0.246809956679082 0.252569866867422 1.43319014792509 1.388 1.24300021132155 1.46 1.36799968301767 -0.224905699061247 0.083 1.37053106388287
-0.269 -0.318 -0.326 -0.281929669597672 0.886446988875569 0.247301281752383 0.252717853561593 1.43569687165823 1.38591794786395 1.243 1.46 1.36396483479884 -0.220724680812861 0.0829971098265895 1.36747142595858
-0.268959808822094 -0.318040191177906 -0.326 -0.275959808822094 0.885342966543866 0.244913559633552 0.253366736911291 1.43462376058944 1.37885933087733 1.24293971323314 1.46 1.36089952205523 -0.216807139945983 0.0820337186897883 1.36368291794152
-0.267004224063079 -0.319995775936921 -0.326 -0.274004224063079 0.885000739211039 0.246546472907329 0.252721393940816 1.43626645178701 1.37201478422078 1.24000633609462 1.46 1.3560105601577 -0.213625562628882 0.082 1.35962954766373
-0.266968395245709 -0.319968395245709 -0.325978930163806 -0.269947325409515 0.885129789301638 0.247435348291653 0.252542625557332 1.43780674234758 1.37190518573713 1.2399894650819 1.45995786032761 1.35093679049142 -0.209730921240746 0.0810515759312322 1.35492316523551
-0.263939890421822 -0.317 -0.323939890421822 -0.265040073052119 0.885097978084364 0.245112586485358 0.251751420291788 1.43843599269479 1.36297996347394 1.239 1.45597996347394 1.34493989042182 -0.20541752735358 0.08 1.34971364893364
-0.261005282294629 -0.317 -0.321005282294629 -0.266996478470247 0.884511056458926 0.244750651483004 0.246938662963191 1.43824035215298 1.36200176076488 1.239 1.45500176076488 1.34200528229463 -0.200504472163755 0.08 1.34401475780183
-0.257894312663281 -0.316968293798984 -0.316873175195938 -0.264894312663281 0.884584821320501 0.244554066305516 0.244693945414551 1.43747829379898 1.35283090026125 1.23898943126633 1.44893658759797 1.33691545013062 -0.195202231252904 0.0789827089337186 1.33785425955458
-0.248020154464271 -0.314 -0.304617065178857 -0.254959691071459 0.884097379919645 0.241189596910715 0.238583966883873 1.43450355057143 1.33691938214292 1.238 1.44306046339281 1.32889922767865 -0.191263814879848 0.0770614793467824 1.33215570911549
-0.248998816233985 -0.314000394588672 -0.285996054113283 -0.252999605411328 0.883969881623399 0.24116764430563 0.24217977113857 1.4341898224351 1.33299960541133 1.23799842164531 1.44599921082266 1.32399842164531 -0.186180062318946 0.0760310310310312 1.32527263582706
-0.245951510090006 -0.315 -0.275745427972533 -0.251903020180012 0.883673757968024 0.235131144327809 0.241568724008054 1.4337332114126 1.33192726513501 1.234 1.44389089770251 1.31991514265751 -0.18088746327143 0.071977591036417 1.31911515314732
-0.241899307719287 -0.314939584631572 -0.254093769473582 -0.243919446175429 0.883993492765616 0.229575984908077 0.239391957284954 1.43320436753193 1.32587916926314 1.23397986154386 1.43493958463157 1.31287916926314 -0.175207846915251 0.0682427637721773 1.31454106618199
-0.237000631929177 -0.312000379157506 -0.210005687362592 -0.240000505543342 0.88464991532149 0.232299648647378 0.257487665653621 1.43438984707314 1.32000075831501 1.23300012638584 1.43200037915751 1.30700075831501 -0.167999440178924 0.0689679089026922 1.31048609075554
-0.227930642485984 -0.311988440414331 -0.20244513988787 -0.233895963728976 0.884397688082866 0.236989766891495 0.22175655829516 1.43435312492171 1.31596532124299 1.23295376165732 1.43187284455764 1.30395376165732 -0.15994905573496 0.0660900900900905 1.30661208315104
-0.221841476401003 -0.311 -0.154682952802006 -0.224940553650376 0.884185534721592 0.238658401159637 0.249183226671644 1.43121922098638 1.3129207382005 1.229 1.4209207382005 1.29996036910025 -0.151612122726005 0.064 1.30461745379761
-0.214011603871089 -0.311 -0.139023207742178 -0.222004351451658 0.883471058853237 0.237591581027436 0.224646363631025 1.43216859303063 1.30900580193554 1.229 1.41700580193554 1.29800290096777 -0.142704605360383 0.064 1.30279394139623
-0.202946968181765 -0.308 -0.0816287772723555 -0.208872723636236 0.883631773063648 0.237005151090894 0.2475134440638 1.43286172703636 1.30797878727271 1.227 1.41598939363635 1.29593636181812 -0.131142512855121 0.0650439882697945 1.3019295979708
-0.197760046969388 -0.308 -0.046440109595239 -0.19686002739881 0.88465401487364 0.235582407358537 0.263011950682142 1.43204420896333 1.30601999608588 1.227 1.41480003914116 1.29001999608588 -0.120333138807645 0.0659785575048734 1.30115444827057
-0.186017789520035 -0.308 -0.0190415088800822 -0.190010377220021 0.880935633348011 0.233742787024806 0.275341321003963 1.42980339483341 1.30699851754 1.227 1.40501482460003 1.29099851754 -0.107664349377841 0.0650038986354777 1.30136657903026
-0.17081095338983 -0.307952738347457 0.026342646980934 -0.173740060911016 0.881699741393008 0.234131095338983 0.273126091260594 1.42738344577595 1.30103544623941 1.22702363082627 1.40301181541314 1.28701181541314 -0.0937243999010264 0.0630179104477618 1.3006088108525
-0.154671418004651 -0.306617880034069 0.0555038257262013 -0.151802850802791 0.876683000739674 0.234220668905417 0.279865021584025 1.41434914475916 1.30408762186543 1.22818095259532 1.40391237813457 1.28791237813457 -0.0798903761946426 0.0593397968605743 1.30174667528805
-0.139994167023633 -0.303998906316931 0.0780076557814821 -0.142992708779541 0.877706795508608 0.233419274523564 0.296612263923953 1.41698563985017 1.30800145824409 1.22899963543898 1.39999927087795 1.28400182280511 -0.0644764188885883 0.0561713395638634 1.30208973324754
-0.123727097871796 -0.300961013981685 0.0992209207704505 -0.122792074568988 0.868953268068962 0.231380877616923 0.30294098661017 1.40512070746928 1.31206497669719 1.22797400932112 1.39798700466056 1.28905198135775 -0.0463987450629312 0.0529593495934969 1.30441981673368
-0.102626954766219 -0.297890280813594 0.11652665209475 -0.106561123254375 0.871284041533079 0.227771349420165 0.312146457877961 1.41175281822706 1.31697805616272 1.22604388767456 1.39693416848816 1.29295611232544 -0.0292678932231928 0.0502493224932263 1.30651359985781
-0.0860020947323642 -0.290211622596926 0.13999704273078 -0.0870024643910167 0.862551100350589 0.229757091830862 0.312879907585337 1.40029144413314 1.31600012321955 1.22412898695965 1.39400036965865 1.2910002464391 -0.00917660914230201 0.0470709677419378 1.30896921572234
-0.0657243820886302 -0.278762454132115 0.161254416533572 -0.066671378644136 0.864276890699866 0.236789123539548 0.314551766915927 1.40616328651606 1.3220212013778 1.22258319188873 1.3949575972444 1.29612720826679 0.0114674669495621 0.0429433427762061 1.31240795866941
-0.0394995314457738 -0.266175779759707 0.185320299874705 -0.0357197376096333 0.851052123698316 0.245716303148437 0.307011376593345 1.38979311526434 1.32414013119518 1.22165392994449 1.39091992503132 1.308 0.0321756336069091 0.0382219074598711 1.31653238137062
-0.0150446790153889 -0.255084603820245 0.200971405430151 -0.0220250202486178 0.857508204739937 0.253387489259743 0.295351302954537 1.39580900896221 1.33098748987569 1.22158862860964 1.38700714864246 1.308 0.0568874785164798 0.0340291666666641 1.32208795366981
0.013212325931928 -0.248121930654272 0.218276023711506 0.0131486281523496 0.84875159244449 0.25665154047568 0.289770124087196 1.38932248586759 1.32897876740681 1.22263471536686 1.38603184888979 1.3140106162966 0.081565773778042 0.029952522255193 1.32768079343687
0.0337131185790053 -0.247920764602333 0.244356559289503 0.0278121628260894 0.848830470938547 0.252357315398462 0.283977847222746 1.39232642746919 1.32703961769883 1.22503961769883 1.38898019115058 1.31521789734358 0.106207448906129 0.028 1.33403947123829
0.0689410284788295 -0.244006552391241 0.261970514239415 0.067932837989778 0.845395749723314 0.250742702861387 0.273497544027548 1.39116194933639 1.32899672380438 1.22699672380438 1.38800163809781 1.32598198092409 0.132102460145806 0.028 1.34121774987988
0.0903382858169842 -0.208968285704658 0.273116285749588 0.0883594286805457 0.848439071437397 0.274596794214917 0.269626428579452 1.39832989428568 1.334 1.22506342859068 1.38998942856822 1.33103171429534 0.160526508238441 0.0379693251533732 1.34983888752875
0.122678561705788 -0.205554693880577 0.284084820213224 0.122763381919012 0.85103934324669 0.252992653059712 0.272109330223455 1.39809883129402 1.334 1.23102120505331 1.38904241010661 1.33433928085289 0.188462312642049 0.0445348615090796 1.35863799739361
0.154011846577706 -0.184972357985353 0.288002764201465 0.155951945041474 0.845476100987519 0.26328223751477 0.272538104547567 1.40622700733714 1.33400157954369 1.23199881534223 1.391 1.34255927022844 0.213163764229272 0.0579063992359091 1.36669355714566
0.184283405803923 -0.114136900506235 0.295077292491979 0.182283405803923 0.860986986826382 0.294672097803068 0.267692980400713 1.41654173794567 1.338012882082 1.22907729249198 1.39096135375401 1.350012882082 0.239121662651568 0.072454810495622 1.37441011753047
0.206688954696094 -0.0483444773480469 0.301129179005518 0.204473656353565 0.866244011845297 0.325202573563595 0.26406868546409 1.41986013647513 1.33915070883977 1.23491388066299 1.38810764917126 1.35102152983425 0.262332353213048 0.0840736648250423 1.38061821657482
0.237995116238799 -0.0104432378844776 0.306999084294775 0.225996642414175 0.871879120922984 0.326791773737448 0.263100151091362 1.42531914839414 1.34599893167724 1.24218264031758 1.39299923691231 1.35199984738246 0.284351622239995 0.09144014732965 1.38559161207004
0.261236937245855 0.0140933021166997 0.317049881525443 0.250299289152659 0.874983592715683 0.311302504917854 0.264356175342344 1.42871012470381 1.35002494076272 1.24580006724546 1.39202494076272 1.35904988152544 0.30953320206702 0.0928977272727271 1.38941478251623
0.280448265449677 0.046045952715912 0.321192113764147 0.274384227528294 0.876112938015009 0.302220213459738 0.258427391081417 1.42874582862829 1.35202134597379 1.24282923220965 1.39406403792138 1.36304269194759 0.330331907099844 0.0891098484848489 1.3916572483829
0.300968542415412 0.0939265989692958 0.329986518178034 0.291973036356068 0.878536285009058 0.302229985020198 0.254645797183445 1.42992818744394 1.35299850201978 1.23501198384175 1.39699550605934 1.36499700403956 0.35170151761755 0.0820713557594315 1.39305994582508
0.323168021253663 0.141903114238436 0.337042005313416 0.318157519925309 0.880482916633875 0.277515544794978 0.250248401062683 1.43136512191283 1.35404200531342 1.23501050132835 1.39702100265671 1.368 0.37358922527118 0.0768709677419379 1.39346889915729
0.339339706959415 0.228558655460843 0.341059948286956 0.333439620771007 0.881711190346898 0.299596697737654 0.251058583968956 1.43279119896574 1.35798001723768 1.23615986209855 1.39898001723768 1.36811989657391 0.394088806560315 0.073 1.39478002909858
0.355970812409935 0.304866080469115 0.343994849248812 0.354962227824622 0.882259038526445 0.294049734919745 0.251968403267132 1.43284989698498 1.35700171691706 1.2439862646635 1.39800171691706 1.37398969849762 0.413693901515054 0.073 1.39510830384887
0.365224596504156 0.359626506037909 0.344106387817758 0.370248238241436 0.880790829735151 0.291090295515984 0.251747865420606 1.42270021823407 1.3559408956568 1.24396453739408 1.39991725391952 1.3690591043432 0.43419592956395 0.072 1.39545159716898
0.384349797354868 0.413552225762225 0.353415384358905 0.391480971362943 0.885031910936169 0.269604307553809 0.238593409176456 1.43274147368948 1.35091255066128 1.24091255066128 1.39328421035083 1.37402186233468 0.454781279266391 0.072 1.39579628565678
0.400005056820941 0.483022755694235 0.372008668835899 0.41300686282842 0.884670520130154 0.279636189324219 0.219063229141372 1.43236005056821 1.34700180600748 1.23699855519402 1.40599855519402 1.37500108360449 0.474682425785607 0.0710099502487557 1.39612951760078
0.414266393161828 0.546799179485485 0.378435293687218 0.43235115462241 0.886117628531452 0.269036358104232 0.216529309452668 1.43247166545461 1.35191523853942 1.23302421756017 1.41835238661035 1.378 0.496476649099698 0.0689472140762463 1.39544151440237
0.43644957219738 0.613669839590269 0.373819622392107 0.46140675579763 0.886680485204347 0.264307192866056 0.228318038196363 1.43009813030236 1.34532112299813 1.2349143672005 1.42324563019564 1.37806422459963 0.518013218692662 0.0669920398009948 1.3938506627694
0.456995808567781 0.689984431823185 0.366575700391905 0.479996207751801 0.883960554865789 0.248183289276332 0.243988202407836 1.42727057682091 1.35999700611984 1.23100079836804 1.42123924352782 1.38099940122397 0.539917356554806 0.0650019900497513 1.39322226916455
0.467387991322231 0.728728953393282 0.365117573127949 0.500293932819872 0.875801385741038 0.273249961486834 0.253098589122465 1.41554712168781 1.34811757312795 1.24990594149764 1.41289418418485 1.37398824268721 0.562166162396045 0.0609444444444426 1.3925751547036
0.500317343288478 0.790694188443546 0.375277675377418 0.525436347021657 0.879269091324459 0.231478833119665 0.253148588622004 1.42281168817074 1.35792066417788 1.24211900373318 1.40409916977765 1.373 0.585808876971303 0.0548924418604664 1.39091756208943
0.51597083754021 0.824936207119209 0.388974482847684 0.546959901617789 0.878731002459555 0.244246214368734 0.261464507443237 1.41993535860199 1.35400729061495 1.24798906407758 1.40899088673132 1.373 0.608127298306302 0.05198106060606 1.38934849833829
0.538286012672491 0.840349571044156 0.391095337557497 0.575296605734435 0.876956674376649 0.2460723729954 0.265030677357865 1.41641720402975 1.35494703469028 1.24810593061944 1.40803177918583 1.37097881387611 0.630898948175019 0.0481931818181818 1.3868884877003
0.565612269441072 0.873387770646012 0.40044899759012 0.603158386830614 0.872834894948562 0.245411226543236 0.268818979150061 1.41670630898385 1.34985713713042 1.25804081796274 1.41102040898137 1.36858229954745 0.656717265117437 0.0438816287878789 1.38308062124555
0.594945352466326 0.89196538989534 0.421959925141972 0.628952638804149 0.869236703430797 0.247865427823016 0.268290983655606 1.40981475433543 1.34301275109119 1.25999635683109 1.41199817841554 1.36400910792228 0.68045160613668 0.0391467803030311 1.37968962781359
0.620391807324718 0.900518879970573 0.430497701196264 0.6563494497761 0.858547896064291 0.249515255530323 0.280728112002943 1.39516836146494 1.33501058938715 1.26122237713025 1.41967172899821 1.358 0.706637102758784 0.0370483383685816 1.37513080844637
0.657690447336635 0.949111362473651 0.477668174841905 0.689579084862984 0.860166100562753 0.216520339339429 0.275995816972597 1.40250670437105 1.33591091002108 1.28186636503162 1.38902227249473 1.35786636503162 0.734143806393379 0.0350162601626022 1.36951847397263
0.688014312296433 0.954004887125611 0.507008028849218 0.715010821492425 0.857799804514976 0.223121410284819 0.281082625084614 1.40324077146769 1.331998254598 1.276 1.3899989527588 1.3519989527588 0.760639661185797 0.0320909090909071 1.36409434536126
0.729315547219325 0.968060682157562 0.530485457260499 0.746364092945375 0.857234659970135 0.227195923837277 0.288851709589569 1.40545825277343 1.3269029085479 1.27592718141093 1.38678154423278 1.34891504497941 0.789398618231564 0.029 1.3571877633907
0.755982861116178 0.973180525511135 0.570922685945799 0.776541576533404 0.856990955874 0.230394799944727 0.309401178089885 1.40619057633818 1.31873924092836 1.2699197664395 1.36893982482962 1.34189970804937 0.816870312368125 0.0290560560560579 1.35081003749629
0.803988190688925 0.981997830942864 0.615988913707971 0.802993492828592 0.866317705619563 0.243816698213026 0.312389264930637 1.40914927216083 1.30600313308253 1.26600096402539 1.36600072301905 1.33700120503174 0.843012686889488 0.0370894308943119 1.34524019435116
0.826480155629262 0.991042680500379 0.622256083002273 0.831298763502652 0.86222994517517 0.249225364980136 0.30901057241357 1.40388583968218 1.30712804150114 1.26201067012509 1.37125608300227 1.33397865974981 0.871513437394696 0.0484848484848475 1.33961989248163
0.871341144021229 0.995240807544397 0.646220740249031 0.859341144021229 0.877016253296101 0.250744516961176 0.320264048319902 1.42664809300037 1.3191204037722 1.26304013459073 1.3951204037722 1.33197993270463 0.897817426406413 0.0683688362919161 1.33410436397612
0.887974202126879 1.00698178973662 0.656983307258569 0.875974202126879 0.874883308197847 0.255352852471623 0.323874400344011 1.4250924128599 1.32499089486831 1.2649969649561 1.40099089486831 1.33100151752195 0.922462733523402 0.0791393034825857 1.33157741256038
0.916398935322444 1.01603149489388 0.671871358730601 0.903230962555099 0.877702729557469 0.238555748931715 0.335039209024743 1.43648831878755 1.32319946766122 1.26798950170204 1.40866405446531 1.326 0.944407172670376 0.0860153374233125 1.32999972392346
0.954279729898539 1.01907992282815 0.754859170402655 0.925419594847808 0.877926032798034 0.236160106111288 0.277221240197371 1.44012257819895 1.34180019292962 1.26701998070704 1.3772597491915 1.32596003858592 0.967832072581492 0.0869274509803931 1.331413039058
0.967976537368804 1.02299329639109 0.796927936204184 0.945964806053206 0.876262849033788 0.230779217462256 0.265040864982742 1.44122810623048 1.33201675902228 1.26799832409777 1.38997821327103 1.32400335180446 0.989400250429506 0.0849122807017559 1.3327731375933
0.993336352650669 1.023 0.821890037718609 0.971210220406668 0.870882424325518 0.222052268832424 0.269866658794054 1.43278276871749 1.33142044081334 1.268 1.41030008059139 1.32305255510167 1.01185109018221 0.0797377049180334 1.33520169418244
1.02512215113936 1.023 0.847725218426379 0.991285019325184 0.884210398174181 0.224767113821613 0.274156858358511 1.44434875416499 1.37079641476773 1.268 1.42259688002541 1.32793892443032 1.03003297800488 0.0742732240437157 1.33732788719763
1.01550230126312 1.0205011775223 0.877854520946935 0.989005331728564 0.89030635203168 0.243729365882299 0.277843817473659 1.43462653732388 1.34700006575642 1.25650022514028 1.42823126346535 1.31449996015403 1.05148566739898 0.0719403292181085 1.34077860671137
1.02302643631653 1.02401465201384 0.915698987899719 1.00497031050498 0.894855837006803 0.241482212080388 0.280859889937046 1.43957927347374 1.34745030853621 1.2570616042556 1.42856588280343 1.31450273922202 1.07198572575274 0.0699420731707324 1.34117980199947
1.0470695609963 1.02685544420473 0.964679661904173 1.02019855830691 0.906764248576695 0.237260809138006 0.283137429546217 1.44219144680029 1.34458948008222 1.26288430042878 1.42496338993191 1.31497211141279 1.09122925732225 0.0689282202556541 1.34251601763649
1.06050239472894 1.04399647870792 1.03603161425503 1.04650349083418 0.908210621769919 0.225651653676031 0.272842383614466 1.444338628558 1.35150098606486 1.2580009903634 1.42000150544072 1.31499957740077 1.10989751726901 0.0678895463510845 1.34370172148974
1.08239812637853 1.04395775406035 1.13862992350979 1.06786052726348 0.897695550820527 0.226652713772952 0.232861374481731 1.43965051015925 1.3559676816274 1.258 1.4215261320332 1.31453195613382 1.12869721283707 0.0659582089552233 1.3430716047325
1.09808559911676 1.04054931794311 1.19940130744285 1.08916381907838 0.890295481884441 0.23228725973077 0.247894917361551 1.43158106662444 1.36601820204702 1.25950725623473 1.43251217567148 1.31602890201852 1.14860655916269 0.064964354527938 1.34344062444573
1.11400333501816 1.04550038372512 1.26250547372495 1.10900276394753 0.899278372220276 0.231505018046175 0.260599166871001 1.43794903466393 1.37149893573045 1.26150025054973 1.43499905310478 1.31999807460746 1.16881880837678 0.0640009633911368 1.34474259178701
1.12939036308862 1.05246177221178 1.3152267487971 1.12990160218678 0.899182965290424 0.226190851918811 0.270304916470189 1.43829916645723 1.36350955694706 1.26198088610589 1.43500955694706 1.31806948287924 1.19179970553304 0.061866071428572 1.34621779411486
1.149799557673 1.05499008398733 1.35930181389117 1.15064588958802 0.896989555569671 0.224942066037704 0.275873508631641 1.4357786518518 1.36370948264182 1.26302196954106 1.43063555811678 1.3220160318037 1.21363443781651 0.0588514056224885 1.34864300004411
1.17551008253811 1.05750707235922 1.40400865938946 1.17402125262505 0.894577719986692 0.224206000234644 0.29822036343605 1.43423728227678 1.37498958788079 1.26499618846934 1.4365006434889 1.32650826655022 1.23661619062495 0.0548818443804044 1.35299793244918
1.19341277583912 1.06444169478604 1.43736697376288 1.1968994434351 0.892306194872048 0.220753473050315 0.297941004017346 1.43548133290194 1.37298862393172 1.26401943507132 1.44097167665933 1.33293280651669 1.25865898634551 0.052 1.35624927328507
1.22067987065466 1.06698126134767 1.47066835612399 1.21815257159204 0.882216130005128 0.219978675591288 0.308877785390883 1.42472273404206 1.37197162578416 1.26499250453907 1.44150374773047 1.33454844915679 1.28303649709206 0.0477128060263677 1.35994511384167
1.24353485817519 1.06850946726345 1.49806729664347 1.24252952811926 0.882412701134535 0.220552003099709 0.311683462608948 1.42204871668042 1.37099831200733 1.26400142341549 1.44251039403395 1.33650542908478 1.3064948643293 0.0430047080979286 1.36504666706207
1.27931524825875 1.07395764627315 1.53266944549077 1.26890060717841 0.880358346049338 0.222584403556454 0.300914668722188 1.42190423391232 1.37250843817207 1.26500219097626 1.44740855675102 1.34299375280419 1.3320008644981 0.0378932926829276 1.36958574042903
1.29618055993782 1.07911579215138 1.55354710272621 1.29423256894169 0.875283442136506 0.224237798282659 0.294165712485759 1.41907212642295 1.36951962511065 1.26695780508936 1.447 1.35053238389322 1.35840941736652 0.0328871951219526 1.37514755471299
1.32350050227483 1.0914996506817 1.5710016405739 1.34599109668635 0.864925887334278 0.227254870170886 0.286479355743402 1.41989039944596 1.36600034707924 1.26650053448477 1.44500017353962 1.37099807495921 1.38671850193147 0.0298951533135509 1.38171135602196
1.349441747166 1.11009440286097 1.5924346458732 1.34841471785368 0.865105246487973 0.186750979282174 0.280435293911348 1.40976126737248 1.3695017753232 1.27803146762032 1.44449039845483 1.36147474601088 1.41430377525674 0.0279174041297942 1.38810733300048
1.38211357608879 1.11282170377154 1.61945937005965 1.38162822186025 0.861838523323397 0.227610714700096 0.273788439257008 1.4099365071752 1.37692633015954 1.27243543253237 1.44747070845709 1.36802551207709 1.44175269458071 0.0260244379276629 1.39451549710618
1.4124793837117 1.14246291704172 1.64298858231585 1.41097919708971 0.863377347760055 0.242722643066804 0.261619192447256 1.41346986292082 1.38050165921402 1.26950536107801 1.44600111973197 1.37699613189795 1.46996415926992 0.0270235988200598 1.40280920534324
1.44483089654644 1.15054182184254 1.65539118548977 1.44135669825496 0.867136195685233 0.24158959653794 0.25425340016763 1.41993712057253 1.38403634160156 1.27195476257769 1.44995058867936 1.3839811123103 1.49736055995549 0.0388230088495616 1.41113531653787
1.46676193969297 1.18420431813569 1.65901530695581 1.4651971872925 0.870902692036799 0.245558342821545 0.255097347112331 1.42670683488213 1.38997584075672 1.27396563611952 1.4499897953628 1.39099114771253 1.5268623368483 0.0441331331331376 1.41779721251119
1.50348332189434 1.21198605265558 1.66099904796528 1.49648701326078 0.877283204173615 0.264037735505595 0.259325376787558 1.4358360362145 1.39149972520978 1.27400053011836 1.45100118790079 1.39699928383134 1.55476453558506 0.0631219512195162 1.42526512958657
1.53088172232417 1.25060237514649 1.66547695196613 1.52088166897713 0.884229730225642 0.267308108554746 0.261448866609244 1.44370805693248 1.4000091658665 1.27351838508005 1.45250151875324 1.40641252416539 1.58203519470966 0.0782619047619041 1.43176906447755
1.55713757876907 1.29452071241652 1.67054805062768 1.54766737353723 0.884916078894969 0.284453519267188 0.261800929130312 1.44597168630706 1.40495434828334 1.27503123411478 1.45597517102653 1.40905205685796 1.60678178378123 0.0890633036597416 1.43613622391417
1.58300606808634 1.3670117480059 1.67800319715472 1.57500603298831 0.889775402892431 0.306523062783818 0.25156757998043 1.4497902235125 1.40650081038734 1.28299908431857 1.45650125945355 1.41300058120593 1.6324459814682 0.0929785637727753 1.43951353077924
1.60439948349404 1.40766245068698 1.6894103501664 1.59643361256931 0.891343057302369 0.298364975347241 0.242992642103777 1.4506559849936 1.40952129406544 1.28008748626089 1.46097649355304 1.41498716499017 1.65802455085104 0.0885058823529422 1.43894704716154
1.62964936717221 1.43478523257776 1.69353568746923 1.62362006737153 0.891106541622483 0.277266853955851 0.240877796887834 1.44995161835131 1.41546125228453 1.28250921828806 1.46246809920656 1.4189905520852 1.68147229151622 0.0816356356356355 1.43933966455153
1.65150736773215 1.461956132377 1.68700989285672 1.64251113117053 0.893814827633052 0.177833775782492 0.251967609284968 1.45277194569996 1.41600435493337 1.28499741955159 1.45900494642836 1.41999811828081 1.70341210558679 0.0747638146167557 1.43961254528072
1.67391928497526 1.51890440212957 1.6909216590584 1.66391023421102 0.896765936794862 0.166706986554572 0.258930553123953 1.45231180472454 1.41695482044017 1.2904636177017 1.4609608295292 1.4200097926177 1.72393818438037 0.0703074866310185 1.43817346025104
1.69759800698439 1.59456883332646 1.69695469446392 1.68813177411181 0.897554312244161 0.224141566948917 0.260151769494279 1.4517647165487 1.42097846436932 1.29765350653824 1.4659622453866 1.42000999722203 1.74910136274078 0.0709227871939742 1.43539414549206
1.71551925660873 1.66517123788224 1.70101259102075 1.71199759260957 0.898747889111725 0.261914926875226 0.259536709341129 1.4532263657431 1.4240107393754 1.30299244538755 1.46698740897925 1.4245003332794 1.76981069762487 0.07 1.43475881359266
1.71542524485076 1.73169722166172 1.70590420747513 1.70271262242538 0.907815631121269 0.240518996503798 0.246603275435766 1.44382513152095 1.43180841495025 1.30005747551492 1.46209579252487 1.41898084149503 1.78959882783985 0.0699935275080913 1.43213596571393
1.75815069168355 1.83629911764886 1.71095089588235 1.75461155531685 0.901680633290147 0.251973382942502 0.236923494240003 1.45533991656768 1.42205460223908 1.28853378517268 1.44813749152942 1.42546012899621 1.81216383359518 0.069 1.43045056951157
1.78198520479529 1.88796124284704 1.74001756821811 1.78098361678152 0.901335872928993 0.23899046793703 0.197910181875822 1.45459659018454 1.42449673008847 1.30049987955365 1.44699753428518 1.42500188294694 1.83338293302906 0.0689619619619616 1.42980554202182
1.80335494698304 1.96137484435717 1.79578968920422 1.80289755216759 0.901727224318933 0.259487305760999 0.261979628931444 1.45418213475411 1.422036675178 1.28673880806121 1.43916986818186 1.42057459360773 1.85644717780372 0.067920972644376 1.42818850597174
1.80082290034559 1.98742934555802 1.77026564948161 1.79979338373652 0.910927871095751 0.27612364325553 0.264894848140678 1.44338754883513 1.43 1.29199016113031 1.47860644521242 1.41894096678186 1.87976707169005 0.0657917917917917 1.42650156268323
1.82600617961373 2.04001544903433 1.73691672280595 1.81959818834774 0.895354373793273 0.284091620432045 0.251688307031589 1.43357125979085 1.43 1.2889986267525 1.50792630312634 1.41986028115888 1.90289314155727 0.0618403614457829 1.42393811079541
1.84361191673714 2.08402979184284 1.72093516893542 1.85054723619333 0.907815323290619 0.288708235944405 0.247517706224159 1.43010787127128 1.43 1.28508624072508 1.51340224710773 1.42002156018127 1.9270427416623 0.0587675840978586 1.42221619215774
1.86974253698775 2.13351478124614 1.71956306102458 1.87179204910549 0.907486040478364 0.303384236325373 0.250555336047123 1.43196514636468 1.42207921938838 1.28995048788226 1.5026595005111 1.4180198048471 1.951501129298 0.0547764705882353 1.41855953896329
1.89101266383618 2.18201120262431 1.730042472228 1.90000925434182 0.903718329347765 0.281218134079393 0.258973486829218 1.4310785144346 1.42800535777685 1.28500097414124 1.48332328669091 1.41699610343502 1.97517765657621 0.0518318318318314 1.41497318795546
1.91644205375655 2.20450643216926 1.74961547570025 1.91859227005286 0.900363605985194 0.297551626835938 0.27094444889918 1.42809545138625 1.43876394582008 1.2869570810582 1.46301882900167 1.40917167576722 2.00031271930775 0.0488251533742326 1.41044051564275
1.94571582443838 2.22183341432595 1.77552414459589 1.95167662780919 0.898893816811789 0.312941248792227 0.284640512585744 1.42501978943818 1.41325477808973 1.29393140589892 1.44937135079785 1.40305879494378 2.0256684434416 0.0457206012378424 1.4066785249078
1.97001119158885 2.24200255807745 1.80501055206949 1.97924125163727 0.877012254305755 0.307779411642186 0.298233968217648 1.4161073708982 1.40199904072096 1.28900127903873 1.45000607543395 1.40112304835385 2.04785849484819 0.0421839080459771 1.40174429966507
2.00423623395561 2.24982542490414 1.83727987772958 2.00465084980828 0.883906155696773 0.305980152272048 0.310369190382547 1.4084934126771 1.39906546566095 1.29291271245207 1.46858538414733 1.3991309313219 2.07557259085206 0.03572303206997 1.3945436630074
2.04767910480205 2.27481343302445 1.87334378310014 2.03477611962934 0.879315671605726 0.300242835777587 0.321459567158537 1.40770776118618 1.42381343302445 1.29002238803707 1.49218433903255 1.39304477607413 2.10098363896352 0.0308292682926825 1.38809984948003
2.08405054581852 2.2990673944247 1.89199326055753 2.06106570956408 0.872213437115659 0.296062411464097 0.331913276701665 1.40340015163746 1.39803369721235 1.28800168486062 1.5009713573695 1.38599663027877 2.12755582800857 0.024776422764229 1.37939716018599
2.11340351824817 2.33820469099756 1.88807953090024 2.09922457372262 0.874209439240876 0.262619591542584 0.33962332412652 1.40348821055474 1.41760234549878 1.28898011727494 1.48433800632604 1.38403976545012 2.15389221136221 0.0204507042253481 1.37084495841272
2.14574160991503 2.35090310371814 1.9167658339855 2.12479813274612 0.876789328793203 0.254768380009822 0.335802379507522 1.40535481958251 1.4090726722114 1.29197577592953 1.46515341911295 1.37110497097202 2.17653430555041 0.0279624413145527 1.36465039446485
2.17911460353696 2.36201219186563 1.95355207204658 2.15806583607442 0.868986475391798 0.238226876212218 0.320776473922262 1.39442386366237 1.36304632908941 1.29400487674625 1.45054238938857 1.35700731511938 2.20609654529399 0.0438600368324125 1.35746044137961
2.22508473469017 2.36690263135002 1.98855016100299 2.1844742092901 0.887628830706269 0.24098508408141 0.297362536275556 1.41602982530438 1.38162999913007 1.29596105254001 1.44019849344629 1.35994157881001 2.22926625872083 0.0622117263843719 1.35144965950745
2.2438635568295 2.37295451894317 2.02255318775367 2.20881807577267 0.892515510198568 0.244702029150048 0.268274454192855 1.42376420990362 1.37306822158525 1.29401516035228 1.43354721228979 1.35801516035228 2.2549062883424 0.0757550200803253 1.34873865014483
2.27706299286327 2.3820072684073 2.05635423919754 2.23307026127057 0.898378285984322 0.250962089315968 0.236226115299612 1.42964366460572 1.36602422802433 1.29699757719757 1.43001402692279 1.35498061758053 2.27607957179423 0.0831932938856014 1.34718502384126
2.3024224386236 2.38493335830272 2.09074640223353 2.26135579692632 0.901714028465104 0.239725904117543 0.203931407221277 1.43514471360912 1.37577786100908 1.29602221389909 1.42902441834899 1.34717771119274 2.29787253099296 0.0848266253869964 1.34664645328965
2.33076598972374 2.38896656996053 2.12652276376059 2.2878530479766 0.90067936041105 0.233222652312159 0.174104217583304 1.42703007653087 1.37500835750987 1.29798328498027 1.43000386757209 1.3423753583673 2.32025754836097 0.0822355175688482 1.34691204897427
2.34905725469499 2.39500746800369 2.16447641067764 2.31004480802217 0.88811710172846 0.229503246778379 0.149458434011143 1.42200389761182 1.36600995733826 1.29499751066544 1.43237785559579 1.341 2.34029640851916 0.0756231003039494 1.34629384833133
2.37153652245796 2.39793954640756 2.20540042988362 2.32763727844536 0.894831561273313 0.222925617559039 0.132707944130247 1.43138654850419 1.36991939521008 1.29402015119748 1.4355718634238 1.341 2.36157129517047 0.0696987951807231 1.34571276791792
2.39181774382292 2.398 2.25008790827745 2.34583596944063 0.893741299882979 0.23494818583536 0.126566635566067 1.42979640305594 1.38189064629375 1.294 1.43901137205982 1.341 2.38269652054262 0.0659187242798353 1.34590392205151
2.41003069139966 2.401 2.29933193275807 2.37302401935626 0.898404577021776 0.233202868978664 0.133748395944055 1.43647238859154 1.38200133440868 1.293 1.44212186250755 1.337 2.4041032665657 0.065 1.34442465816666
2.43251523327781 2.401 2.35392559022442 2.39062061734785 0.901757706527951 0.235304684849882 0.156967112889663 1.43822227250293 1.38297892318599 1.293 1.44432881577071 1.337 2.423609334016 0.065 1.3446674120792
2.44390930837389 2.41984335082763 2.41466196757542 2.41182686144107 0.903823428166502 0.174714080547294 0.198936674028342 1.44108650262414 1.38498351061343 1.30291755306717 1.44505771285298 1.33600824469328 2.44323550953106 0.065 1.34385942492334
2.45600553217396 2.4149994176659 2.48202125519469 2.42900815267741 0.897482113872787 0.236516663225602 0.248362649620159 1.4316820731094 1.3930005823341 1.28300145583525 1.44600145583525 1.32500262050345 2.46251960929226 0.065 1.3421838896945
2.47463238052159 2.4130386967872 2.55358756726716 2.45645824497919 0.90459953066246 0.225281732590662 0.257283929618236 1.43866223943756 1.3949613032128 1.287903258032 1.450903258032 1.3338258644576 2.48320211299954 0.065 1.33974827659471
2.4908703996579 2.41795949989309 2.62145729856745 2.47981369950823 0.903589396024802 0.215835330198846 0.243027855311099 1.43842307800812 1.39202430006414 1.28899189997862 1.44703240008553 1.33102430006414 2.50497979116791 0.0648294573643421 1.34011292985852
2.50906284056952 2.42100502724556 2.67811311302514 2.5020527860784 0.902563313763403 0.217215441905432 0.243751525048339 1.43825859237124 1.39100251362278 1.28801508173668 1.4449874318861 1.33199748637722 2.52646910889625 0.0628216560509549 1.34041329839531
2.53347642624242 2.42295811409939 2.72205756723636 2.52256019804363 0.899965708247806 0.207674612624462 0.259884022460991 1.43771172805217 1.3919790570497 1.29387434229818 1.44010471475152 1.3310209429503 2.55067417166919 0.059786516853932 1.33998466933367
2.54986428958585 2.42696607239646 2.78447412214516 2.548779470577 0.898392977308353 0.210266081039505 0.255262494323432 1.43707534359756 1.38803392760354 1.29300848190088 1.43504240950442 1.33397455429735 2.57326996831634 0.0578530351437705 1.3412564051083
2.56600850384551 2.43100147892965 2.80902070501516 2.5670081341131 0.885524712826487 0.209448754001766 0.27131358883995 1.4270349605472 1.38199889080276 1.29500073946483 1.43199519347862 1.33299778160552 2.59863475810108 0.0544692460317454 1.34189345360427
2.58850544964127 2.43491399124196 2.86379587738745 2.58852695183078 0.871537481309991 0.206152462378648 0.254352847966101 1.41370307484302 1.37906450656853 1.29695699562098 1.41927952846363 1.32712901313706 2.62246129890772 0.0496140350877198 1.34436987702843
2.6117752323899 2.435 2.90658955479894 2.62167750734203 0.876646544398815 0.205347231653542 0.243414272626078 1.42241116793149 1.37503909001915 1.297 1.419 1.33888272994256 2.64706237758062 0.0456939203354304 1.34772230452073
2.63101062835992 2.4370039364296 2.91201062835992 2.64301141564584 0.874589535501307 0.202511732029024 0.251917457066479 1.41930957880203 1.3709980317852 1.29999960635704 1.4209980317852 1.33700078728592 2.67525547346529 0.0415263681592053 1.35132048212086
2.6574493346267 2.44679604986174 2.9384493346267 2.67140854459905 0.873434066116315 0.206820261939166 0.245591751789316 1.41826182266479 1.36610197506913 1.29902039501383 1.41610197506913 1.33895920997235 2.70302113171695 0.037439528023601 1.35499109767125
2.67586527678049 2.4628802460271 2.94793263839024 2.69780539979404 0.868100042734689 0.197411627845041 0.24620438653252 1.4110641138265 1.366 1.30594760763686 1.41202993849322 1.34197754613008 2.73063913189613 0.0327060606060611 1.3602856678572
2.70900405332769 2.47200070492656 2.96500422955933 2.72700334840114 0.860427724849542 0.205889173473614 0.242047730136491 1.40998770370175 1.36999894261017 1.30900035246328 1.41199947130508 1.34400052869492 2.75986981462151 0.0297831813576492 1.36481740155428
2.73152254051683 2.47591696356814 2.98850178140887 2.74560557694869 0.847788000083814 0.201297360216351 0.229437377310575 1.39723049117677 1.36412455464778 1.31095848178407 1.40906227732389 1.34693772267611 2.7891231492234 0.028 1.36959275613136
2.77358344207145 2.48887106540307 3.04345450747452 2.79352393379594 0.860717792447914 0.204823699951941 0.186497467779061 1.41345476535501 1.37093057367857 1.30901983609184 1.40404959022959 1.35888098344899 2.81772737120529 0.0293641618497065 1.37614976558415
2.79601199880276 2.51600786128457 3.06499875874454 2.81401199880276 0.864647132699892 0.226386260065027 0.167692031521433 1.4145784773933 1.37200082750364 1.3049979312409 1.40200041375182 1.36400082750364 2.84473429120316 0.0402469135802446 1.38321866808308
2.8243779627769 2.53459245837107 3.06206434867825 2.8423779627769 0.857868645446762 0.241185468166015 0.172494682663261 1.41097893437866 1.37395710088117 1.30010724779709 1.40297855044058 1.36595710088117 2.87312569761382 0.0450357142857028 1.38881897393318
2.86071285733735 2.55781654774331 3.06596809525971 2.87176869063287 0.872332510793866 0.251668323864847 0.176548254783407 1.42559187269906 1.37697607144478 1.29404785711044 1.40498404762985 1.37592023814926 2.89888738326628 0.0632158054711231 1.39422190497787
2.88307721634632 2.58711582451948 3.06602059102569 2.88606692083348 0.875790747390984 0.249784116272532 0.173851789328508 1.43209843090059 1.37900514775642 1.29598713060895 1.405 1.378 2.92485752646167 0.0747533333333357 1.39958133917514
2.9123591072546 2.63103866088191 3.07382909526789 2.91144455962066 0.868489795924519 0.266513836611463 0.170738148261927 1.42391902270688 1.38095727381697 1.29110681545757 1.405 1.378 2.94861884498908 0.0810632530120486 1.40373901703596
2.94474293786931 2.69846177616386 3.07796786723366 2.94572687148614 0.885917571513212 0.257565431668975 0.171215581744629 1.43951227225381 1.38893573446733 1.291 1.40698393361683 1.39188753531782 2.97254719017924 0.0817276422764207 1.40701841571105
2.96705452763645 2.73116121214255 3.07902133690122 2.96105926917006 0.888203911765224 0.282775514614838 0.169884590015786 1.44331595062467 1.39000948306721 1.28098340463238 1.40999051693279 1.393 2.99475829288444 0.0776706349206342 1.40840472040463
2.98954942716318 2.79766787161288 3.08782368888994 2.9855102469165 0.889817676296489 0.276799695653607 0.16352733580171 1.44577082879042 1.39392163950664 1.27413713086338 1.40607836049336 1.393 3.0156979419186 0.073769938650307 1.40967312877244
3.01183188930542 2.85159500605396 3.088 3.00783188930542 0.89228127858174 0.25009471297763 0.161514518650896 1.44501618953012 1.39598471720958 1.27201528279042 1.406 1.39399235860479 3.03800475727623 0.0708098039215689 1.41004664209937
3.03604443877087 2.88812863854725 3.09000701664803 3.02704209988819 0.894042588295022 0.233140308955544 0.161106257787716 1.44713499734418 1.40000701664803 1.27498596670394 1.40899766111732 1.39699766111732 3.05863063979072 0.069 1.41031077426875
3.05162777288623 2.9419297875458 3.08643333794055 3.03920308237272 0.882861140749546 0.178898968737921 0.213533921261186 1.4186663802853 1.39344270655231 1.26911675044955 1.42200036059236 1.39855657226296 3.0795651259036 0.0691272189349112 1.40961516689133
3.07035398693383 3.0213945091392 3.09046813626273 3.06430296209337 0.887698208139571 0.167797410856887 0.208256638295475 1.42164387284473 1.39498880483113 1.26106131553021 1.41852712703751 1.39899616777936 3.09932992173544 0.07 1.40895842577432
3.08769211327925 3.11345823555639 3.0975227368955 3.07827708071367 0.891915023586358 0.220072958300089 0.20488078253567 1.42787012900481 1.39836161427436 1.29596976932464 1.41794585858588 1.40238142498504 3.11938171817302 0.0701111111111107 1.40829769993862
3.10811626889944 3.18963572206957 3.12937313288252 3.1064666663801 0.898265585170603 0.234595476247403 0.1733948995497 1.43201592778577 1.39506432716794 1.27930516743181 1.3841635184578 1.40151645244637 3.14012970130838 0.0709015384615387 1.40765762278789
3.12583996932739 3.25748942594929 3.10987807186849 3.11387045136027 0.906984657976093 0.234373886459192 0.231188744652294 1.41229114307623 1.39295427695068 1.2740381025411 1.41804572304932 1.40202286152466 3.16177666543622 0.0697655038759695 1.40676662899993
3.14404387998896 3.31091474625172 3.12797104589681 3.15203624868654 0.896081974041831 0.264960713682127 0.261580858452643 1.44993149708543 1.40499427652318 1.27100482568386 1.43597104589681 1.39799046087196 3.18405508624952 0.067561143984223 1.40431547282671
3.16654643843271 3.36051552850391 3.13270195539664 3.17062531870528 0.881709687801022 0.197359733847318 0.240400525216598 1.43531461781806 1.40205916020443 1.27298941666782 1.42243727087179 1.39309860034072 3.20589476348677 0.0626044303797472 1.40269820085659
3.1838667999209 3.41453796064819 3.12702300035838 3.19580411753073 0.888910843494282 0.229629033809565 0.208736593011444 1.44019909974042 1.39902350589631 1.27002350589631 1.39973339252175 1.393 3.22926705211571 0.0574868686868691 1.40086262209294
3.20704492591909 3.46351326714278 3.142098837022 3.21804717221505 0.887511253942733 0.240615020628239 0.213054991872919 1.43904946088897 1.39499101481618 1.27399758225788 1.39103144814336 1.38699550740809 3.25356826768305 0.0534674441205043 1.3979882241096
3.22607265874104 3.51347463929935 3.18505277965832 3.23458033521339 0.893659676658772 0.235681457144067 0.258683793664319 1.418897923258 1.3940246151302 1.27939549073552 1.40469861170947 1.38803996807491 3.27785723204419 0.0493647058823518 1.39363642575008
3.25025935147294 3.53380233153828 3.1907225601849 3.2671745252636 0.88835332994167 0.256561877554179 0.231430082157492 1.41435600387856 1.39102989484558 1.27850934421418 1.40338605318311 1.38404035638158 3.30168563333606 0.0433796576032203 1.38992664854175
3.28249977709436 3.58597232793047 3.16542371064381 3.30804537474679 0.874172587239266 0.248496760659515 0.156084861345108 1.43079893585415 1.38251191369138 1.28249450875705 1.38895387634619 1.3729924375422 3.32797397241056 0.0364242424242438 1.38432194717571
3.30114228062056 3.59630266454554 3.13935154860058 3.33153126853255 0.854387563939384 0.249669421993367 0.102469579818156 1.40954420197804 1.3874016444689 1.2775913241106 1.37676563426628 1.36907812191124 3.35453028955394 0.0304728915662646 1.37860355765747
3.33122770350897 3.61533694544644 3.13304586311558 3.35924583051111 0.862657524400878 0.250534012686284 0.108932073044214 1.39634376924535 1.3899787937386 1.27502225457636 1.3760076438526 1.3670250281877 3.38255365597078 0.0253644314868793 1.37196232150699
3.36151767835918 3.63249535203601 3.133 3.38800012599795 0.863366580754543 0.249967787937992 0.113189509723878 1.39461340945516 1.38849194481368 1.27549530128706 1.376 1.36449833401333 3.40926283891606 0.0195642701525048 1.36447154804745
3.40709318218327 3.664859411658 3.13450542451088 3.4188862760827 0.857726933065668 0.238520397238389 0.116588065473708 1.38997712843266 1.38114641261096 1.27697138917156 1.37775190891854 1.35861699575002 3.43922616788665 0.0146966292134828 1.35539106695893
3.42582921113305 3.68286595863772 3.13803313213874 3.44824495656248 0.853930856843016 0.230787041632041 0.121927610167983 1.39026619766684 1.38843767699796 1.27997702148075 1.38109712742649 1.35354683176394 3.46586415037155 0.013189325276938 1.34725444213559
3.47927368374472 3.69620355940981 3.14420508323958 3.48142040779434 0.860001476615053 0.225661661075418 0.12605549081375 1.3943394618044 1.36951446824763 1.27807469978401 1.38436486933938 1.34313257277454 3.4951558726225 0.0161290650406495 1.33776636058167
3.50742834745067 3.70482279192763 3.15364323816944 3.50545353420604 0.856833454803523 0.229719100823651 0.125819054418057 1.40897513289891 1.35284141828694 1.27604155442816 1.38588434847276 1.33514712540607 3.52368841663617 0.0277462686567106 1.32923529429642
3.54619109097609 3.71491722635558 3.16696955728433 3.53920426099385 0.872360660262264 0.22525741811113 0.11806564798795 1.40795387440178 1.35546896260294 1.27947028561367 1.38398477864217 1.33203578656018 3.55152768829247 0.0428721730580053 1.32197093789321
3.57098618967571 3.71799774839971 3.18801241478039 3.56397885266656 0.877876743547775 0.22507776562385 0.111500020886871 1.41562361867219 1.36099888961786 1.27750222076427 1.38200242897877 1.3304995951702 3.57807647531537 0.0591656441717759 1.31658974568781
3.60772794648658 3.73074099685255 3.23299350316765 3.58701367602081 0.878928288465021 0.213794422399471 0.147807582013366 1.41692967161016 1.35756931224943 1.27798784831182 1.39080307670671 1.32658146393761 3.60327043385941 0.0707733711048132 1.31194416927882
3.63377517934721 3.73050662061674 3.31167623001242 3.6147538647032 0.883997090728991 0.217238797797917 0.218715372463966 1.4262918013907 1.35551786942872 1.27651124881198 1.38726247344615 1.32253573885744 3.62532749081495 0.0770609884332275 1.30774329107866
3.66451730554991 3.7315073832826 3.4016502634445 3.63602028635408 0.887366405387686 0.221048919632753 0.285421601058628 1.42993281399847 1.3649976292332 1.27399844217979 1.37974874468171 1.32099844217979 3.65108540488407 0.0773850574712634 1.30629630445262
3.68362044134248 3.73787361648903 3.47256992099618 3.66345623800017 0.880692436043689 0.223442100788018 0.30510450602079 1.418304234395 1.36352924914348 1.2735099311032 1.38762778765654 1.30972242954619 3.67249648844371 0.0715827814569512 1.30665481932465
3.69278783836022 3.74345475352188 3.50773968006975 3.68581666216164 0.8801948173358 0.220970208732058 0.266621864580619 1.42667621776151 1.3610461220956 1.27449077558088 1.41280858828658 1.31594004127571 3.69798223065083 0.0652811355311348 1.30736914783916
3.72314426206351 3.74500592830855 3.53905216911527 3.70670177158439 0.884288402847896 0.225202498468327 0.252364925367878 1.42902894766033 1.36741719307735 1.27400237132342 1.40998577205947 1.3179027658839 3.71829138650038 0.061 1.30942190589698
3.74163570769918 3.74941171200293 3.60499785158164 3.72758847612815 0.8844128048991 0.224560230096148 0.257945414961231 1.43091820401596 1.36455866395226 1.27400058413736 1.40806805185273 1.31505895602094 3.74134105005575 0.0608837920489293 1.30980785774089
3.75933804741272 3.75693583165558 3.73133755074199 3.74484745444736 0.887862932086831 0.200216622498633 0.281456944642934 1.43223371970858 1.36697801413965 1.28491024023732 1.43382226971127 1.31351211797423 3.76317229841721 0.06 1.31029937262781
3.77818803937901 3.76043869509439 3.76163911248054 3.76860372033239 0.885366020954022 0.220036014129811 0.272639782891448 1.43533618000169 1.36596873251403 1.28014439388589 1.43098805645602 1.31056007483928 3.78144516920903 0.06 1.31147951569069
3.80053371463481 3.766 3.80852890674061 3.78760689625166 0.880912736311615 0.209397257225448 0.250929249173079 1.4276454621223 1.36747009036364 1.289 1.43295808500565 1.30805120638007 3.80311142644125 0.0598402366863903 1.31200208899108
3.81735010242641 3.77490938889736 3.87341074014984 3.81079324960576 0.885114743350667 0.20975587216088 0.244004879810104 1.43063998544225 1.36898489814956 1.29295972839883 1.43795443190478 1.31096979629912 3.8236244424319 0.0588557504873296 1.31318592076544
3.83801250336016 3.77699662399264 3.93651064128155 3.83200690569371 0.883365323127864 0.208022937126401 0.246881011967717 1.42980172295535 1.36449777834092 1.28800844001839 1.43700702754616 1.30950308306842 3.84318979554507 0.0578771399798592 1.31375928454863
3.86398420373652 3.777 3.99091969601527 3.85013955792876 0.883183571482222 0.207951354380013 0.255758270001668 1.42959923805478 1.36155861276272 1.288 1.43749021227605 1.31097075040914 3.86321818454737 0.0568739002932551 1.31610140772184
3.88283262950558 3.78195045519995 4.04403824557393 3.87676079894952 0.882836250035061 0.218435064113503 0.259896451645394 1.42737412394922 1.3629861995777 1.28304954480005 1.43948549716856 1.31149610853771 3.88306891505971 0.0556718266253869 1.31829124752897
3.89634262713183 3.782 4.10577916467339 3.88059305489113 0.881728048302317 0.219963983899228 0.270631147510191 1.41344158228387 1.37103130346991 1.283 1.43203130346991 1.31303130346991 3.90562748749767 0.0524563492063511 1.31996750533555
3.91953639837293 3.78591937363008 4.15991154400602 3.91137514563308 0.86882264040003 0.211769516942767 0.27150455772003 1.39394091462445 1.37295968681504 1.28495968681504 1.432 1.30810078296241 3.92747433167007 0.0484970760233921 1.32342893649488
3.94079287467733 3.79293095822578 4.19070410668191 3.93774355912432 0.86654012074563 0.205758192352559 0.265242433490118 1.39935210354076 1.37101972622121 1.285 1.42407890488483 1.31889150578337 3.95011290405856 0.0444584647739266 1.32773886002299
3.96714886025884 3.7988108578353 4.22005428917649 3.95930647872943 0.864989807436705 0.182388775317393 0.270496934919298 1.39934220665859 1.36809457108235 1.28984238152942 1.42593695261177 1.32093695261177 3.97527838447876 0.0392323232323233 1.33234173916527
3.98858173753079 3.80292033095825 4.25530289588465 3.98450206848904 0.859804366444697 0.185344513582938 0.27337502836119 1.39591951123893 1.36701991726044 1.29196016547912 1.43384066191649 1.32884066191649 4.00040854631664 0.0347008310249319 1.33674728264809
4.01474604117281 3.81488278823361 4.26986325293921 4.01470697058401 0.856887740118047 0.225326363817857 0.273568632529392 1.39023538255962 1.367 1.27615628235519 1.4320195352944 1.3309804647056 4.02549949401645 0.0327467948717973 1.34082279399298
4.04196348889904 3.81899459094801 4.28997295474003 4.04096484116204 0.854912636912847 0.211199661903998 0.272441528057188 1.38814275861652 1.36300540905199 1.28598647737001 1.42800540905199 1.33499459094801 4.05303752972181 0.0294375614552589 1.34487485673962
4.0694586678198 3.82586466695495 4.3370720019768 4.07140066794335 0.844799326242066 0.215936233533073 0.252512852496487 1.38431539983938 1.363 1.286 1.43094200012355 1.3408840002471 4.07963580747851 0.0254814814814817 1.35138482744231
4.10564544074357 3.83689166244942 4.34889166244942 4.10764544074357 0.843708863981411 0.22541663272914 0.25038723551941 1.38290329597212 1.363 1.286 1.43000984886823 1.34793105792236 4.10704402664448 0.022 1.35883268148472
4.1292489655051 3.87671698273788 4.37321767240114 4.13415508619323 0.842295375000734 0.238684413786222 0.237069654317292 1.38685201120483 1.36784353448023 1.28503129310395 1.43096870689605 1.35478094827232 4.13358350481826 0.023180645161288 1.36530084304661
4.17508293594342 3.88388038294914 4.38870095737286 4.16734210622028 0.851374394209419 0.233513835560066 0.228740685571652 1.39079244827869 1.374860446774 1.28303987235029 1.43198006382486 1.35598006382486 4.16307384883379 0.0324586894586861 1.37297138335422
4.2056994034716 3.9186493040502 4.39592986081004 4.19373948300872 0.854628938358732 0.253823289787303 0.232341924439736 1.39841364848179 1.37796994034716 1.28003005965284 1.43298998011572 1.35698998011572 4.19071701565371 0.0413022774327047 1.37906048362776
4.23893469640535 3.96259003936003 4.40665534295467 4.23371536919469 0.854204726255573 0.247665854253436 0.236332163568642 1.40471853229078 1.37412532983466 1.27612532983466 1.43203133245867 1.36184333770667 4.21889102200251 0.0570651974288305 1.38444891208023
4.27430304199079 4.00908399804503 4.41876104296827 4.25656191210849 0.862109102265301 0.280498729871697 0.233225713183726 1.40690957643547 1.37988052148413 1.276 1.43494026074207 1.3708207822262 4.24389414268433 0.0685233644859777 1.38840707886528
4.31071199679319 4.06555199501162 4.4279279991983 4.27882399804028 0.865761839686445 0.305781517789971 0.217456641410107 1.4112552796134 1.38 1.27897599973277 1.43797599973277 1.37298399982184 4.27169610559047 0.0745913978494612 1.39081670213679
4.34193928117653 4.11590206641376 4.43398824796965 4.31692557047446 0.87231719028692 0.313964330626201 0.214904759572291 1.414184319852 1.38598824796965 1.27999804132828 1.43600391734345 1.3849764959393 4.2981862458048 0.0791002044989773 1.39234254367505
4.37048669585678 4.1706617988895 4.43792919942852 4.34450439599964 0.873273007862845 0.32474920569247 0.217444156629967 1.41688150160854 1.38501770014287 1.28470286985295 1.43796459971426 1.385 4.32550361567347 0.0797647058823534 1.39471746233951
4.40169604533351 4.22415028470562 4.44097058503228 4.37173526529048 0.871695786032679 0.327054680209371 0.217628627301506 1.41306823945804 1.39094117006455 1.28883904439319 1.43700980498924 1.38797058503228 4.35083946708234 0.0774979919678723 1.39582334019972
4.42040593286495 4.2639676650643 4.44874986646945 4.38943719955627 0.876048987222154 0.300944745881096 0.212699147458811 1.41769929454785 1.39390619992604 1.28468733308682 1.437 1.388 4.37486986314532 0.0727990338164266 1.39432576761065
4.45536121877934 4.30428821521126 4.45194524732394 4.41650722591549 0.878104410760563 0.256837054445079 0.213708281438497 1.42151192417277 1.40872623661972 1.27714600713615 1.43601825089202 1.39192699643192 4.39823338908194 0.0709233333333336 1.39381733187922
4.47184378926345 4.40204320923862 4.45596094731586 4.44571686804 0.878456875785269 0.270477555334607 0.216522467857683 1.41948069792259 1.41395118414483 1.29482426292138 1.43798047365793 1.392 4.42282740368905 0.0698399621212125 1.39422914289173
4.49040514709119 4.45046590565623 4.46084345976084 4.46053037928252 0.88088172988042 0.245608373795026 0.220870366106669 1.42161049613381 1.4169060758565 1.29306261609566 1.43993738390434 1.39296869195217 4.44314552924931 0.0688781014023729 1.39456935688253
4.51354166501997 4.50590398156949 4.47668115827476 4.48844202698083 0.881332427509026 0.17741022231422 0.250255360182427 1.42141538045411 1.41896014478435 1.28613949325479 1.43705978282348 1.393 4.46601793096704 0.067830601092896 1.39495234059058
4.53677637601286 4.58028051412833 4.49383471270516 4.51474720766671 0.879755556451279 0.203549901114662 0.248760515070125 1.420251375655 1.42395138608975 1.29491249496155 1.4409611088718 1.393 4.48560891882393 0.0669022222222218 1.39528037912655
4.55696661394654 4.67184809345676 4.5013757115285 4.53296995255189 0.879490417325668 0.162149676693571 0.246480555519987 1.41971088473042 1.41900834651336 1.28801168511871 1.4412330074566 1.393 4.50918552070087 0.0656449480642111 1.395497603362
4.5717099542342 4.7396657894773 4.50154816452546 4.56045858123717 0.879588066361561 0.163796161327323 0.252669739372386 1.41956290045766 1.41311601830632 1.28898066361561 1.43735168247804 1.393 4.52938794330708 0.0636194690265485 1.3948864292186
4.59777759505893 4.80445254168353 4.49977244033788 4.58380325716752 0.880412900149958 0.177164948213179 0.263184632186032 1.41867761309221 1.40705132421717 1.28602566210858 1.43333636615402 1.38705132421717 4.55214202975046 0.060758360302049 1.39427331628949
4.61797141881705 4.92582708384317 4.50146890760762 4.60496998975791 0.879481343315598 0.141990502950267 0.27388179951963 1.41622350119491 1.40999571282256 1.28100714529574 1.43320629070243 1.38600142905915 4.57548242546673 0.0584803370786514 1.39361158760991
4.64055583184656 4.8828497129892 4.51205793497654 4.62951720852887 0.877018472263702 0.247020755754715 0.280617806931889 1.41657304780282 1.41490344170577 1.28786481838808 1.44098068834115 1.38698068834115 4.59733398569337 0.0556320754716993 1.39290526565796
4.65584970583377 4.95525854877996 4.52981964700053 4.65078958816728 0.874386151184923 0.214381287564524 0.280443807452211 1.4098085341398 1.41598998038892 1.29492986272243 1.4518897842781 1.38601001961108 4.62160718373214 0.0524922118380077 1.39121816895583
4.67830849125364 4.95406013119533 4.53872940962099 4.67524836005831 0.870072889941691 0.249219220116618 0.280624287536443 1.40999218294461 1.41793986880466 1.28821045918367 1.45587973760933 1.383090196793 4.64611132863911 0.0494334277620403 1.38940011604036
4.71428142099485 4.99124149993901 4.56644110521822 4.70246106574614 0.872066685654412 0.255033790255422 0.296340032737431 1.40682467211046 1.418 1.29486027630455 1.48050098680198 1.38005988158376 4.66916253361163 0.0464337349397607 1.38692756649361
4.72789822296272 5.03863203686521 4.60867118187955 4.7278042749283 0.86361701626455 0.225027531947014 0.298138334785727 1.40132290293572 1.41700782900287 1.30194519697992 1.4065871752151 1.38 4.69449959229289 0.0422352320675121 1.3840112819649
4.75895825495696 5.04199596015713 4.61499192031425 4.75995690834267 0.855950247734759 0.226108222469135 0.290160772914333 1.39593720438646 1.41200673307146 1.30100134661429 1.40300403984287 1.37400807968575 4.72071086541826 0.0370828677839863 1.37929708640854
4.78548494670705 5.07731326227606 4.65129418622818 4.78648494670705 0.849819034538816 0.184028362454356 0.299763054730707 1.39183954711969 1.40807630419155 1.301 1.39613353233521 1.36713353233521 4.746363902756 0.0323471337579631 1.37472904910762
4.8166874234646 5.08492941820168 4.67575800526291 4.81471767280673 0.846076904197406 0.182408167322377 0.301890237096471 1.3900969396316 1.40305041557023 1.301 1.39402016622809 1.36601008311405 4.7747767969917 0.0269289940828446 1.36786828238029
4.85095342410987 5.10440195663421 4.7031627392879 4.84507303278303 0.849018200343352 0.189646630802879 0.313929512134895 1.38988598043366 1.39329902168289 1.30488039132684 1.39011960867316 1.36114951084145 4.80196426324967 0.0216626262626256 1.36122253577771
4.88243089057792 5.11383477468391 4.7491555150511 4.87741253220946 0.849640086481035 0.19181365043046 0.298770429388948 1.39177456834888 1.38809179184227 1.30107343347382 1.37429373389527 1.35216522531609 4.83079909541783 0.0215898203592806 1.35346387604886
4.91666973877858 5.1803491911225 4.75099028643466 4.90671830660526 0.854759878002867 0.141434517611249 0.318434271658482 1.39647424910727 1.38502914069601 1.30694171860798 1.38192229147731 1.35100971356534 4.85758815470439 0.031889576883383 1.34505623233286
4.94800028465031 5.18003124110468 4.78781283802224 4.93606276685966 0.859934734556254 0.138866855964011 0.305813319814889 1.40214848918182 1.3675623398842 1.30409372331403 1.37812496441871 1.34615620552339 4.88683477958946 0.0491676300578024 1.33779889951374
4.97644206595868 5.18392029513695 4.82134243487987 4.95954169703749 0.863971291447742 0.141701018401346 0.301685520357736 1.40775960876468 1.35621918837338 1.30596014756848 1.37996014756848 1.34109963107881 4.91291565633272 0.0686086956521687 1.33255599726868
5.00868839081963 5.1622142313115 4.81704868893443 4.99069812860652 0.876972921881132 0.161258262976206 0.33561560439832 1.4177924273754 1.37283445762293 1.30401947557377 1.41366891524586 1.33604868893443 4.93845635738647 0.0824027777777767 1.32805094649897
5.02895635378821 5.19492798375055 4.80203273465884 5.00896071840939 0.878407141173128 0.146382952889899 0.337636311895104 1.42172161992734 1.37699127075764 1.30499781768941 1.41300218231059 1.336 4.96220188820855 0.0883748792270526 1.32487475737564
5.05355022315237 5.16553973221715 4.8402983481177 5.03551424100456 0.877310150002774 0.15111274329156 0.2836491492433 1.42596245847147 1.38485607140876 1.30205397322172 1.40121589288686 1.33207196429562 4.98550702972981 0.0896854599406526 1.32332505430631
5.08077318097441 5.165 4.89553796124416 5.05979838308836 0.881623288920672 0.151209915992954 0.263532049592731 1.42728941511214 1.38202520211396 1.302 1.42182358520231 1.3300168014093 5.00931438252022 0.0870721003134811 1.32203799696756
5.09843802423113 5.16790633737186 4.9299072693383 5.07646924510718 0.883587870456664 0.151142185461323 0.243074077353215 1.42903411463187 1.382 1.30103122087605 1.41909366262815 1.32709366262815 5.03309613946167 0.0810553907022769 1.32262515558807
5.12154196115928 5.17878093794574 4.94467997503669 5.10248221696267 0.884943712553489 0.145151679013773 0.240149150412052 1.43286332828101 1.38396017053559 1.30001991473221 1.42120482724092 1.327 5.05559385117055 0.0764736842105267 1.32381305718697
5.13784410127065 5.179 4.96240482976031 5.12082461392948 0.888297261266836 0.147010512658831 0.247813082708732 1.43266272822776 1.38796102531766 1.3 1.43115921985935 1.327 5.07686392233497 0.0736869918699203 1.32401268489352
5.15596511659547 5.18199418609924 5.00904298991038 5.14195930269471 0.887262073624603 0.133935426125971 0.245852510804409 1.43416707366995 1.388 1.30998062033081 1.43733156973297 1.32600193796692 5.09737313869397 0.0718272357723581 1.32351248440362
5.16697670586252 5.17742937983586 5.11055561188809 5.16089929801488 0.865794370034641 0.185487377437444 0.214054071260237 1.41593981919296 1.35348245171776 1.29539373327759 1.42809660611128 1.32102775888717 5.11852700834935 0.0708197674418611 1.32386669239367
5.19375423196176 5.18047235093808 5.24270609524958 5.17982386476816 0.886258048309451 0.186514252597479 0.156658637087684 1.42080166627926 1.35052662455557 1.29500486430357 1.41116538632148 1.31951356840437 5.13859355123494 0.0697148148148164 1.32406008121303
5.20623633203781 5.18345521239214 5.2779156182671 5.20021289909973 0.889384777989903 0.19019768418154 0.15746600508398 1.4247665781883 1.35099887607001 1.2941411064035 1.43328740628981 1.31600649972771 5.15757093978772 0.0678269005847954 1.32352031782574
5.23364062376541 5.18501979988965 5.34880108193886 5.22360069307268 0.887497187524692 0.180724242505996 0.21512599914074 1.43431980034654 1.386 1.29550659996322 1.43645701751073 1.3229401039609 5.18093864490447 0.0656010928961743 1.32391159507177
5.24484361936336 5.18648602395219 5.40742670734707 5.25142681175991 0.89736178246968 0.185296371723686 0.214966387646426 1.42749838163472 1.34900998125551 1.2959953413174 1.43253826529628 1.31098701978765 5.20045061072752 0.0638770325203254 1.32436129515131
5.2617300870321 5.18947272421415 5.46658653017746 5.2661448898959 0.887211118347311 0.189904915540717 0.206781276076034 1.42450575042772 1.35150042122233 1.29406213357368 1.42758856691486 1.30955460340458 5.22299478288183 0.0627154724818272 1.32590050572812
5.28240487234603 5.19402126080602 5.51367666839042 5.29064208121936 0.878929272430491 0.184075242534659 0.240906948726541 1.43304549487047 1.35198405439548 1.29402126080602 1.42008019727316 1.31994348650832 5.24675477361034 0.0602926829268302 1.32819091855253
5.30081547840259 5.19597933836553 5.55162177355689 5.311357375456 0.875187366404753 0.19552508503222 0.250279125200921 1.40938973038539 1.34803988880776 1.29597933836553 1.42296843376383 1.31950947014053 5.26989900325104 0.0564476744186058 1.32977000863601
5.3284956942479 5.19899837049769 5.58899733288576 5.33800061625187 0.880573254030115 0.197570538059872 0.247543883298683 1.41659657986758 1.34150489155212 1.2940021818053 1.42200108938006 1.31599783037543 5.29278471660257 0.0533354363827545 1.33195139111637
5.34644138334385 5.19754740935446 5.61328335216231 5.36141699493894 0.876498945308471 0.191139474048582 0.270328048309429 1.41087817630819 1.34295010246001 1.29599029398307 1.42297200267939 1.31748668506738 5.31866547838907 0.0487859237536662 1.33362347267987
5.37028093680778 5.2004724194139 5.63579024619376 5.38577396779851 0.86918163153184 0.189335041932952 0.277964163194208 1.40559866000895 1.34299736417231 1.29550486034712 1.41953244093322 1.31997622542994 5.34333072519194 0.0429014925373169 1.33599822845585
5.38950276194326 5.20500032882043 5.67397885335569 5.4060036759602 0.864553006770362 0.187462348899508 0.258490824274976 1.4024367398036 1.34050078902068 1.29650035509639 1.40950243950638 1.32400965292166 5.36942705701434 0.0367304964539014 1.33861340389334
5.42692572112827 5.21255517311389 5.69585980985611 5.44393068285805 0.846297287771889 0.187183033014946 0.250352002870262 1.38454121176321 1.3351367842741 1.29699548238831 1.41004613789051 1.33836691863887 5.39652129208597 0.0297380281690165 1.34224457865712
5.45572002504885 5.22636578029471 5.71531158421179 5.47271845735558 0.849049367567168 0.196693957829453 0.249410037362184 1.38891408038517 1.3419349281486 1.29402833584868 1.41099222692325 1.33404077931043 5.42336809409599 0.0235903225806454 1.3463831788595
5.48207675254131 5.23296754416176 5.74659222031953 5.49712077609318 0.847718136916207 0.196804148714709 0.244437428697246 1.38773096682738 1.34095481967677 1.29501640967433 1.4106067703208 1.33349168772521 5.45417557723674 0.0206114398422098 1.35026694535457
5.51395610020974 5.25245917611125 5.75800671400831 5.52790219255636 0.846017952255547 0.2069766846813 0.244499079797782 1.38777122604079 1.34249410079437 1.29455343710269 1.41146862176909 1.34243134433254 5.48352623017787 0.0188189910979235 1.3547058717868
5.54965815656231 5.27082724564587 5.77681455644004 5.55920432490603 0.850429751115994 0.21150663464586 0.233533782412999 1.3924756220495 1.34200110886391 1.29399821377843 1.41100689903487 1.34200689903487 5.51253124099093 0.0201300309597478 1.35917807555722
5.57699905877278 5.28240771867224 5.78578213570538 5.58556097621507 0.851685403730703 0.189452785576788 0.234154801938909 1.39454078313105 1.34450545297566 1.29014807033194 1.41148519296681 1.35091418723176 5.54314754977454 0.0315510983763129 1.36356292031362
5.61984214717881 5.31044333602012 5.79443798525692 5.61736202803523 0.851119357158271 0.200963954662456 0.233803580694613 1.39962977367807 1.34803056358186 1.2860795234257 1.41150534136272 1.35446943641814 5.57229616464116 0.0409158878504698 1.36695572172442
5.65118036481026 5.34169813226568 5.80043856430867 5.64719497131353 0.867764091328391 0.217618452073794 0.231153054636768 1.4130693814982 1.34948453358866 1.29194157398691 1.41298496354269 1.35499599107364 5.59886186714126 0.0585115115115153 1.37030135903499
5.67998639972713 5.44793734270703 5.80750370863953 5.67049065276909 0.873691383928151 0.289258479638275 0.216733366552494 1.42025194410652 1.34799886255337 1.28250806074464 1.41199752742535 1.35749772510674 5.62380980657124 0.0718869047619009 1.37252542339285
5.70736093563178 5.45475946876947 5.8159395246417 5.69347886521283 0.877422291362414 0.26833426725981 0.217918959655392 1.42568728154413 1.3539371156303 1.28397157236983 1.41149697886444 1.35950786548187 5.64829739691388 0.0852579710144938 1.37356336994411
5.73622390280664 5.50699690304995 5.81649402720716 5.72668295877648 0.878599348144833 0.271955707802314 0.225280665530642 1.42582869641075 1.36192406083773 1.279046916823 1.41397640530015 1.36296718548157 5.67174402355983 0.091 1.37297264995979
5.75896860386891 5.56591779160376 5.82049438632917 5.74647281412203 0.88047238371058 0.282819805028788 0.2275120089617 1.42697337754074 1.36699327213917 1.28099690393688 1.41499866888922 1.36250088247617 5.69600766207397 0.0896976744186062 1.37210753336022
5.78093945445089 5.61895403120398 5.82594705707449 5.77188300724564 0.876609833677795 0.281689212163625 0.22624755253743 1.42352591499376 1.37191531197716 1.27210234714133 1.41403679055976 1.37340623703078 5.71832139850915 0.0842218844984817 1.37072049545754
5.80378042260289 5.6794402741356 5.8289715367408 5.79033059241305 0.881068065823506 0.262863893996278 0.22950942483192 1.42561049614605 1.37002441181258 1.27497697304725 1.41696610043436 1.37152441181258 5.74035393826299 0.0804142857142857 1.36989330125591
5.82513483867571 5.73516742796337 5.84087485461326 5.81462282191504 0.881188338235684 0.248945313940533 0.228863035587157 1.42937753669089 1.37491997092695 1.27295851009899 1.41693742730663 1.36898737883722 5.7613732045751 0.0775303030303032 1.36847891836811
5.84395833419017 5.78774383070406 5.84046647680891 5.8364780436728 0.879691700787132 0.221876701864203 0.227167545702886 1.42360582112158 1.37493724961164 1.27320139082016 1.41499048228537 1.37295695909428 5.78274289131284 0.0748264984227135 1.36781966160519
5.86628714688613 5.84841983350724 5.85089928020878 5.861758727906 0.881314730388995 0.187040477738447 0.231100887238385 1.42664621892447 1.37202803333066 1.29231479456733 1.41054233923309 1.37052377889581 5.80437263374242 0.074 1.36694986365667
5.88499355473938 5.92296406981881 5.87995605685139 5.88099709037979 0.882322893048435 0.214652204807084 0.229220062292627 1.42769819201473 1.37200389867886 1.27500408285439 1.42098158509581 1.36700802359267 5.82485728434573 0.074 1.36552911841197
5.90547166007057 5.98822935363537 5.85105284723401 5.90837098582303 0.875582438370805 0.22532783169324 0.227876560734134 1.41593362994364 1.37448018228725 1.25924131454923 1.41686788191498 1.37345108324568 5.84757263566553 0.073789772727273 1.3648679025742
5.92581153101434 6.04794925083614 5.85496542843241 5.92781904493606 0.877979929737663 0.19416150266995 0.217997293208158 1.42183899985076 1.37053739399303 1.25850488593104 1.40708642891897 1.36557478798606 5.86801873382084 0.0726656596173224 1.36408598869939
5.94398897844146 6.12344962722958 5.86300769100741 5.94998851831227 0.87701368542183 0.232350606333017 0.200235852208743 1.42161266309452 1.36900438453985 1.25150525663111 1.3889968754299 1.36100252532504 5.89138553760655 0.0703031218529715 1.36246286983214
5.96401010403421 6.17858969103452 5.86883372480434 5.97636829289521 0.87390588508282 0.211146115933975 0.232175498100837 1.41888034157875 1.36706881304139 1.25205274274118 1.39752934268159 1.35950628940634 5.91567606333335 0.0664444444444444 1.3610325955367
5.99272407361507 6.28307851123053 5.861 5.9963087335186 0.868601046085622 0.183804059116116 0.228328191011284 1.41656202979145 1.3615543025108 1.25995346016316 1.407 1.35553856416531 5.94016065866205 0.0629773844641094 1.36001399003063
6.01067231158645 6.26408539978374 5.86499611819165 6.02405705309674 0.864934262078648 0.283096487236809 0.217397737920225 1.41248736606501 1.35909648239097 1.25600388180835 1.40099094244718 1.35357900022835 5.96407489364509 0.0580440440440429 1.35764521738437
6.03209299293799 6.3301461317597 5.86213284705427 6.04418598587598 0.858477499340234 0.211787225570288 0.177429447657931 1.38447085698752 1.34496014588372 1.25878744471316 1.39396014588372 1.35596014588372 5.98910440744453 0.0528537313432854 1.35587326151283
6.03893372696851 6.34089585666479 5.87190532424072 6.05786745393701 0.860500402117829 0.275581956643435 0.204606706713449 1.38600513590579 1.34202840272778 1.24315148121484 1.39102840272778 1.35302840272778 6.0142355965193 0.0470992292870897 1.35350650251317
6.07101749361453 6.35303440410857 5.89900583120484 6.09401749361453 0.865579078669635 0.269811281316152 0.259694915705682 1.40002660040758 1.34399883375903 1.25300174936145 1.38899825063855 1.34799533503613 6.04047931205807 0.042216614090432 1.35167921857089
6.10137537171514 6.41203753717151 5.90916266107656 6.1242877849816 0.863905781699501 0.220594003964961 0.268171425924974 1.39415232779218 1.34193743804748 1.2560125123905 1.3860125123905 1.3400125123905 6.06771254942939 0.0372235294117655 1.34798487811557
6.13073110151415 6.41497311015142 5.9218834773228 6.14679384449418 0.856537493519947 0.220907131749484 0.272193160907439 1.3904241501077 1.33704481641431 1.25699103671714 1.38699103671714 1.34099103671714 6.09454025699949 0.0332583333333338 1.34446833897764
6.167011536357 6.42802156797179 5.89500150474222 6.18700652054961 0.854303965983706 0.232748231395914 0.201519929778696 1.38715446254864 1.3350025079037 1.25700451422665 1.39500050158074 1.33300050158074 6.12272826880351 0.0293662790697688 1.34062518948777
6.19074481761188 6.47107980188699 5.89893102201486 6.2006650157249 0.84250544033074 0.189420408191947 0.2020263952846 1.37633134199737 1.3399866996855 1.2660133003145 1.39605320125799 1.33385369654052 6.15086817386685 0.026814925373135 1.33585631889372
6.24545048160355 6.47694112302895 5.96731310200444 6.2495093585746 0.859063672556789 0.193122809379955 0.24950309653451 1.39185407415501 1.33900981282851 1.26699018717149 1.39996074868597 1.32310794111359 6.17946283126004 0.0267810140237296 1.32926287472563
6.27201473616532 6.48700239891063 6.03479017802701 6.27001028104557 0.864112104187327 0.209470143934638 0.320102070453507 1.39533266621782 1.33699862919392 1.26000034270152 1.39381892947878 1.31699931459696 6.20973133866137 0.0317030651340981 1.3224323825118
6.31515255691211 6.49403269076688 6.04781475232101 6.3003269076688 0.870272883536816 0.209872782862777 0.320705304047511 1.40322670603776 1.33293461846624 1.261 1.38710896922293 1.31494551538853 6.23671794271182 0.0407951807228796 1.31632134095378
6.3288470733347 6.49696723000029 6.03118569666501 6.32967230000292 0.872327061000204 0.208327258866513 0.242186815958855 1.41370301110104 1.32706553999942 1.261 1.39689076666764 1.31005461666618 6.26372381204886 0.0585251937984397 1.31058617957802
6.365019313025 6.5 6.13499832060652 6.35901679393478 0.865000562596815 0.213180529008946 0.311547209054174 1.40435101603305 1.31800083969674 1.261 1.41798656485217 1.30799832060652 6.28984933945583 0.0739259259259271 1.3047039290551
6.38826323234734 6.50004387205789 6.13368001689731 6.37932904043418 0.865815216511618 0.213829852106196 0.260276391213401 1.40569359041628 1.31894515992764 1.261 1.40198903198553 1.30593419191316 6.31452548387331 0.0833659942363118 1.30120394007076
6.41179132930735 6.50396522155122 6.19446093404399 6.40873916163419 0.878794883334555 0.215604262751929 0.228670314297126 1.41763409962348 1.31404347306097 1.261 1.40100869461219 1.30005216767316 6.33671364343193 0.0883983739837394 1.29885970908352
6.43502273859425 6.50700478707247 6.24506582224652 6.42902752566673 0.882333745884211 0.214172010570439 0.244629442500456 1.42296350653059 1.31200119676812 1.26099640969564 1.40400239353624 1.29800119676812 6.35895833593439 0.0893727810650884 1.29742122939021
6.45426434422104 6.51103965163316 6.30070051218576 6.45226434422104 0.885465419056531 0.215871940570346 0.25232482687316 1.42588273053392 1.31296034836684 1.258 1.40603965163316 1.2989735655779 6.38049395518023 0.0858214285714303 1.29699079164106
6.47381353977224 6.51397203096584 6.35250588039644 6.47181353977224 0.885866177565331 0.217494523801096 0.238630615389545 1.42534512765626 1.31002796903416 1.258 1.40897203096584 1.29701864602278 6.4016807239975 0.0801774891774914 1.29755120703639
6.48801002978542 6.517 6.41602457297429 6.49201153425324 0.886616314053857 0.214379714151115 0.223804629049906 1.42672418773935 1.30400050148927 1.258 1.40500100297854 1.29099899702146 6.42341286124617 0.0767466666666672 1.29870958139375
6.50820990240068 6.51703935670013 6.46603639310335 6.51526237800085 0.879359470898289 0.213794913264951 0.213029157939771 1.41529126091749 1.30497376219991 1.25801311890004 1.40692128659975 1.28896064329987 6.44259129381582 0.0755752212389389 1.29903071195584
6.52383345295067 6.51996877242825 6.54317767394391 6.53479181618833 0.886019009320221 0.212671970569171 0.20775620962915 1.42654998203257 1.30302081838117 1.25898959080942 1.4010624551435 1.28603122757175 6.46225482850571 0.074 1.29935996524204
6.54102286999321 6.52701039545146 6.60006964952478 6.55102806771894 0.888682057875085 0.203811456211813 0.187360696070944 1.42824112228445 1.30400103954515 1.26199688136456 1.401 1.28700207909029 6.48160297022977 0.074 1.29968393747515
6.56318621995188 6.53710954114817 6.66764629277418 6.57820812818152 0.881084615002821 0.224480717551601 0.178437088419114 1.41975304967123 1.30501095411482 1.25897809177037 1.40098904588518 1.28896713765555 6.50043634403437 0.074 1.29999929024937
6.5798531807419 6.54691363573053 6.72549045081011 6.596835907888 0.884182708890847 0.229020013343234 0.179966527173962 1.4236060588421 1.30599136357305 1.25701727285389 1.40000863642695 1.28602590928084 6.52097624641863 0.0733028571428583 1.30057563127779
6.5960303225826 6.54 6.79607697270968 6.60703848635484 0.886419508931682 0.203201457816471 0.175263102233451 1.42694528709518 1.30600233250635 1.256 1.39699883374682 1.28699766749365 6.54008374676837 0.0706229348882418 1.30166330077544
6.62218012547132 6.54007416931172 6.8624238246384 6.64022250793516 0.868940990626931 0.204495879017106 0.178316911773857 1.40587408906972 1.30796821315212 1.25604238246384 1.39602119123192 1.2850529780798 6.56005357516532 0.0686594427244591 1.30216798526037
6.63885223509193 6.54693915562609 6.90165231786336 6.66081746687826 0.875511763242113 0.208742363408709 0.215054395679037 1.41458281456567 1.30502607616025 1.25996523178634 1.39798261589317 1.28995653973292 6.58229573259548 0.0664269005847962 1.30375237343547
6.67000802473076 6.553 6.98200150463702 6.69100802473076 0.877348655857597 0.206860080247308 0.184153201502813 1.41856911727962 1.30400050154567 1.26 1.38100501545673 1.28800200618269 6.60318372662062 0.0631062039957912 1.30589907428748
6.68639708037577 6.55307941607515 6.98538384436324 6.70742355240082 0.874593495847602 0.207005043305846 0.230526330929014 1.41674236397599 1.30493381993737 1.2600529440501 1.39106618006263 1.29198676398747 6.62614705407896 0.0577155425219924 1.30774725517164
6.715710558714 6.5589421117428 7.01372020675687 6.73869126262827 0.868945765687769 0.205900902288439 0.240590625158474 1.41174930149905 1.30004824021433 1.26396140782853 1.39595175978567 1.29100964804287 6.64893615249655 0.0518571428571448 1.31086795156721
6.73902937986969 6.55901129994988 7.04808361962911 6.75903954982458 0.865591377226956 0.204519841800702 0.236188019319269 1.40804322996309 1.29699774001002 1.26400790996492 1.38398870005012 1.29500564997494 6.6732528130859 0.0461765285996073 1.31338854513592
6.76535641708402 6.56913200632742 7.12209240442919 6.79426401265483 0.840259506538367 0.204386204297389 0.1725012571843 1.37558778629052 1.29493399683629 1.27101320063274 1.37394719746903 1.30005280253097 6.69822573958159 0.0412031250000005 1.31679116123888
6.79175572718286 6.57890952858624 7.12893667001037 6.81381905717249 0.838000898896578 0.204845747843553 0.168150259779122 1.37912724934822 1.29004523570688 1.27199095285862 1.3700361885655 1.3039638114345 6.72537157045111 0.0362363996043534 1.32034070986415
6.83401126278723 6.58201331056672 7.14900716722824 6.84901331056672 0.847021197951005 0.205426965853125 0.158834583623233 1.3889816279847 1.28799692833076 1.27199385666151 1.36499692833076 1.3089979522205 6.75358966006507 0.0322247071352504 1.3240162451877
6.84573159257007 6.59518622356329 7.15626603366184 6.86265178247152 0.848194522572251 0.221968693569372 0.153535900215922 1.390560555805 1.28509311178165 1.26601330168309 1.36201330168309 1.30715962019711 6.78385775406193 0.0283037249283679 1.32867672108581
6.89952516414211 6.60887913269072 7.17582733241531 6.91057696441751 0.84852706465106 0.221137338372349 0.152499151381988 1.38986612969926 1.29193956634536 1.26699136662077 1.36299136662077 1.31889639944919 6.81296997315341 0.0255903866248701 1.33305559193373
6.92503553800592 6.63804975320829 7.18500829220138 6.93303553800592 0.850878793682132 0.234883763079961 0.155480094768016 1.39313659032577 1.2960023692004 1.26499407699901 1.3660011846002 1.32000592300099 6.84407674799947 0.0256547972304617 1.33793983777397
6.9555531725488 6.68035561092423 7.19221073239954 6.9633687816992 0.841748469338811 0.254913678028014 0.155288155204588 1.38213608881034 1.29806585387486 1.25984195070034 1.36692097535017 1.32510536619977 6.87439082905909 0.0327935103244821 1.34316284567408
6.99654409891571 6.70670692073153 7.20782632339646 6.99069606594381 0.865347531232902 0.254445210298106 0.135144042818565 1.40481773473336 1.30294572606139 1.24813025745265 1.36106512872633 1.33291316169823 6.90366911447999 0.0426903292180958 1.34784231473373
7.02302740441715 6.77103372851341 7.21200316204813 7.01703056646528 0.873785944650489 0.262385027747656 0.148920790512033 1.41139730433119 1.30400527008022 1.26500105401604 1.361 1.33800527008022 6.93194955131275 0.0591007984031859 1.35294667948383
7.04934044059394 6.80352375475991 7.215 7.04626187737995 0.879490575953898 0.229156068299725 0.14978666637277 1.41835168716297 1.309013093869 1.265986906131 1.361 1.34305237547599 6.95838648814205 0.071372372372366 1.35638591188746
7.07476542905568 6.84263912162413 7.215 7.06581956081206 0.884761371638851 0.222887830759733 0.158499614341775 1.42071816685826 1.3099909780406 1.2650090219594 1.361 1.34696391216241 6.9833002604964 0.0809649122806971 1.35958298302113
7.08803201766492 6.8830800441623 7.21500369434595 7.08503571201087 0.878121490689823 0.234795640671776 0.160133461007665 1.4168614168029 1.31100123144865 1.2569950742054 1.361 1.34800123144865 7.00719422868096 0.0872532956685502 1.36199871797936
7.11430893392026 6.9485941036928 7.218 7.11427328769869 0.871385160826598 0.231308360040594 0.154765955621916 1.41011078799021 1.31205941036928 1.25295247170458 1.361 1.34902376414771 7.02882645790476 0.0869318885448911 1.36385455379819
7.13975863503387 6.99753583660359 7.218 7.13678648483765 0.884990962575799 0.235292217099533 0.149490036814133 1.42747531482696 1.31695358366036 1.24903713307171 1.361 1.35098143346414 7.04996327723845 0.0818435374149649 1.36420847629154
7.16601441447462 7.04406541953868 7.225 7.16001441447462 0.888003880820091 0.202067348526503 0.144320199585033 1.43021290507104 1.31800443522296 1.24400332641722 1.362 1.352 7.0696483929889 0.07756862745098 1.36453809093876
7.17930461223052 7.10382112862139 7.22503973203007 7.17325163619043 0.891515760371927 0.190342475632145 0.144470863177951 1.43283556248421 1.32201324401002 1.247 1.362 1.35206622005011 7.09010392085513 0.076 1.36511944508836
7.201791858052 7.16443892170538 7.22797285105026 7.19182805665165 0.892679230916603 0.166163797842353 0.142319909229809 1.43324619914704 1.32299095035009 1.247 1.362 1.35695475175043 7.10963747096659 0.076 1.36620782259781
7.2210065667068 7.24002396847981 7.22800229834738 7.2120065667068 0.892755754624056 0.153774158914304 0.142188407573602 1.4349458498413 1.32399934332932 1.2439967166466 1.36199901499398 1.35400131334136 7.1277409304038 0.076 1.36674441030428
7.24121171635031 7.31383363312935 7.235 7.23225141316599 0.87995650051931 0.13600759892162 0.137325841469073 1.42244774795042 1.322 1.23398676772811 1.359 1.35801323227189 7.14558096576131 0.0761733333333334 1.36798317118991
7.25686194929472 7.37545642534798 7.235 7.25083606478749 0.889307514703598 0.137308524535124 0.136279232140915 1.43263018075988 1.322 1.23300862816908 1.359 1.35899137183092 7.16615697437911 0.077 1.36939902820635
7.27700375172397 7.45201616127249 7.23800086578246 7.27100375172397 0.890607763395325 0.130061191893846 0.137439881676398 1.43176835789928 1.32300028859415 1.22999971140585 1.359 1.36000028859415 7.18564680304947 0.0765604626708743 1.3704809706807
7.29028681498834 7.50878562366371 7.241 7.28436163628964 0.882916988891161 0.134505870593678 0.137053818114249 1.42613274901742 1.32401247021688 1.22903741065065 1.359 1.36097505956623 7.20657592960526 0.0747463126843665 1.37083141549159
7.31280153276214 7.57045637234848 7.241 7.31274975870009 0.887390565422739 0.159301427168047 0.138923518590248 1.43027349928625 1.32499137098966 1.23197411296898 1.359 1.35901725802068 7.22780317239828 0.0729895178197088 1.3711868520678
7.33501079939852 7.63403527803515 7.248 7.33002087883713 0.88655967577502 0.169322894238802 0.177159913604812 1.42944920060149 1.3300014399198 1.23100431975941 1.363 1.3599971201604 7.25022154453416 0.0692201086956541 1.37156223334148
7.35021866533597 7.68359168267382 7.24803858800047 7.35924439066962 0.872277849120578 0.173639828763623 0.177013631533015 1.41454643712104 1.33201286266682 1.23702572533364 1.363 1.35601286266682 7.27187307683449 0.0659933993399375 1.37172342602112
7.36683962436582 7.72856604240163 7.2509716984175 7.37782075664415 0.875914906037697 0.196430096703955 0.17500933941471 1.42111660445519 1.33299056613917 1.23898113227833 1.363 1.35699056613917 7.29649764962807 0.0609591642924987 1.37133695688638
7.39002600291548 7.75807200807363 7.25100700078494 7.40103000336401 0.873946599618745 0.199120896736907 0.175780060006728 1.42011660961987 1.33400500056067 1.24401300145774 1.36299299921506 1.35799499943933 7.31990620578804 0.0570961145194254 1.3712769120647
7.41628296666511 7.8302067833322 7.25818501666565 7.43125031666529 0.870515499833523 0.170004290000251 0.175402707669071 1.41671073650011 1.33904353333309 1.25705441666637 1.35590205000054 1.35296735000018 7.34563078070279 0.0530240963855412 1.3696713591165
7.44177316274432 7.84883423431316 7.27485168333282 7.45379933627382 0.867407656696173 0.165886642941302 0.136010550805124 1.41497544238241 1.34296510196066 1.26195637745083 1.3470785205885 1.3500261735295 7.37154370720305 0.049538748832867 1.36813167849238
7.4710494857541 7.8490494857541 7.32401949438798 7.48404498704918 0.859071448219452 0.173479166755025 0.24002789848377 1.40937723655311 1.34500599827322 1.25801349611475 1.34900599827322 1.34800299913661 7.39731064596485 0.0472643678160927 1.36665629718686
7.50436145992057 7.88206571998556 7.33706571998556 7.51429573993502 0.840020239408737 0.146123290303299 0.232004174392491 1.39416830027803 1.34898904666907 1.26703285999278 1.35304381332371 1.34993428001444 7.4255874596916 0.0437859237536661 1.36485504284306
7.53663466729159 7.8879335758712 7.3429335758712 7.54070109142039 0.836470186597925 0.131238495873396 0.235055459453023 1.38955225364799 1.34801107068813 1.2699667879356 1.35695571724747 1.3440664241288 7.45416608112835 0.0422080808080818 1.36238144912648
7.56996209299295 7.89099655390845 7.34599655390845 7.57396209299295 0.842902556442252 0.138900994214082 0.256125808437317 1.39434442881866 1.34600229739437 1.27 1.36099540521127 1.34300114869718 7.48357979705402 0.0375255623721881 1.35983557464979
7.61044217688854 7.91115967498753 7.29711054422213 7.61036848074045 0.838569580499252 0.152738168936983 0.152388382463227 1.39095247732517 1.3440245653827 1.27104913076539 1.362 1.3379754346173 7.51347361313207 0.02968292682927 1.35704073814064
7.64560814560948 7.92385849702565 7.30590203640237 7.63967345467457 0.839331509821539 0.158159589114795 0.150669157325759 1.39274008073515 1.34597823031164 1.27495646062328 1.362 1.33602176968836 7.54426308802797 0.0208003933136693 1.3535228667708
7.67903627228761 7.93100362722876 7.34608947164277 7.67303264505885 0.844480919837335 0.153288742560696 0.16596597189731 1.39578482515363 1.33800120907625 1.276 1.36100967261003 1.33099637277124 7.57590989338256 0.0184055727554162 1.3500748515551
7.70936104255665 7.934 7.4202516357213 7.70039386460726 0.837170367893508 0.152239387536971 0.179422685811674 1.39173122062108 1.33902188136707 1.276 1.36904376273414 1.32798905931647 7.6075067893994 0.0257660818713364 1.34653455152721
7.74164021632817 7.934 7.44274924168327 7.73560750872164 0.854190295882125 0.151290575459445 0.202908230122404 1.41150955073199 1.34097819492898 1.276 1.37295638985796 1.32701090253551 7.63755338834331 0.0381212121212002 1.34355817436259
7.76500939740007 7.93700108431539 7.506020240554 7.75601084315393 0.861592074656785 0.147701160217471 0.2187950131515 1.41797165177378 1.33800180719232 1.276 1.38300072287693 1.32799927712307 7.66647605175186 0.0553912175648662 1.34225261235108
7.79124744080647 7.94004948816129 7.56249488161294 7.78632167304841 0.867365878916938 0.150993882433393 0.232615336934433 1.42258045657186 1.34304948816129 1.276 1.38506186020162 1.32597525591935 7.69320398171306 0.0708450704225293 1.34223087776201
7.81082810138023 7.94396562027605 7.60165620276046 7.8117765317943 0.870205074700133 0.157631726367898 0.229081027700868 1.42578189457567 1.34696562027605 1.276 1.38995702534506 1.32401718986198 7.71750955662488 0.0828832271762178 1.34404413849102
7.83400583458244 7.95000214958301 7.65101443291446 7.83500798416545 0.866419044970979 0.156078264979432 0.230217088850444 1.42151913709597 1.34800122833315 1.277 1.39199969291671 1.32500030708329 7.74398549533722 0.0854768928220252 1.34787172942029
7.85321232478963 7.95703981089805 7.69876967736239 7.86130521688509 0.863390152608083 0.150362852285281 0.220796929584218 1.41879546072782 1.35210616239481 1.27703981089805 1.39111943269416 1.32601327029935 7.76710919172146 0.0825689655172425 1.3531214340343
7.86882444174437 7.95996708282707 7.75536360132335 7.88374763500754 0.869283726758501 0.145425520298342 0.22498292844271 1.42507933780211 1.35991222087219 1.27996708282707 1.39990124848121 1.32698902760902 7.78923600901886 0.0764161147902875 1.36162145068438
7.88501801397175 7.9600033776197 7.80306304890114 7.904 0.871790033776197 0.13669217518102 0.219536638130383 1.42731967349676 1.36700900698588 1.284 1.39900225174647 1.331 7.81109409395482 0.0704222222222225 1.37184129644437
7.90123327334866 7.963 7.8598348730373 7.90460159968864 0.871824665466973 0.129745457308474 0.198631852826894 1.42704436472726 1.37502455508933 1.284 1.40120871825933 1.33115960808066 7.83037809971691 0.0684499999999997 1.3817516496249
7.9198252355547 7.963 7.9263745272484 7.9525492916937 0.872196504711094 0.129383403307619 0.184433464847436 1.42818923818942 1.3769816037426 1.284 1.4178436318121 1.3438804243269 7.8492740508694 0.0675874396135262 1.39182533564596
7.93304789998212 7.966 7.98213361573961 7.96205042103381 0.872142361213377 0.12371915947773 0.174530276800567 1.42799951242497 1.3840277315686 1.287 1.43303277367198 1.34402016841353 7.86620939454952 0.0692750511247439 1.4026299750998
7.95219471933531 7.96603650987537 8.03565717775667 7.98223122921068 0.869125354781721 0.119419898934481 0.163089218010324 1.42385255569128 1.3950851897092 1.28701216995846 1.44630424896142 1.3520851897092 7.88299989932948 0.0702819767441857 1.41269977274273
