# Supplementary material for: Quantifying Spatiotemporal Gait Parameters with HoloLens in Healthy Adults and People with Parkinson’s Disease: Test-Retest Reliability, Concurrent Validity, and Face Validity
Source: Sensors (Basel). 2020 Jun 5;20(11):3216. doi: 10.3390/s20113216 (PMC7313704; doi:10.3390/s20113216)
Supplement: Supplementary file 1 [file sensors-20-03216-s001.zip › Data/HYA_10_SWS2_HoloLens_raw.csv]

Time HoloLens_x_position HoloLens_y_position HoloLens_z_position HoloLens_x_orientation HoloLens_y_orientation HoloLens_z_orientation
237.2585 0.065 0.083 -0.901 0.727 358.128 1.051
237.2951 0.064 0.083 -0.9 0.649 357.905 1.158
237.326 0.063 0.083 -0.9 0.58 357.694 1.067
237.3624 0.063 0.084 -0.899 0.443 357.642 1.001
237.3967 0.062 0.083 -0.897 0.375 357.668 1.071
237.4254 0.061 0.083 -0.896 0.368 357.652 1.117
237.4615 0.06 0.083 -0.894 0.439 357.582 1.136
237.4929 0.059 0.083 -0.892 0.475 357.525 1.209
237.5262 0.057 0.083 -0.89 0.519 357.511 1.243
237.5594 0.056 0.083 -0.887 0.351 357.477 1.284
237.5925 0.053 0.083 -0.884 0.173 357.404 1.386
237.6265 0.05 0.083 -0.881 0.022 357.347 1.069
237.6584 0.047 0.083 -0.877 359.913 357.345 1.091
237.693 0.043 0.082 -0.873 359.89 357.328 1.172
237.7254 0.039 0.082 -0.87 359.96 357.324 1.167
237.7603 0.034 0.081 -0.866 0.003 357.287 1.062
237.7917 0.029 0.08 -0.862 0.047 357.217 0.804
237.8263 0.023 0.08 -0.857 0.018 357.13 0.73
237.8582 0.017 0.079 -0.852 0.224 357.07 0.665
237.8929 0.011 0.077 -0.848 0.568 357.086 0.401
237.9262 0.004 0.076 -0.843 0.389 357.114 0.265
237.9583 -0.002 0.072 -0.838 0.298 357.134 0.263
237.994 -0.007 0.068 -0.832 0.697 357.33 0.186
238.0262 -0.011 0.069 -0.825 0.842 357.399 0.127
238.0595 -0.015 0.066 -0.817 1.138 357.373 0.108
238.0916 -0.017 0.064 -0.809 2.218 357.445 0.188
238.1254 -0.019 0.064 -0.8 3.381 357.676 0.282
238.157 -0.02 0.065 -0.789 3.517 357.867 0.533
238.1911 -0.021 0.066 -0.778 3.083 357.987 0.483
238.2253 -0.021 0.065 -0.765 2.716 357.999 0.383
238.2588 -0.022 0.063 -0.751 1.934 357.903 0.205
238.2949 -0.021 0.059 -0.736 1.42 357.788 0.277
238.327 -0.021 0.056 -0.721 1.432 357.693 0.171
238.358 -0.019 0.053 -0.704 1.516 357.61 0.095
238.3949 -0.017 0.05 -0.685 1.208 357.481 0.154
238.4259 -0.015 0.047 -0.666 1.135 357.249 0.155
238.4581 -0.012 0.043 -0.646 0.9 356.89 0.165
238.4934 -0.008 0.038 -0.624 0.136 356.535 0.061
238.5254 -0.003 0.034 -0.6 359.33 356.245 0.115
238.5577 0.002 0.03 -0.576 359.135 355.974 359.668
238.5914 0.008 0.028 -0.551 358.74 355.678 359.468
238.626 0.015 0.028 -0.524 357.08 355.407 359.59
238.6586 0.023 0.038 -0.496 354.724 355.194 359.944
238.6905 0.031 0.044 -0.469 353.843 355.129 359.36
238.7254 0.039 0.058 -0.443 352.966 355.112 359.006
238.7572 0.046 0.072 -0.418 352.765 355.312 359.056
238.7915 0.052 0.084 -0.394 352.73 355.619 359.205
238.8277 0.057 0.092 -0.37 352.363 355.833 359.427
238.8576 0.06 0.093 -0.347 352.406 355.899 359.338
238.8928 0.062 0.089 -0.325 353.451 355.646 359.389
238.9255 0.063 0.082 -0.304 355.001 355.183 359.507
238.9574 0.063 0.077 -0.283 356.537 354.777 359.659
238.9915 0.064 0.073 -0.262 357.703 354.513 359.833
239.0255 0.064 0.073 -0.242 358.971 354.007 359.597
239.058 0.064 0.072 -0.222 0.367 353.442 359.551
239.092 0.064 0.072 -0.201 1.243 353.358 359.546
239.1255 0.064 0.071 -0.181 1.716 353.695 359.648
239.1576 0.063 0.069 -0.16 1.667 353.784 359.961
239.1917 0.061 0.067 -0.138 1.309 353.476 0.064
239.2252 0.06 0.065 -0.116 1.051 353.421 0.462
239.2582 0.059 0.061 -0.094 1.152 353.631 0.492
239.2906 0.057 0.055 -0.071 1.517 354.029 0.343
239.325 0.055 0.052 -0.048 1.139 354.45 0.374
239.3602 0.052 0.048 -0.024 0.414 354.897 0.597
239.391 0.048 0.044 0 0.149 355.178 0.773
239.4262 0.044 0.039 0.025 359.894 355.269 1.054
239.4593 0.039 0.037 0.051 359.012 355.23 1.261
239.4921 0.033 0.035 0.078 357.841 355.226 1.704
239.5262 0.027 0.032 0.105 357.039 355.24 1.788
239.5575 0.02 0.029 0.132 356.491 355.132 1.618
239.5916 0.013 0.029 0.16 355.843 355.051 1.374
239.6249 0.007 0.037 0.186 354.912 355.094 1.836
239.6577 0.001 0.048 0.214 353.648 355.205 2.104
239.6907 -0.005 0.068 0.24 352.873 355.185 1.322
239.7245 -0.008 0.079 0.265 353.738 355.023 2.478
239.758 -0.01 0.086 0.287 355.873 354.946 3.012
239.7906 -0.009 0.087 0.31 357.115 355.348 2.722
239.8246 -0.008 0.085 0.332 357.388 355.79 2.817
239.8569 -0.006 0.08 0.354 357.874 356.326 2.696
239.8935 -0.004 0.074 0.374 358.607 357.087 2.239
239.9242 -0.001 0.072 0.394 359.759 357.792 2.534
239.9566 -0.001 0.07 0.414 0.909 358.121 2.243
239.9894 0 0.069 0.433 1.989 358.277 1.306
240.0233 0.001 0.068 0.452 2.692 358.403 0.644
240.0571 0 0.066 0.471 3.119 358.266 0.765
240.0906 0 0.065 0.491 3.136 357.992 0.67
240.1252 0.001 0.064 0.512 2.593 357.624 0.305
240.157 0.002 0.062 0.534 2.142 357.177 0.371
240.1906 0.004 0.059 0.556 2.261 356.755 0.243
240.2238 0.008 0.055 0.579 2.355 356.353 0.048
240.2585 0.011 0.052 0.602 2.069 356.031 359.864
240.2898 0.014 0.048 0.625 1.523 355.817 359.52
240.3252 0.019 0.043 0.65 1.093 355.646 359.369
240.3578 0.023 0.038 0.675 0.839 355.489 359.187
240.3906 0.028 0.033 0.701 0.512 355.284 359.288
240.4234 0.034 0.03 0.729 359.819 355.033 359.378
240.4571 0.04 0.028 0.757 358.747 354.75 359.465
240.491 0.046 0.026 0.785 357.976 354.391 359.866
240.5251 0.054 0.027 0.814 357.149 354.128 0.326
240.559 0.062 0.039 0.842 356.407 353.745 0.902
240.5916 0.068 0.044 0.871 356.268 353.383 0.438
240.6249 0.075 0.063 0.899 355.899 353.135 0.878
240.6577 0.081 0.078 0.926 355.515 353.349 1.222
240.6913 0.085 0.089 0.951 355.819 353.56 0.946
240.725 0.088 0.093 0.977 356.235 353.576 0.633
240.7561 0.087 0.089 1.001 356.33 353.484 0.573
240.7901 0.087 0.082 1.025 357.094 353.594 0.638
240.8234 0.087 0.075 1.047 358.246 353.508 0.335
240.8608 0.085 0.07 1.07 359.05 353.234 0.337
240.8891 0.082 0.071 1.092 359.561 352.977 0.779
240.9245 0.081 0.07 1.114 0.612 352.757 0.784
240.9583 0.078 0.07 1.134 1.79 352.474 0.556
240.9892 0.076 0.069 1.155 2.379 352.378 0.763
241.0239 0.075 0.069 1.177 2.309 352.486 1.304
241.0572 0.073 0.068 1.2 1.737 352.516 1.462
241.0901 0.071 0.066 1.223 1.287 352.679 1.855
241.1234 0.068 0.062 1.246 1.032 353.079 2.034
241.1566 0.066 0.059 1.27 0.745 353.426 1.893
241.1893 0.062 0.055 1.294 0.691 353.659 1.828
241.2233 0.058 0.052 1.318 0.348 353.889 1.987
241.2566 0.053 0.049 1.343 359.689 354.216 2.017
241.2892 0.049 0.046 1.368 359.365 354.51 2.187
241.3269 0.043 0.042 1.393 359.247 354.492 2.64
241.3566 0.036 0.036 1.418 359.003 354.391 2.81
241.3909 0.029 0.031 1.444 358.245 353.802 2.518
241.4237 0.02 0.025 1.47 357.16 353.037 2.195
241.4565 0.011 0.02 1.496 356.284 352.499 1.9
241.492 0.004 0.028 1.52 355.626 352.031 1.61
241.5218 -0.003 0.042 1.547 354.021 351.442 1.79
241.558 -0.01 0.062 1.572 353.355 350.949 1.382
241.5887 -0.013 0.075 1.596 355.347 350.789 1.902
241.6219 -0.015 0.083 1.617 357.837 350.705 1.914
241.6557 -0.016 0.085 1.639 358.93 350.784 1.386
241.688 -0.016 0.083 1.661 359.152 351.067 0.733
241.7231 -0.017 0.076 1.682 359.039 351.698 0.37
241.756 -0.018 0.07 1.703 359.399 352.474 0.565
241.7892 -0.018 0.066 1.724 0.016 353.388 0.531
241.8216 -0.02 0.065 1.745 0.344 354.25 0.281
241.8558 -0.02 0.065 1.765 1.14 355.168 0.333
241.888 -0.021 0.065 1.784 2.615 355.8 359.879
241.9228 -0.023 0.065 1.804 3.386 355.741 359.67
241.9553 -0.026 0.065 1.824 2.714 355.521 359.408
241.9889 -0.026 0.065 1.846 2.017 355.688 359.367
242.0233 -0.026 0.063 1.868 1.787 355.757 359.408
242.0547 -0.027 0.06 1.891 1.382 355.46 359.462
242.0903 -0.026 0.058 1.915 0.682 355.096 359.174
242.1216 -0.026 0.055 1.939 0.431 354.904 359.133
242.1552 -0.024 0.05 1.963 0.611 354.828 359.052
242.1894 -0.021 0.046 1.988 0.499 354.644 359.141
242.2212 -0.018 0.042 2.015 359.912 354.42 359.141
242.2547 -0.015 0.038 2.043 359.226 354.328 359.271
242.2886 -0.01 0.033 2.071 358.635 354.298 359.219
242.3216 -0.006 0.03 2.1 357.809 354.203 359.329
242.3545 -0.002 0.028 2.129 356.642 353.72 359.727
242.3879 0.004 0.028 2.158 355.804 353.618 359.961
242.4225 0.011 0.04 2.186 355.558 353.625 0.548
242.4549 0.016 0.043 2.214 356.368 352.993 0.339
242.4885 0.021 0.062 2.24 356.204 352.434 0.103
242.5214 0.026 0.074 2.266 356.375 352.405 359.796
242.5564 0.03 0.081 2.291 356.761 352.514 359.642
242.5896 0.033 0.082 2.315 357.151 352.45 359.785
242.6224 0.034 0.078 2.337 357.986 352.054 359.735
242.656 0.035 0.074 2.358 358.612 351.691 359.535
242.6886 0.035 0.071 2.38 358.678 351.301 359.339
242.7226 0.035 0.069 2.401 358.997 351.244 358.993
242.7542 0.034 0.069 2.421 359.925 351.294 358.681
242.788 0.033 0.07 2.441 0.525 351.422 358.518
242.8214 0.032 0.07 2.461 0.701 351.845 358.614
242.8553 0.031 0.071 2.482 0.955 352.662 359.285
242.8878 0.03 0.07 2.503 0.863 353.115 359.949
242.9222 0.027 0.068 2.526 0.366 353.273 0.175
242.956 0.025 0.063 2.548 0.538 353.83 0.241
242.9876 0.023 0.058 2.57 0.973 354.476 0.301
243.0206 0.02 0.054 2.594 0.693 354.888 0.223
243.0549 0.015 0.05 2.619 0.205 355.134 359.918
243.0889 0.011 0.044 2.643 0.111 355.375 359.988
243.122 0.005 0.037 2.669 0.219 355.638 0.332
243.155 -0.001 0.031 2.695 359.824 355.931 0.656
243.1882 -0.008 0.026 2.723 358.869 356.234 1.069
243.2225 -0.016 0.02 2.75 358.504 356.359 1.603
243.2531 -0.025 0.015 2.778 358.165 356.227 1.919
243.2887 -0.034 0.013 2.806 357.57 355.905 1.758
243.3218 -0.044 0.015 2.835 357.2 355.661 1.686
243.3546 -0.053 0.026 2.863 356.8 355.408 1.25
243.3881 -0.061 0.041 2.891 356.545 355.315 1.373
243.422 -0.067 0.058 2.918 357.22 355.485 0.612
243.4546 -0.072 0.07 2.943 358.551 355.167 1.38
243.4899 -0.077 0.077 2.966 359.266 354.245 1.213
243.5216 -0.079 0.078 2.991 359.138 353.835 0.628
243.5564 -0.079 0.072 3.013 359.237 353.733 0.591
243.5866 -0.079 0.066 3.037 359.746 353.775 0.691
243.623 -0.077 0.061 3.059 0.341 353.976 1.071
243.6547 -0.077 0.061 3.081 0.572 353.854 1.145
243.6874 -0.077 0.06 3.103 1.35 353.966 0.553
243.7226 -0.076 0.06 3.122 2.789 354.312 0.332
243.7531 -0.076 0.06 3.142 3.563 354.561 359.906
243.7869 -0.075 0.059 3.163 3.446 354.678 359.673
243.8211 -0.075 0.058 3.183 3.053 354.772 359.88
243.8542 -0.073 0.057 3.203 2.552 355.098 359.55
243.8883 -0.071 0.056 3.223 2.455 355.361 359.642
243.9206 -0.07 0.053 3.245 2.257 355.426 359.932
243.9542 -0.067 0.049 3.267 1.84 355.546 359.931
243.9884 -0.063 0.045 3.29 1.384 355.742 359.718
244.0201 -0.059 0.04 3.314 0.914 355.798 359.649
244.0531 -0.055 0.035 3.339 0.023 355.655 359.892
244.0892 -0.051 0.033 3.366 357.438 354.62 0.166
244.1204 -0.048 0.03 3.392 355.929 353.789 359.942
244.1543 -0.042 0.026 3.419 355.633 353.544 359.671
244.1867 -0.035 0.022 3.446 355.802 353.606 359.731
244.2211 -0.029 0.022 3.473 356.186 353.691 359.727
244.2521 -0.022 0.031 3.501 356.507 353.995 359.621
244.2872 -0.016 0.039 3.53 356.396 354.771 358.732
244.3194 -0.011 0.055 3.558 355.934 355.339 358.949
244.3557 -0.007 0.068 3.585 356.129 355.687 359.766
244.3878 -0.005 0.074 3.612 356.653 355.672 0.084
244.4219 -0.004 0.079 3.639 356.198 355.459 0.669
244.4545 -0.002 0.08 3.666 355.208 355.448 1.115
244.4885 -0.001 0.078 3.692 355.225 355.291 1.333
244.5217 -0.003 0.073 3.716 356.369 354.493 1.317
244.5562 -0.004 0.071 3.74 356.768 353.841 0.784
244.5862 -0.004 0.07 3.763 357.451 353.438 0.641
244.6214 -0.004 0.069 3.784 358.712 353.307 0.579
244.6523 -0.004 0.068 3.806 359.42 353.563 0.129
244.6889 -0.004 0.067 3.827 359.543 353.914 0.002
244.7189 -0.004 0.066 3.849 359.429 353.98 0.383
244.7542 -0.005 0.064 3.87 359.536 353.975 0.313
244.7881 -0.006 0.061 3.893 359.606 354.125 0.55
244.819 -0.007 0.059 3.915 359.371 354.447 0.844
244.8546 -0.008 0.056 3.938 359.264 354.798 0.728
244.8864 -0.01 0.053 3.961 359.524 355.126 0.5
244.9185 -0.012 0.05 3.985 359.664 355.445 0.714
244.9538 -0.015 0.047 4.009 359.13 355.631 0.66
244.987 -0.018 0.043 4.034 358.591 355.901 0.487
245.0186 -0.023 0.038 4.059 358.206 356.238 0.515
245.0544 -0.028 0.033 4.086 357.421 356.564 0.504
245.0858 -0.035 0.028 4.113 356.259 356.656 0.59
245.1196 -0.042 0.022 4.14 355.221 356.578 0.761
245.1526 -0.05 0.02 4.169 354.431 356.233 0.896
245.186 -0.059 0.029 4.195 353.846 355.852 0.721
245.2183 -0.067 0.045 4.224 352.317 355.463 0.746
245.2529 -0.073 0.066 4.251 350.902 355.231 359.811
245.2851 -0.078 0.081 4.276 351.217 354.95 0.517
245.3187 -0.082 0.088 4.3 352.994 354.67 0.373
245.3532 -0.084 0.09 4.324 353.866 354.561 359.878
245.3869 -0.086 0.088 4.348 354.37 354.742 359.872
245.4188 -0.086 0.082 4.371 354.904 355.468 359.894
245.4525 -0.085 0.077 4.394 355.392 356.271 0.684
245.4867 -0.085 0.074 4.416 356.163 356.57 1.117
245.5195 -0.086 0.072 4.436 357.619 356.801 0.969
245.5523 -0.086 0.071 4.457 358.575 356.966 1.218
245.5867 -0.086 0.07 4.478 359.449 356.959 1.324
245.6227 -0.087 0.068 4.498 0.541 356.673 0.8
245.6512 -0.087 0.066 4.519 0.86 356.391 0.495
245.6878 -0.087 0.064 4.54 0.761 356.355 0.447
245.7206 -0.086 0.063 4.562 0.715 356.518 0.428
245.7527 -0.084 0.061 4.585 0.675 356.747 0.152
245.7855 -0.083 0.057 4.608 1.003 356.787 359.844
245.8199 -0.081 0.054 4.631 1.407 356.871 359.801
245.8516 -0.08 0.05 4.656 1.43 356.953 359.774
245.8857 -0.078 0.044 4.681 1.31 356.939 359.854
245.9192 -0.076 0.038 4.707 1.142 356.904 359.751
245.9521 -0.073 0.031 4.734 0.937 356.807 359.798
245.9876 -0.069 0.024 4.762 0.467 356.718 359.974
246.0186 -0.066 0.021 4.791 359.404 356.566 359.825
246.0524 -0.062 0.019 4.821 358.54 356.335 359.929
246.0861 -0.058 0.018 4.85 358.294 356.04 359.986
246.1184 -0.054 0.03 4.88 357.729 355.516 0.196
246.1533 -0.051 0.038 4.911 357.029 355.372 359.852
246.1854 -0.048 0.056 4.937 357.325 355.112 0.125
246.2187 -0.046 0.069 4.962 358.036 354.962 0.214
246.2523 -0.045 0.084 4.987 357.465 354.833 359.907
246.2868 -0.046 0.091 5.011 356.591 354.607 359.603
246.3177 -0.047 0.091 5.034 356.806 354.29 359.806
246.3521 -0.049 0.085 5.057 357.924 353.958 0.023
246.385 -0.05 0.081 5.079 358.036 353.644 0.159
246.42 -0.052 0.078 5.101 358.004 353.446 0.347
246.453 -0.053 0.075 5.122 359.086 353.339 0.872
246.4847 -0.054 0.074 5.143 0.147 353.245 1.009
246.5199 -0.056 0.074 5.164 0.439 353.25 0.843
246.5511 -0.057 0.074 5.186 0.279 353.372 0.999
246.5863 -0.058 0.073 5.207 359.957 353.605 1.141
246.6194 -0.06 0.071 5.23 359.814 353.926 0.994
246.6525 -0.062 0.067 5.254 359.706 354.28 0.843
246.6849 -0.063 0.064 5.278 359.601 354.74 0.803
246.7188 -0.066 0.059 5.302 359.582 355.107 0.813
246.7521 -0.068 0.054 5.327 359.657 355.314 0.749
246.7856 -0.071 0.048 5.352 359.729 355.604 0.575
246.8202 -0.073 0.043 5.379 359.545 355.958 0.571
246.8519 -0.077 0.038 5.405 359.475 356.236 0.664
246.8859 -0.081 0.034 5.432 359.347 356.516 0.818
246.9179 -0.085 0.03 5.459 359.025 356.731 1.022
246.9523 -0.09 0.027 5.488 358.29 356.829 1.082
246.9858 -0.097 0.026 5.516 357.476 356.965 0.86
247.0167 -0.104 0.03 5.545 356.748 357.049 0.824
247.0515 -0.111 0.037 5.573 356.201 357.146 0.558
247.0847 -0.117 0.055 5.6 354.863 357.084 0.09
247.1191 -0.124 0.072 5.627 354.138 356.939 359.48
247.1506 -0.128 0.082 5.651 355.32 356.788 0.229
247.1853 -0.131 0.088 5.674 356.986 356.715 0.315
247.2181 -0.133 0.09 5.696 357.364 356.8 0.43
247.2519 -0.134 0.087 5.718 357.46 357.002 0.595
247.2855 -0.134 0.081 5.739 357.968 357.416 1.01
247.3163 -0.133 0.077 5.76 358.676 358.051 1.369
247.3513 -0.133 0.076 5.78 359.413 358.507 1.45
247.3852 -0.133 0.074 5.8 0.659 358.701 0.884
247.4174 -0.133 0.074 5.819 1.613 358.702 0.394
247.452 -0.133 0.074 5.838 1.641 358.655 359.806
247.4837 -0.133 0.074 5.858 1.409 358.745 358.959
247.5187 -0.132 0.071 5.878 1.116 358.995 358.705
247.553 -0.132 0.069 5.898 0.647 359.193 358.871
247.5853 -0.131 0.067 5.92 0.321 359.316 358.95
247.6195 -0.129 0.064 5.941 0.308 359.331 358.979
247.6512 -0.128 0.059 5.963 0.856 359.389 358.855
247.6853 -0.125 0.053 5.986 1.6 359.377 358.729
247.7196 -0.123 0.047 6.011 1.781 359.34 358.572
247.7534 -0.12 0.042 6.036 1.356 359.275 358.45
247.7854 -0.117 0.037 6.062 0.756 359.139 358.344
247.8191 -0.114 0.033 6.09 359.794 358.965 358.355
247.8504 -0.11 0.029 6.119 358.663 358.613 358.469
247.8853 -0.106 0.026 6.149 357.576 358.116 358.637
247.9172 -0.102 0.024 6.179 356.873 357.535 358.617
247.9509 -0.097 0.031 6.21 356.346 356.765 358.532
247.9848 -0.093 0.039 6.24 356.192 356.222 358.271
248.0172 -0.088 0.056 6.268 356.1 355.734 358.082
248.0506 -0.085 0.069 6.295 357.491 355.466 358.952
248.0839 -0.082 0.079 6.32 358.677 355.436 359.218
248.1162 -0.08 0.087 6.344 358.262 355.594 359.141
248.1516 -0.078 0.088 6.367 357.839 355.669 359.124
248.1839 -0.078 0.083 6.388 358.296 355.588 359.213
248.2182 -0.078 0.078 6.408 358.685 355.5 359.034
248.2505 -0.078 0.076 6.428 358.608 355.478 358.533
248.284 -0.077 0.076 6.448 358.617 355.498 358.712
248.3166 -0.077 0.076 6.466 359.208 355.603 358.942
248.3533 -0.076 0.076 6.485 359.981 355.78 359.017
248.3833 -0.075 0.077 6.504 359.969 356.103 359.098
248.4182 -0.074 0.077 6.524 359.236 356.595 359.484
248.4499 -0.074 0.075 6.544 358.864 357.044 359.686
248.4838 -0.074 0.074 6.565 358.894 357.528 359.925
248.5156 -0.074 0.07 6.587 358.887 358.015 0.186
248.5524 -0.074 0.067 6.61 358.786 358.371 0.231
248.5827 -0.075 0.062 6.633 358.882 358.77 0.161
248.6178 -0.075 0.058 6.657 359.217 359.553 359.818
248.6504 -0.077 0.054 6.682 359.386 0.34 359.477
248.6836 -0.079 0.05 6.708 359.1 0.879 359.439
248.7193 -0.081 0.048 6.735 358.582 1.528 359.764
248.7512 -0.083 0.044 6.762 358.173 2.237 359.942
248.7853 -0.086 0.043 6.791 357.687 2.827 0.117
248.8183 -0.089 0.039 6.82 357.439 3.28 0.251
248.8509 -0.092 0.032 6.849 357.574 3.889 0.185
248.8837 -0.096 0.022 6.879 357.637 4.631 359.948
248.9176 -0.1 0.017 6.911 356.635 5.443 359.239
248.9499 -0.104 0.023 6.942 355.444 6.155 359.213
248.9841 -0.108 0.034 6.973 354.918 6.798 359.284
249.016 -0.11 0.051 7.001 355.834 7.548 357.962
249.0494 -0.111 0.067 7.029 357.739 8.244 357.839
249.0849 -0.11 0.082 7.054 359.309 9.077 357.688
249.1163 -0.107 0.086 7.08 359.768 10.342 357.966
249.1502 -0.103 0.084 7.104 359.008 11.936 358.674
249.185 -0.095 0.078 7.127 358.137 13.98 359.102
249.2152 -0.086 0.071 7.148 358.447 15.981 359.88
249.2497 -0.076 0.069 7.168 359.8 17.949 0.032
249.2817 -0.067 0.067 7.187 1.005 19.752 359.387
249.3162 -0.056 0.069 7.205 1.969 21.408 358.515
249.3488 -0.046 0.07 7.221 2.714 22.772 357.88
249.3832 -0.037 0.071 7.24 2.774 24.183 357.21
249.415 -0.025 0.07 7.259 2.094 25.796 356.764
249.4498 -0.012 0.07 7.277 1.127 27.461 356.704
249.4859 0.003 0.068 7.294 0.241 29.181 356.696
249.5153 0.019 0.066 7.311 359.982 30.781 356.585
249.5505 0.036 0.061 7.328 0.034 32.046 356.164
249.5824 0.054 0.056 7.345 359.958 33.167 355.624
249.6165 0.074 0.05 7.361 359.555 34.309 354.966
249.6526 0.095 0.044 7.377 359.045 35.509 354.144
249.681 0.118 0.038 7.393 358.39 36.857 353.533
249.7176 0.145 0.033 7.407 357.38 38.65 353.082
249.7499 0.172 0.03 7.42 356.505 40.62 352.661
249.7826 0.2 0.03 7.431 355.776 42.896 352.643
249.8161 0.231 0.04 7.439 355.376 45.937 352.389
249.8509 0.261 0.058 7.447 355.599 48.497 352.89
249.8831 0.291 0.079 7.452 355.188 51.246 353.796
249.9161 0.319 0.084 7.457 356.423 54.772 352.942
249.9492 0.345 0.083 7.459 356.722 58.746 351.467
249.9827 0.369 0.079 7.462 355.935 62.511 350.809
250.0165 0.393 0.072 7.463 356.024 66.555 349.401
250.0489 0.414 0.065 7.463 357.238 70.305 348.225
250.082 0.433 0.061 7.463 359.17 74.024 347.329
250.1148 0.453 0.059 7.46 0.948 78.189 347.432
250.1497 0.472 0.059 7.457 2.014 81.84 347.859
250.1821 0.491 0.058 7.454 2.385 85.261 348.137
250.216 0.511 0.056 7.448 2.572 89.048 348.588
250.2492 0.532 0.053 7.441 2.817 92.382 349.507
250.2834 0.555 0.051 7.433 3.014 95.656 350.01
250.3149 0.577 0.048 7.423 3.274 99.403 350.104
250.35 0.601 0.045 7.414 3.39 102.309 350.846
250.3815 0.626 0.039 7.404 4.109 104.81 351.557
250.4143 0.648 0.033 7.393 5.114 108.447 351.577
250.45 0.671 0.03 7.381 4.883 112.319 351.831
250.4813 0.694 0.026 7.37 4.17 116.158 351.995
250.5146 0.716 0.02 7.358 4.231 120.69 352.226
250.5493 0.737 0.012 7.348 4.397 125.387 352.161
250.5829 0.759 0.007 7.337 4.412 129.735 352.424
250.6147 0.781 0.019 7.323 5.061 134.894 350.997
250.6512 0.8 0.027 7.309 5.499 139.958 350.937
250.6819 0.817 0.034 7.294 5.827 144.149 352.027
250.7154 0.831 0.044 7.276 5.693 147.783 353.64
250.7506 0.843 0.051 7.256 4.91 151.416 354.593
250.7831 0.856 0.058 7.235 3.76 154.396 354.459
250.8151 0.866 0.065 7.212 3.112 157.16 354.234
250.8539 0.874 0.069 7.188 3.279 160.073 354.385
250.8822 0.88 0.067 7.165 3.378 162.632 354.817
