# Supplementary material for: Quantifying Spatiotemporal Gait Parameters with HoloLens in Healthy Adults and People with Parkinson’s Disease: Test-Retest Reliability, Concurrent Validity, and Face Validity
Source: Sensors (Basel). 2020 Jun 5;20(11):3216. doi: 10.3390/s20113216 (PMC7313704; doi:10.3390/s20113216)
Supplement: Supplementary file 1 [file sensors-20-03216-s001.zip › Data/HYA_10_SWS2_IWW_raw.csv]

IWW_x_SpineBase IWW_x_Head IWW_x_ShoulderLeft IWW_x_ElbowLeft IWW_x_WristLeft IWW_x_HandLeft IWW_x_ShoulderRight IWW_x_ElbowRight IWW_x_WristRight IWW_x_HandRight IWW_x_HipLeft IWW_x_KneeLeft IWW_x_AnkleLeft IWW_x_FootLeft IWW_x_HipRight IWW_x_KneeRight IWW_x_AnkleRight IWW_x_FootRight IWW_x_SpineShoulder IWW_y_SpineBase IWW_y_Head IWW_y_ShoulderLeft IWW_y_ElbowLeft IWW_y_WristLeft IWW_y_HandLeft…
-0.271 -0.305010598397341 -0.29 -0.266021196794683 -0.21 -0.214021196794683 -0.253968204807976 -0.161 -0.192 -0.185 -0.246 -0.271 -0.320010598397341 -0.189010598397341 -0.231031795192024 -0.284 -0.327968204807976 -0.197 -0.296 0.886448834176292 1.64436488833382 1.38327010598397 1.12466826192105 0.884827025913221 0.823933603455096 1.37508381542304 1.08274495027578 0.869857917827031 0.8284046632948…
-0.271020082949369 -0.305979917050631 -0.29 -0.268 -0.210020082949369 -0.216 -0.251 -0.161 -0.191939751151893 -0.184939751151893 -0.246 -0.271 -0.321 -0.19 -0.233939751151893 -0.284 -0.325 -0.196939751151893 -0.295939751151893 0.886354258894052 1.6392677974195 1.38327277013823 1.11241699410152 0.887439168295199 0.824371017235326 1.37544261078342 1.08132112202759 0.868676177695691 0.82882072036860…
-0.271998259823341 -0.305001740176659 -0.29 -0.268 -0.210998259823341 -0.216 -0.251 -0.161 -0.189005220529976 -0.182005220529976 -0.246 -0.271 -0.321 -0.19 -0.231005220529976 -0.284 -0.325 -0.194005220529976 -0.293005220529976 0.887048764474572 1.64159585837955 1.3829206264636 1.11470592798662 0.891782273615635 0.829291246911407 1.37556977377703 1.08040163576606 0.866054663673445 0.82788167056959…
-0.272 -0.307978722093763 -0.29 -0.268 -0.211 -0.213 -0.248 -0.161 -0.189 -0.182031916859355 -0.246 -0.271 -0.321 -0.19 -0.231010638953118 -0.284 -0.326 -0.270180800609895 -0.292 0.886380106389531 1.63725883217888 1.38294723387219 1.11480617120874 0.892413510854529 0.82962723448812 1.37092765943031 1.07884414980765 0.864418936104688 0.824912660354211 0.886299468052344 0.565607021093127 0.25077925…
-0.272 -0.306059083847878 -0.289940916152122 -0.267921221536163 -0.211 -0.212940916152122 -0.247980305384041 -0.160842443072325 -0.189 -0.185 -0.246 -0.271 -0.320940916152122 -0.19 -0.232 -0.284 -0.326 -0.194 -0.292 0.886371093168679 1.64063208903921 1.38268822748456 1.11615618504936 0.892610409426987 0.830181241465765 1.37069463819955 1.08113744379006 0.864322757246234 0.826067942030126 0.886231…
-0.272 -0.308995656808591 -0.287004343191409 -0.264005790921878 -0.211 -0.210004343191409 -0.24700144773047 -0.153011581843757 -0.189 -0.185 -0.246 -0.271 -0.318004343191409 -0.19 -0.232 -0.284 -0.326 -0.194 -0.292 0.885431389821251 1.62880748858407 1.38260013029574 1.10851130677497 0.88616952606649 0.824278729814731 1.36993112922977 1.12971814913679 0.864459797317734 0.824971621458126 0.88533133…
-0.272 -0.30402385275683 -0.287 -0.263988073621585 -0.210964220864754 -0.208 -0.247964220864754 -0.161011926378415 -0.19297614724317 -0.185 -0.246011926378415 -0.268 -0.318035779135246 -0.19 -0.232 -0.281 -0.326 -0.194 -0.291964220864754 0.885811156322104 1.63682423118133 1.38322274306704 1.11258867489105 0.890150106056464 0.827760572795029 1.3721799921587 1.09331583608413 0.88224741498776 0.8377…
-0.272 -0.305826576345348 -0.287 -0.263021677956832 -0.208 -0.207978322043168 -0.245 -0.161956644086337 -0.191 -0.185 -0.246978322043169 -0.268 -0.321 -0.19 -0.232 -0.281065033870495 -0.326 -0.195387389237216 -0.288934966129505 0.884274929650356 1.62919912766442 1.38345650338705 1.09047288899736 0.868143350696354 0.810725414271898 1.36646194267682 1.08803620218791 0.872903091193671 0.831297888484…
-0.272 -0.298002351948627 -0.286999529610274 -0.263998588830824 -0.208 -0.206998118441098 -0.245 -0.159998588830824 -0.191 -0.185000470389725 -0.246 -0.268000470389726 -0.321 -0.19 -0.232 -0.284 -0.326 -0.257970835837021 -0.286 0.885399816548007 1.6431446845961 1.38374976950903 1.10684183403437 0.884081777587599 0.824961580509478 1.3701608561093 1.0896747979752 0.87213922856085 0.830300192859787 …
-0.272 -0.302867507768185 -0.286 -0.261 -0.208 -0.202939776258266 -0.244987955251653 -0.157096357986774 -0.191024089496694 -0.18596386575496 -0.246012044748347 -0.269 -0.321 -0.190012044748347 -0.232 -0.284 -0.326 -0.196 -0.285987955251653 0.885015661031723 1.63198634655129 1.38326566103172 1.08976582473714 0.866877032070849 0.828320120447483 1.37194314307006 1.09947794344131 0.870468201864364 0.…
-0.272 -0.292 -0.285892230900252 -0.261 -0.208 -0.197870677080302 -0.243935338540151 -0.164762907980554 -0.19297844618005 -0.183 -0.247 -0.268935338540151 -0.320935338540151 -0.19097844618005 -0.232 -0.284 -0.326 -0.196 -0.284956892360101 0.88548 1.64301890772215 1.38371167925304 1.11233913298492 0.888730857290515 0.828374616407296 1.36897733316107 1.06754071111628 0.867849869704624 0.82744884192…
-0.272 -0.292 -0.28100052830388 -0.261 -0.208 -0.192000633964656 -0.241000316982328 -0.154001162268537 -0.192000105660776 -0.183 -0.247 -0.266000316982328 -0.318000316982328 -0.190000105660776 -0.232 -0.284 -0.326 -0.196 -0.283000211321552 0.88548 1.63616074068204 1.38288008981166 1.11003024935943 0.886500240906569 0.830399781282194 1.37157971894234 1.07755891803365 0.867390049660565 0.8301197115…
-0.269 -0.285976556532557 -0.279929669597672 -0.258023443467443 -0.204964834798836 -0.193964834798836 -0.240964834798836 NaN -0.192 -0.177011721733721 -0.246976556532557 -0.266023443467443 -0.318 -0.19 -0.231988278266279 -0.283964834798836 -0.326 -0.198976556532557 -0.281929669597672 0.886446988875569 1.6428377210676 1.38379772870593 1.11146805910826 0.888111575628374 0.830575136313154 1.37395417…
-0.268959808822094 -0.283859330877328 -0.273959808822094 -0.259959808822094 -0.201979904411047 -0.190959808822094 -0.237899522055234 NaN -0.19193971323314 -0.177979904411047 -0.244919617644187 -0.26793971323314 -0.318040191177906 -0.189979904411047 -0.230959808822094 -0.281 -0.326 -0.198366500048816 -0.275959808822094 0.885342966543866 1.63860101346199 1.38192241147067 1.11558068867864 0.89252410…
-0.267004224063079 -0.277014784220778 -0.272004224063079 -0.258004224063079 -0.20100211203154 -0.189004224063079 -0.233010560157698 NaN -0.189006336094619 -0.17700211203154 -0.241008448126159 -0.265006336094619 -0.319995775936921 -0.18900211203154 -0.229004224063079 -0.281 -0.326 -0.264856381855302 -0.274004224063079 0.885000739211039 1.6469220266116 1.38203974655622 1.11853362166475 0.8956432626…
-0.266968395245709 -0.278936790491418 -0.270947325409515 -0.258989465081903 -0.199 -0.192 -0.23 -0.155957860327612 -0.185936790491418 -0.176905185737126 -0.240968395245709 -0.265968395245709 -0.319968395245709 -0.189 -0.226957860327612 -0.278957860327612 -0.325978930163806 -0.276957860327612 -0.269947325409515 0.885129789301638 1.64894285260008 1.38131568068358 1.12037461901958 0.897448938335998 …
-0.263939890421822 -0.272959926947881 -0.266 -0.257839707791526 -0.199020036526059 -0.192060109578178 -0.229879780843644 -0.151759561687288 -0.179939890421822 -0.168 -0.237939890421822 -0.263040073052119 -0.317 -0.188939890421822 -0.222959926947881 -0.274879780843644 -0.323939890421822 -0.271357004863137 -0.265040073052119 0.885097978084364 1.65011293242679 1.38092723141241 1.11896666684269 0.896…
-0.261005282294629 -0.271003521529753 -0.266 -0.25001408611901 -0.199998239235124 -0.194994717705371 -0.224010564589258 -0.140021129178515 -0.177005282294629 -0.168 -0.235005282294629 -0.264996478470247 -0.317 -0.186005282294629 -0.221003521529753 -0.269010564589258 -0.321005282294629 -0.191144382719853 -0.266996478470247 0.884511056458926 1.64830325741502 1.38176848574221 1.12075677780028 0.8977…
-0.257894312663281 -0.264936587597969 -0.259957725065313 -0.246957725065313 -0.199989431266328 -0.194031706201016 -0.217978862532656 -0.132021137467344 -0.176978862532656 -0.163 -0.229904881396953 -0.261978862532656 -0.316968293798984 -0.185968293798984 -0.216926018864297 -0.256714644190859 -0.316873175195938 -0.266995970301172 -0.264894312663281 0.884584821320501 1.64726520377286 1.3800910416697…
-0.248020154464271 -0.258979845535729 -0.255899227678647 -0.242939536607188 -0.198939536607188 -0.197 -0.215858918750105 -0.134 -0.175040308928541 -0.162979845535729 -0.221040308928541 -0.259939536607188 -0.314 -0.183020154464271 -0.21 -0.229657374107398 -0.304617065178857 -0.172657374107398 -0.254959691071459 0.884097379919645 1.64585117911609 1.37735359765181 1.11891570725898 0.894833893357192 …
-0.248998816233985 -0.25799763246797 -0.250998421645313 -0.23999763246797 -0.195998816233985 -0.196998421645313 -0.209 -0.133996448701955 -0.176998816233985 -0.16199763246797 -0.222998027056642 -0.256998816233985 -0.314000394588672 -0.183999605411328 -0.209998816233985 -0.212988951517193 -0.285996054113283 -0.156026437441001 -0.252999605411328 0.883969881623399 1.64444971195027 1.37606948703473 1…
-0.245951510090006 -0.251903020180012 -0.246939387612508 -0.233975755045003 -0.192975755045003 -0.192975755045003 -0.208975755045003 -0.124963632567505 -0.173939387612508 -0.155866652747517 -0.217963632567505 -0.253963632567505 -0.315 -0.183 -0.206927265135009 -0.184648448152545 -0.275745427972533 -0.221836242160149 -0.251903020180012 0.883673757968024 1.64369563382023 1.3747549681279 1.104101091…
-0.241899307719287 -0.243798615438574 -0.241838892350859 -0.231879169263144 -0.190959723087715 -0.190899307719287 -0.207 -0.121838892350859 -0.168577092421005 -0.144859030807002 -0.214879169263144 -0.250979861543857 -0.314939584631572 -0.183 -0.200899307719287 -0.155657646245575 -0.254093769473582 -0.126033354105154 -0.243919446175429 0.883993492765616 1.64172369415018 1.37352979861544 1.10426793…
-0.237000631929177 -0.234001263858354 -0.234001011086683 -0.226000758315012 -0.189000252771671 -0.186000631929177 -0.207 -0.114001011086683 -0.148002654102543 -0.138000884700848 -0.209000758315012 -0.250000126385835 -0.312000379157506 -0.183 -0.196000631929177 -0.139002148559201 -0.210005687362592 -0.0790060665200983 -0.240000505543342 0.88464991532149 1.64238991405763 1.37352000126386 1.10805951…
-0.227930642485984 -0.229930642485984 -0.227930642485984 -0.216919082900314 -0.180861284971967 NaN -0.202930642485984 -0.109803487043621 NaN -0.128919082900314 -0.201884404143306 -0.243976880828661 -0.311988440414331 -0.18 -0.189953761657322 -0.117768808286612 -0.20244513988787 -0.143612849719674 -0.233895963728976 0.884397688082866 1.64067161834199 1.37310849725386 1.10400843083037 0.87877993357…
-0.221841476401003 -0.223801845501254 -0.221762214601505 -0.209821660951129 -0.168861291850878 NaN -0.196702768251881 -0.0928612918508778 NaN -0.121940553650376 -0.191881107300752 -0.241960369100251 -0.311 -0.179960369100251 -0.185821660951129 -0.0977423991516301 -0.154682952802006 -0.0246235064523825 -0.224940553650376 0.884185534721592 1.64080147935655 1.372979603691 1.11162152016967 0.88652429…
-0.214011603871089 -0.214014504838861 -0.210017405806633 -0.201013054354975 -0.162010153387203 NaN -0.182021757258292 -0.0860101533872029 NaN -0.119004351451658 -0.186008702903317 -0.240002900967772 -0.311 -0.178002900967772 -0.177013054354975 -0.0850188562905196 -0.139023207742178 -0.00602755919383632 -0.222004351451658 0.883471058853237 1.64038062370807 1.37296002900968 1.1141662287419 0.889206…
-0.202946968181765 -0.202883329999883 -0.199936361818118 -0.188851510908942 -0.146830298181648 NaN -0.175904542727177 -0.0828833299998832 -0.128957574545412 -0.11289393636353 -0.17689393636353 -0.236936361818118 -0.308 -0.176968180909059 -0.16789393636353 -0.0708302981816482 -0.0816287772723555 0.0503712227276445 -0.208872723636236 0.883631773063648 1.6395588333 1.37226028817274 1.10824281769089 …
-0.197760046969388 -0.191820035227041 -0.193480101767008 -0.174680062625851 -0.130740050883504 NaN -0.166680062625851 -0.0718400313129254 -0.124760046969388 -0.102800039141157 -0.166800039141157 -0.230840031312925 -0.308 -0.174059988257653 -0.157800039141157 -0.0547200547976195 -0.046440109595239 0.0855198982329924 -0.19686002739881 0.88465401487364 1.63940040970701 1.37314261514763 1.10669578907…
-0.186017789520035 -0.183013342140026 -0.168038543960076 -0.159023719360047 -0.118019271980038 NaN -0.151023719360047 -0.0640118596800235 -0.113017789520035 -0.0930148246000294 -0.157014824600029 -0.223011859680023 -0.308 -0.176995552619991 -0.148014824600029 -0.0410207544400411 -0.0190415088800822 0.110961456039924 -0.190010377220021 0.880935633348011 1.63697367650081 1.36935573712021 1.10942586…
-0.17081095338983 -0.160976369173729 -0.158881845868643 -0.151846399629236 -0.100751876324151 NaN -0.143870030455508 -0.0478936612817791 -0.0809527383474574 -0.0798109533898295 -0.141858215042372 -0.217834584216101 -0.307952738347457 -0.175051571769073 -0.134822768802965 -0.0347873225635582 0.026342646980934 0.156378093220341 -0.173740060911016 0.881699741393008 1.6354107059322 1.36815383368644 1…
-0.154671418004651 -0.158539985206512 -0.148693323471008 -0.138583796139225 -0.0797371344037211 -0.061583796139225 -0.132627607071938 -0.0388685672018605 -0.0768247562691474 -0.0636714180046513 -0.129561890672868 -0.203846661735504 NaN NaN -0.119627607071938 -0.0166495125382947 0.0555038257262013 0.188438109327132 -0.151802850802791 0.876683000739674 1.61727437800111 1.36261934283601 1.1062241935…
-0.139994167023633 -0.137998177194885 -0.134991615096472 -0.119991250535449 -0.0679857821201046 -0.042990885974426 -0.115993073340564 -0.0329883340472653 -0.0689981771948852 -0.0489941670236327 -0.109995989828747 -0.196995260706702 -0.303998906316931 -0.17 -0.102993073340564 -0.000995260706701543 0.0780076557814821 0.208007655781482 -0.142992708779541 0.877706795508608 1.6263914109423 1.362587940…
-0.123727097871796 -0.132493181761908 -0.111857051266179 -0.0958570512661791 -0.0288700466056174 -0.0176881118534817 -0.0967920745689878 -0.000831060587302583 -0.0633502330280869 -0.0327920745689878 -0.0987270978717965 -0.183909032623932 -0.300961013981685 -0.169961013981685 -0.0837270978717965 0.0122209207704505 0.0992209207704505 0.229272902128204 -0.122792074568988 0.868953268068962 1.60310913…
-0.102626954766219 -0.0939780561627188 -0.100561123254375 -0.084144190346032 -0.0183636287188443 0.00648276442018709 -0.0804733479052504 0.0123949890710622 NaN -0.0165611232543754 -0.0776488986035003 -0.176780561627188 -0.297890280813594 -0.169018833029873 -0.0625391794170942 0.0295485959320308 0.11652665209475 0.250482764420187 -0.106561123254375 0.871284041533079 1.62293184210379 1.355374700689…
-0.0860020947323642 -0.0930001232195508 -0.0810024643910167 -0.0460048055624826 0.00999642663302577 0.0279972891698816 -0.05700295726922 0.029997782048085 NaN 0.00299753560898329 -0.0620019715128134 -0.167001232195508 NaN NaN -0.0420025876105675 0.0539969195112291 0.13999704273078 0.271997289169882 -0.0870024643910167 0.862551100350589 1.59538347109475 1.34979070358364 1.06707483883176 0.84432449…
-0.0657243820886302 -0.0470742048222919 -0.0568197882887197 -0.0358091875998209 0.0312120137779768 0.0512226144668756 -0.0375335696884511 NaN 0.00539222548925704 0.020328621355864 -0.0377773855331244 -0.155883392422113 NaN NaN -0.0276607779552372 0.0642968192891675 0.161254416533572 0.292254416533572 -0.066671378644136 0.864276890699866 1.61120250936748 1.35106342772413 1.0802625796186 0.85980286…
-0.0394995314457738 NaN -0.0396196438987881 -0.0174995314457738 0.0513403186168738 0.0724604310698881 0.00618016867952145 0.0355414431470168 0.042400374843381 0.0514404123277191 -0.0164194564770976 -0.14457960641445 NaN NaN 0.004400374843381 0.0924404123277191 0.185320299874705 0.316340318616874 -0.0357197376096333 0.851052123698316 NaN 1.3421210665347 1.07452572028261 0.854882986650948 0.7979608…
-0.0150446790153889 -0.0150696992640068 -0.0210339560516956 0.00695532098461105 0.0679696182695355 0.0949588953058422 0.01498391555446 0.110862388632602 0.0619642567876888 0.0729606824664577 0.0119481723421488 -0.124037530372927 NaN NaN 0.0239642567876888 0.113960682466458 0.200971405430151 0.332969618269536 -0.0220250202486178 0.857508204739937 1.60661516014016 1.34559365557981 1.10168038842131 …
0.013212325931928 -0.00463904591572238 0.0132017096353316 0.0292547911183136 0.0912017096353316 0.114180477042139 0.0412441748217172 0.130339721491085 0.083477733346838 0.0933397214910848 0.0332972563046992 -0.105830139254458 NaN NaN 0.0561167792625604 0.14426540741491 0.218276023711506 0.332371570380874 0.0131486281523496 0.84875159244449 1.59436541706823 1.33797428788104 1.08463292844368 0.8630…
0.0337131185790053 0.0293763681389195 0.0326140743319212 0.053633883181338 0.110515030084837 0.131376368138919 0.0648913982237566 0.162614074331921 NaN 0.125653692030755 0.0614357946871699 -0.0895047787645796 -0.247920764602333 -0.115900955752916 0.0680102513202575 0.169653692030755 0.244356559289503 0.367396176988336 0.0278121628260894 0.848830470938547 1.5993871781957 1.33654704254841 1.0817990…
0.0689410284788295 0.0479688761416045 0.062949218967881 0.0849475808700707 0.135957409456932 0.149968876141604 0.108926285598537 0.192949218967881 NaN 0.15794594277226 0.0829639618481736 -0.0650409524452573 -0.244006552391241 -0.111008190489051 0.117916457011675 0.20194594277226 0.261970514239415 0.386967238043794 0.067932837989778 0.845395749723314 1.59233181068521 1.33837693675709 1.06643571813…
0.0903382858169842 0.0821585714767114 0.10228542865808 0.111296000089861 0.153306571521642 0.167179714340273 0.119486285861915 0.22442285727123 NaN NaN 0.117232571499177 -0.0257991427961656 -0.208968285704658 -0.0779682857046577 0.130370000112327 0.222232571499177 0.273116285749588 0.399809714227946 0.0883594286805457 0.848439071437397 1.60089280855407 1.34436710572555 1.06713017144077 0.84362425…
0.122678561705788 0.0974877162260352 0.129805792025623 0.139572536439259 0.182487716226035 0.184402896012812 0.165572536439259 0.264296870746282 NaN NaN 0.139784586972318 -0.0061730029210707 -0.205554693880577 -0.0745334888272707 0.165614946545871 0.2443604859062 0.284084820213224 0.382063615159918 0.122763381919012 0.85103934324669 1.59523316287866 1.3477636618081 1.07107936112602 0.847010667054…
0.154011846577706 NaN 0.167010267034012 0.166013821007324 0.205014610779171 0.203011846577706 0.192007502832547 0.27801224146363 NaN 0.2440134261214 0.1760134261214 0.032031195987959 -0.184972357985353 -0.0529727528712763 0.194010267034012 0.261005923288853 0.288002764201465 0.385003159087388 NaN 0.845476100987519 NaN 1.34424415025106 1.0798300261536 0.855360180159109 0.794859256126048 1.33249368…
0.184283405803923 0.173154584983958 0.193244759557933 0.20125764163993 0.242180349147951 0.233283405803923 0.211296287885919 0.30925764163993 0.279051528327986 0.278309169967916 0.210244759557933 0.111437990787881 -0.114136900506235 NaN 0.220334934131909 0.27625764163993 0.295077292491979 0.39303864624599 0.182283405803923 0.860986986826382 1.62370410701519 1.35485279901433 1.10527106106866 0.881…
0.206688954696094 0.185645895027588 0.21251671602207 0.221581305524829 0.256624365193335 0.25551671602207 0.234473656353565 0.329495186187818 0.28388272320437 0.302667424861841 0.229753544198853 0.145667424861841 -0.0483444773480469 NaN 0.24651671602207 0.296409066850806 0.301129179005518 0.396150708839771 0.204473656353565 0.866244011845297 1.62186037451933 1.36285638012706 1.10987765975691 0.88…
0.237995116238799 0.214995421473875 0.2359963371791 0.247995879326487 0.284995574091412 0.2789963371791 0.255996642414175 0.351996489796637 0.323993742680962 0.332995268856337 0.263994658386187 0.175995268856337 NaN NaN 0.2699963371791 0.314997100266787 0.306999084294775 0.402998931677237 0.225996642414175 0.871879120922984 1.62823900493366 1.36859910413505 1.10659051279493 0.882940441064683 0.82…
0.261236937245855 0.238187055720412 0.260137174194969 0.268199526101772 0.310211996483133 0.310249407627216 0.285224466864494 0.351124703813608 0.363386581822184 0.364349170678102 0.284261878008576 0.253374111440823 NaN NaN 0.300236937245855 0.33116211495769 0.317049881525443 0.408074822288165 0.250299289152659 0.874983592715683 1.62982471505001 1.37382249407627 1.10791239306737 0.884940771917793…
0.280448265449677 0.253576341292441 0.271341535580706 0.284341535580706 0.327512303371059 0.330533649344853 0.303490957397265 0.361490957397265 0.394341535580706 0.392597687266235 0.305384227528294 0.284067298689706 0.046045952715912 NaN 0.319490957397265 0.344213459737941 0.321192113764147 0.414170767790353 0.274384227528294 0.876112938015009 1.63103439962549 1.37405137858148 1.10730188852996 0.…
0.300968542415412 0.279959554534102 0.286976032316505 0.299976032316505 0.350964048474757 0.354962550494539 0.325965546454976 0.383965546454976 0.409976032316505 0.419958056553883 0.322973036356068 0.332925100989077 0.0939265989692958 NaN 0.341965546454976 0.353985020197815 0.329986518178034 0.421988016158252 0.291973036356068 0.878536285009058 1.63306688420115 1.37548779796908 1.10693056923248 0…
0.323168021253663 0.312178522582016 0.309115514611893 0.317126015940247 0.359220527895432 0.37718902391037 0.345283535865555 0.402283535865555 0.474094511955185 0.45318902391037 0.348115514611893 0.365535567746049 0.141903114238436 NaN 0.35618902391037 0.370168021253662 0.337042005313416 0.427031503985062 0.318157519925309 0.880482916633875 1.63557367546492 1.37546520318805 1.11111409551806 0.888…
0.339339706959415 0.329359689721733 0.320479586295644 0.329319724197096 0.380199827623185 0.395199827623185 0.372739362205784 0.429959172591288 0.483159862098548 0.471339706959414 0.359279758672459 0.41665943115651 0.228558655460843 0.352660293040586 0.374459603533325 0.386319724197096 0.341059948286956 0.429760206852178 0.333439620771007 0.881711190346898 1.63591200689507 1.37789095604391 1.1114…
0.355970812409935 0.346969095492873 0.343958793990497 0.344972529326998 0.389982830829374 0.404982830829374 0.408936474068683 0.476917587980994 0.490986264663499 0.487970812409935 0.372975963161123 0.448943341736933 0.304866080469115 0.336029187590065 0.396960510907559 0.401972529326998 0.343994849248812 0.418020603004752 0.354962227824622 0.882259038526445 1.63552068676683 1.38038562186149 1.109…
0.365224596504156 0.361520118220151 0.364094566949118 0.366141850423678 0.404153671292317 0.417082746080479 0.418224596504156 0.488260059110075 0.508130029555038 0.509153671292317 0.387236417372796 0.500130029555038 0.359626506037909 NaN 0.409248238241436 0.418307342584635 0.344106387817758 0.413472834745592 0.370248238241436 0.880790829735151 1.61327244829015 1.37728245965042 1.10191827460805 0.…
0.384349797354868 0.405087449338717 0.372546558366981 0.378240485681472 0.417240485681471 0.42428421035083 0.437524696032301 0.510393522024226 0.519459109028264 0.522393522024226 0.40728421035083 0.512114979068641 0.413552225762225 0.487355464750112 0.43028421035083 0.444131174008075 0.353415384358905 0.453634007705698 0.391480971362943 0.885031910936169 1.63769791904197 1.37919060726855 1.102685…
0.400005056820941 0.409015892865815 0.397005418022437 0.389005418022437 0.428006140425429 0.437002889611966 0.461005779223933 0.528005056820941 0.540003612014958 0.540006501626925 0.420005779223933 0.562005418022437 0.483022755694235 0.54803178573163 0.443005779223933 NaN 0.372008668835899 0.482014086858336 0.41300686282842 0.884670520130154 1.63671003250813 1.38055891639551 1.10607003612015 0.88…
0.414266393161828 0.453072652680499 0.412302719502077 0.404278501941911 0.445121087800831 0.445048435120332 0.477230066821579 0.542302719502078 0.550217958041496 0.558205849261413 0.436230066821579 0.577230066821579 0.546799179485485 0.636992919966814 0.459230066821579 NaN NaN 0.521496459983407 0.43235115462241 0.886117628531452 1.63674986965046 1.37751955667452 1.10612326010888 0.882193330909211…
0.43644957219738 0.459385347597754 0.43740675579763 0.427235490198628 0.455342531198004 0.449321122998129 0.496428163997505 0.567235490198628 0.568321122998129 0.575321122998129 0.455535204996881 0.596513796797006 0.613669839590269 0.719691247790144 0.478513796797006 NaN NaN 0.562021408199875 0.46140675579763 0.886680485204347 1.63258892477641 1.37423177450993 1.10230272121204 0.877556084670081 0…
0.456995808567781 0.476996407343812 0.455996207751802 0.437997804487885 0.470996806527833 0.463997006119843 0.515996008159791 0.577997804487885 0.582997006119843 0.589997006119843 0.479995010199739 NaN 0.689984431823185 0.796984232231175 0.501995209791749 NaN NaN 0.562999800407989 0.479996207751801 0.883960554865789 1.62934066264547 1.37476989022439 1.10197006786128 0.876920129734807 0.8180999002…
0.467387991322231 0.493552593701359 0.485211631630308 0.464258660881487 0.481211631630308 0.472211631630308 0.546152845066333 0.607152845066333 0.607188117004718 0.605188117004718 0.486399748635026 0.685047029251179 0.728728953393282 0.850952342336385 0.514329204758256 0.499211631630308 0.365117573127949 0.419046400838744 0.500293932819872 0.875801385741038 1.60714952788225 1.36735128702028 1.094…
0.500317343288478 0.540416513066127 0.503555350754836 0.486396679110597 0.499595018665896 0.490535516799307 0.559357011199538 0.620416513066127 0.623476014932717 0.621337177244008 0.520376845155068 0.689218173510829 0.790694188443546 0.931753690310135 0.542376845155068 0.517535516799307 0.375277675377418 0.507238007466359 0.525436347021657 0.879269091324459 1.6229752767148 1.36824029979386 1.0856…
0.51597083754021 0.560961724271526 0.530948965695367 0.505963546925262 0.528945320387894 0.516950788349104 0.576967192232736 0.640961724271526 0.646956256310315 0.637969014886473 0.538965369578999 0.699979950808894 0.824936207119209 0.968930739157999 0.560965369578999 0.543950788349104 0.388974482847684 0.518978128155157 0.546959901617789 0.878731002459555 1.61780962361173 1.36529548618775 1.0822…
0.538286012672491 0.580317791858324 0.559222454300827 0.528307198796379 0.546254233486659 0.534275419610547 0.603317791858324 0.671201268176938 0.666233047362771 0.658254233486659 0.561233047362771 0.708508466973318 0.840349571044156 0.982286012672491 0.583317791858323 NaN 0.391095337557497 0.472105930619441 0.575296605734435 0.876956674376649 1.61811485192142 1.36252921671152 1.08525214024709 0.…
0.565612269441072 0.610571451478334 0.580632678422441 0.557632678422441 0.570551042496965 0.56044899759012 0.633510224534227 0.690714314347918 0.688551042496965 0.682428588608751 0.583612269441072 0.755918364074524 0.873387770646012 1.00942858860875 0.613530633515596 NaN 0.40044899759012 0.482163271850953 NaN 0.872834894948562 1.61653080954445 1.35861040377005 1.08240366359488 0.856011826786552 0…
0.594945352466326 0.637948995635237 0.61094353088187 0.58794353088187 0.596950817219693 0.581959925141972 0.657954460388605 0.724936244544047 0.714950817219693 0.702961746726428 0.612945352466326 0.752007286337823 0.89196538989534 1.02996174672643 0.638952638804149 NaN 0.421959925141972 0.489985427324354 0.628952638804149 0.869236703430797 1.60842510093514 1.35335978190853 1.07060198652438 0.8441…
0.620391807324718 NaN 0.639296502840327 0.612338860388946 0.625370628550409 0.625307092227482 0.695201198355936 0.746338860388946 0.732201198355936 0.7212329665174 0.6324659330348 0.761688310165046 0.900518879970573 1.03426473467886 0.670296502840327 NaN 0.430497701196264 NaN 0.6563494497761 0.858547896064291 NaN 1.34784397799104 1.06157798801644 0.835128941061285 0.81131927683553 1.3301777163109…
0.657690447336635 0.697423177399873 0.667757264820826 0.644957717273397 0.660913172283937 0.654935444778667 0.714824082305016 0.778801809810286 0.751824082305016 0.743556812368254 0.676534539873524 0.826200452452571 0.949111362473651 1.05962362985244 0.698846354799746 NaN 0.477668174841905 NaN 0.689579084862984 0.860166100562753 1.60674643640084 1.34904376020014 1.06137864102769 0.835023986426423…
0.688014312296433 0.716009425170822 0.701006632527615 0.687011170572826 0.701012217814028 0.696013963216032 0.751011868733627 0.814009076090421 0.788009774251223 0.768011519653226 0.700016057698437 0.835011868733627 0.954004887125611 1.08699650919599 0.73601291597483 NaN 0.507008028849218 0.636008028849218 0.715010821492425 0.857799804514976 1.60659082382975 1.34437874331056 1.06088230043984 0.83…
0.729315547219325 0.743254865061762 0.720509730123524 0.719436911534449 0.736485457260499 0.736497593692012 0.785376229376887 0.840400502239912 0.816303410787812 0.801327683650837 0.74624272863025 0.869667503733187 0.968060682157562 1.077 0.773436911534449 NaN 0.530485457260499 0.657931994026902 0.746364092945375 0.857234659970135 1.60896699100412 1.34082963800489 1.06765872151002 0.8416861728594…
0.755982861116178 0.764581693313656 0.762441284582774 0.755702043654413 0.776862510775421 0.777842452385295 0.816481401363026 0.873722102044538 0.842363970528573 0.829143328237186 0.76712326984706 0.924862510775421 0.973180525511135 1.07702005839013 0.809742160434665 NaN 0.570922685945799 0.571521518143278 0.776541576533404 0.856990955874 1.61044106509117 1.34497610888377 1.08316943500644 0.85699…
0.803988190688925 0.792993010815895 0.783994697860334 0.789991564777804 0.818989636727016 0.818989877733365 0.839994215847637 0.908991323771455 0.908983611568305 0.884986262638138 0.821986503644486 0.966989636727016 0.981997830942864 1.07799975899365 0.845991082765107 NaN 0.615988913707971 0.59699373383494 0.802993492828592 0.866317705619563 1.61488890583118 1.35015872507642 1.0904682045027 0.864…
0.826480155629262 0.810480155629262 0.807416134878694 0.826298763502652 0.859426805003788 0.857458815379073 0.889117371376042 0.939213402501894 0.897618867255493 0.895480155629262 0.837554846504925 0.942426805003788 0.991042680500379 1.08127742325246 0.881277423252462 NaN 0.622256083002273 0.603845931641385 0.831298763502652 0.86222994517517 1.60075939973078 1.3495916354467 1.08840485741209 0.862…
0.871341144021229 0.855100336476832 0.846381278611962 0.854722422633191 0.899742489928557 0.900862893700755 0.900662220747091 0.959481615088794 0.955080269181465 0.940682288042458 0.889441480498061 0.982200672953664 0.995240807544397 1.10708026918147 0.90750168238416 NaN 0.646220740249031 0.772230713239436 0.859341144021229 0.877016253296101 1.63494337657938 1.36728494831533 1.09724133862845 0.87…
0.887974202126879 0.859992412390259 0.864971167082982 0.889945369209861 0.935943851687913 0.942934746556223 0.932949921775706 0.982963579473241 0.958993929912207 0.973948404253758 0.910966614517137 0.991984824780517 1.00698178973662 1.11099392991221 0.931962061951293 NaN 0.656983307258569 0.637209418028865 0.875974202126879 0.874883308197847 1.63169503817287 1.36362567553209 1.09925687390479 0.87…
0.916398935322444 0.900167972767345 0.890262457448976 0.91532544723673 0.977398935322444 0.989472423408157 0.955241460853058 0.997157474469386 1.01854591149387 1.0144619251102 0.938419931918362 0.998167972767345 1.01603149489388 1.12303149489388 0.955398935322444 NaN 0.671871358730601 0.662351618742826 0.903230962555099 0.877702729557469 1.64594146976171 1.37296362117041 1.11835727489686 0.885271…
0.954279729898539 0.916539479090039 0.915499517675962 0.946559459797077 1.01579922828154 1.03485917040265 0.978419594847808 1.01293909323081 1.06990009646481 1.05857944050412 0.978239768484462 1.01427972989854 1.01907992282815 1.12605994212112 0.993279729898539 NaN 0.754859170402655 0.884799228281539 0.925419594847808 0.877926032798034 1.64612235909892 1.37521337742723 1.10718421934987 0.88592634…
0.967976537368804 0.942954750639837 0.939958102444293 0.973953074737608 1.05493296391087 1.07692793620418 0.998964806053206 1.05892123259527 1.06500837951114 1.08695139883538 0.989979889173261 1.0279765373688 1.02299329639109 1.12899497229332 1.0069765373688 NaN 0.796927936204184 0.923932963910869 0.945964806053206 0.876262849033788 1.64819644708728 1.37635803919439 1.12648693444904 0.90925004649…
0.993336352650669 0.952472995915004 0.964210220406668 1.01016817632533 1.10123124244734 1.123378396732 1.02607357714233 1.06504204408133 1.119252264488 1.120283797549 1.01238890775234 1.03611562122367 1.023 1.13298948897967 1.03139941877267 NaN NaN NaN 0.971210220406668 0.870882424325518 1.63758823784349 1.37548003245679 1.12151930008078 0.89985860450599 0.836060844277047 1.33619903173764 1.10184…
1.02512215113936 0.997264660801957 0.976132795339632 1.0202209942967 1.10620063577347 1.13617686285279 1.03354968012714 1.05891465460561 1.10997616314857 1.12007215274323 1.04920358523227 1.04724430227873 1.023 1.13208143409291 1.06912215113936 NaN NaN NaN 0.991285019325184 0.884210398174181 1.65625936492068 1.37141100333175 1.11475840838274 0.89130616458525 0.835010524065996 1.35112541483413 1.0…
1.01550230126312 0.99300534566408 1.00000246064699 1.04800976289601 1.14651231913102 1.16901153614722 1.06000592941805 1.08750324167021 1.13501062557174 1.14000804342628 1.04850230126312 1.03000407255375 1.0205011775223 1.14600087269009 1.05050230126312 1.05050948593483 NaN NaN 0.989005331728564 0.89030635203168 1.64188092691981 1.37752528589317 1.12288326646655 0.908037683667492 0.85258889394133…
1.02302643631653 1.00854026091577 1.00765703507922 1.07779071920398 1.18198031148936 1.2038541067779 1.07624450521499 1.09707064933628 1.16535353634153 1.1643009771666 1.05598139588219 1.05440966215309 1.02401465201384 1.14897782924557 1.05801356762101 1.07908039334243 NaN 1.13942466695235 1.00497031050498 0.894855837006803 1.6448079588303 1.37841007757951 1.11753793342765 0.900418244539202 0.849…
1.0470695609963 1.02471395618066 1.03504748672968 1.09616943165762 1.21193846355133 1.23114655036506 1.09551943753156 1.14228136199626 1.17472574543275 1.17597297348507 1.07408162067362 1.0619896094209 1.02685544420473 1.15269021281582 1.08210369494024 1.11957817691262 0.964679661904173 1.10091622867381 1.02019855830691 0.906764248576695 1.64466630290141 1.3812734710352 1.14242664639693 0.9222154…
1.06050239472894 1.0614981117513 1.05550244311726 1.11050334996777 1.22800625510736 1.26150309906099 1.08100363170059 1.14999856947509 1.18400209076717 1.19150142622637 1.09100150114218 1.0670022889871 1.04399647870792 1.16147568856926 1.09700245638101 1.17099948099228 1.03603161425503 1.19501104456525 1.04650349083418 0.908210621769919 1.64656989849758 1.38191016674555 1.14337461849641 0.9296781…
1.08239812637853 1.06654725500302 1.07293527269511 1.13286589856563 1.25932848056997 1.28487655061024 1.10137627893115 1.15907921113684 1.23392606960562 1.20944655865758 1.10991433084468 1.0799093217813 1.04395775406035 1.11837938231804 1.11838210303178 1.20090259208374 1.13862992350979 1.24591517416211 1.06786052726348 0.897695550820527 1.64424259694322 1.38068788652848 1.13842608801186 0.925254…
1.09808559911676 1.0799559142391 1.08966615587636 1.17012987470272 1.29902164578379 1.32819481205408 1.13051365137147 1.18388888593056 1.23463368720068 1.18794244180377 1.12313971357622 1.08706629013095 1.04054931794311 1.1164797069958 1.13455313044108 1.23017710168865 1.19940130744285 1.3309265198838 1.08916381907838 0.890295481884441 1.62694227933652 1.37909776897648 1.11562611432219 0.92068316…
1.11400333501816 1.1190034614266 1.1095017854502 1.16200293549198 1.28650133852086 1.32100088482457 1.14200212177216 1.22649474185646 1.26698660802442 1.2119966029112 1.14100226284807 1.0995004074267 1.04550038372512 1.11700061847379 1.14850368714116 1.26000411036892 1.26250547372495 1.37400681224581 1.10900276394753 0.899278372220276 1.64019036261184 1.3813795025925 1.14104788475576 0.9291210246…
1.12939036308862 1.14332851091252 1.12893724572515 1.17541735177869 1.29998515250684 1.33097817980963 1.16050492440689 1.23558059993099 1.19287923912916 1.20513379725879 1.15640947698273 1.10948166615823 1.05246177221178 1.12346177221178 1.16684786889945 1.28585291535274 1.3152267487971 1.42916940711477 1.12990160218678 0.899182965290424 1.64591142106443 1.38108187393856 1.1445601632697 0.9329385…
1.149799557673 1.16262777961983 1.15731921164468 1.1982593594613 1.32829926091688 1.35817955655013 1.19202238499963 1.24920360425568 1.21184086898745 1.2605940533065 1.17677960694521 1.11812380134451 1.05499008398733 1.12399602172469 1.18430555476158 1.30810598813244 1.35930181389117 1.47477990370133 1.15064588958802 0.896989555569671 1.6401799932283 1.38007481281077 1.14155032994314 0.9236904163…
1.17551008253811 1.18102180332715 1.16253556906172 1.218 1.31301251430416 1.33703253719081 1.20801636138221 1.27851831354094 NaN 1.27502049465732 1.19951470927591 1.13351054045341 1.05750707235922 1.12362013731991 1.21250714345401 1.3250505289873 1.40400865938946 1.53498031271318 1.17402125262505 0.894577719986692 1.6384075407615 1.37670381872306 1.12110757938441 0.91507426630674 0.85769694436783…
1.19341277583912 1.20581341048672 1.19326452500529 1.218 1.3179028246434 1.34974734407284 1.23045774864906 1.30390305830346 NaN 1.29390833170445 1.21785198282623 1.14642723531258 1.06444169478604 1.17058293677961 1.22899021832128 1.35916983744762 1.43736697376288 1.55708520368207 1.1968994434351 0.892306194872048 1.63691763331883 1.37173380135688 1.13970053929421 0.920649220093477 0.8643184245671…
1.22067987065466 1.22044326653281 1.2107532176361 1.2209775136172 1.33586508170321 1.35496252269534 1.26457600935482 1.33222457208099 1.28877513617201 1.32255754204176 1.24022617970889 1.16058618759687 1.06698126134767 1.17498500907813 1.26157547688014 1.37721975940117 1.47066835612399 1.60208510223978 1.21815257159204 0.882216130005128 1.62406308381768 1.3680122782747 1.14002037477305 0.89764456…
1.24353485817519 1.25753836569877 1.24301916659469 1.26302012587458 1.34002012587458 1.35801257867161 1.27756173602046 1.36202830276148 1.32653055391862 1.34152400000563 1.26304207428149 1.17152234452233 1.06850946726345 1.17701257867161 1.27953469262686 1.39904346368689 1.49806729664347 1.62857140134161 1.24252952811926 0.882412701134535 1.63193750331676 1.36142510052432 1.10482877973706 0.89304…
1.27931524825875 1.2807600744073 1.25806053300291 1.27082993362663 1.34782993362663 1.36289370851665 1.31517552982009 1.38149253902686 1.34954601050152 1.36450081433245 1.30076429349334 1.18941748352256 1.07395764627315 1.18191934876584 1.31484729857025 1.42782433789678 1.53266944549077 1.66561832785886 1.26890060717841 0.880358346049338 1.62756016991675 1.36025440537032 1.09271381546168 0.880914…
1.29618055993782 1.29498377527928 1.28413443877473 1.29859126076307 1.36998626426803 1.37954023332232 1.33673551055522 1.41517369207184 1.41134541179001 1.42473400005376 1.31418153996303 1.20480027526584 1.07911579215138 1.18453827019609 1.33763542187575 1.44771784703289 1.55354710272621 1.67858929609894 1.29423256894169 0.875283442136506 1.62103272785347 1.35327945272485 1.10670071841525 0.86240…
1.32350050227483 1.36898724660477 1.31100117094055 1.31550173315714 1.37449997226818 1.38100118704552 1.37699899364282 1.46399229983684 1.42699614991842 1.45799181857664 1.34150028937655 1.23200018068834 1.0914996506817 1.15449674210588 1.36500114320874 1.47700108998417 1.5710016405739 1.698501881204 1.34599109668635 0.864925887334278 1.63018002887561 1.34793020606946 1.10417961872782 0.863305097…
1.349441747166 1.35964748717958 1.33595659331456 1.33992246270944 1.38454026287011 1.38993633983018 1.40006576095788 1.50530418699646 1.48320978413549 1.48039858985743 1.36544868572638 1.2498657411 1.11009440286097 1.17807342444742 1.39292867634064 1.50240156566211 1.5924346458732 1.71993989047659 1.34841471785368 0.865105246487973 1.61339377641774 1.34666247709704 1.09771904177079 0.862853996267…
1.38211357608879 1.37497058689367 1.36376712064314 1.36364774955552 1.39908141815509 1.39510006388395 1.43168724592926 1.53471887242495 1.50397846524507 1.51881871581731 1.39565861586115 1.27388715320557 1.11282170377154 1.21049848479639 1.42510315076636 1.52970765559093 1.61945937005965 1.74744938572041 1.38162822186025 0.861838523323397 1.61114234643031 1.34503499869877 1.0866794997701 0.861321…
1.4124793837117 1.42245388467563 1.39897164750761 1.39447714424776 1.41148914218184 1.4059911542559 1.46947679138771 1.5699335499036 1.55190955403546 1.53046626604566 1.42797495574367 1.30645946295154 1.14246291704172 1.22399614208992 1.45348252570971 1.56597533917963 1.64298858231585 1.77249006509984 1.41097919708971 0.863377347760055 1.61736044757698 1.34887705124877 1.077954872077 0.8503224897…
1.44483089654644 1.43653984004061 1.42930893100661 1.41250876838557 1.42896660881339 1.41402491595478 1.49152896241792 1.60526349732615 1.58929511700529 1.55846462701145 1.44042047160102 1.32836108244774 1.15054182184254 1.2315582766018 1.49128983302245 1.59422461186224 1.65539118548977 1.78585066998988 1.44135669825496 0.867136195685233 1.62243682030778 1.35236230639112 1.0781788462052 0.8512579…
1.46676193969297 1.47158366562222 1.46569411349849 1.44213776260225 1.44963663564414 1.42916102027904 1.53459874718641 1.60969974074051 1.6186166377843 1.59582872061804 1.48472802659573 1.36796332773758 1.18420431813569 1.30858058427969 1.5122022896111 1.60862110329671 1.65901530695581 1.78705987547349 1.4651971872925 0.870902692036799 1.63196813888658 1.36097912269701 1.08484999117004 0.85308334…
1.50348332189434 1.50048930032244 1.49798328297019 1.46798913373421 1.46249676322475 1.44999472059962 1.56348798475758 1.64398548129193 1.63796216697575 1.63747728508001 1.52048291944005 1.41697256383054 1.21198605265558 NaN 1.54848533416578 1.62499211750246 1.66099904796528 1.79149311703181 1.49648701326078 0.877283204173615 1.63632828232723 1.3678307011972 1.08259236119788 0.849977864956727 0.8…
1.53088172232417 1.52438329442446 1.52130194694987 1.49684489881703 1.5065364285925 1.49416533754103 1.58248443903826 1.66243698425841 1.65431561572905 1.6647880647825 1.54735872763735 1.45928937014757 1.25060237514649 NaN 1.57593541215812 1.63946458855201 1.66547695196613 1.77882978611697 1.52088166897713 0.884229730225642 1.64744352598433 1.37416817150495 1.08876239124119 0.85911776301656 0.827…
1.55713757876907 1.54729326956075 1.54214511144744 1.52762908652629 1.53923480756148 1.51784148816109 1.61653538418196 1.68165103680654 1.6961300460907 1.69712220160278 1.57218419005013 1.51809599092869 1.29452071241652 NaN 1.60458151568082 1.65760346596107 1.67054805062768 1.78007287960115 1.54766737353723 0.884916078894969 1.64799460788603 1.37784356015668 1.0910900350333 0.867273110091005 0.82…
1.58300606808634 1.57600686917706 1.56550540738773 1.55400606808634 1.56500950267487 1.56000926524106 1.63750654399818 1.68501587734683 1.73550831550585 1.73300799753512 1.60000668439029 1.58601084057686 1.3670117480059 1.50301556762849 1.63000576870887 1.6755026417502 1.67800319715472 1.78649259087895 1.57500603298831 0.889775402892431 1.65492984172371 1.38171560552901 1.11033019965426 0.8868604…
1.60439948349404 1.59982689819807 1.58441226969506 1.57540587659455 1.59829055674128 1.59289933706761 1.66093789090592 1.7387186750908 1.76647644474423 1.76194428400643 1.62334612630842 1.62311981374729 1.40766245068698 1.55389017053909 1.65044000566982 1.68444861115185 1.6894103501664 1.75795726544269 1.59643361256931 0.891343057302369 1.65454829708277 1.38387742763416 1.11104383142414 0.8885978…
1.62964936717221 1.62674105325001 1.60660706240769 1.60014676617944 1.62611888168852 1.63463024171587 1.68713471727187 1.75263800714485 1.78117086399457 1.79364772223572 1.64468149759239 1.66829753993738 1.43478523257776 1.49945514924007 1.67807753298028 1.70133981587659 1.69353568746923 1.75887381213598 1.62362006737153 0.891106541622483 1.65615055490491 1.38390874418934 1.11451106484349 0.89256…
1.65150736773215 1.65251021797285 1.6230205397665 1.62450553963007 1.6649913990742 1.66651279842127 1.70901295927261 1.7660490353467 1.81200553963007 1.81851344353337 1.66650860433924 1.68853328115721 1.461956132377 1.60576429913335 1.69601494822604 1.72599403484645 1.68700989285672 1.78199505357164 1.64251113117053 0.893814827633052 1.65918040815433 1.38482866227418 1.11907824887624 0.8976026074…
1.67391928497526 1.6743402021802 1.64584546941578 1.64343360297508 1.67906090700518 1.69285073665136 1.72889064897562 1.7981511007687 1.8254757408597 1.83990340900714 1.68691475959314 1.7609319707454 NaN 1.55474193295597 1.72089517435774 1.74338998138355 1.6909216590584 1.7800391704708 1.66391023421102 0.896765936794862 1.6582215959339 1.38417746302887 1.11997794857961 0.898109809345303 0.8507517…
1.69759800698439 1.6931981912293 1.66758933892435 1.66561555512909 1.70305046717359 1.71507934170232 1.75014442965782 1.82027439354418 1.85891896210061 1.86903424819088 1.71162422318913 1.77168286124746 NaN 1.64826756050009 1.7445917852237 1.72190938892785 1.69695469446392 1.78297734723196 1.68813177411181 0.897554312244161 1.65602663941713 1.38632865761992 1.12209347741702 0.899960098175008 0.84…
1.71551925660873 1.71850899854377 1.68001607184578 1.6835057397653 1.71700659157246 1.73300566574978 1.7720161458613 1.84598396453331 1.87300611026202 1.88900592501366 1.73101270183448 1.80112339200338 1.66517123788224 1.7211939017196 1.76252773704386 1.74404532767471 1.70101259102075 1.78095719052944 1.71199759260957 0.898747889111725 1.66033905552856 1.38853423006591 1.12407179791914 0.90154131…
1.71542524485076 1.71348272036568 1.69750187887066 1.6886168299005 1.72167430541543 1.73467430541543 1.76644440335573 1.84675093943533 1.86080841495025 1.88471262242538 1.74148272036568 1.84906123325624 1.73169722166172 1.79652479511694 1.76931029382091 1.76165514691045 1.70590420747513 1.76432569458457 1.70271262242538 0.907815631121269 1.64219805027007 1.38063720137908 1.11024743054154 0.888646…
1.75815069168355 1.76067524374238 1.72569591388136 1.73943419278365 1.74866051250708 1.76010055907398 1.82506692082871 1.88804236876989 1.90990787759581 1.91349567729791 1.75982322517647 1.87079376270588 1.83629911764886 1.86236164647057 1.81013090310907 1.77982322517647 1.71095089588235 1.85809910561533 1.75461155531685 0.901680633290147 1.65783086388486 1.39096712142273 1.12411214370317 0.90159…
1.78198520479529 1.79048458836658 1.75397794137834 1.74748488329976 1.76848335550917 1.77648799910411 1.84148668564388 1.90698468225058 1.91549623410611 1.92399857937459 1.78000708893011 1.90001386964588 1.88796124284704 1.91904407465245 1.82998525173729 1.792010479288 1.74001756821811 1.82108011283249 1.78098361678152 0.901335872928993 1.65845143612088 1.38892586901563 1.118927350139 0.895037723…
1.80335494698304 1.81290789265079 1.77097683253013 1.76053033075421 1.78142995500801 1.78598855440415 1.86583936718869 1.92147738508646 1.93339272727369 1.93841975266389 1.80251162897714 1.94404449147702 1.96137484435717 2.05896360624918 1.85090279147873 1.82527806022708 1.79578968920422 1.84914670071199 1.80289755216759 0.901727224318933 1.65844110133159 1.3879310121677 1.113278099905 0.88912635…
1.80082290034559 1.81370483390932 1.78576386712745 1.79749821764584 1.78284257808497 1.78387209469404 1.85676386712745 1.90900983886969 1.92690161130311 1.93488193356373 1.82082290034559 1.95589177243342 1.98742934555802 2.11645886216708 1.84482290034559 1.82798032226062 1.77026564948161 NaN 1.79979338373652 0.910927871095751 1.64686822900346 1.37695564380281 1.10805739769425 0.890544893777187 0.…
1.82600617961373 NaN 1.82100205987124 1.80100617961373 1.80700411974249 1.80400514967811 1.88500446305436 1.97100102993562 1.93800274649499 1.94400514967811 1.84900617961373 1.98300446305436 2.04001544903433 2.16901682228182 1.87300617961373 1.86600102993562 NaN 1.93700411974249 NaN 0.895354373793273 NaN 1.36245187448283 1.08856004463054 0.867260113292918 0.829168640484979 1.35527250274356 1.1375…
1.84361191673714 1.86092199093649 1.82687063891238 1.81861191673714 1.81874127782476 1.81867659728095 1.89771971764349 1.97393531945619 1.94582751854984 1.95867659728095 1.86661191673714 1.99571971764349 2.08402979184284 2.21694355111776 1.89061191673714 1.86893531945619 NaN 1.94874127782476 1.85054723619333 0.907815323290619 1.64027713403196 1.36779228141027 1.08868719717643 0.867582885140181 0.…
1.86974253698775 1.87388117091742 1.87749497639905 1.84276234183485 1.84672273214065 1.84276234183485 1.91681185395259 1.99677224425839 1.95095048788226 1.97385146364678 1.89571282971711 2.04352468366969 2.13351478124614 2.26651478124614 1.91377224425839 1.89672273214065 NaN 1.97870292729356 1.87179204910549 0.907486040478364 1.63664673943915 1.36333574919679 1.08708604192615 0.865342478501454 0.…
1.89101266383618 1.9080087672712 1.8880175345424 1.8590175345424 1.87100974141245 1.85901071555369 1.93501412504805 2.00901558625991 1.96601412504805 1.99500633191809 1.91301266383618 2.0910043836356 2.18201120262431 2.31401022848307 1.93001656040116 1.90301022848307 NaN 1.98497662061013 1.90000925434182 0.903718329347765 1.63163901611734 1.36450573813205 1.08726618136632 0.865526614859175 0.8057…
1.91644205375655 1.92561372952377 1.92322745904753 1.89422745904753 1.89057081058196 1.88052789164016 1.96337767534384 2.04031329693114 1.99437767534384 2.00772102687828 1.93844205375655 2.09980686476188 2.20450643216926 2.33454935111106 1.96327037798933 1.92354935111106 NaN 1.93803005460329 1.91859227005286 0.900363605985194 1.62966334813122 1.35594777037039 1.07959824225187 0.858729143322768 0.…
1.94571582443838 1.96659823455081 1.94380401685405 1.92371582443838 1.93159823455081 1.93546104634865 1.99865702949459 2.06179421769676 2.01084321348324 2.03077461938216 1.97068642696649 2.11089220926973 2.22183341432595 2.35183341432595 1.98974522191027 1.95370602528108 NaN 1.95779421769676 1.95167662780919 0.898893816811789 1.62911499757022 1.3567502008427 1.08690601636241 0.84968799643253 0.80…
1.97001119158885 NaN 1.99300479639522 1.95200831375172 1.9480156682244 1.9530121508679 2.02900639519363 2.10800191855809 2.0610035173565 2.05700831375172 1.99401055206949 2.15000287783713 2.24200255807745 2.37200319759682 2.01801087182917 1.96901311014694 1.80501055206949 1.96100991255013 NaN 0.877012254305755 NaN 1.33926057556743 1.06370134938586 0.834713389452624 0.79351620445258 1.343141247062…
2.00423623395561 2.01706165885975 2.00767267169526 1.97743263093845 1.99593072753786 1.99017076829466 2.04856356226035 2.1138690686781 2.07175995924319 2.08243263093845 2.02627987772958 2.15880360301716 2.24982542490414 2.38178178113017 2.05125805584259 2.00910530263372 1.83727987772958 1.99132352150354 2.00465084980828 0.883906155696773 1.62150666770455 1.34102072060343 1.06782791163693 0.845078…
2.04767910480205 2.03288805981467 2.03082835838249 2.01571641819716 2.02975373159227 2.02077611962934 2.08076119427129 2.16759701533281 2.11567164212303 2.11674626891325 2.06967910480205 2.19572388087618 2.27481343302445 2.40582089570347 2.09170149283912 2.02389552249369 NaN 2.00589552249369 2.03477611962934 0.879315671605726 1.61292201485256 1.33790373131929 1.0577663432064 0.834947910368991 0.7…
2.08405054581852 2.06602695776988 2.07203369721235 2.0500673944247 2.07205054581852 2.07005391553976 2.10605391553976 2.19607244900655 2.14508592789149 2.14806065498223 2.10504717609729 2.22707918844902 2.2990673944247 2.43207244900655 2.12406402470346 NaN 1.89199326055753 2.03600168486062 2.06106570956408 0.872213437115659 1.61093369862129 1.33265984836254 1.05462695040228 0.832505366633302 0.78…
2.11340351824817 2.08168187639902 2.09160234549878 2.08920469099756 2.10140351824817 2.10136375279805 2.13736375279805 2.23814504282238 2.19498598102189 2.18328422189781 2.13244328369829 2.27306551192213 2.33820469099756 2.47414504282238 2.16124445644768 NaN 1.88807953090024 2.03698011727494 2.09922457372262 0.874209439240876 1.60727436139173 1.33257178944526 1.05285598773236 0.829814677493918 0.…
2.14574160991503 2.1196931617741 2.13366086301348 2.11975775929535 2.15258819080209 2.1506043401824 2.17668508708395 2.2588385061969 2.24063663894302 2.21871738584457 2.16474160991503 2.2829273277886 2.35090310371814 2.48690310371814 2.18878198336581 2.13162856425286 1.9167658339855 2.06774968460519 2.12479813274612 0.876789328793203 1.61084036588713 1.33301636638943 1.06325505425957 0.8419210042…
2.17911460353696 2.13210241167133 2.14809021980569 2.16106583607442 2.19311704191009 2.18911948028322 2.21405364420879 2.3140268221044 2.28897073952248 2.26404876746254 2.19810972679071 2.33300243837313 2.36201219186563 2.49901219186563 2.22711216516383 2.14814386401448 NaN 2.07412923377572 2.15806583607442 0.868986475391798 1.58080392346267 1.33140340838202 1.04763545394526 0.806901268306138 0.7…
2.22508473469017 2.17318210334015 2.18427947199013 2.1874742092901 2.24006526096017 2.23704578723018 2.23557157794008 2.32478578897004 2.27723368475996 2.28361052540007 2.24212368215016 2.33398052627 2.36690263135002 2.50390263135002 2.27210420842017 2.20585104993021 NaN 2.12596789231019 2.1844742092901 0.887628830706269 1.62249002962755 1.34079305219203 1.06185685196585 0.843511098286236 0.78663…
2.2438635568295 2.18987871718178 2.20782565594881 2.22670437313058 2.27573469383514 2.28365131189761 2.26874985418742 2.36469679295445 2.30875743436356 2.32369679295445 2.26880291542039 2.35384839647722 2.37295451894317 2.50995451894317 2.2859014577102 NaN NaN 2.23914344009631 2.20881807577267 0.892515510198568 1.62449105539216 1.34662686879777 1.07413835567048 0.855474192406108 0.795474734683444…
2.27706299286327 2.23104118764137 2.2380581472584 2.258072684073 2.31510660330707 2.32510660330707 2.28206057006083 2.3770363420365 2.34811144891193 2.36410418050463 2.30206057006083 2.36506057006083 2.3820072684073 2.47601695961703 2.32105330165353 2.2910508788511 NaN 2.21499757719757 2.23307026127057 0.898378285984322 1.64106060570061 1.35366221092426 1.09349407648214 0.875992750114849 0.818413…
2.3024224386236 2.24762236371543 2.26146686642178 2.28733358302723 2.35802258843994 2.36802258843994 2.30644465252269 2.39166679151362 2.39297816064175 2.40604480233903 2.32644465252269 2.38944465252269 2.38493335830272 2.48284450270635 2.34251129421997 2.31153350811906 NaN 2.21402221389909 2.26135579692632 0.901714028465104 1.64130444652523 1.35857804194857 1.09916093724627 0.885151411487523 0.8…
2.33076598972374 NaN 2.28183284980267 2.3117994197632 2.38577434723361 2.41064898458561 2.32584120731254 2.41381613478294 2.44854033695734 2.44765734209548 2.35377434723361 2.40090806739147 2.38896656996053 2.4889498549408 2.36779106225334 2.32588299486187 NaN NaN NaN 0.90067936041105 NaN 1.36170459317001 1.10711405924715 0.892995647174028 0.83233498203366 1.36648958212451 1.12098472784794 0.8504…
2.34905725469499 NaN 2.31107219070238 2.35604480802217 2.43108712670977 2.44808712670977 2.35702240401108 2.44202738268021 2.46297759598892 2.47505725469499 2.37506721203325 2.40702489334565 2.39500746800369 2.49300746800369 2.3900497866913 2.35907716937151 NaN NaN 2.31004480802217 0.88811710172846 NaN 1.36213206614769 1.08561052636671 0.871533371333069 0.818712101772441 1.35740532717597 1.117427…
2.37153652245796 NaN 2.33941561527308 2.37363727844536 2.46529470808821 2.48229470808821 2.36581863922268 2.45277833682772 2.45418136077732 2.49753652245796 2.40145591766804 2.4167984880252 2.39793954640756 2.49593954640756 2.4095969760504 2.38937531287812 NaN NaN 2.32763727844536 0.894831561273313 NaN 1.36294327450609 1.10152193850503 0.892487958326032 0.839168235436746 1.35949687643739 1.085018…
2.39181774382292 NaN 2.35387242067604 2.40273572854323 2.48482685663177 2.51470839011667 2.38383596944063 2.46885419505833 2.50057169798386 2.52376306696979 2.41884508224948 2.42591798472031 2.398 2.49302733842656 2.42882685663177 2.43855347236615 NaN 2.35564460045469 2.34583596944063 0.893741299882979 NaN 1.36390134283159 1.12159838171954 0.909973168559621 0.845822680432308 1.36486106421645 1.07…
2.41003069139966 2.37701734731285 2.3790280225823 2.42203069139966 2.51703469462571 2.54604003226043 2.40304003226043 2.50501334408681 2.51306405161669 2.54003069139966 2.43703202580834 2.4360066720434 2.401 2.48999065913923 2.44602401935626 2.46305471075592 NaN 2.39404136666911 2.37302401935626 0.898404577021776 1.64450743793533 1.37144449695726 1.12502337605396 0.908118372021409 0.8456872191509…
2.43251523327781 2.38972600141789 2.39955738690582 2.44451523327781 2.54245200283578 2.57536769557975 2.43236769557975 2.51478923185992 2.5599883129276 2.56251523327781 2.4604941564638 2.44089461592996 2.401 2.48314753769806 2.46362061734785 2.50313585062566 NaN 2.42434661876574 2.39062061734785 0.901757706527951 1.6426304674829 1.37473897113679 1.12749667566056 0.90692571371309 0.850975974436215…
2.44390930837389 2.4128103720545 2.41388457429404 2.46483510613435 2.56382686144107 2.59980212736122 2.44688457429404 2.53483510613435 2.56794228714702 2.57291755306717 2.47190930837389 2.44397526592015 2.41984335082763 2.49589281898733 2.47887632960076 2.52879388266794 2.41466196757542 2.49640638208366 2.41182686144107 0.903823428166502 1.64532724464654 1.37520670212269 1.1301781515628 0.9155282…
2.45600553217396 2.42001484951957 2.43700611450806 2.48000407633871 2.58900378517166 2.62500494983986 2.47800145583525 2.55500378517166 2.58599679716244 2.5830023293364 2.49400436750576 2.4550017470023 2.4149994176659 2.49499796183065 2.49200611450806 2.56700757034331 2.48202125519469 2.54504192805527 2.42900815267741 0.897482113872787 1.61724750046322 1.36823173826729 1.12761099870298 0.91952990…
2.47463238052159 2.47001323192638 2.45759368373439 2.49372912248959 2.60174847088319 2.64167107730879 2.482903258032 2.56774847088319 2.57521283232961 2.5908452128512 2.50870977409599 2.4608839096384 2.4130386967872 2.4881354387552 2.51259368373439 2.59249694176639 2.55358756726716 2.68621383132153 2.45645824497919 0.90459953066246 1.64250158538085 1.37408449009021 1.13097363500995 0.919196578453…
2.4908703996579 2.48290279974342 2.48081369950823 2.50689469972204 2.61687849967928 2.65886229963652 2.51771649925165 2.59180559948685 2.57797569993586 2.60984609959375 2.51991089976481 2.46992709980757 2.41795949989309 2.51775699935856 2.53085419961514 2.62970029920889 2.62145729856745 2.70387849967928 2.47981369950823 0.903589396024802 1.64012349006201 1.37174008805303 1.13588047189566 0.926867…
2.50906284056952 2.50706032694674 2.50004524521005 2.52202262260503 2.64301005449112 2.67602010898225 2.5290779223062 2.61305529970118 2.58611059940236 2.61904775883284 2.54104775883284 2.48101759535947 2.42100502724556 2.51694470029882 2.54806284056952 2.65207792230621 2.67811311302514 2.80911311302514 2.5020527860784 0.902563313763403 1.64256117296537 1.36951087554931 1.13505784250308 0.9181747…
2.53347642624242 2.53049736919272 2.51762302689454 2.53081151344727 2.64691622819879 2.68383245639757 2.5593507685406 2.63453925509333 2.62907851018666 2.63760208394424 2.55960208394424 2.48785339934788 2.42295811409939 2.49546074490667 2.57247642624242 2.6823507685406 2.72205756723636 2.85305756723636 2.52256019804363 0.899965708247806 1.63524686269777 1.3659660229096 1.13810465799505 0.91613377…
2.54986428958585 2.55578795247789 2.53683884388319 2.55578795247789 2.65493214479292 2.68994910859469 2.58181339818054 2.65086428958585 2.63 2.64791518099115 2.57685580768496 2.49791518099115 2.42696607239646 2.52375402487435 2.58985580768496 2.70778795247789 2.78447412214516 2.91249956784781 2.548779470577 0.898392977308353 1.6351990669909 1.36943963479483 1.12861176552453 0.912143757965521 0.85…
2.56600850384551 2.56300406705655 2.55700887357792 2.5630136800993 2.66500332759172 2.691 2.60901109197241 2.68099667240828 2.64201294063447 2.66500998277516 2.59300739464827 2.51000369732413 2.43100147892965 2.52000147892965 2.60900998277516 2.72501737742344 2.80902070501516 2.92602070501516 2.5670081341131 0.885524712826487 1.61280624351868 1.35963426914759 1.12799391664001 0.901648050248396 0.…
2.58850544964127 2.57376347591539 2.58048394745176 2.59920441898814 2.67380648029441 2.691 2.6383549343147 2.67219351970559 2.67624742336716 2.69141944088323 2.6125699562098 2.5197849781049 2.43491399124196 2.52391399124196 2.63541944088323 2.77098939709304 2.86379587738745 2.98079587738745 2.58852695183078 0.871537481309991 1.60286846224542 1.3444732839374 1.08544534524368 0.870034950764958 0.82…
2.6117752323899 2.64133546967448 2.60476545988511 2.60594136497128 2.674 2.68802931751436 2.66276545988511 2.73240387720799 2.69779477739947 2.70289250244734 2.63181432240905 2.54376545988511 2.435 2.52102931751436 2.64788272994256 2.77794136497128 2.90658955479894 3.03349182975107 2.62167750734203 0.876646544398815 1.63250535898067 1.35416110225155 1.09238230858694 0.875736869619076 0.8235778532…
2.63101062835992 2.65401259657472 2.62401220293176 2.6160078728592 2.67900157457184 2.68799960635704 2.69100708557328 2.74801259657472 2.7080157457184 2.7290118092888 2.6500118092888 2.55200747921624 2.4370039364296 2.49900511735848 2.67101062835992 2.80901102200288 2.91201062835992 3.03601220293176 2.64301141564584 0.874589535501307 1.62624733110073 1.35597902770189 1.09217732322787 0.8736662879…
2.6574493346267 2.68534735955757 2.65436775457139 2.63559209972348 2.6829184199447 2.68702039501383 2.70863288975113 2.77934735955757 2.74718419944696 2.75838814958522 2.67938814958522 2.57061249473731 2.44679604986174 2.51173486482026 2.6974493346267 2.83642893961287 2.9384493346267 3.0663677545714 2.67140854459905 0.873434066116315 1.61960827819374 1.35356037568415 1.08551868609402 0.8644323249…
2.67586527678049 2.70882785366396 2.67385779215718 2.65485779215718 2.68994760763686 2.68799251537669 2.74969313044444 2.81076797667751 2.78968564582114 2.78976797667751 2.69389521527371 2.58291018452033 2.4628802460271 2.51994012301355 2.71884282291057 2.86776797667751 2.94793263839024 3.06104490773984 2.69780539979404 0.868100042734689 1.61182763159946 1.35033395079458 1.07292393202249 0.849977…
2.70900405332769 2.74200140985311 2.70400511071753 2.67600458202261 2.70200264347458 2.69900123362147 2.77800493448589 2.84000652057064 2.8230031721695 2.81900581564408 2.72300370086442 2.60000440579097 2.47200070492656 2.54700017623164 2.75500475825425 2.88600652057064 2.96500422955933 3.08700387709606 2.72700334840114 0.860427724849542 1.60906535629632 1.34647788698265 1.07393669565677 0.850436…
2.73152254051683 2.74983392713629 2.73239798586905 2.70146026319294 2.71668861338054 2.70585468624425 2.80541874497701 2.87623191300534 2.84062633605665 2.85131494943719 2.74356405873276 2.6244810223009 2.47591696356814 2.54797924089204 2.78143950408497 2.92223191300534 2.98850178140887 3.10854329962479 2.74560557694869 0.847788000083814 1.58326700249485 1.33473890170449 1.05557923327432 0.831912…
2.77358344207145 2.80247434356635 2.76468262253063 2.73467270448471 2.74076196689797 2.72877188494389 2.84560327816328 2.89977188494389 2.8855536879337 2.8906131962092 2.79152393379594 2.65470245862246 2.48887106540307 2.55097024586225 2.81269254057655 2.95171237666838 3.04345450747452 3.17830573678575 2.79352393379594 0.860717792447914 1.61014527012807 1.34599475230643 1.06541754658567 0.8270943…
2.79601199880276 2.81100786128457 2.78901365381004 2.75701365381004 2.75201530881732 2.75001158505094 2.8710128263064 2.94701199880276 2.90501737757641 2.92601448131368 2.80701199880276 2.6840128263064 2.51600786128457 2.53600620627729 2.8390148950655 2.97000910254003 3.06499875874454 3.197 2.81401199880276 0.864647132699892 1.61256593281962 1.35232815052937 1.07263987587445 0.826642275635006 0.7…
2.8243779627769 2.82959245837107 2.82129216453923 2.78929216453923 2.78820636630156 2.77739941233631 2.90133506365806 2.9753779627769 2.94609911850447 2.96024926542039 2.8353779627769 2.71433506365806 2.53459245837107 2.55067825660874 2.87422781586097 2.99152810969282 3.06206434867825 3.197 2.8423779627769 0.857868645446762 1.60295084916907 1.3479558795306 1.07234643486783 0.832022027423204 0.793…
2.86071285733735 2.87761714311647 2.85275273826272 2.82075273826272 2.81280857155823 2.80776071444779 2.92481654774331 3.00278464300301 2.98271285733735 2.99671285733735 2.87766500022691 2.77055333363588 2.55781654774331 2.5698484524836 2.9087288097075 3.00787238103882 3.06596809525971 3.17616749988655 2.87176869063287 0.872332510793866 1.63130036563173 1.36446647866187 1.08326218220234 0.8346498…
2.88307721634632 2.89403088653853 2.8740720685899 2.85308236410274 2.84516215432728 2.83811325064127 2.95407464246811 3.03610295512843 3.01714928493622 3.03210038125022 2.90306434695527 2.8031441371798 2.58711582451948 2.58811067676306 2.93108493798095 3.01704375592958 3.06602059102569 3.17601801714748 2.88606692083348 0.875790747390984 1.63592571690854 1.36767520020029 1.08932612679644 0.8346591…
2.9123591072546 2.90574364290184 2.90140183343763 2.88431638107158 2.90665412523467 2.88106002397342 2.98238047034612 3.07514547633947 3.07376094069223 3.07016683943099 2.92746592271217 2.85780366687526 2.63103866088191 2.63008138706493 2.96329501798006 3.03363682744428 3.07382909526789 3.18285045835941 2.91144455962066 0.868489795924519 1.61534054760001 1.3620628377762 1.08406514706326 0.8381437…
2.94474293786931 2.95361440680396 2.92580720340198 NaN NaN NaN 3.00680720340198 3.08294376765891 3.08194376765891 3.09679113701881 2.96371080510297 2.90859834042079 2.69846177616386 NaN 2.99177507063564 3.04491163489257 3.07796786723366 3.183 2.94572687148614 0.885917571513212 1.64316105403985 1.37572833863698 NaN NaN NaN 1.35276706126746 1.11698163753962 0.877082707461737 0.824182712755826 0.890…
2.96705452763645 2.98003081996843 2.94104267380244 2.93506163993686 2.96404741533604 2.95806875223726 3.02606401070366 3.09503081996843 3.1141043137393 NaN 2.98206401070366 2.96613276294092 2.73116121214255 NaN 3.01405689840325 3.05702607843482 3.07902133690122 3.18601422460081 2.96105926917006 0.888203911765224 1.64677384064222 1.37598893779084 1.11389628253203 0.893706258824358 0.82784957789788…
2.98954942716318 2.99274532839658 2.95864737777988 2.96049065679316 2.9836081975332 2.98643188642314 3.05247106666982 3.10774532839658 3.15713803457304 NaN 3.00847106666982 3.02090295309296 2.79766787161288 NaN 3.03752983703984 3.06778450864326 3.08782368888994 3.19188245925996 2.9855102469165 0.889817676296489 1.64835826400019 1.37967614523501 1.11648808617315 0.896288282074382 0.831800855901706…
3.01183188930542 3.0287249097725 2.982816606515 2.97985481349104 3.00583188930542 3.01478604093417 3.07185481349104 3.12288537907188 3.16693122744313 NaN 3.03083188930542 3.04283953070063 2.85159500605396 NaN 3.05685481349104 3.07891594465271 3.088 3.19497707581438 3.00783188930542 0.89228127858174 1.6481419103488 1.38324310228887 1.11984455415396 0.900329281591263 0.8347379927818 1.3522878706370…
3.03604443877087 3.04001871106142 3.00404209988819 2.99905379430158 3.02808186089371 3.03704443877087 3.09204911653622 3.14509355530709 3.18206548871496 3.21404443877087 3.05304443877087 3.08403742212284 2.88812863854725 2.90515904402206 3.08005847206693 3.09303040547481 3.09000701664803 3.18400467776535 3.02704209988819 0.894042588295022 1.65077787927609 1.3841141891531 1.12323946461009 0.904005…
3.05162777288623 3.04322888909628 3.02922181959625 3.02777515331761 3.07083136498821 3.07366272997642 3.10021136920739 3.1616448427055 3.20945516456877 3.23263029024309 3.07766524733329 3.12370380355744 2.9419297875458 2.97167682823844 3.10058813488498 3.10384541451102 3.08643333794055 3.20293369853291 3.03920308237272 0.882861140749546 1.6107735121501 1.35802474512155 1.0904223790654 0.870673103…
3.07035398693383 3.07128832338579 3.05082888315871 3.05872463583762 3.07890410729516 3.076409446981 3.12381084083879 3.16993274179787 3.23083904673321 3.25086204005703 3.09486638807486 3.16070435595116 3.0213945091392 3.10398829375158 3.11588081247829 3.12830588983488 3.09046813626273 3.21093928745587 3.06430296209337 0.887698208139571 1.62389916196275 1.36306016404602 1.1062700369725 0.887596133…
3.08769211327925 3.08965836107414 3.07507119057779 3.07147226163572 3.09609789972341 3.09371295320861 3.13733622359657 3.19173848851097 3.25244437864685 3.26982345594539 3.11510142125316 3.19923525623038 3.11345823555639 3.17416903342812 3.13471177936536 3.13927913915102 3.0975227368955 3.21900395540349 3.07827708071367 0.891915023586358 1.62553838890045 1.36619040137149 1.10418032124475 0.878087…
3.10811626889944 3.11551978612829 3.09070602402644 3.08867461771274 3.10876212497119 3.10626587141878 3.15565666668734 3.23864058268783 3.26476287426071 3.28422697220991 3.13610729338674 3.23384773684645 3.18963572206957 3.26633680567025 3.15021276763209 3.14784366983651 3.12937313288252 3.24106463176879 3.1064666663801 0.898265585170603 1.631027405261 1.36839416587742 1.10183308293981 0.87460986…
3.12583996932739 3.12977900526163 3.13273328221231 3.11587807186849 3.12693903593424 3.13781710780273 3.17085521034383 3.20533530236166 3.29474852322875 3.29391617440958 3.15690093339314 3.27775614373697 3.25748942594929 3.34955039001504 3.17381710780273 3.17381710780273 3.10987807186849 3.24186283085205 3.11387045136027 0.906984657976093 1.5999646733124 1.34465613834319 1.09275738422482 0.854192…
3.14404387998896 3.17202098608168 3.13601765671941 3.12101675892645 3.14051529999732 3.14449807344701 3.19850374080399 3.23702253852312 3.29451887250407 3.30799622174125 3.17799625913372 3.30150955779312 3.31091474625172 3.42349012409058 3.18901494461316 3.19301357919634 3.12797104589681 3.25797426301939 3.15203624868654 0.896081974041831 1.65331816737207 1.36253279908883 1.10253501964052 0.87099…
3.16654643843271 3.18278307925043 3.16100057392834 3.14207909255186 3.17432725227915 3.15871677137981 3.22105023574775 3.25856923251779 3.31067624629637 3.31731482924695 3.19466765203398 3.32846095296753 3.36051552850391 3.47693357421439 3.21007836925376 3.21554806585344 NaN NaN 3.17062531870528 0.881709687801022 1.62160912740852 1.35628099762262 1.08997798411394 0.839432467716355 0.8058510953393…
3.1838667999209 3.23161607036024 3.17933851307169 3.16578665397827 3.19135026601985 3.17982377212557 3.24032775612286 3.27336691050074 3.31545987173876 3.3229539842067 3.21878760574565 3.36022104993804 3.41453796064819 3.53449105943541 3.23031407752396 3.23037470156758 NaN NaN 3.19580411753073 0.888910843494282 1.64882998481052 1.35856935309529 1.09323990602348 0.863713167306869 0.801273623173041…
3.20704492591909 3.2380741277665 3.21199036681992 3.18351164994889 3.20700883263185 3.20100138906513 3.25651652322153 3.28851500049863 3.32452305287483 3.33699986634223 3.23800548208212 3.3939914710737 3.46351326714278 3.58750671859528 3.25001052680092 3.24595522523449 3.142098837022 3.27158745299026 3.21804717221505 0.887511253942733 1.64803362051949 1.35772508437252 1.09139795109679 0.851546241…
3.22607265874104 3.26140506795347 3.22767716800552 3.21585750743729 3.22022481255279 3.22157879151581 3.28394044695119 3.32331449398276 3.34408796967021 3.34875710415535 3.25809264277849 3.40968334279584 3.51347463929935 3.63404689897682 3.26910799572321 3.25385247728099 3.18505277965832 3.32093446114671 3.23458033521339 0.893659676658772 1.62002367316647 1.35724615063223 1.08043357126851 0.84744…
3.25025935147294 3.28130493862252 3.26314500285862 3.23777917382263 3.24921188552081 3.24625374826433 3.30578103602567 3.33983633983004 3.35638004817708 3.36533371614628 3.28225935147294 3.42088641286641 3.53380233153828 3.65974553797148 3.29128027454494 3.26885425017817 NaN 3.30073646868284 3.2671745252636 0.88835332994167 1.61559068853852 1.34981430491685 1.07302375774018 0.826262126918687 0.78…
3.28249977709436 3.31402457798785 3.28602095620672 3.26500601189152 3.278001104755 3.27448937871489 3.33849975594174 3.35202230501998 3.37849865823761 3.38599940179182 3.30601055782725 3.45448802285075 3.58597232793047 3.71497553915469 3.32151148903273 3.29795605595463 NaN 3.35698787750473 3.30804537474679 0.874172587239266 1.63407821336935 1.34254315000516 1.06624179844077 0.846434173388052 0.78…
3.30114228062056 3.32674610378847 3.3102383113654 3.29050908298614 3.29713392166575 3.2887315740548 3.3630250977537 3.37358298604508 3.39813118784735 3.40415274900151 3.32856345556727 3.48197494402487 3.59630266454554 3.72726290044787 3.34847556841712 3.25671829310565 3.13935154860058 3.31869892012743 3.33153126853255 0.854387563939384 1.59692157224245 1.34193572298314 1.05085338767679 0.83079318…
3.33122770350897 3.37551009367227 3.34181918977782 3.32568948424599 3.3351686493181 3.32469127522797 3.38480630435045 3.41017487352223 3.42723115410175 3.42927955086636 3.37456167828728 3.52415799189183 3.61533694544644 3.74335987700423 3.37030315940559 3.28376321484621 3.13304586311558 3.32989914458217 3.35924583051111 0.862657524400878 1.59876011400707 1.32899117497487 1.05879987891404 0.836214…
3.36151767835918 3.39200313422419 3.3714985597603 3.35000509770904 3.3669937367983 3.35998985882868 3.41749746601884 3.48342345735108 3.43802351981365 3.45349749051887 3.38951434638584 3.54949781426597 3.63249535203601 3.73501282914825 3.40799167356443 3.32397287871266 3.133 3.35145388436283 3.38800012599795 0.863366580754543 1.59631046255642 1.32400012196469 1.05104689805274 0.83086176580627 0.7…
3.40709318218327 3.42288587306645 3.40238641042145 3.38677102673642 3.39543503550677 3.38843449815177 3.45083778533613 3.5089929288574 3.47476901165518 3.47801280877553 3.43313374805202 3.57548231720459 3.664859411658 3.7776551056964 3.43839594736426 3.40574854667933 NaN 3.47880657436871 3.4188862760827 0.857726933065668 1.59215224756048 1.3239115433638 1.04090569260393 0.808222189390028 0.757473…
3.42582921113305 3.46166365701966 3.43273729705606 3.4231828057857 3.43168768248962 3.42666261006895 3.4827282461484 3.54963980377497 3.49432886668252 3.50773746928133 3.453827303056 3.59828864747428 3.68286595863772 3.8092625553011 3.47319307586935 3.42777784711573 NaN 3.51265667281521 3.44824495656248 0.853930856843016 1.59431075068192 1.32412708354085 1.04057534957256 0.806160459784849 0.75169…
3.47927368374472 3.48421920693037 3.46002136855521 3.4575467672317 3.47428280095555 3.46690562257415 3.51680552411365 3.58303701607577 3.53626620251734 3.53706649789885 3.49823649233899 3.64365204139904 3.69620355940981 3.8154539197387 3.51339147129907 3.47352913306777 NaN 3.55271690331444 3.48142040779434 0.860001476615053 1.5979930484184 1.32355920364292 1.04223429592542 0.8062254937728 0.75156…
3.50742834745067 3.50370574918787 3.48890299691624 3.48689537637151 3.51858732867634 3.50569859459041 3.55079501892764 3.61435285913907 3.58546827843849 3.57716032808771 3.51712127801464 3.66016756457469 3.70482279192763 3.82235287459393 3.5453447571922 3.50341840178475 NaN 3.57555878756085 3.50545353420604 0.856833454803523 1.61562325358207 1.31983390998797 1.03823844452218 0.817734962909745 0.7…
3.54619109097609 3.55153059019107 3.51975095073739 3.52221516417721 3.55421824118732 3.55510040931206 3.57678900413198 3.64078981430769 3.62815265839444 3.61271670268226 3.56164132422244 3.67289922532832 3.71491722635558 3.82399217382676 3.57625505341755 3.55654227350533 3.16696955728433 3.42481555966181 3.53920426099385 0.872360660262264 1.61476557001421 1.33977846310533 1.05939424771901 0.83662…
3.57098618967571 3.56549096276282 3.5419876007804 3.54748507929358 3.603452484981 3.59746691994879 3.59998931260763 3.66400077882358 3.65446806116694 3.64846035016401 3.58798239202747 3.68648796317497 3.71799774839971 3.79651411500842 3.60797508585434 3.60590440699054 3.18801241478039 3.47296680820393 3.56397885266656 0.877876743547775 1.62131056307152 1.34467900902998 1.06599168535644 0.84200194…
3.60772794648658 3.58066570034909 3.57873279250744 3.58766105724758 3.63582035060715 3.6401002988067 3.63576315340987 3.69371555524303 3.67504535833653 3.67103188523506 3.6286404250229 3.70070333028281 3.73074099685255 3.83026329995396 3.63542490641589 3.6158054264451 3.23299350316765 3.52386585548777 3.58701367602081 0.878928288465021 1.6181839030525 1.34631545488962 1.07002311184144 0.845568065…
3.63377517934721 3.62112393255536 3.60031753882138 3.61575730991849 3.67565009334617 3.68609303984472 3.65236651891229 3.71894442882663 3.7141334587597 3.70221441081662 3.65031495490991 3.71388212610568 3.73050662061674 3.82901959203636 3.66127776325868 3.67244162696361 NaN 3.7195591791818 3.6147538647032 0.883997090728991 1.62832696645631 1.35108177849983 1.08540638358528 0.860001546931162 0.791…
3.66451730554991 3.64551273354389 3.62802441785032 3.64252770301832 3.71553576310158 3.73104406078538 3.6770160187119 3.74751131055993 3.77099894814317 3.74351869384254 3.6840119205973 3.72601297114444 3.7315073832826 3.82801202336159 3.69001977777133 3.68299458035606 NaN 3.71100487767954 3.63602028635408 0.887366405387686 1.63871081719173 1.35896087849742 1.09263525804163 0.869227262596264 0.799…
3.68362044134248 3.64942055117437 3.65153269391206 3.68025217420351 3.75521217770763 3.77267258933635 3.69710139538528 3.75730437084967 3.78129566412027 3.76752344301652 3.70361146253002 3.74070846085598 3.73787361648903 3.84908343776035 3.71059105615747 3.71285882669876 3.47256992099618 3.68371222143786 3.66345623800017 0.880692436043689 1.61272339459708 1.35035535246024 1.0831857905746 0.860059…
3.69278783836022 3.6985747502652 3.67480743774252 3.70083824690105 3.78525610274645 3.81415472577831 3.72030743774252 3.77088722997125 3.80431214159427 3.79972912182219 3.7227786139411 3.75587417731786 3.74345475352188 3.82766217050547 3.7273579887633 3.7387982133234 3.50773968006975 3.65473968006975 3.68581666216164 0.8801948173358 1.63593329895604 1.35612710641152 1.11748127242864 0.88914931464…
3.72314426206351 3.71093695082059 3.69073141312716 3.72858398271337 3.8169988044673 3.85038694390483 3.7367895204068 3.79210098048316 3.82273675353276 3.82220671348415 3.7451634319038 3.76928359209825 3.74500592830855 3.82887509715871 3.75025058295228 3.7712381285764 3.53905216911527 3.68505928308554 3.70670177158439 0.884288402847896 1.63642422703184 1.35841426360697 1.11219855247062 0.899961106…
3.74163570769918 3.74482332006826 3.72923678448327 3.75302042427542 3.84984914722024 3.88482244386223 3.76591749114165 3.80720638817002 3.84603569525221 3.84063570769918 3.76510666779173 3.78126505212228 3.74941171200293 3.82262963649178 3.77060111848682 3.80239020364628 3.60499785158164 3.74191895148505 3.72758847612815 0.8844128048991 1.64034581910044 1.36063219409155 1.11458639215865 0.9009748…
3.75933804741272 3.75986675645276 3.74337841357551 3.77579675954697 3.87527030059505 3.91424156447035 3.7773968209626 3.83475726091784 3.86383804741272 3.85734970453547 3.78432592943849 3.7909134120284 3.75693583165558 3.83440395082446 3.78488689890717 3.83372809102632 3.73133755074199 3.79285458430922 3.74484745444736 0.887862932086831 1.63971790542597 1.36154987684111 1.11785349416688 0.9105045…
3.77818803937901 3.78105769205039 3.75809987142518 3.79869383259131 3.91045020015457 3.94453908234715 3.79327446143892 3.86160618046506 3.88715712901241 3.87970121298932 3.80173002034263 3.80035104296814 3.76043869509439 3.82685957608871 3.80824958033661 3.87354820863908 3.76163911248054 3.83562423061712 3.76860372033239 0.885366020954022 1.64133427566442 1.3642369002649 1.1182467473666 0.9080269…
3.80053371463481 3.78394404416845 3.79472423335793 3.82446935342786 3.93939732127989 3.9709498846461 3.81357766510837 3.88942608144736 3.91393516531583 3.89860486077245 3.82207630812223 3.80588626037493 3.766 3.86264108436368 3.8237009036364 3.89751194691528 3.80852890674061 3.90070391575775 3.78760689625166 0.880912736311615 1.620480702264 1.35300572120925 1.11277606141816 0.909542819624498 0.84…
3.81735010242641 3.83155872916093 3.80688803627163 3.84488925309678 3.96482884569502 3.99777850619355 3.82935730748296 3.90288629435869 3.94621695272187 3.92574830249268 3.83934602275752 3.81540817207222 3.77490938889736 3.86992952469795 3.84973823459238 3.92079134104326 3.87341074014984 4.03465090136074 3.81079324960576 0.885114743350667 1.638416475463 1.35607738475115 1.10620321469947 0.8973251…
3.83801250336016 3.84102290691368 3.82850859369739 3.86749262729242 3.98151310664553 4.01300413297173 3.85999483154401 3.93449085225128 3.93602111446504 3.93600942029174 3.86150997135464 3.82501143604935 3.77699662399264 3.87598987197793 3.86697130393746 3.97448327364221 3.93651064128155 4.09889365576825 3.83200690569371 0.883365323127864 1.63703014081761 1.35542783135308 1.11166501806641 0.89414…
3.86398420373652 3.86208083158504 3.84663955792876 3.88171831404438 3.99816880751961 4.02525644271119 3.87863033810981 3.94822628447232 3.94285933727264 3.94727465518708 3.88503257445128 3.83872719312033 3.777 3.8769806517141 3.88759368599601 3.99263955792876 3.99091969601527 4.15195519256117 3.85013955792876 0.883183571482222 1.63441703474067 1.35378758215782 1.11312611218946 0.892438832981544 0…
3.88283262950558 3.89519320165631 3.87028627375868 3.89637226534562 4.00345045519995 4.03937296775475 3.89783511614959 3.97327459937182 3.94844656373767 3.96633086407873 3.90184819535473 3.84989844256392 3.78195045519995 3.8443269956803 3.9097820028798 4.02074912456266 4.04403824557393 4.20250455199954 3.87676079894952 0.882836250035061 1.63253207721511 1.35754697427192 1.11377932075458 0.8976371…
3.89634262713183 3.89781217918052 3.88943653754157 3.91743653754157 4.01840523407165 4.04678087571061 3.918280020192 4.00240523407165 3.96337393060174 3.98246784101148 3.92334262713183 3.85959305489113 3.782 3.84593739306017 3.93131132366191 4.05737393060174 4.10577916467339 4.24077916467339 3.88059305489113 0.881728048302317 1.62017879919232 1.34566288070578 1.11428636335622 0.890209853021023 0.…
3.91953639837293 3.90093953022256 NaN NaN NaN NaN 3.94937514563308 4.03533483244812 3.98163718133534 4.0035767115579 3.94261702474286 3.87077827748271 3.78591937363008 3.8665767115579 3.95649608518797 4.07269765111278 4.15991154400602 4.29295185719098 3.91137514563308 0.86882264040003 1.57813431468559 NaN NaN NaN NaN 1.34670657175014 1.13305836742959 0.876947704478586 0.815408309176361 0.86136264…
3.94079287467733 3.95842793958502 3.93777314845613 3.94888164267276 4.04296054755759 4.05795068444698 3.96782246400914 4.05382246400914 NaN 4.01885205334095 3.96478301156673 3.88981260089854 3.79293095822578 3.87492109511517 3.97482246400914 4.09676328534552 4.19070410668191 4.30786191645156 3.93774355912432 0.86654012074563 1.61028116389249 1.33302212565528 1.10840611512857 0.865338448219079 0.8…
3.96714886025884 3.9706217156706 3.95833800242355 3.96740104981178 4.05074781044707 4.0638108578353 3.99318038395296 4.09273905223533 NaN 4.03933800242355 3.99405428917649 3.90355866828236 3.7988108578353 3.87693695261177 4.00018038395296 4.10959019197648 4.22005428917649 4.35642381529416 3.95930647872943 0.864989807436705 1.60780141871294 1.33517127834683 1.10235670785129 0.856394746539993 0.801…
3.98858173753079 3.99844231670772 3.98938256492641 4.00328297862422 4.05688049643737 4.06596016547912 4.02340248218685 NaN 4.06920330958246 4.08312364054071 4.01264148931211 3.91870124109342 3.80292033095825 3.89562157205167 4.02746223396816 4.1354821512286 4.25530289588465 4.39132281314509 3.98450206848904 0.859804366444697 1.60028097283412 1.33228015012652 1.06056528853301 0.841418360561368 0.7…
4.01474604117281 4.02573627352561 4.01574604117281 4.0119218588224 4.066902323528 4.0739218588224 4.04974604117281 NaN 4.0808925558808 4.10974604117281 4.03775580882001 3.94474604117281 3.81488278823361 3.88411721176639 4.05374604117281 4.16471673823121 4.26986325293921 4.40685348529201 4.01470697058401 0.856887740118047 1.59658496817697 1.32610036405969 1.05363997335381 0.835752940647822 0.78539…
4.04196348889904 4.04996754568804 4.04396213663604 4.02897701152903 4.07698647737001 4.07999188642201 4.07796213663604 NaN 4.13992021648309 4.14794861400606 4.06596213663604 3.95698377284402 3.81899459094801 3.881004056789 4.08395943211004 4.19795537532105 4.28997295474003 4.42697295474003 4.04096484116204 0.854912636912847 1.59310466530734 1.3238429749786 1.05299079783517 0.829408519256891 0.774…
4.0694586678198 4.07451666769625 4.07440066794335 4.05743933452765 4.0887680004942 4.08490333353925 4.1152653348983 NaN NaN 4.1774200012355 4.09247800111195 3.98543933452765 3.82586466695495 3.8868840002471 4.10851666769625 4.2274200012355 4.3370720019768 4.46916866843755 4.07140066794335 0.844799326242066 1.59056007322667 1.31887782645828 1.0397608061111 0.818034072856018 0.754903765849177 1.315…
4.10564544074357 4.10866513848004 4.11361589413887 4.08275377829415 4.10187196471296 4.09292120905413 4.14372423168944 NaN NaN 4.21067498734827 4.12864544074357 4.01174392942591 3.83689166244942 3.89591136018589 4.14563559187534 4.274537103193 4.34889166244942 4.46108863981411 4.10764544074357 0.843708863981411 1.59216355239005 1.31741359143816 1.04882722366123 0.826661951117987 0.757084491431274…
4.1292489655051 4.12546801723278 4.13628025860905 4.11302991377742 4.11556189654464 4.10462448275255 4.18662310342601 NaN NaN 4.24684215515369 4.14837413792092 4.04784215515369 3.87671698273788 3.90374965516837 4.16731155171301 4.29728025860905 4.37321767240114 4.5074979310102 4.13415508619323 0.842295375000734 1.59372993103367 1.3204126784467 1.04912342844817 0.828193373275108 0.758349944826939 …
4.17508293594342 4.16030223387 4.17620255299428 4.14438197857057 4.14050159562143 4.13538197857057 4.20662121267228 4.31400957372856 NaN NaN 4.19800319124285 4.07056140414686 3.88388038294914 3.904 4.209162680644 4.32740191474571 4.38870095737286 4.49429904262714 4.16734210622028 0.851374394209419 1.59589693786169 1.3246066667879 1.04686605256458 0.81658704112245 0.771405247594102 1.3151602474122…
4.2056994034716 4.2005992046288 4.21065932393448 4.17073948300872 4.16772946312444 4.14292986081004 4.23471944324016 4.33778958243012 4.28277956254584 NaN 4.23166934381876 4.1254489063646 3.9186493040502 4.05150703724227 4.24761924439736 4.35472946312444 4.39592986081004 4.53458918474452 4.19373948300872 0.854628938358732 1.60608729618613 1.3273728461136 1.04494893758129 0.822547275524407 0.76307…
4.23893469640535 4.21359267803734 4.24006002624002 4.20102869378135 4.18253001312001 4.18174670165336 4.28440204460803 4.38740204460803 4.36146207084805 4.34865270427736 4.26202869378135 4.16571536919469 3.96259003936003 4.09755870690136 4.27802869378135 4.37824802099201 4.40665534295467 4.50497130621865 4.23371536919469 0.854204726255573 1.60828232188928 1.33234989113622 1.04497843337707 0.82214…
4.27430304199079 4.24732295507676 4.27922338964688 4.24022338964688 4.2133826943347 4.20554199902252 4.30462165136643 4.4193826943347 4.37772121679631 4.38626321581883 4.30416365038894 4.23364591015353 4.00908399804503 4.14800434570112 4.31134286816274 4.3966415644524 4.41876104296827 4.51478095605425 4.25656191210849 0.862109102265301 1.61038858078117 1.33900797623997 1.0485867198436 0.818150847…
4.31071199679319 4.27676799741673 4.29785599839659 4.27472799697134 4.25566399625872 4.26849599438808 4.32682399804028 4.43289599884198 4.43553599483347 4.41775199723858 4.33079199768397 4.29352799474439 4.06555199501162 4.19959199545701 4.35564799608056 4.42080799786212 4.4279279991983 4.51896799964369 4.27882399804028 0.865761839686445 1.61415991966507 1.34278063967308 1.0612484788696 0.8152924…
4.34193928117653 4.31093340516136 4.32893928117653 4.30893340516136 4.32087268633789 4.30592752914618 4.34995495055033 4.46693340516136 4.49288835571169 4.46690402508548 4.36892557047446 4.34789423172686 4.11590206641376 4.25189814907031 4.38294711586343 4.43098041328275 4.43398824796965 4.52199412398483 4.31692557047446 0.87231719028692 1.6207870531799 1.34977632847136 1.06925448731994 0.8463290…
4.37048669585678 4.33555749642825 4.35061059685686 4.33650439599964 4.36716809328512 4.35707959257077 4.39911499285651 4.49155749642825 4.50184069871417 4.48075219799982 4.39257519657112 4.40399109185642 NaN 4.29325659399947 4.4154158952853 4.44475219799982 4.43792919942852 4.522 4.34450439599964 0.873273007862845 1.62437557147995 1.35272707657282 1.06810106317002 0.847775042798554 0.779980009291…
4.40169604533351 4.35085292516137 4.37575487526896 4.3845293605164 4.40265682537654 4.41246072559171 4.41584312017213 4.50982351019365 4.51982351019365 4.52060780043033 4.42765682537654 4.44658819045185 NaN NaN 4.44273526529048 4.46381370520441 4.44097058503228 4.522 4.37173526529048 0.871695786032679 1.61896422159051 1.34815578929976 1.07864538076479 0.856909794098977 0.800683408876678 1.3436003…
4.42040593286495 4.39265553227331 4.3866560663955 4.39953099963022 4.45434286536012 4.45659299889067 4.43537466617363 4.53228086609968 4.56165553227331 4.55199946587781 4.44640593286495 4.48574933234726 4.2639676650643 4.39803019844694 4.46237466617363 4.47368733308682 4.44874986646945 4.5326560663955 4.38943719955627 0.876048987222154 1.62431553186244 1.35098713792678 1.07436163811167 0.85720343…
4.45536121877934 4.40774448751173 4.4233247169953 4.43337946967135 4.48348897502347 4.49726996431924 4.47919696075117 4.56637946967135 4.57085399286385 4.57459848037558 4.47939772056337 4.51547072413145 4.30428821521126 4.43926996431924 4.49441597145539 4.50050722591549 4.45194524732394 4.533 4.41650722591549 0.878104410760563 1.62277193906103 1.35215992401878 1.08983962830798 0.871847879199997 0…
4.47184378926345 4.44661923632965 4.43984378926345 4.48351184144827 4.51667781535586 4.53859970998758 4.49188284194759 4.59373639438207 4.60367781535586 4.60965828901379 4.49584378926345 4.55065828901379 4.40204320923862 NaN 4.51381449975035 4.51981449975034 4.45596094731586 4.52210739488138 4.44571686804 0.878456875785269 1.62908741807367 1.35406144997503 1.08092079749062 0.863564353797738 0.804…
4.49040514709119 4.46831122294769 4.45646776318685 4.4869060758565 4.53831122294769 4.5632172988042 4.51815468270853 4.58625046438266 4.62337383904336 4.62356168733035 4.51537383904336 4.58877898613455 4.45046590565623 NaN 4.53240514709119 4.53549907123469 4.46084345976084 4.50553223681315 4.46053037928252 0.88088172988042 1.63183327670751 1.35645329528281 1.08164370123982 0.866666996522632 0.813…
4.51354166501997 4.49154166501997 4.47758152023562 4.51346195458866 4.56644202698083 4.5855615926278 4.5405615926278 4.64872463309904 4.64850180980431 4.65536231654952 4.5375615926278 4.60960144784345 4.50590398156949 NaN 4.55554166501997 4.56736231654952 4.47668115827476 4.60888767357028 4.48844202698083 0.881332427509026 1.63084192036861 1.36056789825575 1.08295389483375 0.868955561434545 0.812…
4.53677637601286 4.51675693044876 4.50869859375646 4.53083471270516 4.5788833266154 4.60382498992311 4.56971803932056 4.66089304939745 4.66385415826926 4.67481526714106 4.55681526714106 4.65357219758982 4.58028051412833 4.66905689014119 4.58075693044876 4.5759222177436 4.49383471270516 NaN 4.51474720766671 0.879755556451279 1.6291266259573 1.35791683487846 1.08371280514128 0.868187972681281 0.807…
4.55696661394654 4.53796494464387 4.52996494464387 4.54397829906525 4.59996494464387 4.61897496045991 4.5809816376706 4.6759749604599 4.67797662976258 4.68997496045991 4.57996160603852 4.68993990510377 4.67184809345676 4.74587313299685 4.59597496045991 4.59396995255189 NaN NaN 4.53296995255189 0.879490417325668 1.62782215340045 1.35483510806618 1.08131402301944 0.86705188631202 0.819210636088993 …
4.5717099542342 4.56153592677471 4.54372929061858 4.56851659039033 4.6147099542342 4.62978729977174 4.60943924485278 4.6985552631591 4.69369061784981 4.70863260869665 4.59274862700297 4.71549725400594 4.7396657894773 4.84798901602376 4.61561327231226 4.60478729977174 NaN NaN 4.56045858123717 0.879588066361561 1.62370121281443 1.35257447368409 1.08013320366126 0.862627207093585 0.812384967963021 1…
4.59777759505893 4.58976048698654 4.56581181120371 4.57990590560186 4.62491445963805 4.64189735156566 4.63379470313132 4.7178374733123 4.70887168945708 4.72089735156566 4.61580325716752 4.76061506837123 4.80445254168353 4.92237555535777 4.64177759505893 4.61987168945708 NaN 4.48218901103109 4.58380325716752 0.880412900149958 1.62181556834587 1.35223256621086 1.07782967428325 0.860428220097095 0.8…
4.61797141881705 4.61696141540302 4.58696998975791 4.59497856411279 4.63698285129023 4.64998856752682 4.65097570599449 4.72698713846767 4.72697427693535 4.73897427693535 4.63397427693535 4.78895998634387 4.92582708384317 5.05780707701511 4.65997427693535 4.63298142223108 NaN 4.5568913915048 4.60496998975791 0.879481343315598 1.61990271521238 1.34976352977609 1.072188045603 0.853609731892793 0.789…
4.64055583184656 4.63955583184656 4.60759445516425 4.61069101345847 4.65171032511732 4.66372963677616 4.69022753364618 4.76426615696387 4.74367170179963 4.75665239014078 4.65361376682309 4.80959445516425 4.8828497129892 5.01288833630689 4.68647858521117 4.65163307848194 4.51205793497654 4.64231988568045 4.62951720852887 0.877018472263702 1.61691870744289 1.34897544932708 1.06992441681534 0.850285…
4.65584970583377 4.65880962738945 4.63472947050079 4.63871945088971 4.66684970583377 4.67389980388918 4.69891984311135 4.77291984311135 4.76181964700053 4.77382966661161 4.67676954894512 4.83771945088971 4.95525854877996 5.09119843111347 4.70184970583377 4.68268939205647 4.52981964700053 4.66379960777837 4.65078958816728 0.874386151184923 1.61588981921886 1.34483178177821 1.0645737051154 0.843458…
4.67830849125364 4.67936862244898 4.66603790087464 4.6690679664723 4.68154901603499 4.68563921282799 4.72421829446064 4.79336862244898 4.78236862244898 4.79242875364432 4.69736862244898 4.8709777696793 4.95406013119533 5.08133072157434 4.71945881924198 NaN 4.53872940962099 4.66884967201166 4.67524836005831 0.870072889941691 1.6093911388484 1.3394650601312 1.06169749088921 0.840160118440233 0.7737…
4.71428142099485 4.71920157888317 4.68758082891367 4.67882035524871 4.70258082891367 4.70364071049743 4.74264071049743 4.81556086838574 4.80162074996951 4.81064071049743 4.73034130257862 4.88964071049743 4.99124149993901 5.12216165782733 4.7533213420507 NaN 4.56644110521822 4.70036126310654 4.70246106574614 0.872066685654412 1.60940560868386 1.33643828474153 1.06118858302701 0.839746387368935 0.7…
4.72789822296272 4.74083559093977 4.71974947190823 4.70479644592543 4.73375730091109 4.72285124894551 4.77276512991396 4.84675730091109 4.83672598489962 4.8358042749283 4.74885907794838 4.92373381390249 5.03863203686521 5.18054591783366 4.77384341994264 NaN 4.60867118187955 4.73870249789102 4.7278042749283 0.86361701626455 1.60270292405939 1.33393925934706 1.0555742338662 0.802047423818954 0.7606…
4.75895825495696 4.77495421511408 4.74296902787129 4.73296229479983 4.76196229479983 4.74497037448558 4.79896498802842 4.86996902787129 4.8489838406285 4.859967681257 4.77796094818554 4.94497172109988 5.04199596015713 5.181 4.79696902787129 NaN 4.61499192031425 4.74599057369996 4.75995690834267 0.855950247734759 1.59726725825103 1.32819771609989 1.04814995147962 0.825727667790858 0.75796352812944…
4.78548494670705 4.79461847904226 4.77438956646761 4.75654217485071 4.77475201137747 4.76461847904226 4.83627511018029 4.91119880598874 4.86469478323381 4.88648494670705 4.80350402275494 4.97442771856339 5.07731326227606 5.21631326227606 4.82642771856339 NaN 4.65129418622818 4.78327511018029 4.78648494670705 0.849819034538816 1.59567090319758 1.31887122245493 1.0429411030538 0.820051022598703 0.7…
4.8166874234646 4.83459667543819 4.79974792214887 4.79065717412246 4.80370758969269 4.7976672572365 4.86174792214887 4.94367734035055 4.9065765092101 4.91570758969269 4.83369750657864 5.0165765092101 5.08492941820168 5.22194958442977 4.8576874234646 NaN 4.67575800526291 4.80676808837696 4.81471767280673 0.846076904197406 1.58938372528077 1.31850191579167 1.04287959667544 0.80420032151332 0.742021…
4.85095342410987 4.84761127181224 4.82910293495132 4.82107303278303 4.83989361977329 4.82710293495132 4.89401322844645 4.9624318588025 4.93028234796106 4.94510293495132 4.86601322844645 5.03640195663421 5.10440195663421 5.23364117398053 4.894863717605 NaN 4.7031627392879 4.83319264145619 4.84507303278303 0.849018200343352 1.59169673968769 1.32078943088284 1.04043535346409 0.816641570833921 0.7460…
4.88243089057792 4.87646760731482 4.86043089057791 4.84948596568328 4.87241253220946 4.86432074036719 4.92248596568328 4.9973574571041 4.96044924894637 4.97446760731482 4.89644924894637 5.05368790773628 5.11383477468391 5.23792656652618 4.92544924894637 NaN 4.7491555150511 4.88308208157728 4.87741253220946 0.849640086481035 1.59550023819987 1.32008450311108 1.04068394173841 0.817864395386814 0.74…
4.91666973877858 4.90868916590925 4.88377658799728 4.88763088451724 4.89973773373593 4.90263088451724 4.95666973877858 5.04058231669056 5.01249489460253 5.00470859303992 4.93166002521324 5.07479601512795 5.1803491911225 5.30236861825317 4.9646211709519 NaN 4.75099028643466 4.884 4.90671830660526 0.854759878002867 1.60344277715558 1.31996106849219 1.04736453056964 0.810413240282632 0.7547718979624…
4.94800028465031 4.92837517790644 4.92081283802224 4.91512524906902 4.95328173924271 4.94368787360353 4.98412524906902 5.04681255337193 5.03818773127837 5.03503152575498 4.96396904354563 5.08856262453451 5.18003124110468 5.303 4.99696904354563 NaN 4.78781283802224 4.91984407912692 4.93606276685966 0.859934734556254 1.60896442499171 1.32600505550681 1.05187660332953 0.831739883997664 0.76164131226…
4.97644206595868 4.9593822873114 4.9347409591951 4.95226273001683 4.98930258244835 4.98910332029074 5.01734243487987 5.09306346785921 5.07722287758531 5.06540221352716 4.98950184460596 5.10762140190053 5.18392029513695 5.303 5.02544206595868 NaN 4.82134243487987 4.95236236109564 4.95954169703749 0.863971291447742 1.61292308480716 1.33100236154277 1.06284981531584 0.814710265980966 0.7699750109334…
5.00868839081963 4.98277603090161 4.96866891524586 4.97874681754095 5.02762996409832 5.02862022631143 5.0328539331967 5.11479550647539 5.13345468393436 5.11947415950813 5.02366891524586 5.11196104885245 5.1622142313115 5.2812142313115 5.05669812860652 NaN 4.81704868893443 4.94903895114755 4.99069812860652 0.876972921881132 1.62168459960901 1.34239889185163 1.06931855456475 0.849791484607335 0.782…
5.02895635378821 5.00894325992468 4.99494325992468 5.00594107761409 5.0559388953035 5.07090834295525 5.06393234837173 5.13794980685644 5.1429803592047 5.14095417147762 5.0429585360988 5.11798690613646 5.19492798375055 5.32989306678112 5.07196726534116 NaN 4.80203273465884 4.93403273465884 5.00896071840939 0.878407141173128 1.62784670972851 1.34560323483717 1.07087672653412 0.851546922942069 0.786…
5.05355022315237 5.0276581695958 5.02053223207847 5.03447825885675 5.10019040167427 5.1102803570438 5.07873013389142 5.15960419637409 5.17540629456113 5.16751424100456 5.07049624993066 5.12094602677829 5.16553973221715 5.28973763403011 5.09655022315237 5.09585607140876 4.8402983481177 4.97131633919161 5.03551424100456 0.877310150002774 1.63066854552863 1.34654290847979 1.0756329232023 0.860260419…
5.08077318097441 5.0547731809744 5.04380678379301 5.06772277674649 5.13273117745115 5.15165557110928 5.10279838308836 5.18082358520232 5.21467237251858 5.19774797886045 5.0997563795651 5.12893279436279 5.165 5.28999159929535 5.12278158167906 5.11979838308836 4.89553796124416 5.02852115983486 5.05979838308836 0.881623288920672 1.63352622600584 1.34959429384377 1.08446590578497 0.86898741791181 0.8…
5.09843802423113 5.0850321528425 5.06821947809879 5.09318825722274 5.16593849021435 5.19268872320596 5.11559412861137 5.19553168685927 5.22178145386766 5.21059412861137 5.11840680335508 5.13868779123952 5.16790633737186 5.2919375582479 5.13656290773532 5.13453168685927 4.9299072693383 5.06484482758621 5.07646924510718 0.883587870456664 1.63406345293569 1.35831963653309 1.090081416589 0.8759480195…
5.12154196115928 5.10854196115928 5.08958179062369 5.11752204642708 5.20032289910503 5.22928306964062 5.14344238749826 5.22148221696267 5.23768136428472 5.23256187589149 5.14154196115928 5.15566144955251 5.17878093794574 5.30082076741015 5.16248221696267 5.17028306964062 NaN 5.08952204642708 5.10248221696267 0.884943712553489 1.63757890440603 1.3615794592141 1.09665015594602 0.885186784463713 0.8…
5.13784410127065 5.12682461392948 5.11178563924714 5.14176615190597 5.22080512658831 5.26366871520013 5.16182461392948 5.23586358861182 5.25384410127065 5.24884410127065 5.15784410127065 5.16392205063532 5.179 5.29802923101175 5.17785384494123 5.21160050950604 NaN 5.1216882025413 5.12082461392948 0.888297261266836 1.63727370259482 1.361134969272 1.1059299684838 0.893242537818854 0.83402814266169 …
5.15596511659547 5.15694186099245 5.13395736472779 5.16595348879396 5.27289922572024 5.29593798505861 5.18196124066163 5.24598062033082 5.2649786823639 5.26796317862855 5.17596511659547 5.17897093049622 5.18199418609924 5.29500581390076 5.19696317862855 5.23395736472779 NaN 5.20483914874576 5.14195930269471 0.887262073624603 1.63882697677161 1.36302631786285 1.11132969001599 0.891194127869536 0.8…
5.16697670586252 5.15317805167344 5.17038419562508 5.1865942543326 5.31095793463407 5.32985710969033 5.19593794045939 5.24119752516878 5.27662840271296 5.28502323597815 5.19596949114383 5.1939318257283 5.17742937983586 5.30150666472489 5.2119603805265 5.27499602708478 5.11055561188809 5.21284543022194 5.16089929801488 0.865794370034641 1.61195348315149 1.3570214243443 1.11237951950441 0.896164080…
5.19375423196176 5.19759807040052 5.18585740264 5.24182104947728 5.33180901783242 5.3527900728713 5.21333845767888 5.24744316511664 5.3116812716113 5.31472760740618 5.22127087388517 5.19945007843291 5.18047235093808 5.30348207954523 5.23825755950581 5.31462776006886 5.24270609524958 5.30707578232113 5.17982386476816 0.886258048309451 1.62195706597185 1.3578270378677 1.0843814033241 0.871219734015…
5.20623633203781 5.21519178828218 5.1982470093727 5.24577156624077 5.33766481396246 5.36413945127718 5.23460421707422 5.26902876524391 5.33525810984957 5.32716256610248 5.23125350910041 5.20396476579704 5.18345521239214 5.30984508832387 5.24974957534545 5.33803101310389 5.2779156182671 5.3419156182671 5.20021289909973 0.889384777989903 1.6270840128412 1.35798441369622 1.10589988213699 0.886136709…
5.23364062376541 5.24548090099449 5.20662065841905 5.23470051980451 5.34470051980451 5.38272048515088 5.26284027722907 5.28057210322524 5.33751979988965 5.33991592862099 5.25452083168722 5.22527039851679 5.18501979988965 5.31001979988965 5.27564062376541 5.35942100495539 5.34880108193886 5.46303493247288 5.22360069307268 0.887497187524692 1.63874480900994 1.36639627589146 1.11945216980281 0.89614…
5.24484361936336 5.2669035183469 5.24486391381954 5.25975046861226 5.35787024367837 5.39686026242286 5.27191016870041 5.30129703253734 5.36076643633098 5.35980568601224 5.27483862873561 5.22698502811674 5.18648602395219 5.31148602395219 5.28485759541117 5.39568256859365 5.40742670734707 5.52638145975213 5.25142681175991 0.89736178246968 1.63239174359758 1.35950602437184 1.11558992502204 0.8956943…
5.2617300870321 5.2822313506991 5.26116337184565 5.28519226354218 5.36768933213161 5.40765826534477 5.29950129835413 5.33287281898344 5.37289510907994 5.37732033883629 5.28829390549511 5.23739674213639 5.18947272421415 5.31301932439441 5.3067275596981 5.41953657736429 5.46658653017746 5.58511717574196 5.2661448898959 0.887211118347311 1.62737652513239 1.36182366181201 1.10702338772419 0.895370252…
5.28240487234603 5.31645370291376 5.29924568928744 5.32487055816154 5.39345896286225 5.41745532839906 5.32245607063621 5.34804979053843 5.39456014795487 5.39102395676805 5.3108676659355 5.24948675035751 5.19402126080602 5.3170306797213 5.32394086726884 5.45279931055308 5.51367666839042 5.64688999721825 5.29064208121936 0.878929272430491 1.63329070566381 1.35379940744329 1.08232750940121 0.8611123…
5.30081547840259 5.32683097462844 5.30841218670514 5.33391103913619 5.40686541113535 5.4239354317181 5.34329137271292 5.37076985040175 5.40935192315515 5.41574918876728 5.32634675774653 5.26632925327503 5.19597933836553 5.3179890953983 5.34478965135951 5.46587229789738 5.55162177355689 5.6861117296319 5.311357375456 0.875187366404753 1.60669846749184 1.35196806194585 1.08728580651304 0.8585402074…
5.3284956942479 5.36349624655089 5.32849678362796 5.34799351244259 5.41699675317611 5.43200002131629 5.36799681103462 5.39100169954156 5.42950170867711 5.44100114723857 5.35599514194491 5.27849948728441 5.19899837049769 5.3195 5.37049624959607 5.48200606619735 5.58899733288576 5.7214995086007 5.33800061625187 0.880573254030115 1.61734807698825 1.35580780230679 1.08363040500324 0.851681525583803 0…
5.34644138334385 5.38286212102789 5.35191748838933 5.36047635177067 5.42592508677531 5.43702575586027 5.38752151966479 5.41932852005644 5.45438899761833 5.46239870363526 5.37242309204017 5.28995308409592 5.19754740935446 5.31904271740791 5.38847411031033 5.50896825993429 5.61328335216231 5.74725784302723 5.36141699493894 0.876498945308471 1.61649711329016 1.35155280270741 1.07967196744483 0.84693…
5.37028093680778 5.40132754747411 5.37875810071152 5.37932585012021 5.43442264575435 5.44542211858881 5.41672852732055 5.44278526998937 5.46193763810397 5.48281126907886 5.39528907600541 5.30387076343265 5.2004724194139 5.28182984896574 5.41178526998937 5.53773549632982 5.63579024619376 5.7678091604167 5.38577396779851 0.86918163153184 1.61178311446279 1.34424105755877 1.05792616104835 0.83557496…
5.38950276194326 5.43098632314706 5.40498997921485 5.39450858124892 5.44051442683056 5.44950850880458 5.43950502390144 5.4635143217267 5.49748126020255 5.51348997921485 5.41600108518159 5.31700992919016 5.20500032882043 5.27900208440998 5.43350126272979 5.56399013048708 5.67397885335569 5.80697791306278 5.4060036759602 0.864553006770362 1.60398021892429 1.34126556002784 1.05878533811018 0.8345907…
5.42692572112827 5.466469156878 5.43941379769065 5.42796119439797 5.47083803649639 5.46846163851606 5.47832848361747 5.51277286638549 5.54525472240128 5.54748259717706 5.45048052366153 5.34737550974416 5.21255517311389 5.27749340887278 5.47185773634058 5.59895090035778 5.69585980985611 5.83033137183172 5.44393068285805 0.846297287771889 1.60967554894098 1.32450826580752 1.03429488834338 0.8086946…
5.45572002504885 5.49613097419512 5.46227701028485 5.45275707459023 5.47842430052919 5.47889847298974 5.50375209066657 5.53577481551428 5.55185054767987 5.57968513758325 5.48219137566152 5.36235267706087 5.22636578029471 5.277004670385 5.49527296697715 5.62326111789793 5.71531158421179 5.84783151990642 5.47271845735558 0.849049367567168 1.59240090976653 1.325535675829 1.05596537484793 0.823159508…
5.48207675254131 5.51460899350429 5.50247771610962 5.47167773900529 5.49965843740255 5.49476520772336 5.53703814933582 5.57102694513262 5.58903007605544 5.60603701668362 5.50516826995914 5.38773643707446 5.23296754416176 5.2815352152865 5.52447171737755 5.66211094353659 5.74659222031953 5.8720694484027 5.49712077609318 0.847718136916207 1.58978368312827 1.33421154538855 1.0587314047815 0.82485703…
5.51395610020974 5.54490373050712 5.53040313365773 5.49892130182532 5.51608020148134 5.51194053739298 5.56442861268301 5.59994041109428 5.64602026832363 5.63838218537921 5.54039086469578 5.41352026832363 5.25245917611125 5.35299136059576 5.55451496596738 5.68542177237601 5.75800671400831 5.87720417645424 5.52790219255636 0.846017952255547 1.59068916990571 1.32795718480858 1.04437917662129 0.81628…
5.54965815656231 5.56977085167554 5.56318362780141 5.53069597832842 5.54669964359898 5.52834326144345 5.59816982973167 5.58760749256641 5.6895752753164 5.68867229331089 5.57318218025867 5.44913933850669 5.27082724564587 5.31888739462029 5.5931355804087 5.71967161595323 5.77681455644004 5.9106495641333 5.55920432490603 0.850429751115994 1.59291068973187 1.33139174407238 1.05172246626565 0.82328634…
5.57699905877278 5.58811778080311 5.58207672925586 5.55756945862165 5.56664773499091 5.55366462544742 5.63126032858312 5.67271287805262 5.7125238257497 5.7210413220924 5.60049905877278 5.48288847902763 5.28240771867224 5.31773347340251 5.61905949867793 5.73373953226435 5.78578213570538 5.91876490512745 5.58556097621507 0.851685403730703 1.59415915378963 1.33359641108486 1.05209507666543 0.8232882…
5.61984214717881 5.61795283120147 5.62679259031987 5.59831692495966 5.60990090216873 5.58789778769769 5.67033309432995 5.70344169674306 5.74680875969016 5.74541558694456 5.64335817126697 5.53678473150122 5.31044333602012 5.32388071486145 5.66282612309065 5.74939273689922 5.79443798525692 5.92494792568513 5.61736202803523 0.851119357158271 1.59572572794007 1.33996127414029 1.05294390837421 0.82422…
5.65118036481026 5.65461949841302 5.64976872439791 5.63769267026945 5.66656549934646 5.64151251146188 5.70019970080789 5.72874438022578 5.76581197461363 5.77074008068545 5.67764986194161 5.58402198238447 5.34169813226568 5.47253934967264 5.69220113001005 5.76781168399966 5.80043856430867 5.92945317081195 5.64719497131353 0.867764091328391 1.62062955295066 1.35003605504594 1.07470907595062 0.83790…
5.67998639972713 5.67848981206702 5.67548659785344 5.67497344380967 5.68846879451509 5.66948061343084 5.72649312534375 5.75799475721633 5.80249070230067 5.80549272953605 5.70149109766347 5.66244441370995 5.44793734270703 5.61001087915052 5.72098555902506 5.78099446091668 5.80750370863953 5.91899663719169 5.67049065276909 0.873691383928151 1.62490618807675 1.35810355929375 1.07837146605714 0.84645…
5.70736093563178 5.70042200995249 5.6929546698048 5.68733371908819 5.71250850392957 5.70835369543584 5.7528802866935 5.78341233442163 5.84225150998031 5.84179805126209 5.73180892471776 5.6886887189179 5.45475946876947 5.62058787734153 5.74984823896536 5.79492563005046 5.8159395246417 5.92120624676887 5.69347886521283 0.877422291362414 1.62929587599036 1.35936225338724 1.08036852680601 0.853838988…
5.73622390280664 5.72526214496448 5.72073448550876 5.71424206986707 5.75756823230294 5.75356823230294 5.77825808020862 5.8117279675625 5.87618461813154 5.8672602608223 5.75428573966434 5.74644401343412 5.50699690304995 5.67350212979705 5.78021007307878 5.80985706891732 5.81649402720716 5.94576814165212 5.72668295877648 0.878599348144833 1.63029061673274 1.36387257530307 1.08406474031807 0.8600060…
5.75896860386891 5.74647060053508 5.74247015190046 5.75544115834936 5.7829648422504 5.7929451944025 5.80096809772043 5.83796278807037 5.89697227838742 5.89845663866494 5.78096284558423 5.79243654218242 5.56591779160376 5.7329129322467 5.80097126609047 5.82597725608899 5.82049438632917 5.92403297209039 5.74647281412203 0.88047238371058 1.6300900929814 1.36504828022225 1.09183391397062 0.8675293268…
5.78093945445089 5.76902614000072 5.77137344152501 5.76933108029861 5.83173731732939 5.83131342118012 5.82885879591199 5.85804681262469 5.93049996557004 5.92689810920296 5.79944954537574 5.82639558647175 5.61895403120398 5.79912200316834 5.82637694580474 5.84338552997686 5.82594705707449 5.93872831155218 5.77188300724564 0.876609833677795 1.61599767009028 1.36836007463976 1.08772918962732 0.85892…
5.80378042260289 5.80217332627434 5.78388887800805 5.78733601582789 5.84984417028756 5.85825334420353 5.84831430927692 5.88621532873322 5.95180077007724 5.95275331842031 5.82228585890934 5.86812190052045 5.6794402741356 5.73372673758836 5.84730211626225 5.85984820884257 5.8289715367408 5.95977222946839 5.79033059241305 0.881068065823506 1.63089648907035 1.36885317762252 1.08848118559727 0.8581047…
5.82513483867571 5.81622688450942 5.80468358140207 5.82969975769594 5.87366612502239 5.88362040430659 5.87599344571352 5.9002305109221 5.96532376556004 5.97077744044212 5.8407443408891 5.90361919550237 5.73516742796337 5.80407373705775 5.86913665188205 5.88002291885386 5.84087485461326 5.96384356826658 5.81462282191504 0.881188338235684 1.63139850826317 1.36636482401324 1.09706207795212 0.8605947…
5.84395833419017 5.83407319382997 5.82399140801235 5.83645198904708 5.8949019289449 5.90289603317072 5.89051179154835 5.91797532047017 5.98343567682045 5.99293160551107 5.86045810950571 5.92160966490815 5.78774383070406 5.86614314999276 5.89092186311199 5.90421685035136 5.84046647680891 5.88982569514306 5.8364780436728 0.879691700787132 1.61795356149854 1.36791591005816 1.09302643548565 0.8571459…
5.86628714688613 5.86569898528403 5.85123920344505 5.85680570722342 5.91382078442478 5.91884785363178 5.9127863755872 5.94078134985341 5.99687259665125 6.00934552744426 5.88476839372411 5.96854935792806 5.84841983350724 5.95586171048769 5.91130628569762 5.87690719831357 5.85089928020878 5.9038051164585 5.861758727906 0.881314730388995 1.63054022892208 1.36729105077756 1.09114796205072 0.855421077…
5.88499355473938 5.88548738839837 5.8705029831138 5.86695619365488 5.91196952602079 5.92597523989189 5.93499119764577 5.95849228676112 6.01548544171525 6.02698589418516 5.90199464385472 6.00497976459095 5.92296406981881 5.984542248822 5.92999355473938 5.88600824982762 5.87995605685139 5.91700353564041 5.88099709037979 0.882322893048435 1.63011580601909 1.36501241616641 1.08885502820657 0.86870291…
5.90547166007057 5.90945544220885 5.90033151571186 5.89233954198555 5.94149289815277 5.94295986863151 5.95589882980948 5.97498094139939 6.02255126155023 6.03795468309671 5.92099147778332 6.03989331364602 5.98822935363537 6.07658541702019 5.95191739246712 5.89313211808502 5.85105284723401 5.91994715276599 5.90837098582303 0.875582438370805 1.60630309887464 1.3564003267841 1.08711539398015 0.849267…
5.92581153101434 5.93526512407909 5.91337522373339 5.90339307400227 5.95884028211547 5.95588143306937 5.97729950121191 6.00026267170397 6.04033483169935 6.05186883878185 5.9427985666765 6.06774106447423 6.04794925083614 6.19396285297238 5.97032881679814 5.90291357108103 5.85496542843241 5.91603457156759 5.92781904493606 0.877979929737663 1.62593157723816 1.35917685059772 1.08541195882216 0.849946…
5.94398897844146 5.96347040499138 5.93648709514308 5.92998661631586 5.96948693732918 5.96649350209718 6.00049019562961 6.02197745397213 6.05848000338073 6.06998987461628 5.96149193981213 6.09998032439406 6.12344962722958 6.25806540684425 5.99198767030458 5.91897102832 5.86300769100741 5.95704257465767 5.94998851831227 0.87701368542183 1.62151213171566 1.3587322983913 1.08242954280578 0.8472470407…
5.96401010403421 5.98502478719701 5.96287178438273 5.94092068885205 5.97840952082077 5.97894619326176 6.02338575033282 6.03946889975265 6.07500346784352 6.08786130992017 5.98243745272095 6.11902372319995 6.17858969103452 6.33419451432458 6.0124377995053 5.92064215792335 5.86883372480434 6.00030213598027 5.97636829289521 0.87390588508282 1.62045687208656 1.35741680855371 1.07533918055906 0.8425358…
5.99272407361507 6.00629410541963 5.98627504538629 5.96080917761721 5.99087965352039 5.99336170373357 6.04776706971475 6.05930784532138 6.10174335569772 6.09988586184922 6.00429056168248 6.15166491317474 6.28307851123053 6.42216228293685 6.04023271543452 5.94575509715572 5.861 5.91980048519368 5.9963087335186 0.868601046085622 1.61819203885446 1.35586466974523 1.06702968657336 0.838157286489521 0…
6.01067231158645 6.04150656153809 6.00864316997373 5.97919110171022 6.00631154996944 6.0037843492609 6.06760626474431 6.08546380554606 6.11756677164266 6.11862828970838 6.02518332406848 6.16204269989187 6.26408539978374 6.40309186946432 6.05671699445761 5.95933551583768 5.86499611819165 5.92299611819165 6.02405705309674 0.864934262078648 1.61384565045522 1.35222734039398 1.06025759947784 0.832943…
6.03209299293799 6.03430554822483 6.05818598587598 6.00334540234111 6.03218598587598 6.02717270117055 6.07121255528684 6.04927897881397 6.11317270117055 6.12726569410854 6.06011956234884 6.19534540234111 6.3301461317597 6.47405313882171 6.06911956234884 5.96217270117055 5.86213284705427 5.92011956234884 6.04418598587598 0.858477499340234 1.57252121905775 1.33590829642256 1.05601424070814 0.816727…
6.03893372696851 6.05678224575366 6.07186745393701 6.02875384302588 6.04586745393701 6.03987692151294 6.08684851878516 6.06980118090552 6.12587692151294 6.14681064848144 6.06891479181665 6.22075384302588 6.34089585666479 6.47796212969629 6.07791479181665 5.97487692151294 5.87190532424072 5.92891479181665 6.05786745393701 0.860500402117829 1.57481775119657 1.33798983406327 1.05117686450084 0.81579…
6.07101749361453 6.10701166240969 6.09502157545792 6.05901749361453 6.07002507418082 6.06401516113259 6.09703265474712 6.09301924297598 6.15901166240968 6.17101516113259 6.10901516113259 6.25401924297598 6.35303440410857 6.48404198467487 6.10801749361453 5.99900583120484 5.89900583120484 6.04200466496387 6.09401749361453 0.865579078669635 1.60959700276071 1.34017824480734 1.05738907866964 0.82235…
6.10137537171514 6.12733783454362 6.13236285932463 6.08933783454362 6.11325024781009 6.09037537171514 6.15321271063858 6.12637537171514 6.17941290888665 6.19732532215312 6.13537537171514 6.28728778498161 6.41203753717151 6.55596246282849 6.13837537171514 6.00928778498161 5.90916266107656 6.04887388485459 6.1242877849816 0.863905781699501 1.60439768829529 1.33707453046045 1.05578247274089 0.821045…
6.13073110151415 6.15375799136274 6.16074006479701 6.11575799136274 6.13282073434277 6.11973110151415 6.16984762419135 6.15573110151415 6.21170421166557 6.2227669546456 6.16473110151415 6.30979384449418 6.41497311015142 6.55302688984858 6.16773110151415 6.03179384449418 5.9218834773228 5.96080669545754 6.14679384449418 0.856537493519947 1.59952463714865 1.32960838984823 1.0536297192223 0.81834473…
6.167011536357 6.18000351106518 6.19401805690662 6.156011536357 6.16601003161479 6.154011536357 6.20700300948444 6.18201354267996 6.25201003161479 6.25301203793774 6.20500953003405 6.34001304109922 6.42802156797179 6.56202106639105 6.20401003161479 6.06100351106517 5.89500150474222 5.96700150474222 6.18700652054961 0.854303965983706 1.59381659274684 1.32913188442364 1.04542823793166 0.80990823793…
6.19074481761188 6.18787782075686 6.23031920754795 6.17957191352341 6.18675811792638 6.1776517154104 6.21381131918437 6.2096650157249 6.27270491666839 6.27761181446691 6.22474481761189 6.3666650157249 6.47107980188699 6.6040133003145 6.22478471855538 6.06923692924831 5.89893102201486 5.97183544340072 6.2006650157249 0.84250544033074 1.56754662456084 1.31301998441839 1.02221637135275 0.78669424330…
6.24545048160355 6.25235235331847 6.25376449211581 6.22157804837416 6.24244066877504 6.22551917140311 6.27340141746101 6.2585093585746 6.32447992008908 6.32254860988863 6.27945048160355 6.4155093585746 6.47694112302895 6.60499018717149 6.28242104311803 6.16008740694875 5.96731310200444 6.10664582966589 6.2495093585746 0.859063672556789 1.6003504852187 1.31742574414343 1.03884298565879 0.803164555…
6.27201473616532 6.26701267995621 6.28401130915013 6.25201370806076 6.27201953398659 6.26301816318051 6.29701267995621 6.28601233725469 6.33901782047899 6.35301130915013 6.30701576426988 6.42900685403038 6.48700239891063 6.60800102810456 6.31301267995621 NaN NaN NaN 6.27001028104557 0.864112104187327 1.60293202879299 1.32571143934638 1.04145528788444 0.805565637439989 0.74867860180813 1.330901216…
6.31515255691211 6.30417435075669 6.31718524767899 6.29239228920256 6.32935959843568 6.31650125842549 6.33429421690192 6.32229421690192 6.39114165998981 6.38635959843568 6.35310896922293 6.44914165998981 6.49403269076688 6.61107627845605 6.35018524767899 6.20057753688155 6.04781475232101 6.18630008012224 6.3003269076688 0.870272883536816 1.60892878474818 1.33000567497774 1.05690680642884 0.822031…
6.3288470733347 6.31982522666822 6.33381430333499 6.3276067600035 6.36163953000321 6.36149752667114 6.36070507000263 6.34870507000263 6.40385799666793 6.41863953000321 6.36289076666764 6.46185799666793 6.49696723000029 6.61792353666735 6.36681430333499 6.25242106333849 6.03118569666501 6.03370403998482 6.32967230000292 0.872327061000204 1.6160010243007 1.33859409313419 1.05931312860024 0.82399804…
6.365019313025 6.33702183211522 6.380019313025 6.36503022908261 6.41803274817283 6.41103946574674 6.390019313025 6.385019313025 6.45701679393478 6.45202770999239 6.39602267181196 6.47800587787717 6.5 6.61100251909022 6.407019313025 6.33002687029565 6.13499832060652 6.27400083969674 6.35901679393478 0.865000562596815 1.59833007557271 1.33271828701865 1.04443883282153 0.811988824424565 0.7629318245…
6.38826323234734 6.36350452866574 6.40315355220262 6.40129613639076 NaN NaN 6.41323032830393 6.40826323234734 6.4773619444776 6.48539484852102 6.42325226433287 6.48510968014473 6.50004387205789 6.61404387205789 6.43021936028945 6.36251549668022 6.13368001689731 6.27565808086836 6.37932904043418 0.865815216511618 1.59876033748909 1.33081841634265 1.04328603167145 NaN NaN 1.33725357130945 1.0644240…
6.41179132930735 6.40860004783909 6.41687827542929 6.42776524547077 6.50359135322689 6.50360004783909 6.43381741314393 6.43179132930735 6.50971307779761 6.52068699396103 6.44580002391954 6.49491305387806 6.50396522155122 6.61796522155123 6.44982610775612 6.40859135322689 6.19446093404399 6.33447832326837 6.40873916163419 0.878794883334555 1.62918020618363 1.34319027399411 1.06438289194559 0.83620…
6.43502273859425 6.42004667395662 6.4430323127392 6.46104667395663 6.5530382965798 6.55004667395662 6.45002034505802 6.46600718060871 6.5230646254784 6.5510323127392 6.47202752566673 6.50401675475366 6.50700478707247 6.611 6.47002393536237 6.46205864163781 6.24506582224652 6.38706223194217 6.42902752566673 0.882333745884211 1.63118922210072 1.35030187892595 1.08226069412551 0.859538420266084 0.81…
6.45426434422104 6.45913217211052 6.47034364748735 6.50031721306525 6.58535686469841 6.58939651633156 6.46734364748735 6.47239651633156 6.57705286884421 6.57822469258789 6.49522469258789 6.51817182374368 6.51103965163316 6.61086782788948 6.49021147537683 6.51138329912051 6.30070051218576 6.43968729497471 6.45226434422104 0.885465419056531 1.63055453893216 1.35184277254523 1.08297230428263 0.85837…
6.47381353977224 6.46890676988612 6.49575760170391 6.52377624772669 6.61174827869253 6.61872030965836 6.49275760170391 6.50172030965836 6.58096270795445 6.5948415088064 6.5118415088064 6.53087880085196 6.51397203096584 6.60109323011388 6.50585083181779 6.53972963266975 6.35250588039644 6.49051520340783 6.47181353977224 0.885866177565331 1.63162974468747 1.34982920540346 1.09275667665601 0.8701972…
6.48801002978542 6.4950035104249 6.51601805361376 6.55002808339919 6.64102056106012 6.65001454318887 6.50601153425324 6.51900300893563 6.60400852531761 6.61500802382834 6.52900952829615 6.53800501489271 6.517 6.61799799404292 6.52301002978542 6.58301354021032 6.41602457297429 6.55798395234332 6.49201153425324 0.886616314053857 1.63339646480457 1.34740496504772 1.09249138471825 0.871759408850526 0…
6.50820990240068 6.50256411270183 6.55213118900042 6.6060918323003 6.68226237800085 6.6793410914011 6.52922302130072 6.52530173470098 6.62113118900043 6.63117054570055 6.54822302130072 6.54813118900042 6.51703935670013 6.61405247560017 6.54317054570055 6.61047228040153 6.46603639310335 6.52724629550403 6.51526237800085 0.879359470898289 1.60684059193536 1.33755012249758 1.05549390168834 0.8308855…
6.52383345295067 6.54455240480491 6.56189590809417 6.61292713566592 NaN NaN 6.54582304376008 6.54776058861658 6.63089590809417 6.64386468052242 6.56482304376008 6.55789590809417 6.51996877242825 6.61795836323767 6.55586468052242 6.645625269139 6.54317767394391 6.62001112689458 6.53479181618833 0.886019009320221 1.6381462813499 1.35095708181329 1.06322755921058 NaN NaN 1.35947765612545 1.092787871…
6.54102286999321 6.5510249490835 6.57503430498982 6.62902598862865 6.73801247454175 6.72901975135777 6.56003014680923 6.55502079090292 6.65702183044807 6.6600135140869 6.58102079090292 6.5650135140869 6.52701039545146 6.62699688136456 6.57602390953836 6.67304158180584 6.60006964952478 6.67107276816022 6.55102806771894 0.888682057875085 1.63693583057536 1.35781044658011 1.07129008316361 0.85965442…
6.56318621995188 6.57531766932968 6.60807667880372 6.65409858703335 6.75012049526298 6.74821908229633 6.58918621995188 6.57517526583707 6.67798904588518 6.67310954114817 6.60117526583707 6.57803286234445 6.53710954114817 6.62407667880372 6.59914240349262 6.71321908229633 6.66764629277418 6.74189823741497 6.57820812818152 0.881084615002821 1.61390049205666 1.34868444195064 1.07161274318434 0.85452…
6.5798531807419 6.60374954361853 6.61493954501137 6.66292227215747 6.76090499930358 6.76782727146105 6.6058531807419 6.59086181716884 6.67700863642695 6.68291363573053 6.61686181716884 6.58097409071916 6.54691363573053 6.63093954501137 6.61188772644969 6.73282727146105 6.72549045081011 6.82229181299033 6.596835907888 0.884182708890847 1.63094981253539 1.35355707695807 1.09333861677885 0.874275975…
6.5960303225826 6.6140151612913 6.62805714640567 6.69000699751906 NaN NaN 6.61903965260801 6.60403848635484 6.6850151612913 6.68902682382307 6.63404081886119 6.60100349875953 6.54 6.63100349875953 6.63101982630401 6.7630454838739 6.79607697270968 6.92106997519061 6.60703848635484 0.886419508931682 1.63231192183377 1.35702753796381 1.07233376699776 NaN NaN 1.35739394590403 1.08621413250454 0.86152…
6.62218012547132 6.62752978079799 6.67706357369576 6.69614833862344 6.7941059561596 6.7981059561596 6.6531059561596 6.63713774300748 6.69825429478304 6.71218012547132 6.66913774300748 6.6041059561596 6.54007416931172 6.63404238246384 6.6482119123192 6.80214833862344 6.8624238246384 6.98149799395011 6.64022250793516 0.868940990626931 1.59999551172912 1.33789712167735 1.07562749407366 0.85705382572…
6.63885223509193 6.6765653973292 6.6829478476795 6.70987831125218 6.80391307946584 6.80791307946584 6.66291307946584 6.64988700330559 6.72179139071802 6.72885223509193 6.68188700330559 6.61391307946584 6.54693915562609 6.63796523178634 6.66782615893168 6.81587831125218 6.90165231786336 7.02759147348945 6.66081746687826 0.875511763242113 1.62734757863023 1.34781212333996 1.08187463161974 0.8620358…
6.67000802473076 6.69001304018749 6.70000952936778 6.72300501545673 6.81400150463702 6.821 6.69301153555047 6.67601003091345 6.75200802473076 6.76500852627643 6.70801003091345 6.63400150463702 6.553 6.647 6.69800652009374 6.83901003091345 6.98200150463702 7.12100150463702 6.69100802473076 0.877348655857597 1.6257776477508 1.35439946836159 1.08781189082719 0.866510516592043 0.828906243422913 1.344…
6.68639708037577 6.71630442828809 6.71930442828809 6.73326472025051 6.81709265208768 6.82113236012526 6.71630442828809 6.69639708037577 6.76834413632567 6.78234413632567 6.72830442828809 6.63750296847597 6.55307941607515 6.6471058881002 6.71159562056365 6.85952944050102 6.98538384436324 7.12452944050102 6.70742355240082 0.874593495847602 1.62106141021294 1.35332080778184 1.09149833380272 0.867406…
6.715710558714 6.73877809501407 6.74177809501407 6.75280703914267 6.82393246369993 6.83090351957133 6.73877809501407 6.725710558714 6.79374915088547 6.80774915088547 6.75077809501407 6.67463337437107 6.5589421117428 6.65492281565707 6.755565838071 6.89861407828534 7.01372020675687 7.16361407828534 6.73869126262827 0.868945765687769 1.61895083977259 1.35190398966216 1.08546952842449 0.857537445232…
6.73902937986969 6.76102146990477 6.76805084977446 6.76604067981957 6.83102937986969 6.83801129994988 6.77202937986969 6.74904745978949 6.82802937986969 6.83103050986468 6.77402937986969 6.67501920991479 6.55901129994988 6.65502598988472 6.77203389984964 6.91905536975441 7.04808361962911 7.19508135963913 6.75903954982458 0.865591377226956 1.61355022372078 1.3491176934433 1.08217499184399 0.852691…
6.76535641708402 6.78022441075661 6.81318480885838 6.80207920379645 6.85709240442919 6.84813200632741 6.79834321645128 6.79126401265483 6.85448842341144 6.8584752227787 6.8003168151858 6.69221121012387 6.56913200632742 6.67773598734517 6.80239601898225 6.96822441075661 7.12209240442919 7.26713200632742 6.79426401265483 0.840259506538367 1.56960940284734 1.32055986799367 1.03356874489849 0.8013750…
6.79175572718286 6.79684619859661 6.82687334002074 6.80794571715175 6.86393667001037 6.85790952858624 6.82376477432423 6.81081905717249 6.8906652557691 6.89367430291048 6.82378286860698 6.70785524573799 6.57890952858624 6.65818094282751 6.83172858575873 6.98484619859661 7.12893667001037 7.27690952858624 6.81381905717249 0.838000898896578 1.57400928786381 1.32055009047141 1.03495715305925 0.802489…
6.83401126278723 6.85501023889748 6.84902354946421 6.82801331056673 6.87100716722824 6.87400409555899 6.86401331056672 6.84802354946421 6.91402662113345 6.93102354946421 6.86601023889748 6.73701740612572 6.58201331056672 6.67898976110252 6.87501023889748 7.01901331056672 7.14900716722824 7.29700716722824 6.84901331056672 0.847021197951005 1.59386083958959 1.32782828326806 1.04428970307197 0.80935…
6.84573159257007 6.86559857573915 6.87255867068987 6.84161187742224 6.87838574880968 6.87825273197875 6.87774489425317 6.87165178247152 6.94074489425317 6.95457197237297 6.87674489425317 6.75465178247152 6.59518622356329 6.6688270781198 6.88573159257007 7.03270498920389 7.15626603366184 7.30413301683092 6.86265178247152 0.848194522572251 1.59472362952054 1.33593434208006 1.04410867475086 0.808859…
6.89952516414211 6.90961149793445 6.91363739807215 6.88660286455522 6.9067496320022 6.89683596579455 6.93251653076287 6.91957696441751 6.99551653076287 6.99662876469292 6.93151653076287 6.80257696441751 6.60887913269072 6.65611223393005 6.93952516414211 7.08454243090057 7.17582733241531 7.31391366620766 6.91057696441751 0.84852706465106 1.59793168251611 1.337724200916 1.05209946529165 0.815422070…
6.92503553800592 6.92901184600197 6.94006041461007 6.90303909180652 6.93003079960513 6.91002369200395 6.9530461994077 6.94605093780849 7.01905449160908 7.03304264560711 6.95403909180652 6.82607344521224 6.63804975320829 6.68505093780849 6.96603435340573 7.09803435340573 7.18500829220138 7.31400355380059 6.93303553800592 0.850878793682132 1.60056596446199 1.3392332142152 1.05320648371175 0.8167259…
6.9555531725488 6.93972439262343 6.99117122007463 6.93651366022389 6.95635561092423 6.93039512324914 6.99230292782434 6.98939512324915 7.06530292782435 7.06947414789897 6.98759268487372 6.88847414789897 6.68035561092423 6.728 6.99548731867394 7.12717122007463 7.19221073239954 7.31722390317452 6.9633687816992 0.841748469338811 1.58077230399048 1.32528309335006 1.04209475215488 0.805204498528363 0.…
6.99654409891571 6.99340298667533 7.00385888775962 6.97457666327887 6.98270692073153 6.95967435636836 7.01475033988241 7.01867435636836 7.08775033988241 7.10460922764204 7.03151153455255 6.92360922764204 6.70670692073153 6.728 7.03159837285432 7.13985888775962 7.20782632339646 7.33381546860874 6.99069606594381 0.865347531232902 1.61577074731232 1.34033261917334 1.06319531948947 0.827027286946554 …
7.02302740441715 7.01003056646528 7.03002740441715 7.00102424236901 7.01904110662572 6.99604110662572 7.04403162048132 7.04803794457759 7.13803372851341 7.14503794457759 7.05503056646528 6.98301686425671 6.77103372851341 6.90903478252946 7.05502740441715 7.15400316204813 7.21200316204813 7.331 7.01703056646528 0.873785944650489 1.62061614491354 1.35144842158819 1.07792006585322 0.84169075096365 0…
7.04934044059394 7.03924878351096 7.05630115898695 7.02439281606993 7.05852375475991 7.03560231797389 7.07430115898695 7.08435353446294 7.17022259577296 7.18139281606993 7.08430115898695 6.99973325666387 6.80352375475991 6.94251066089091 7.08139281606993 7.15717022029697 7.215 7.33094762452401 7.04626187737995 0.879490575953898 1.62647875785223 1.35950908696875 1.0875579421401 0.851987500664471 0…
7.07476542905568 7.05782858277146 7.07879249493387 7.0537293412181 7.09763912162413 7.08058498986775 7.09679249493387 7.11075640709629 7.18684662669026 7.2107293412181 7.10679249493387 7.05449477027378 6.84263912162413 6.98064814358353 7.1107293412181 7.16988271452784 7.215 7.32703608783759 7.06581956081206 0.884761371638851 1.62937329500019 1.36541550736524 1.09487251574371 0.860015929713352 0.8…
7.08803201766492 7.06804063780547 7.09803201766492 7.08004063780547 7.12104433215143 7.11805172084333 7.12003201766492 7.13004063780547 7.21604556360008 7.23704925794603 7.12002832331897 7.10306403532984 6.8830800441623 7.02108127561095 7.12703324911357 7.17701600883246 7.21500369434595 7.3240049257946 7.08503571201087 0.878121490689823 1.6219189175991 1.35904927408225 1.09142959362195 0.85655092…
7.11430893392026 7.10146340088038 7.1241901131817 7.11393868383462 7.15716634903398 7.16035646221568 7.14623764147712 7.16323764147712 7.25332081599411 7.27732081599411 7.14338022636339 7.15551092917581 6.9485941036928 7.08758222161894 7.15427328769869 7.19015446696013 7.218 7.328 7.11427328769869 0.871385160826598 1.60523349617019 1.3505120714874 1.09060629983128 0.856984530939124 0.823287988993…
7.13975863503387 7.1396379525508 7.13985146771315 7.19126662183368 7.17087003424901 7.18972150196216 7.16581433464144 7.18281433464144 7.27974935176594 7.30374935176594 7.1747029354263 7.19760081947909 6.99753583660359 7.13554511987152 7.17678648483765 7.20287931751693 7.218 7.328 7.13678648483765 0.884990962575799 1.6392969422761 1.36386337622546 1.04993571978241 0.830996470763491 0.833007817149…
7.16601441447462 7.15301774089184 7.15701774089184 7.20300332641722 7.21600776164018 7.22601884969759 7.19301441447462 7.21601441447462 7.31201552328036 7.34001774089184 7.19501774089184 7.22105544028701 7.04406541953868 7.1829833679139 7.20601441447462 7.22000665283444 7.225 7.331 7.16001441447462 0.888003880820091 1.63951361470671 1.36635338185751 1.11095076507596 0.879100931396822 0.8278023950…
7.17930461223052 7.16926488020045 7.17321190416036 7.20621190416036 7.22338407629065 7.24325163619043 7.20621190416036 7.22921190416036 7.32630461223052 7.35630461223051 7.21129136822049 7.27121190416036 7.10382112862139 7.16899330075168 7.21930461223052 7.22613244010022 7.22503973203007 7.33096026796993 7.17325163619043 0.891515760371927 1.64278483329123 1.36941218448922 1.11159245400402 0.87990…
7.201791858052 7.18881900700174 7.18885520560139 7.22185520560139 7.25173756015252 7.26182805665165 7.22185520560139 7.24485520560139 7.348791858052 7.378791858052 7.23280090770191 7.28685520560139 7.16443892170538 7.24232127625651 7.241791858052 7.23590950350087 7.22797285105026 7.32802714894974 7.19182805665165 0.892679230916603 1.6438798643921 1.37031167432208 1.10808248824319 0.87759144767029…
7.2210065667068 7.20800229834738 7.20901050673087 7.2080065667068 7.26200426835942 7.2790032833534 7.24200755171282 7.2650065667068 7.3710065667068 7.39900623837146 7.25000755171282 7.33201017839553 7.24002396847981 7.31502528182117 7.2620065667068 7.24200229834738 7.22800229834738 7.328 7.2120065667068 0.892755754624056 1.64420154864835 1.37377573820729 1.12181108241217 0.88910075407683 0.825269…
7.24121171635031 7.21560868450714 7.24113232271894 7.22813232271894 7.27517201953463 7.28917201953463 7.26521171635031 7.28517201953463 7.39117201953463 7.41818525180652 7.27321171635031 7.3634763617882 7.31383363312935 7.39296595584829 7.2822249486222 7.24917201953463 7.235 7.328 7.23225141316599 0.87995650051931 1.6188409005812 1.36097797405698 1.09479086716904 0.86108536614148 0.82283486252843…
7.25686194929472 7.26060310422233 7.2509137183092 7.2379137183092 7.28788783380196 7.30188783380196 7.28086194929472 7.29788783380196 7.40388783380196 7.43187920563288 7.28886194929472 7.39868938591313 7.37545642534798 7.46437014365718 7.29885332112564 7.26188783380196 7.235 7.328 7.25083606478749 0.889307514703598 1.64625815242069 1.37413395112588 1.1044646674078 0.871091733830314 0.805453322564…
7.27700375172397 7.26700202015906 7.264009523607 7.25100461750643 7.29500288594152 7.30800115437661 7.29800375172397 7.31400404031812 7.41400375172397 7.44500173156491 7.30900375172397 7.4290083692304 7.45201616127249 7.56402193315552 7.31500461750643 7.26800086578245 7.23800086578246 7.32800086578245 7.27100375172397 0.890607763395325 1.64600576920974 1.37777539403734 1.1118457663238 0.877645624…
7.29028681498834 7.27461104062733 7.2971621128195 7.26724940433769 7.30532422563899 7.31216211281949 7.31124940433769 7.32819952347015 7.42712470216884 7.4511621128195 7.32232422563899 7.45844892780783 7.50878562366371 7.64093526626632 7.33127434477145 7.27117458303638 7.241 7.33107482130131 7.28436163628964 0.882916988891161 1.63152183958867 1.3619212581611 1.09721130024438 0.862531027013549 0.7…
7.31280153276214 7.32257717849326 7.30988782286556 7.28682741979317 7.33077564573112 7.32488782286556 7.33082741979317 7.34386193583453 7.43691370989658 7.46388782286556 7.34777564573112 7.4936893556277 7.57045637234848 7.71435282422438 7.35281016177248 7.28487919385522 7.241 7.33694822593795 7.31274975870009 0.887390565422739 1.64501109223749 1.36986993243603 1.09966834118404 0.865751610555976 0…
7.33501079939852 7.33300935947871 7.33602375867673 7.31301655907772 7.34402231875693 7.33801223931832 7.35901151935842 7.36601223931832 7.45300935947871 7.47400719959901 7.36901367923812 7.52102375867673 7.63403527803515 7.78103311815544 7.37301439919802 7.29800431975941 7.248 7.3339978401203 7.33002087883713 0.88655967577502 1.64151804122302 1.37396267776478 1.09856832945001 0.863387105518174 0.…
7.35021866533597 7.34657882000699 7.36921866533597 7.3363472920042 7.37525725333644 7.35525725333644 7.37530870400373 7.38316721466869 7.46609003866775 7.48416721466869 7.38816721466869 7.55441160533831 7.68359168267382 7.82766885867475 7.39316721466869 7.30421866533598 7.24803858800047 7.33107717600093 7.35924439066962 0.872277849120578 1.61134162953698 1.35006997869515 1.08242929689405 0.845574…
7.36683962436582 7.39057547626246 7.38583962436582 7.36274528575748 7.39481132278332 7.37481132278332 7.39877358733998 7.39587735980916 7.47293396297416 7.49687735980916 7.40087735980916 7.58569811645331 7.72856604240163 7.87850943923662 7.40587735980916 7.32083962436582 7.2509716984175 7.33694339683499 7.37782075664415 0.875914906037697 1.63426877596344 1.36147000118267 1.08693650990155 0.852007…
7.39002600291548 7.40403000336401 7.41202700302761 7.38303700414895 7.41102700302761 7.39503600403682 7.41902600291548 7.41202300257908 7.48602000224268 7.51302000224268 7.43101900213054 7.61903300370041 7.75807200807363 7.90607500841003 7.42902300257908 7.33401900213054 7.25100700078494 7.33701300145774 7.40103000336401 0.873946599618745 1.63435476941354 1.36467720968715 1.08229293920834 0.84647…
7.41628296666511 7.43425031666529 7.4393264999982 7.42025031666529 7.43829384999838 7.43126119999856 7.44526119999856 7.43518501666565 7.50625031666529 7.53317413333238 7.45039179999785 7.65228296666511 7.8302067833322 7.98109794999946 7.45228296666511 7.35314148333255 7.25818501666565 7.35006529999964 7.43125031666529 0.870515499833523 1.6290997443335 1.36188814983334 1.0752453328333 0.839000883…
7.44177316274432 7.45679933627382 7.46873826470499 7.44279933627382 7.46476443823449 7.45479061176399 7.46879061176399 7.45185168333283 7.52879933627382 7.54886040784266 7.48568591764598 7.67777316274432 7.84883423431316 7.9899214794115 7.47777316274432 7.36588658137216 7.27485168333282 7.355947652941 7.45379933627382 0.867407656696173 1.62637425413734 1.36172148316667 1.07572572499018 0.83998127…
7.4710494857541 7.48401949438798 7.50206898014208 7.48004498704918 7.4950494857541 7.48204498704918 7.4950494857541 7.48204048834427 7.55203898877596 7.56603898877596 7.5160494857541 7.71103449007104 7.8490494857541 7.99601949438798 7.5040494857541 7.38901499568306 7.32401949438798 7.46101949438798 7.48404498704918 0.859071448219452 1.62095183598661 1.3527588347294 1.07329957375907 0.837119348823…
7.50436145992057 7.49736145992057 7.54821906661853 7.51040527324428 7.52854766654632 7.51250385322262 7.52826287994224 7.50931764659687 7.5783285999278 7.59236145992057 7.54935050658965 7.73431764659687 7.88206571998556 8.009 7.53729573993501 7.39921906661853 7.33706571998556 7.47406571998556 7.51429573993502 0.840020239408737 1.59552291280375 1.31870456793013 1.05295620701841 0.816631136017329 0…
7.53663466729159 7.52963466729159 7.56777858623732 7.54659038453905 7.57744646559331 7.55749074834585 7.55173430348479 7.53767895004412 7.60766787935599 7.62463466729159 7.58064573797972 7.76267895004412 7.8879335758712 8.009 7.56370109142039 7.41877858623733 7.3429335758712 7.4799335758712 7.54070109142039 0.836470186597925 1.59399727027349 1.32000527598478 1.04547469076422 0.809589708954563 0.7…
7.56996209299295 7.57694601123238 7.59397013387323 7.5769655390845 7.60496898517605 7.60194945732393 7.57797013387323 7.55797702605633 7.62797702605633 7.64797357996478 7.61496094429576 7.78297702605633 7.89099655390845 8.009 7.5999586469014 7.44796668778168 7.34599655390845 7.48299655390845 7.57396209299295 0.842902556442252 1.60957206883697 1.33157670957359 1.04921560048979 0.812956036994717 0.…
7.61044217688854 7.60052815572797 7.63436848074045 7.63449130765393 7.66152815572798 7.65161413456741 7.62240532881449 7.6083316326664 7.67531934997506 7.6853561980491 7.65740532881449 7.82628250190101 7.91115967498753 8.01952815572798 7.64047902496258 7.47552815572798 7.29711054422213 7.37808597883944 7.61036848074045 0.838569580499252 1.6049664077864 1.33248253779139 1.05200594671186 0.81541766…
7.64560814560948 7.64253195170021 7.66367345467457 7.67356460623276 7.70353195170021 7.70045575779095 7.65464080014203 7.63470610920711 7.70071699405129 7.71368433951875 7.68964080014202 7.84874964858384 7.92385849702565 8.06153195170021 7.67857549107694 7.51753195170021 7.30590203640237 7.38492380609073 7.63967345467457 0.839331509821539 1.60706659758501 1.32950319877475 1.05168359199858 0.81523…
7.67903627228761 7.66302055429631 7.69405199027891 7.70705682658392 7.75405319935516 7.74806408104144 7.6880519902789 7.67503989951637 7.72803869044011 7.74403627228761 7.72003627228761 7.87201934522006 7.93100362722876 8.06896251863614 7.71603627228761 7.56104352674513 7.34608947164277 7.39419949758185 7.67303264505885 0.844480919837335 1.60944556362953 1.33422841798887 1.05425868304627 0.819358…
7.70936104255665 7.68057985622735 7.7372188136707 7.75432822050605 7.79850327144261 7.80154703417675 7.7312516357213 7.70831727982251 7.7604376273414 7.77439386460726 7.75039386460726 7.88815316956949 7.934 8.038 7.74628445777191 7.59757985622735 7.4202516357213 7.5592516357213 7.70039386460726 0.837170367893508 1.59783279414226 1.31656958059479 1.04506502948569 0.810059646023644 0.75909455110910…
7.74164021632817 7.73242216561797 7.7567819492898 7.7836729239347 7.84349848336654 7.8504548732245 7.75374924168327 7.73668382647021 7.7995638985796 7.80960750872164 7.78560750872164 7.90184736450286 7.934 8.038 7.77171653407674 7.64942216561797 7.44274924168327 7.58174924168327 7.73560750872164 0.854190295882125 1.62579829650977 1.33173101069959 1.05892551107182 0.826120980366925 0.7603954996277…
7.76500939740007 7.75300831308468 7.79300831308468 7.81701409610011 7.88401771048475 7.89701662616936 7.77800722876929 7.76102421637711 7.82001843336168 7.84000939740007 7.80900939740007 7.9110050601385 7.93700108431539 8.03500108431539 7.79900831308468 7.719020240554 7.506020240554 7.64801915623861 7.75601084315393 0.861592074656785 1.6310812939497 1.34462123611955 1.06537407702588 0.83418510351…
7.79124744080647 7.7763711612097 7.81644539345164 7.8563711612097 7.93360622997585 7.94365571813714 7.79828455692744 7.82812372040323 7.87101237204032 7.86632167304841 7.83528455692744 7.92507423224194 7.94004948816129 8.038 7.82223506876614 7.77540827733067 7.56249488161294 7.70148250957261 7.78632167304841 0.867365878916938 1.6347020649371 1.34802008101508 1.07666954782371 0.848389573571942 0.7…
7.81082810138023 7.80574215207035 7.85169058248442 7.88574215207035 7.98157884838156 7.99554446865761 7.82080231658726 7.83791405069011 7.87199140506901 7.8917765317943 7.85780231658726 7.93094843041407 7.94396562027605 8.038 7.84083669631122 7.80771636727738 7.60165620276046 7.73966479769145 7.8117765317943 0.870205074700133 1.63803077723464 1.34644383783889 1.07821642000904 0.855477772699643 0.…
7.83400583458244 7.82200614166573 7.87900798416545 7.91601105499831 8.01901197624817 8.04901228333146 7.83700614166573 7.85800706291559 7.87800890541531 7.91201289749803 7.88100614166573 7.94000491333258 7.95000214958301 8.04100092124986 7.86100491333258 7.85701013374845 7.65101443291446 7.78901443291446 7.83500798416545 0.866419044970979 1.63043750034205 1.34209907260848 1.0740106817249 0.854421…
7.85321232478963 7.84255735257277 7.90530521688509 7.9524379198786 8.05839810898055 8.08929194658574 7.85717251389157 7.88113270299352 7.90713270299352 7.95417251389157 7.90129194658573 7.95613270299352 7.95703981089805 8.044 7.87721232478963 7.89059716347082 7.69876967736239 7.83676967736239 7.86130521688509 0.863390152608083 1.62253063780273 1.33913228497945 1.07629091067402 0.858089232810594 0…
7.86882444174437 7.88353915957898 7.92774763500754 7.98463791109777 8.0876708282707 8.11075860739851 7.8698573589173 7.89089027609023 7.91689027609023 7.9668573589173 7.92275860739851 7.96589027609023 7.95996708282707 8.044 7.89282444174437 7.93450624240605 7.75536360132335 7.89336360132335 7.88374763500754 0.869283726758501 1.63948929984482 1.34297676877955 1.08076963672542 0.861709292429476 0.8…
7.88501801397175 7.89702476921116 7.95402476921116 8.01803377619704 8.1140258950844 8.1240326503238 7.89001801397175 7.90703039857733 7.92704053143644 7.97700675523941 7.94301801397175 7.97301125873235 7.9600033776197 8.044 7.90601801397175 7.96103377619704 7.80306304890114 7.93695946856355 7.904 0.871790033776197 1.64001043909056 1.34569992118887 1.08021893042043 0.860078153567895 0.832685124968…
7.90123327334866 7.91919644071466 7.97628238352732 NaN 8.13731921616132 8.15331921616132 7.90619644071466 7.93428238352732 7.96342971406332 7.98312277544666 7.95919644071466 7.983073665268 7.963 8.044 7.92215960808066 7.99139288142932 7.8598348730373 7.90296440714659 7.90460159968864 0.871824665466973 1.64037114777003 1.34561330253925 NaN 0.858347181762324 0.828389834433539 1.35733810317948 1.092…
7.9198252355547 7.9348528299408 7.9987884430399 NaN 8.1627608486538 8.1787608486538 7.9218528299408 7.9567884430399 7.9976780654955 7.992908018713 7.9748528299408 7.9889448112278 7.963 8.044 7.9348804243269 8.0227056598816 7.9263745272484 8.05952829940801 7.9525492916937 0.872196504711094 1.63807161560244 1.34428250945503 NaN 0.850949537852972 0.830767648547259 1.35798392923506 1.09276889622456 0…
7.93304789998212 7.95504789998212 NaN NaN 8.19204789998212 8.20104789998212 7.93805042103381 7.91125714727245 7.97598991579324 7.992 7.98804789998212 7.99303277367198 7.966 8.04401764736184 7.95104033682705 8.04607311049903 7.98213361573961 8.04516386835989 7.96205042103381 0.872142361213377 1.63683501637775 NaN NaN 0.84889682347487 0.832802823577893 1.35881201684135 1.083800437154 0.853640210774…
7.95219471933531 7.97434075883679 NaN NaN NaN NaN 7.95819471933531 8.0137910472997 7.97207301975074 7.99203650987537 8.00719471933531 8.00607301975074 7.96603650987537 8.05098783004154 7.96719471933531 8.07524339916914 8.03565717775667 8.11137520530563 7.98223122921068 0.869125354781721 1.62695340758837 NaN NaN NaN NaN 1.35961766707383 1.08794509074849 0.869497425779466 0.820046084979228 0.864230…
