# Supplementary material for: Quantifying Spatiotemporal Gait Parameters with HoloLens in Healthy Adults and People with Parkinson’s Disease: Test-Retest Reliability, Concurrent Validity, and Face Validity
Source: Sensors (Basel). 2020 Jun 5;20(11):3216. doi: 10.3390/s20113216 (PMC7313704; doi:10.3390/s20113216)
Supplement: Supplementary file 1 [file sensors-20-03216-s001.zip › Data/HYA_11_CWS1.csv]

IWW_x_SpineBase IWW_x_AnkleLeft IWW_x_AnkleRight IWW_x_SpineShoulder IWW_y_SpineBase IWW_y_AnkleLeft IWW_y_AnkleRight IWW_y_SpineShoulder IWW_z_SpineBase IWW_z_AnkleLeft IWW_z_AnkleRight IWW_z_SpineShoulder HoloLens_x_position HoloLens_y_position HoloLens_z_position
-0.324 -0.362 -0.362 -0.347 0.836366072450665 0.152562984853806 0.162661772411062 1.376779971755 1.416 1.254 1.476 1.397 -0.292410557699118 0.049 1.41563473486571
-0.324 -0.362 -0.362 -0.347 0.831243682213944 0.152540412940107 0.162184955281287 1.37400911227756 1.416 1.254 1.476 1.397 -0.292401038666675 0.0488527363184082 1.4166346895587
-0.324 -0.361995964882463 -0.362 -0.347 0.833139260228452 0.152332515223265 0.16216962338903 1.37571839940338 1.416 1.25399730992164 1.476 1.397 -0.292401038666675 0.048 1.4166346895587
-0.324 -0.35906559630068 -0.362 -0.347 0.832602025988458 0.154159111639243 0.161896122321397 1.37455601986594 1.416 1.25204373086712 1.476 1.397 -0.292277150474624 0.048 1.41663351020955
-0.324 -0.359 -0.362 -0.347 0.833668828950584 0.154734465718638 0.161830614920151 1.37561872646389 1.416 1.252 1.476 1.397 -0.29140108397369 0.048 1.41662517052626
-0.325999606089254 -0.361999409133881 -0.362 -0.347 0.827091297935908 0.154350076812595 0.161770011817322 1.37176076221729 1.41200078782149 1.25399960608925 1.476 1.397 -0.291244413890352 0.048 1.41662367911108
-0.326 -0.362 -0.362 -0.347 0.831555115006532 0.150885855830097 0.161868134395748 1.37441944212477 1.412 1.254 1.476 1.397 -0.290230732181273 0.048 1.41678283500684
-0.324025131935631 -0.362 -0.362 -0.347 0.83164 0.150671884895172 0.161475026387126 1.3740651520468 1.41594973612874 1.254 1.476 1.397 -0.28936292122502 0.048 1.41760581361894
-0.324 -0.362 -0.362 -0.347 0.833679665397022 0.150600011481475 0.16161997539684 1.37634962439176 1.416 1.254 1.476 1.397 -0.288078988608423 0.048 1.41774922081002
-0.324 -0.359065893110752 -0.362 -0.347 0.833807144631867 0.155871612044348 0.160338773325028 1.3763695607126 1.416 1.2520439287405 1.476 1.397 -0.286069038013953 0.048 1.41873039234204
-0.324 -0.361969053440424 -0.362 -0.347 0.83478978763534 0.155396189311915 0.162220091046673 1.37817122575386 1.416 1.25397936896028 1.476 1.397 -0.284088123790853 0.048 1.41969738956496
-0.323996167307902 -0.361996167307902 -0.359 -0.343992334615803 0.83485241073978 0.156402836192153 0.163020843192262 1.37766318060458 1.41599744487193 1.25399744487193 1.474 1.39500638782016 -0.281884513459743 0.048 1.42085204256605
-0.321052471379894 -0.359052471379894 -0.359 -0.338104942759788 0.798301519633682 0.158581171178879 0.163668456296423 1.34938407505618 1.41403498091993 1.25203498091993 1.474 1.39991254770018 -0.278700542338031 0.048 1.42282502933293
-0.322979620794796 -0.361969431192194 -0.359 -0.335030568807806 0.815357708009448 0.156976914740319 0.163175196697327 1.35567009932615 1.41894905198699 1.2539796207948 1.474 1.3990101896026 -0.274598378930132 0.048 1.42489950796333
-0.322 -0.362 -0.358995776531594 -0.33 0.830638986367582 0.153029450949107 0.16286978882658 1.37539847955137 1.422 1.254 1.4739985921772 1.403 -0.269633718530904 0.0481100823045269 1.42774871715669
-0.322 -0.362 -0.356062812360662 -0.33 0.829935074966559 0.152648165606886 0.162723140618033 1.37434261244984 1.422 1.254 1.47302093745355 1.403 -0.263297571010965 0.049 1.4309104467371
-0.317045269740045 -0.362 -0.354018107896018 -0.328018107896018 0.832516278656216 0.152709366223639 0.162303802658164 1.37736220437961 1.42299094605199 1.254 1.47597283815597 1.40597283815597 -0.256138375636394 0.0488447082096933 1.43491149932177
-0.316000211849659 -0.362 -0.354 -0.324000847398637 0.831960122872803 0.154099705528973 0.161210230916129 1.37479055080911 1.42599936445102 1.254 1.476 1.40799957630068 -0.248780341011902 0.048 1.43892374810312
-0.315019756064075 -0.355138292448523 -0.354 -0.314197560640747 0.833097082965673 0.139327723885606 0.162023602466818 1.37705436349199 1.42894073180778 1.26086170755148 1.476 1.41388146361555 -0.239008968443216 0.0476603773584901 1.44369371240946
-0.30907714789152 -0.35203857394576 -0.34807714789152 -0.304128579819201 0.83398868497591 0.14397558151058 0.162701385152114 1.37545147282981 1.4339357100904 1.26001285798192 1.47501285798192 1.42090999412656 -0.228411487765753 0.0446944444444445 1.44879091673923
-0.30500057120981 -0.352 -0.347000142802453 -0.297000999617168 0.8350598486294 0.141770324161567 0.162270062833079 1.3780796215735 1.44299871477793 1.26 1.47799957159264 1.42899885758038 -0.217440182817503 0.0425989010989017 1.45372501299397
-0.298154972733337 -0.338309945466675 -0.347 -0.287221389619053 0.834082138961905 0.147979417591901 0.162592694142571 1.37308313009534 1.45082288830476 1.26391144415238 1.478 1.43486716622857 -0.206317389276739 0.0398874999999999 1.45915468296134
-0.292061886549473 -0.32909282982421 -0.346010314424912 -0.279082515399298 0.833970928298242 0.142914253875038 0.162570309432747 1.37586977873501 1.45594842787544 1.26696905672526 1.48096905672526 1.43796905672526 -0.193541737025514 0.0377015873015882 1.46519319919758
-0.286985150873478 -0.312975251455797 -0.345991750485266 -0.265993400388212 0.831174256749603 0.137418645491442 0.16169534727369 1.37062404226222 1.46100494970884 1.27801814893242 1.48100164990295 1.45100329980589 -0.17891642625417 0.0342428861788585 1.47031397172057
-0.278162140462258 -0.298270234103764 -0.341090078034588 -0.26207206242767 0.833703519734153 0.142555598219752 0.158930804011508 1.37302586176305 1.46394595317925 1.28880182832391 1.48198198439308 1.45296396878616 -0.165403793835349 0.029675516224188 1.47523966332096
-0.270082975186343 -0.267321528847081 -0.341 -0.24517632227098 0.825407435102609 0.130853633027652 0.158167467766771 1.36613270700703 1.46696888430512 1.30087553722049 1.482 1.45893776861024 -0.150095523115694 0.0283172561629166 1.47991745821856
-0.25698697425088 -0.223933423948942 -0.337466093036541 -0.231975395807218 0.834655962017773 0.148458841274921 0.156782049282682 1.37462695977783 1.47199421077817 1.32502315688732 1.47884178467363 1.4640101311382 -0.132201025405754 0.0297910592808549 1.48394855310193
-0.248179841647689 -0.178919190643742 -0.327835284350261 -0.215339700890078 0.831925750910783 0.140914064344853 0.155509109505649 1.36581004147174 1.46807992962119 1.34068028151522 1.47294691646841 1.47086012316291 -0.115304036391235 0.0288202898550723 1.487491238182
-0.227180463752261 -0.117524204232758 -0.312586842201524 -0.195171870240249 0.837015399672656 0.142088484693903 0.156550289165483 1.37492939285732 1.4759312519039 1.3489312519039 1.46530330496036 1.47595703243994 -0.0966714853088718 0.0283023023023021 1.48992600535215
-0.219001524657708 -0.0660097196928904 -0.292200034850692 -0.179003049315417 0.83467045549149 0.144659512109533 0.162107228991997 1.36631165806526 1.47699980941779 1.35899809417786 1.45689885972549 1.47999923767115 -0.0762845660158298 0.0296910569105691 1.49104425575357
-0.190580687877145 0.0104381498476781 -0.267154130558127 -0.157440521837834 0.833092238189042 0.133890060681718 0.174381569715005 1.37037690156241 1.4779799762801 1.36683981024079 1.44872149033982 1.4809799762801 -0.0538233042780756 0.0276666666666658 1.4937004853194
-0.180122613894369 0.0633624077492821 -0.237928397584192 -0.134282011957048 0.831390721748148 0.191057613273717 0.195574952064318 1.36506694718633 1.47701226138944 1.37193869305282 1.44175910637937 1.48495095444225 -0.030840580495281 0.0252087042532139 1.49546497693531
-0.147006312567749 0.110342145706704 -0.20500210418925 -0.112004208378499 0.836249066505133 0.250761254859715 0.227889016769751 1.36551990052924 1.48699808710068 1.37719712636129 1.43699961742014 1.48599980871007 -0.00629655469078344 0.0203591397849471 1.49707511126282
-0.135264268212074 0.159311903282248 -0.170770782285216 -0.0807047152321971 0.832357648957004 0.291342786362671 0.268231578020996 1.3625078288411 1.48211011175503 1.38311006746066 1.43504404470201 1.48502202235101 0.0221278703343026 0.0157696629213502 1.49784941444621
-0.134009846972325 0.208898011223438 -0.14297889953726 -0.0482977583385499 0.831547188289797 0.315179437878621 0.297598496762178 1.35508287770887 1.48497045908303 1.38941798670411 1.43513869724619 1.48255125424473 0.0487938285317767 0.010056250000001 1.49807595107559
-0.129001287184488 0.2577268002778 -0.122022711850252 -0.0171584474048424 0.818063470249381 0.324648439503599 0.312745219056927 1.34528829256021 1.49699691075723 1.3958613544448 1.43691436024115 1.478836995493 0.0780895497233647 0.00389275362319055 1.49574247964023
-0.114886859823639 0.304424601192858 -0.105982356276098 0.0133080366209263 0.806939597055527 0.322127021333639 0.315690543883779 1.33460751544787 1.50132832755532 1.40218064103591 1.44019466000123 1.47428404496925 0.108564666792717 -0.00179027355623103 1.49350525735338
-0.0854226187677988 0.347617744716137 -0.0929379698667033 0.0436965127907576 0.802375715441003 0.309992413464776 0.30845327022127 1.32452398842458 1.5000682932361 1.4081163168306 1.44480322284074 1.46929720154692 0.1424860496843 -0.00688020833333117 1.49079417853406
-0.0338608861921422 0.385932561595163 -0.0809696896739745 0.0746018001566526 0.802753197541255 0.290621845993045 0.293052197047937 1.31652115354307 1.50099584734902 1.41340885218205 1.45056367507403 1.46428126409944 0.178150804754712 -0.0117849765258224 1.48617742141137
0.0316352568675748 0.417995382577461 -0.0681576527498175 0.106618717770612 0.804258631277255 0.266392549014478 0.271506123342314 1.31208245285609 1.49904073860097 1.41779871744342 1.45729964301543 1.45964103150024 0.211664256877861 -0.0148571428571424 1.48112511181124
0.0686314091286752 0.442432538410554 -0.0525819961461381 0.140342084684638 0.80060808772337 0.239681752625112 0.245833848082939 1.31269132841637 1.46732763633007 1.42102638296789 1.46483475297925 1.45578130262276 0.249800514591507 -0.0123157894736807 1.47577438043946
0.103992576364964 0.45787035984197 -0.0323228569148423 0.176366719950731 0.800520010605193 0.21286668692098 0.218054170248348 1.31983122227666 1.45800190893472 1.42283231910864 1.47299263127984 1.45310687634042 0.291053431761306 0.000530303030308328 1.47040845637976
0.13928878169331 0.462935177619231 -0.00546037210783615 0.215287442620892 0.795099251034333 0.188324581998118 0.190185888817076 1.33498557648968 1.45211853638445 1.42295699621882 1.48159690423152 1.45202255152666 0.33153333719492 0.0138939393939393 1.46598252228038
0.202297834076621 0.456253322489865 0.0299253212229743 0.257699071747123 0.801555993940774 0.168432667952558 0.164247802767659 1.35963783310817 1.44903343647254 1.42114088465162 1.49047119814863 1.45293312705492 0.366904479452266 0.0187083333333342 1.46200662794225
0.254987541359472 0.436451125201395 0.0757540860256832 0.30098969766264 0.824814443925503 0.155568174880336 0.142258711078635 1.38386423308697 1.48699089560884 1.4171244547602 1.4994391393455 1.45399976041076 0.398523216472642 0.0227229580573954 1.45977053029154
0.334218895544806 0.402154916501346 0.133945785248385 0.334252375907696 0.816800309339909 0.152108332877487 0.126237412728539 1.37907774582507 1.46841778993393 1.41064817689774 1.50832435413645 1.45008795577557 0.431447722878083 0.0280359116022096 1.45795340406173
0.37657532804222 0.361403956252522 0.206420281839172 0.363699622273766 0.840460479330173 0.15614801292423 0.118202706695906 1.38622407694023 1.49274105368428 1.4040725049684 1.51695046883581 1.45098964214737 0.460507234200108 0.0325773624091393 1.45861397384096
0.400993236691554 0.347811061359881 0.29509743874614 0.400989573232813 0.837520898956414 0.153443787249318 0.120173391959274 1.38611005354286 1.49000084541356 1.40651613676183 1.52514110975792 1.45199971819548 0.492567230548032 0.0361783181357649 1.45916447803502
0.432439806434226 0.356089340167818 0.401897118917383 0.433422300385296 0.84782636154672 0.144634419812848 0.134168267497178 1.39605283878482 1.48901750604893 1.41483099234456 1.53271990321711 1.45101750604893 0.523948211228827 0.037184750733138 1.45868098882323
0.452789569336287 0.368873741601772 0.522726894484533 0.461705397070801 0.845140512446238 0.135149812286704 0.150859665464671 1.39559673378124 1.49394739233407 1.4221473014646 1.53596843540044 1.44902104306637 0.555016515928287 0.038 1.45789166902061
0.487041773620732 0.374003797601885 0.633120257393017 0.494043039488027 0.844087442596434 0.129359291114315 0.143518899047083 1.39961378459158 1.49699873413271 1.4239987341327 1.52800379760188 1.44900253173459 0.585767549947728 0.0377051705170514 1.45986699196565
0.519274505667346 0.376934045969759 0.725911455709027 0.527252520990599 0.834398087993331 0.128812311418978 0.150385447722468 1.39481794476283 1.49602198467675 1.42302198467675 1.53093404596976 1.45095603064651 0.61999858828526 0.0353715083798887 1.46337063978849
0.544768127883955 0.377990725115358 0.819146710612955 0.559703203691463 0.83337751265656 0.134655185431767 0.136392445352685 1.39338242834542 1.496 1.41804637442321 1.53298145023072 1.451 0.651244196791064 0.0320650154798774 1.46496595119952
0.588988812441921 0.380999237211949 0.894980930298728 0.600989575229971 0.820363307957514 0.13489995169009 0.154285415643814 1.38023334101166 1.48900177983879 1.41700025426268 1.52300254262684 1.45399923721195 0.685207691917743 0.025747295968534 1.46704691523821
0.619387358026085 0.384920949422721 0.945972342495369 0.636288544804486 0.821418656344135 0.136840869964247 0.156475929303167 1.38294525747523 1.48605928793296 1.41798023735568 1.51711857586592 1.45203952528864 0.719446866591666 0.0187777777777749 1.47087835001244
0.666514463594205 0.399845041572619 0.963824380448968 0.678566116403332 0.813789855242911 0.148845103507531 0.148028636220462 1.38060499995962 1.486 1.41898966943817 1.51601033056183 1.45793801662905 0.757028199616811 0.0113093179634937 1.47570449114196
0.709990227243113 0.412997045445592 0.977996818172176 0.714991818157025 0.809750900002727 0.147700288637238 0.145240613638223 1.37593105682138 1.48400045454683 1.41600068182025 1.51300068182025 1.46299886363292 0.793065449347699 0.00374574574574582 1.48055924932866
0.750138985587168 0.430621993672415 0.99366399437548 0.75024398734483 0.812099599156322 0.155111027338899 0.145259579992969 1.37673277971174 1.49378999648467 1.40816800281226 1.50908400140613 1.46397899964847 0.831253586452998 -0.00291185410334395 1.48740075749202
0.807412272477206 0.489391650458863 1.00785564587159 0.79454631559644 0.817454732990839 0.174232441064268 0.144062476321098 1.38079782797249 1.5009278229358 1.39414435412841 1.50998968899083 1.47290720091745 0.869416504795049 -0.00737954768928288 1.49471749143608
0.855000318108316 0.535000583198579 1.01600007952708 0.823000379962711 0.823660033666463 0.20002001652396 0.140559957232104 1.38564006530057 1.50800005301805 1.38799995581829 1.51000002650903 1.47900004418171 0.906734976310298 -0.00601061571125391 1.50015804171248
0.89034568653987 0.599800425323095 1.02483642163497 0.865218458922622 0.82740075182547 0.201856012050821 0.13580796880964 1.39289568398693 1.51389094775664 1.38309087686946 1.51294547387832 1.48390912313054 0.946961641819526 0.0108885630498555 1.50521360325819
0.938499638545466 0.669018336589794 1.025 0.894697698287886 0.833674640285001 0.19752251081636 0.135670521209848 1.39791850446697 1.51696872740909 1.38215218836001 1.513 1.48498957580303 0.982375093584935 0.0260686274509827 1.51033175031268
0.96603662292075 0.734087137294199 1.02900378857801 0.934040411498759 0.837732108975091 0.186685677329184 0.13614007577156 1.40386156594558 1.51899115998465 1.37898863426597 1.51499873714066 1.489 1.01429594053247 0.0349530938123771 1.51320057373241
0.994360614220618 0.80147870280078 1.03193385664351 0.96529447086413 0.839363180198222 0.167874640348652 0.13619867713287 1.40507266074599 1.51215433449847 1.37019843006946 1.5140220477855 1.489 1.0443712671987 0.0401216617210697 1.51291427275069
1.029640280849 0.896033897137317 1.03595888923989 1.00360944777892 0.847189114579475 0.163332755190519 0.137852836257652 1.41366109798125 1.5258561123396 1.36901027769003 1.51498972230997 1.49295888923989 1.07561257950611 0.0460987654320985 1.51206746460287
1.04453386766596 0.999088311706268 1.03000373085068 1.03699230062995 0.874108609018047 0.168085404257457 0.175674624835024 1.41640937938411 1.50548688314977 1.36349452038111 1.51298186907075 1.493 1.10965839886996 0.0518373983739836 1.50887392018288
1.0788921906258 1.08706490327533 1.02609465806892 1.07816804856631 0.867396832990212 0.161983607097407 0.14981320864159 1.41774306062024 1.49611267026617 1.35616565162061 1.48314198710338 1.49103961673494 1.14368142101295 0.0544032258064522 1.50657079930839
1.08868608021923 1.17511710061657 1.03392152005481 1.08854874031514 0.885188105136241 0.163108718507878 0.143463666855538 1.40613918423549 1.47891171006166 1.36986266009591 1.49488228008221 1.46811771991779 1.17664451679105 0.0516547231270358 1.50442459017231
1.14156878592374 1.30322807110228 1.03800944084528 1.13855610221169 0.876084475024244 0.131547205414248 0.101053022213237 1.41178952397807 1.49349731631825 1.37251407351209 1.49600629389685 1.47800203674089 1.21539482120185 0.0480394600207671 1.50190157904762
1.17529685188803 1.41272446378084 1.04386968000169 1.16647928945786 0.869042145242828 0.140667908766665 0.0905143587969688 1.41104664353074 1.49154819821022 1.37846607642214 1.49991312000112 1.47897083463292 1.25217954069119 0.042713043478258 1.49950654608204
1.20668125431093 1.48674810411507 1.044 1.20906807068727 0.864551431823089 0.157266268753768 0.0952675819350688 1.40321901406404 1.48457249710187 1.38047858764839 1.5 1.47652508372599 1.28663951067736 0.0364919354838684 1.49743984965713
1.2469969998763 1.56149449062599 1.044 1.24549740278233 0.858485473746674 0.149910708997911 0.0968998946443185 1.40078015434043 1.47150092737623 1.38649953182374 1.5 1.47600001064327 1.32046839522415 0.0282604166666603 1.49603880287661
1.28735619027477 1.61371937071811 1.04694542648174 1.29934511778092 0.84824701696599 0.135906010876934 0.106197729594037 1.40082386130639 1.46354737420136 1.39246456578924 1.49901819117275 1.4820363823455 1.3627828254594 0.0183221884498468 1.49225318737392
1.33448430251113 1.64219218983932 1.06382298951388 1.33551923803466 0.84443322291728 0.14585380928307 0.116928899889008 1.38530437717072 1.47883659767039 1.39992090193058 1.49801041238154 1.46953324756041 1.40309329808523 0.0100357142857104 1.48884373363156
1.36804023385665 1.66051051425478 1.07601529544829 1.37303467286885 0.841800491974094 0.136768417096595 0.120002013900691 1.38412853238582 1.47499110724469 1.40749891361346 1.50000127462069 1.46599624874582 1.44242462545078 0.0014208566107989 1.48533436866165
1.41977535726645 1.67633009179821 1.08773594547563 1.41474151522556 0.839304910989628 0.128627689787481 0.121545232820957 1.38962670880541 1.46456712805537 1.40698607325372 1.5009779954563 1.46201309152094 1.48152296518692 -0.00544516129032352 1.48086123674692
1.4694976206881 1.67699037619045 1.12164434037495 1.45410174517154 0.852112027117246 0.147885532241243 0.130377005468628 1.39412824980706 1.45311634246903 1.40353397590766 1.50396861826838 1.45507014857579 1.52571831372971 -0.008 1.4741177288544
1.50605883481898 1.68600138812179 1.16105089779898 1.49754918919723 0.852409773351421 0.143178009383927 0.134254891711811 1.39888503270425 1.46300944988351 1.40299953729274 1.508 1.44900558804399 1.56734292897846 -0.00419957537154934 1.46798394671928
1.55081476402384 1.68749497776418 1.21491100254261 1.53630988628278 0.848433822300728 0.135855718954669 0.128849295744815 1.39793971634704 1.47094662506765 1.4025222388243 1.508 1.45146183626985 1.61138912062343 0.0166340782122913 1.462411171308
1.59149886223544 1.68947656370466 1.35518100899965 1.57403519917617 0.858769119318358 0.134939618532611 0.260182150059525 1.40917826820679 1.4764343676901 1.40348828185233 1.46259342968806 1.44557090013487 1.65056987795568 0.0335125786163508 1.45762876507021
1.6329996003781 1.69249913415968 1.4439748906307 1.61749826629869 0.860080646763101 0.135849631298014 0.255391878873496 1.41485972083848 1.47450101014704 1.40200043292016 1.44300548365537 1.44300018063598 1.68876190999041 0.0358026440037771 1.45477766331964
1.64133365614332 1.69447181216737 1.53694068400429 1.6344650964422 0.883306490275621 0.136713473732411 0.23461041970262 1.40648602347321 1.46301011079222 1.4029682121973 1.44984826092663 1.42895955683111 1.72144563962032 0.0354761904761901 1.45430779438984
1.67361462973699 1.69598248316986 1.63789096155993 1.67946281720913 0.885869403936694 0.13887999752839 0.199007317644916 1.41287374339947 1.46398832211324 1.40201167788676 1.48414984443118 1.42504671154703 1.75710628630894 0.0391781609195395 1.45293064714811
1.72000846340554 1.70000152716719 1.71900742254923 1.71301853888833 0.888840149117145 0.136835901660408 0.15670036052382 1.4126597057959 1.45999919396138 1.40949923641641 1.51400074225492 1.42599959698069 1.79175195540359 0.0443093179634972 1.45195182868765
1.74144660258814 1.70595592421306 1.77590531825028 1.75932480188229 0.889200661945884 0.140511199135383 0.135195002586292 1.41197486325999 1.45804060023529 1.40650681280524 1.51245196160151 1.42497969988236 1.82772654404292 0.0456091205211707 1.45245474921534
1.7845050857937 1.69997750389971 1.86780770668482 1.79064006239542 0.888300348206132 0.124903229640659 0.137488091569529 1.41630028361837 1.46195500779943 1.40204499220057 1.50696625584957 1.42302249610029 1.86552683987124 0.0419184782608661 1.45245543425041
1.82501517744441 1.70400111054471 1.97203812870182 1.83101591780755 0.88952752348529 0.125341310442761 0.122729739477134 1.41479715330372 1.46300037018157 1.40399962981843 1.503997408729 1.424 1.89907814228358 0.0365647193585311 1.45377561088112
1.86644510143595 1.70709130285866 2.07601574430255 1.87434238571996 0.882790239942032 0.128892097628772 0.149075423172182 1.40705693021341 1.46398858714267 1.403 1.49686304571202 1.42402282571466 1.94012663264634 0.0319085545722692 1.45338485126546
1.90461191979067 1.71492039380321 2.16311438106076 1.90370147676206 0.878523385377248 0.129929452178926 0.152970395917099 1.40250627110188 1.4630099507746 1.403 1.48511940929518 1.4259800984508 1.9767100633837 0.0268218390804595 1.45342933472332
1.94411564792843 1.72100963732737 2.27403613997763 1.95409155461001 0.86917349607688 0.132030505959687 0.107658203093037 1.39592501395594 1.46100481866368 1.40000481866368 1.4719831346771 1.42401204665921 2.01466868888076 0.0204368932038814 1.45502271428628
1.99258596917408 1.72507324614676 2.28965921532084 1.9925493461007 0.86231106777203 0.132201912003685 0.151964001509523 1.38965944985201 1.46292675385324 1.40197558461775 1.46486571539761 1.42904883076451 2.05444045909378 0.0113707571801557 1.45711148449537
2.0395235832171 1.73094044790214 2.34246403111924 2.03655335926603 0.859993523078656 0.129150967090889 0.112233266956027 1.38480922973423 1.45705955209786 1.40001985069929 1.45410917884608 1.43296029860142 2.09118384870235 0.0044055944055928 1.46024444631004
2.09209685141974 1.74709443013425 2.34300968514197 2.08808474499227 0.858916125852298 0.12894363192824 0.1162529293918 1.38273159804843 1.46100242128549 1.39298062971605 1.45400484257099 1.43301694899845 2.13706875765625 -0.00273946360153201 1.46338033745449
2.13265633059812 1.7865469421651 2.34712154270336 2.12361986778711 0.861481202976438 0.130536869534574 0.133947171019498 1.38346073785335 1.46198784572966 1.38495138291866 1.45598784572966 1.44001215427034 2.17693095203431 -0.00955287009063445 1.46705277267033
2.1854712173534 1.8305593477945 2.35690207728767 2.1735005941671 0.864796804200519 0.13833195559827 0.134524222559972 1.38915300898142 1.46100979227123 1.38103916908493 1.45500979227123 1.44099020772877 2.21951077359932 -0.0100749746707236 1.47130370401216
2.23210099042298 1.90711084314718 2.36500738954315 2.20710837996613 0.875038129012516 0.170448155704552 0.124807044182742 1.39491137989644 1.4670049263621 1.35896305228427 1.45499753681895 1.441 2.26330976012246 0.0035531914893574 1.47392641254338
2.27337162606969 1.9807465490524 2.368 2.25151548132248 0.88244353606998 0.186948993628619 0.123619230712054 1.39961062880925 1.46905993968866 1.33464028895666 1.454 1.441 2.3067273920803 0.0263333333333304 1.47611841895507
2.30369359648868 2.0494622387797 2.368 2.29357498867785 0.887627614883549 0.182289323857604 0.124372389332138 1.40700527707918 1.47395058007882 1.31792907550105 1.454 1.441 2.34444368431774 0.0317197640117984 1.47629726088893
2.34407497818816 2.12583817676873 2.37400999709176 2.32112746291988 0.893648847426203 0.164531003758035 0.120566775937909 1.41349469572488 1.47500499854588 1.31379178006956 1.45200249927294 1.445 2.37728762609838 0.0362679382379729 1.47522449107483
2.374453080684 2.22245462745914 2.37808346223126 2.37229807939737 0.897211596416121 0.141735890696436 0.119207864785838 1.41935880768241 1.47694038412053 1.32719077081431 1.45297615364821 1.44501192317589 2.40918856619244 0.0465451505016818 1.47449938745655
2.41163045688032 2.34181357208945 2.38493192626743 2.39675687952653 0.899804229229812 0.125808320052326 0.113288835154581 1.41926097248189 1.47204862409469 1.34284440289698 1.45101944963788 1.44599027518106 2.44712264821075 0.0571258603736513 1.4711091986326
2.43801314816834 2.45603944450504 2.40201014287272 2.44500901588686 0.901349308782007 0.131791123229239 0.124720217883933 1.42075945529017 1.46499436507071 1.31600488360539 1.44000112698586 1.44000037566195 2.48180808715535 0.0599161554192219 1.46879572831469
2.47324792910618 2.56197188209623 2.40033344408237 2.46940660373414 0.899497801887976 0.134697985051675 0.114993735467439 1.41928441371624 1.45 1.32894049701452 1.4321958531275 1.44097024850726 2.5165689203695 0.0543622047244082 1.46628408962469
2.49774685262311 2.65800766228259 2.38739211137388 2.5095848383019 0.898292454850943 0.126593741152276 0.0910047918815122 1.4167561248093 1.45 1.32306075537045 1.42955437478768 1.43803037768523 2.54901667983199 0.0474659624413119 1.46326883243049
2.5350800618238 2.76420250931903 2.38302825711428 2.5450894808619 0.89079956841531 0.129520926084189 0.0767970013637603 1.41096512564779 1.44500941903809 1.32800706427857 1.43000470951905 1.43399529048095 2.58985842684679 0.0418214990138059 1.4594932093969
2.56949806840707 2.85088680472478 2.39501214800993 2.58343732835743 0.886316344427974 0.134193125435246 0.084037051430282 1.40882443937824 1.44895140796029 1.33106074004964 1.43203644402979 1.43198785199007 2.62687445878617 0.0361538461538478 1.45592471457875
2.60959696598018 2.92228240284276 2.39599016990196 2.6186461164704 0.881191509713753 0.137665103151942 0.0870200182009647 1.40274114320984 1.44503932039218 1.33595084950978 1.43497050970587 1.43100983009804 2.66471061164195 0.0273583093179649 1.45152681388604
2.65505447822539 2.98007490755992 2.39602042933452 2.65905175431412 0.875801623972846 0.127485913496101 0.0878035923172356 1.39478561450286 1.44000136195563 1.34400680977817 1.43500136195564 1.42399727608873 2.70006662795351 0.0167670940170937 1.44748081850633
2.69560296945866 3.03492764366496 2.41153061312362 2.69753061312362 0.869625268959181 0.0952816792367574 0.0987201592729553 1.39152115947385 1.44091558427579 1.34902411877835 1.43608441572421 1.42191558427579 2.73810303251553 0.00718518518518728 1.44349214352091
2.74451353550968 3.02905837573884 2.45457191124851 2.74057191124852 0.866808020354643 0.105151831465853 0.175793429256147 1.38755940362372 1.43406810502865 1.35098054142039 1.44293189497135 1.41506810502865 2.77553097862411 0.000898898898900655 1.43811059684077
2.7910119274173 3.03400347883005 2.47300720614795 2.78100969102656 0.862730618734773 0.113287189602298 0.186912373059067 1.38724150583643 1.43299850907284 1.35300024848786 1.44300024848786 1.40799950302428 2.81547374619104 -0.00347991313789292 1.43089176547753
2.83938126593103 3.048 2.5025518322686 2.8204715657568 0.865205752694156 0.10197989966686 0.19638143915158 1.39330431432501 1.42696990005808 1.354 1.44402006662795 1.40593980011615 2.85709178124975 -0.00471751412429412 1.42195989124131
2.87654893318986 3.048 2.55634714014321 2.86644210157693 0.863816855654484 0.101970118701792 0.188722943503248 1.39372489582294 1.42403561053764 1.354 1.44597625964157 1.40007122107529 2.89595413172014 0.000512974051884299 1.41633451985141
2.91600407306052 3.056 2.58601298288042 2.89400424277138 0.8626504565222 0.107290123888924 0.201290141708564 1.39750047773606 1.42200101826513 1.355 1.43000059398799 1.396 2.93862251873942 0.0192522522522555 1.41193331354101
2.96430822102067 3.05602982784071 2.73952695851921 2.94427839317996 0.868052470306668 0.108753977045428 0.202857690506366 1.40316151808502 1.43398011477286 1.35498011477286 1.43712925397641 1.39599005738643 2.97962860552547 0.0339432835820902 1.40825193252756
2.99463001348808 3.05896419485368 2.7913674424151 2.97166581863439 0.870263026789776 0.109145225980491 0.192792811651861 1.40626216589539 1.43202387009754 1.35302387009754 1.44984484436597 1.39501193504877 3.01681327994427 0.037 1.40736668291979
3.04006328036752 3.05900791004594 2.84870039772583 3.02105734783306 0.874807178366691 0.110700316401838 0.168899164180897 1.41097616983583 1.42700197751149 1.35300395502297 1.45925520650194 1.39199802248851 3.0523519554683 0.0379926393270248 1.40779547681496
3.07241013649375 3.06306650862061 2.94215424937751 3.05049881465456 0.87844418850573 0.110714124425467 0.139227978025526 1.41410729224136 1.4280221695402 1.35516627155152 1.46555210522109 1.3909778304598 3.08847450728635 0.0422907608695656 1.40745160949267
3.10864127549249 3.06894182845824 3.04969961852352 3.09456371343681 0.879697590071092 0.0978275895815895 0.115757899282186 1.41563487539914 1.42998060948608 1.3698545711456 1.46928611449523 1.38901939051392 3.12418569578321 0.0463956284153008 1.40770512763989
3.14305205530801 3.0760052055308 3.14930712631725 3.12509630231982 0.879105288994625 0.107364320590565 0.110467574047315 1.41710528899463 1.4330078082962 1.3709895889384 1.4710078082962 1.3909973972346 3.16431304550471 0.0469599217986301 1.40998983453668
3.14781374937898 3.08303160085255 3.23669142835277 3.1623190025882 0.871721066296468 0.114616406992339 0.125209487740247 1.4152853458186 1.42801890675278 1.36148448196704 1.47203771484127 1.39 3.2002998088858 0.0426424581005573 1.41083980829444
3.1778081981986 3.08598427095393 3.34891002362785 3.19366444701714 0.86298316599542 0.116747667069924 0.132404603030955 1.41384541446515 1.42943512605189 1.36001048603071 1.4755085908603 1.39 3.23702297069623 0.0368464163822541 1.41223005228337
3.22002101836487 3.08750418882737 3.44707718568382 3.21652747851117 0.85513137291128 0.120892868134407 0.133625732512627 1.38812073102807 1.42300043752157 1.35949860372421 1.47799428458868 1.38850501727343 3.27834506852989 0.0300938967136141 1.41291677353996
3.25546199972604 3.09054237752974 3.53954467823497 3.25298604374793 0.847151085063428 0.123118439471998 0.132132429894263 1.3859336013322 1.42156931773126 1.35850051913764 1.47299295071925 1.39300994546039 3.31570954739965 0.0233895705521488 1.41397903156071
3.29903056315219 3.09454855252773 3.59117974515009 3.30955818994158 0.836388688975595 0.122173313203712 0.147586911642752 1.39801492773699 1.42797611837522 1.3585154652271 1.47246309913961 1.39397611837522 3.35521069167171 0.0158205882352965 1.41688159379518
3.33654043698464 3.10250556446644 3.62401372870086 3.33354004605659 0.833317980467186 0.12598623514018 0.144470584720892 1.37681377992245 1.42850504322905 1.35700054081595 1.4679954975869 1.39750032577337 3.39434816411466 0.00713743589743697 1.42047186018981
3.38998050316943 3.1121303781051 3.65070635976034 3.38396355725724 0.835211203160669 0.126668738930393 0.136726298148409 1.37461456321097 1.43396538778903 1.35695958386791 1.46247451749786 1.40011900318845 3.4363395846919 -0.000280487804876886 1.42416541803171
3.43575250818472 3.12488874454291 3.66958730246924 3.42760907330913 0.830008860865242 0.127012384742126 0.131881709538232 1.36586141871089 1.43106305908699 1.35288220260717 1.46003292364401 1.41094593683345 3.47650186769312 -0.00422905982905949 1.42836233066593
3.48953525538819 3.17453906265086 3.68451723354777 3.46753161361417 0.84254562716296 0.136931140871633 0.125463168996295 1.37676839091443 1.43550611042559 1.33399330301319 1.46250131707012 1.41200466017828 3.51398200650214 -0.00475980392156687 1.43412298643864
3.53297926405867 3.21943477833722 3.69754047674263 3.50649193190623 0.845036967912139 0.149323646557042 0.11343291285032 1.38495860874359 1.44454387495851 1.32489197398069 1.46300505959283 1.41803460532682 3.56247907173064 0.00153977272728575 1.44000920157106
3.57617935548541 3.29421187582172 3.70148315249181 3.55055041532813 0.847661430869618 0.168890538099881 0.113668109628543 1.39010489101103 1.44844829496656 1.31707694449662 1.46348466922612 1.42098466922612 3.60333649452129 0.0168803921568697 1.44343852650207
3.62201119008723 3.36204808341187 3.70750487253694 3.58502042223299 0.859800716282127 0.172627851175797 0.113113335623915 1.39483230408302 1.45050306500412 1.31749944112387 1.4610021241043 1.42250146264254 3.64470130586639 0.0283290322580656 1.44660165307559
3.65346826169015 3.44299177525413 3.71351471379919 3.62989281307217 0.861517520883094 0.170032548256445 0.115375498908456 1.39835105868417 1.45605539646013 1.315 1.46349019080054 1.42454486432912 3.68493013149836 0.0332738095238101 1.44750193409179
3.69991595058026 3.54155006528577 3.71502623234867 3.66902734317951 0.860219706476203 0.173877225834094 0.115412499554288 1.39843898203994 1.4614849389393 1.31491255883778 1.46249125588378 1.42894437683043 3.72055118740415 0.0347905604719771 1.44643661736246
3.72650376276225 3.63650445392871 3.71400391342276 3.70250204349574 0.86542371212633 0.141119946333241 0.108160601126984 1.40381939518236 1.4649986160452 1.33150062555028 1.45949889955997 1.42800037129588 3.75669475402282 0.0387747474747468 1.44583900314955
3.77081235685986 3.74444326827551 3.73015999677355 3.74289652527298 0.871602891090311 0.127402960496398 0.109289279886713 1.41190536845705 1.45343949429252 1.34426587549212 1.45459915775308 1.42800925577443 3.79482821946742 0.0445288753799393 1.44393614552564
3.80204579780962 3.83892386080792 3.73855894029752 3.78248676812197 0.869882901662252 0.11882219114139 0.108994756594876 1.41091745819747 1.44758801842963 1.32112013759121 1.44915720195868 1.42899021435416 3.83195032342352 0.0449254901960793 1.44030141760104
3.80699102738636 3.92796070614027 3.76999009918495 3.80099133678683 0.87362979579569 0.107506268453528 0.117697258711833 1.39356018254628 1.44 1.3120030940047 1.45799721539577 1.42400123760188 3.86898495029675 0.0406474973375931 1.4364822194888
3.8494225704558 4.04204168530964 3.79798717680073 3.85237343435629 0.869399738592696 0.125012006542586 0.12704725359308 1.39271654956872 1.43392138224078 1.30697051834029 1.45226025032315 1.41702948165971 3.90665505355736 0.0352644628099167 1.43379674735292
3.89268840974947 4.14863497315499 3.8144708862891 3.89058514828705 0.858387926286862 0.135220642717741 0.135162701823808 1.37534274515511 1.42598278975626 1.30389673853758 1.43539950399512 1.41989673853758 3.94173227264241 0.0293774358974371 1.4306350869007
3.93200986170593 4.24201519235778 3.82172406141453 3.92401146090149 0.863978531405414 0.131266623334928 0.143789591390853 1.3812076971584 1.42500106613037 1.29799973346741 1.42290722671531 1.41400026653259 3.98089978408471 0.0219468302658504 1.4269308820104
3.96952180163315 4.29940365786715 3.8220295359415 3.96734458598415 0.858423234759293 0.156113248953565 0.154673910281048 1.37255217998196 1.4289704640585 1.29701969062767 1.43027566878732 1.4149704640585 4.02016476656734 0.0133546511627942 1.42226081623
4.02291025920422 4.34033259470924 3.8255251495409 4.00294526917362 0.853693742522955 0.156157119447303 0.166209472630523 1.37069190560953 1.42589497009182 1.29905251495409 1.45821005981636 1.41182495015303 4.05822322739483 0.00387976539589875 1.41704306641119
4.07398529039102 4.35899462533518 3.85499151368713 4.05598472463683 0.852220424315644 0.140284571293868 0.170668715737985 1.3668711003919 1.42000169726257 1.30199915136871 1.46999660547485 1.40200282877096 4.09800147419031 -0.00412836438923208 1.41148803515383
4.11548756707951 4.39403824055525 3.88233460485848 4.09156404819002 0.847469866726861 0.105819445227547 0.178919846468975 1.36109705614085 1.42491395875068 1.30901912027763 1.48397131958356 1.39894263916712 4.1399698214859 -0.008 1.40448307331403
4.16685481291418 4.39817445161514 3.91769780646055 4.15057569032996 0.841376072259808 0.108931406968529 0.185245430711285 1.35378667458381 1.41591277419243 1.31094766451546 1.48066854193124 1.39284299354638 4.18123732255518 -0.00643273092369039 1.3964817987158
4.21498888103027 4.4079977308225 3.95699092329001 4.18299251171426 0.849038230041553 0.112389201249521 0.19230836846138 1.36767679138302 1.41100113458875 1.30800068075325 1.46200431143724 1.38400204225975 4.22504510619813 0.00377392218718631 1.38919955348539
4.26430537556221 4.41899014917541 4.00077618285112 4.23140388380808 0.853308919235383 0.0981846242353811 0.193584376691235 1.37342511677661 1.39895074587706 1.30997044752624 1.44710418783514 1.37893104422789 4.26963787320801 0.0217878787878839 1.38309182190741
4.29591325626648 4.41805591364897 4.05126249786963 4.27276415320256 0.851306859526343 0.102779590751977 0.188287840627751 1.37802840103057 1.39409318941495 1.30698136211701 1.43908126399168 1.37190681058505 4.30867602065488 0.0298289855072465 1.3792825384384
4.34401828676756 4.421 4.11022088183019 4.31301639503298 0.857462244858362 0.108549987388436 0.178104760156299 1.38163607877377 1.399 1.306 1.4362171331213 1.36699558595266 4.34470414804314 0.0330297435897428 1.37749216141312
4.37361228517373 4.42105566228852 4.17942234821744 4.33966794746226 0.860943186041841 0.108554936705258 0.164721135162253 1.39122469089714 1.39892207279607 1.30602226491541 1.43679338843844 1.35997773508459 4.38126269247693 0.0381839762611271 1.37714414367493
4.42847529758316 4.42605281084257 4.26063791051601 4.39949290119735 0.854354128068743 0.110721061952548 0.149822965530985 1.38735526387717 1.39192958554324 1.30815843252772 1.43909162315753 1.35798239638581 4.41789266471802 0.0453759086189001 1.37707064017434
4.45499268120212 4.42899918680024 4.35563858221055 4.42699241013553 0.867416394814378 0.107990753565115 0.135096251147867 1.39601760919269 1.38800108426635 1.31699756040071 1.44139343049299 1.35700027106659 4.45609912194102 0.0484391829155064 1.37771220755446
4.49635273413349 4.429078385363 4.4661953767857 4.48026455060011 0.87486219079479 0.106670870102898 0.122226991898273 1.39949089943399 1.401 1.31700979817037 1.44198040365925 1.3619608073185 4.492387448786 0.0455893416927916 1.37855662694553
4.53258791887907 4.437 4.58904042434501 4.50767437753776 0.869022939594395 0.108774293728527 0.117075079938405 1.39656919382223 1.40106916692695 1.318 1.44 1.35798270826826 4.53119265498218 0.0391607843137284 1.38024258607491
4.56599809561993 4.437 4.70499339068092 4.54599781556403 0.8691899904781 0.108450018483689 0.128729335707421 1.39765993782759 1.40499977595529 1.318 1.44 1.35700005601118 4.56858670923674 0.0324051446945361 1.38162701260501
4.59433782753611 4.44307628363719 4.81002438027079 4.58444680416066 0.864241958044941 0.106679443959298 0.13068519944973 1.39367176036236 1.39397820467509 1.31501089766246 1.44591281870036 1.35603269298737 4.6080287306068 0.0261791907514478 1.38259273367652
4.62571544688971 4.45006979969656 4.90411679514491 4.6255758474966 0.848905891365649 0.113898550462828 0.133963759635868 1.38292516756448 1.3919127503793 1.31596510015172 1.43780805083447 1.35901744992414 4.64519919210172 0.020356083086055 1.38418001465105
4.66598828060539 4.45399885664443 4.96698170631085 4.65799056731653 0.844171377743464 0.114379859938942 0.138678627973314 1.38209024296306 1.38700142919446 1.31400057167779 1.42700314422782 1.35999971416111 4.68376406822719 0.0139013806706149 1.3860520091024
4.70448187023211 4.46306883860459 5.03610817495006 4.70633435893656 0.837772734849233 0.121360141182107 0.133097584319651 1.37495062684985 1.38305900451822 1.311 1.421 1.36303933634548 4.72258073708278 0.00620183486238069 1.3889231827438
4.75393678904691 4.47031850827595 5.04728103671407 4.74095552482785 0.830956158272605 0.11634299772495 0.127785338805264 1.37293667306043 1.38896252843812 1.31094379265719 1.42086884953343 1.36703747156188 4.76268326364487 -0.000385480572599446 1.39262247461858
4.80296793363144 4.48698909743469 5.06199038008943 4.79096729230407 0.828661500706048 0.116499897387621 0.125971186455637 1.36962216768651 1.38700128265474 1.30800192398211 1.4140044892916 1.36899871734526 4.80326869333044 -0.00487202380952466 1.3968719962908
4.8514806086203 4.51428444183651 5.08802942501757 4.82845118360273 0.828571970679785 0.119645715872572 0.120091952655891 1.37072892108269 1.39005885003514 1.30492153328648 1.41499019166081 1.37204904169595 4.84286487966023 -0.00755882352941206 1.40158948031869
4.90074837006631 4.54383538984146 5.09115663559527 4.87460913842606 0.830997455143962 0.126206555309772 0.11828722991548 1.37078620777054 1.39613923164024 1.29689557626982 1.41406961582012 1.37706961582012 4.88292757309505 -0.00489783281733228 1.40419043822418
4.94298859513923 4.59098726899263 5.09999761293612 4.90899071697379 0.842706838466503 0.122061119267731 0.119259737422973 1.38016746705999 1.40399787816544 1.29100159137592 1.41799893908272 1.38099893908272 4.9243331418569 0.00995797516714774 1.40682412069539
4.98834404083409 4.65501246302604 5.10302948921435 4.95827523266727 0.849009476949743 0.147293245617243 0.118911985246367 1.38860578024675 1.40806880816682 1.28795085130942 1.41698034052377 1.387 4.96360864746836 0.022128205128204 1.40913427429565
5.02385752315688 4.75849209029297 5.106 4.98666886806237 0.859209050835157 0.162661398147449 0.11608005273138 1.39231924845019 1.41515435416824 1.28303430092628 1.415 1.38710290277883 5.00153728613638 0.0297936962750729 1.40994226630013
5.07297391919371 4.84395461939705 5.106 5.02497965697109 0.869464554327646 0.158732086464504 0.115510302537353 1.39857667730528 1.42399530545487 1.28499895676775 1.415 1.39299687030324 5.036962216182 0.0362662406815776 1.40862066465788
5.09633449960585 4.94714123394936 5.1090295146711 5.06728530848734 0.871096093116406 0.14339431114829 0.106535201093983 1.4033865566217 1.42604919111851 1.27718692625033 1.4139901617763 1.3909901617763 5.07365276562895 0.0438166666666653 1.40725184641769
5.13060887112908 5.06382661338723 5.11231313372353 5.09669585271895 0.86872322696733 0.120400963059703 0.101146123305309 1.40309462443844 1.43082603682026 1.29603479263595 1.41268686627647 1.39003479263595 5.10876021471861 0.0488124999999993 1.40567869730723
5.16498700506537 5.16696101519612 5.12999331689076 5.13598514864614 0.870599290847853 0.104645955392898 0.108267308192113 1.40617883416872 1.42100371283847 1.29799925743231 1.39500668310924 1.39199925743231 5.14660458447446 0.0494447539461464 1.40323791318422
5.19245591347179 5.28627175863183 5.14840011385291 5.17245591347179 0.872622812751526 0.102300653161397 0.118963286536127 1.40756292703611 1.4138560273247 1.27492801366235 1.44136412068409 1.39294001138529 5.18046796407166 0.0446038961038959 1.40069988766871
5.23057321831111 5.39265017392593 5.09979903158519 5.21060795881482 0.867053869876148 0.0967432056213339 0.0650726856829664 1.40449384566578 1.40184366773333 1.2690347405037 1.38912159176296 1.38794788924444 5.21664058303735 0.0394319248826297 1.39725222039895
5.27055921010152 5.53912172098772 5.15348019315281 5.24504402725007 0.845058294370321 0.121075754620579 0.134404491008417 1.40357347701532 1.37000258395623 1.25649868510146 1.40299757233046 1.38499536555262 5.25044669020248 0.0343647416413393 1.39405348993423
5.30735374389641 5.61888184568772 5.13768622235256 5.28334353366174 0.83472222807632 0.114546990572272 0.101397033771695 1.39789293524174 1.37141415704717 1.25501908520343 1.40197608280181 1.38093320178799 5.28670085927978 0.0274746268656644 1.39012285134178
5.34416584887395 5.6589684772747 5.15709244658694 5.33670441612398 0.83486812461389 0.122429291080117 0.131260766117297 1.36461683368228 1.36258426418559 1.25696143274997 1.3994989472842 1.36793963699799 5.32277766027046 0.0184430769230707 1.38476166445744
5.386530823086 5.70449128211573 5.16600477485842 5.37254528668566 0.83317684293849 0.12096225519885 0.123872848669804 1.36492700011896 1.36549150210915 1.25600220830594 1.39149693617657 1.36448817246502 5.35948448638559 0.0096243854473904 1.37905079415234
5.42749882587436 5.70816545594861 5.17471783469965 5.41287857813243 0.832655087004909 0.119232348279587 0.130077339207455 1.36136591909992 1.36248532137557 1.25602446437405 1.39003869210102 1.35944173639974 5.39630987108124 0.00142469879517949 1.37247865322286
5.47865894826916 5.72508869651459 5.19668222410833 5.45163429292171 0.835717863859869 0.118507242410238 0.131829001051818 1.36097003800093 1.36107760190985 1.25854311217214 1.39401848095401 1.35349876391484 5.43447092378436 -0.00530010384216001 1.36501734402754
5.5224905091975 5.74249641775014 5.21049877971036 5.49449139175824 0.83482526895836 0.116875214907718 0.0991930039819588 1.36717395007354 1.3629992683594 1.26349895724263 1.40099863000759 1.34850095288947 5.47261141844653 -0.00536821705426365 1.35691161981458
5.56333933938423 5.74905789659455 5.24492983003385 5.52032964397325 0.840063075078128 0.116032412807575 0.121045101550418 1.38846325525965 1.38197091376707 1.26249030458902 1.405924683156 1.35193213212315 5.51069198282721 0.000708708708715229 1.34862601178066
5.60267906240912 5.75451477727251 5.28451674692724 5.57223034431298 0.840088817484645 0.118210924494756 0.126107803055045 1.37479444395532 1.34992589912766 1.26151781853093 1.39998022228994 1.33253671914114 5.54992186685751 0.0165245398773067 1.34250988994528
5.64106997222417 5.75801302351988 5.36311843840302 5.60408513556195 0.843326826383034 0.118553237538129 0.171781240966746 1.3785558873129 1.34100330611216 1.26100229663308 1.3930038451457 1.32949690297475 5.58836561491796 0.0291883629191333 1.33740139807219
5.67745601949761 5.76457651068652 5.42391153736445 5.64592352827336 0.842699974287683 0.115265488808841 0.169798060034108 1.37548194740498 1.34397972804628 1.26147653298292 1.39403624727053 1.32842029425012 5.62326797091342 0.0345821325648414 1.33402843540848
5.71764622342988 5.77096555097171 5.55044992472978 5.68359496597424 0.848144995305472 0.108934392797846 0.186967106149637 1.38449974707631 1.34244711123467 1.25954188568425 1.39791205459493 1.32152405355866 5.65747236469425 0.0370748717948725 1.33245640183522
5.75806314700732 5.76901227858476 5.63255081661695 5.70407016334147 0.854658086325104 0.100347649528061 0.186439606191501 1.4082677881309 1.369 1.27300175408354 1.40370846543946 1.33199824591646 5.69325724910647 0.0408750000000002 1.33036143867377
5.79422660772674 5.77603941003943 5.6831380090502 5.74429557529575 0.859251920941916 0.0989948271348182 0.163333014793807 1.41271586254087 1.36901970501972 1.27401970501972 1.40749774974964 1.33101970501972 5.72901582758258 0.0433136645962732 1.32899899194713
5.81757308997723 5.78023281780325 5.76528945244877 5.77468054434796 0.858425135478716 0.097347502017367 0.132754731860753 1.41433310268971 1.37082090938212 1.27642981748292 1.404 1.33292836375285 5.76449512831548 0.0433449951409133 1.32830239879766
5.83951767554391 5.78899672689687 5.90107241201642 5.81802855456134 0.85313257855059 0.0992321986819711 0.111644090786747 1.39356839459254 1.33700442387632 1.27499395734807 1.39550762441871 1.31750672542269 5.79837263777107 0.040434959349594 1.32927847573981
5.86685399672087 5.78900969373024 6.00101946825464 5.85637646384007 0.850203134307409 0.100794042467597 0.115094026857829 1.38931666002868 1.33444162504436 1.26948347962404 1.40105088098162 1.32046783915056 5.83132881205521 0.0354438040345803 1.33065004992245
5.90013043744492 5.7899941114329 6.09632993000774 5.89162660104948 0.846599984631725 0.102091968740221 0.128931889974793 1.38851480435739 1.3289721191461 1.26795650561645 1.40549718969039 1.31751842383925 5.86396494517233 0.0311265432098764 1.33131932890581
5.94299018079479 5.79299971119985 6.13097516318682 5.91899046959494 0.841233370297788 0.0987890642875035 0.146775997229876 1.41015080286443 1.34200173280092 1.28100144400077 1.41700057760031 1.32599971119985 5.89801431629362 0.0278639269406386 1.3319881081393
5.97868589925407 5.79507183079052 6.18307796926096 5.95725605328709 0.834555016249896 0.0993007260703396 0.151786287986321 1.40258846001756 1.34031899075097 1.27720837776925 1.41341075831323 1.32785082588603 5.93113448991462 0.0240798722044718 1.33284892076586
6.00919096395899 5.80015790585243 6.25553745783838 6.00327846389322 0.828264526752972 0.103597979835723 0.144357228257713 1.37256866818281 1.32734522709542 1.26230409799402 1.39713784983497 1.32348285292309 5.96745010346626 0.0188015873015874 1.33514247762792
6.04303640595734 5.81401733617016 6.31902600425524 6.04602860468077 0.824379722621277 0.108352141017015 0.130549650306414 1.34852922854043 1.32200780127657 1.25500693446806 1.37999306553194 1.32200433404254 6.00140061740783 0.0114129793510309 1.3387782737281
6.08549539077094 5.83414000173961 6.34903230809376 6.07938769712508 0.824096938920529 0.110837446370629 0.118610953733748 1.34769923150522 1.33098923063541 1.26296769190624 1.372 1.32702153872917 6.03622788101828 0.00570769230769309 1.34268122263318
6.13044918120545 5.84684433381893 6.35196407703514 6.11456892442166 0.827448928076841 0.112420601598975 0.117790058430161 1.35307414123109 1.33001197432162 1.26003592296486 1.372 1.32897605135676 6.07243057457893 0.002 1.34802716012173
6.17407066991363 5.8880670458155 6.36500724819627 6.15708154220804 0.831902060714232 0.12102415461407 0.11515731816738 1.35547224999622 1.33900906024534 1.25199818795093 1.36900724819627 1.34102355663788 6.10923383822553 0.002 1.35421380031544
6.21338620523376 5.92569318888111 6.36905941618981 6.20232678904395 0.822227758610368 0.134372878683646 0.113683366917423 1.32406670381925 1.34405941618981 1.25094058381019 1.37302970809491 1.3539801946034 6.14525608360356 0.00760393258427107 1.35912147972358
6.25161677675082 5.9943121633989 6.37494104257705 6.23467573417377 0.842793845544413 0.138617452393103 0.114016659079366 1.3643264364399 1.34994104257705 1.24505895742295 1.37597052128852 1.35201965247432 6.18075060870353 0.0231385281385254 1.36435076027593
6.28100050126379 6.07800109366646 6.37900004556943 6.25100060759248 0.84934003311379 0.172950145974092 0.11805997250644 1.36781009903757 1.34800001518981 1.24600006075925 1.37600001518981 1.35300007594906 6.21623072139095 0.0308944281524908 1.36925535618527
6.31436702388274 6.15103990100109 6.38203670238827 6.29147713104756 0.85156379818334 0.182431296958453 0.116256728771184 1.37435520230661 1.34898776587058 1.25001223412942 1.377 1.35802446825885 6.24713726329407 0.0362461059190025 1.37300568855899
6.34370311872002 6.23415883637339 6.384970311872 6.32961405433602 0.855064572167255 0.172144106368847 0.116794557176534 1.37636961415211 1.34800989604267 1.25099010395733 1.377 1.35998020791467 6.27812021379351 0.0408618784530388 1.37501873832029
6.37400204557232 6.31700638218564 6.385 6.35600237286389 0.851928867571163 0.155327338301296 0.117639945178662 1.37049919158982 1.34600065458314 1.2450011455205 1.377 1.36500040911446 6.3078619407058 0.0463032191069558 1.37706542318096
6.39943633859529 6.3959817618394 6.38509916786257 6.38549583931283 0.83822873583973 0.122689626168964 0.116935489583827 1.3608086172746 1.35392066570995 1.25904958393128 1.37694049928246 1.36996033285497 6.34075485592341 0.050576576576577 1.3777799912957
6.44247624735003 6.49282155653756 6.39488096530682 6.43440482653412 0.851913470464247 0.111802485613504 0.113531424073225 1.37941359601358 1.34609522775454 1.26394048265341 1.37107142081591 1.36604761387727 6.37244176093155 0.0508863198458561 1.37791166025761
6.46904980959957 6.62918841022446 6.405 6.46406496904292 0.850634997383695 0.109485116130652 0.108200129938086 1.37675521394717 1.34400866253906 1.25100866253906 1.368 1.36700433126953 6.40346865414224 0.0470069238377821 1.37689468821709
6.49232258734446 6.71678630665212 6.40503024256354 6.49432258734446 0.848293104072477 0.116588510941028 0.108173506268266 1.37453639084641 1.34805040427257 1.25504032341806 1.36795967658194 1.36901008085451 6.43575409327535 0.043228295819935 1.37658734814988
6.52366913716638 6.79319352184306 6.40796898160935 6.52566913716639 0.844707842436595 0.130047935770817 0.0997687125972629 1.37321395827579 1.35294830268225 1.2589586421458 1.3640413578542 1.36998966053645 6.46920654711532 0.0394861932938851 1.37596612366943
6.5600661084138 6.85909816097806 6.41800200328527 6.5660721182696 0.840083764176047 0.144452664369405 0.11373069193655 1.36971646861116 1.35500400657053 1.26600400657053 1.3649939901442 1.37199799671473 6.50100677349372 0.0345157041540008 1.37466925969782
6.59342551920468 6.90822457958025 6.41922457958025 6.60231913940351 0.817119501470098 0.145695132558622 0.0993042264743614 1.34812645101973 1.35697636004418 1.26805909988954 1.36201181997791 1.37094090011046 6.53301738326126 0.0291566265060242 1.3730468774975
6.62856625786247 6.92677108053853 6.43777108053853 6.62867469339685 0.822859155450871 0.138686507459651 0.113692406691468 1.35609168511549 1.35502409678542 1.27293975803645 1.36298795160729 1.36606024196355 6.56462161959687 0.0234623015873016 1.37074530993557
6.67210434180864 6.93408492937913 6.45100727966107 6.67504853107379 0.819203836553629 0.136713143248258 0.119254259462955 1.35001740358755 1.35799757344631 1.27302911864427 1.37001698587583 1.36199514689262 6.59745261723077 0.0178775100401617 1.36783488670082
6.71530260737243 6.969 6.4541607601666 6.69534043329398 0.816772791941823 0.117455768453037 0.100479598783616 1.3490303800833 1.35698108703922 1.285 1.37700945648039 1.35995271759806 6.63079245492523 0.0114259259259261 1.36315608905334
6.74668364773189 6.969 6.47083193785757 6.73064410369838 0.827432539088927 0.118053969534889 0.103549056793776 1.35736596892878 1.35501977201676 1.285 1.37799011399162 1.35504943004189 6.66419744619034 0.00768099331423107 1.35749788346078
6.79699848477043 6.97599978786786 6.51699860598879 6.7779985756842 0.823180132128019 0.124049818475497 0.105869930602486 1.35106019364634 1.34800021213214 1.28200009091377 1.37600006060918 1.3430003636551 6.69806249205222 0.00853804930332295 1.35155124237726
6.83055542153741 6.98208452066874 6.55666409096864 6.80743467772493 0.822997964317962 0.125433436361254 0.111542173388625 1.35091715290934 1.34593962809376 1.282 1.38207244628749 1.34793962809376 6.73434328349037 0.0165761772853156 1.34643622267917
6.87555433080229 6.98893218077426 6.61046713465491 6.84265121541049 0.841467081859723 0.123281314613804 0.111718256077052 1.36607982885729 1.3410484423041 1.282 1.38794186923508 1.3430484423041 6.76994885325121 0.0295775577557692 1.34280834733567
6.89999127674526 6.99199890959316 6.67097819186314 6.87598800552473 0.845258687877099 0.124109691051395 0.122116219922945 1.37178797911265 1.33600181734474 1.282 1.39099890959316 1.3410007269379 6.80598382310836 0.0383370577281185 1.34072443677059
6.93628048643638 6.99504878024981 6.75004877537083 6.90635365681109 0.848019024248635 0.119313292569282 0.140179999756051 1.37435768274298 1.3339756098751 1.283 1.40104878024981 1.3389756098751 6.83654877065039 0.039 1.33977050255152
6.95872658408437 6.99895244940598 6.83397766222853 6.93465525819334 0.850341707396557 0.121177294591355 0.144181260641128 1.37737326716612 1.33202377529701 1.283 1.40495244940598 1.33702377529701 6.86854850026542 0.0409418604651176 1.33978954036054
6.98499952623763 6.999 6.90499872448592 6.96499945335111 0.852389963192308 0.121030003097677 0.125000350401939 1.37963995936577 1.33299998177837 1.283 1.405 1.33500003644326 6.90058413749456 0.0462583333333356 1.34079016068136
7.01136916350663 7.00503460907875 6.99403827236239 6.99441530894496 0.844616108805492 0.114195737012041 0.127364411142074 1.37144075998216 1.33402307271916 1.28601153635958 1.412 1.33998846364042 6.93382854610039 0.0493313953488374 1.34283881827569
7.04265420642043 7.00796758185192 7.08202745555746 7.02961098222298 0.847676177065498 0.111292093966604 0.115026372342943 1.37574245338281 1.33597838790128 1.28698919395064 1.412 1.33901080604936 6.96530418125035 0.0484295845997963 1.3458014811866
7.06605017130705 7.011 7.18817174024337 7.06005596030402 0.848415021462608 0.108588070334344 0.123078074666247 1.37904729846808 1.34000385933131 1.287 1.42300771866262 1.33700192966566 6.99704944931766 0.0440555555555541 1.34950239156625
7.09236293071905 7.01107939109479 7.2779980594774 7.08932890596414 0.845779209104558 0.107578091335781 0.116876088660938 1.37762028504738 1.34209073267976 1.287 1.427 1.33805670792485 7.02790768779098 0.0410419354838696 1.35322697983865
7.12369327592024 7.01793290410755 7.36415650878065 7.11772203130271 0.84053137628336 0.106550064383867 0.113948659531203 1.37505511303403 1.34992331898006 1.287 1.427 1.34295207436254 7.05895767486757 0.0379748603351947 1.35702101943248
7.15001032270996 7.02100093842818 7.43801657889782 7.15400907147239 0.834455523697589 0.107129934310028 0.110450419164586 1.37125538918955 1.35500031280939 1.287 1.42699968719061 1.34100250247514 7.08846708254013 0.0345379241516949 1.36083551420874
7.18346308267682 7.02408530470362 7.49124372772464 7.18331684604203 0.820209591428675 0.106935111118928 0.111740035816449 1.35658836562676 1.35606093193116 1.28701218638623 1.4259634408413 1.34906093193116 7.11929912580543 0.0289361702127647 1.36614401743998
7.22054826538909 7.03091678572957 7.51076224494163 7.20869091842412 0.824981868888228 0.108145259186381 0.107738739786966 1.36206330970613 1.36094056123541 1.28798811224708 1.42303566325876 1.35394056123541 7.14987733633978 0.0215056410256421 1.373283795131
7.26007662121716 7.03704788826072 7.54000239441304 7.24505986032591 0.81998604921849 0.1081085959428 0.0878603591619554 1.36095844363153 1.36701915530429 1.28800239441304 1.42099281676089 1.35901915530429 7.180482609467 0.0140240240240248 1.38146243808268
7.29240368288057 7.05712799701091 7.54102953777175 7.27031506956532 0.818363433298921 0.111674148062495 0.0880585404049071 1.36033166103262 1.37503938369567 1.28900984592392 1.41803938369566 1.36707876739133 7.2107178598139 0.00832826747720492 1.39022017911788
7.33250728711803 7.06984377396425 7.5439639478379 7.30161544360431 0.820691398618071 0.110099347993658 0.0928807542802894 1.3624835617478 1.37895193045054 1.28998798261263 1.42195193045054 1.37490386090108 7.24142907806674 0.00428985507246466 1.39946986320719
7.37102492304246 7.11606501663251 7.554 7.33602709026355 0.821239458194729 0.119792878469143 0.100972145548873 1.36040724762922 1.38100758527379 1.28199566555783 1.422 1.38000758527379 7.27114202726023 0.003 1.40906089443784
7.39450695022566 7.17679942150969 7.5540292471284 7.36147770309725 0.820887990469721 0.159527849592519 0.102942980689183 1.35801311594832 1.38812673755641 1.27794150574319 1.4219707528716 1.38708774138521 7.29952948699796 0.0087142857142958 1.41822407144629
7.44549259090358 7.23992280888269 7.55697072639828 7.40952186450529 0.835771875575313 0.171627161275648 0.102237025664412 1.37240675450893 1.40087314772589 1.27520111744217 1.41902927360172 1.39591217919485 7.33011775866767 0.0263235867446402 1.42809764767614
7.46199437800637 7.30698278264452 7.5599989458762 7.42299543213018 0.839148865060037 0.169104054862903 0.101770161632317 1.37561892127997 1.40499859450159 1.2710003513746 1.419 1.39999859450159 7.358959873266 0.035158002038737 1.43740758254895
7.49827937931126 7.3788745787135 7.56004858770631 7.45236440779729 0.843621582009099 0.172986253612463 0.102082350344901 1.38041397187421 1.41 1.266 1.419 1.40406073463288 7.38535436384886 0.0385287958115193 1.44487315572125
7.52072850033022 7.44915008799026 7.56395278266613 7.48164586999594 0.846159308732982 0.155007435822492 0.103878280026418 1.38394726831284 1.41 1.266 1.419 1.40894097833266 7.41030660648786 0.0407476190476197 1.44943528025292
7.54400154563721 7.52200473995412 7.56700015456372 7.50500185476465 0.848749752698046 0.131349268398386 0.105169951570034 1.38800955485648 1.41500005152124 1.27000036064868 1.419 1.41000005152124 7.44139630303751 0.0456206543967294 1.45563884331305
7.57425859486973 7.61501448756587 7.57003978382611 7.54119891913056 0.843968797857838 0.117012049582955 0.104204438891723 1.37944509197179 1.41604972978264 1.27704972978264 1.41897016213042 1.41104972978264 7.47020849500372 0.0500180180180186 1.46044083898703
7.59969082043362 7.71478706477805 7.57395243391286 7.56076216956432 0.845817525023829 0.103444935407141 0.101690561210984 1.38683021901053 1.42094054239108 1.28194054239108 1.41603567456535 1.41594054239108 7.49857241197238 0.0513213572854287 1.46483162960725
7.62607838186409 7.81822992013466 7.57702612728803 7.59007838186409 0.844208340478223 0.0868428546257107 0.0944892616846197 1.38980860850242 1.4250026127288 1.29002874001683 1.41299216181359 1.41701045091521 7.52544010001977 0.0489631901840487 1.46929241152053
7.65629680731107 7.90685617493578 7.5871141566581 7.6203310543085 0.835906323785859 0.0918510286424225 0.0903234466683251 1.38545280813054 1.42605707832905 1.30112557232391 1.41004566266324 1.42102283133162 7.55075972328907 0.0457301587301588 1.47456531406006
7.68172798809019 7.98021535026016 7.59689538003469 7.64869660210059 0.833020862889767 0.100507411330699 0.084620993439777 1.38483659105781 1.43094769001734 1.31188491803816 1.41395815201388 1.42297907600694 7.57502140054502 0.0417056128293251 1.47904165476015
7.71105063750624 8.04009002223331 7.60701125277916 7.68304313565346 0.827743477169261 0.106505277613927 0.0877649174947442 1.38235713432249 1.43500187546319 1.3210300074111 1.41100562638958 1.42100187546319 7.6017113483542 0.0363093869731806 1.48384591319844
7.73825743608456 8.08812871804228 7.61309901387868 7.70628714024816 0.818958713221323 0.0986690098612132 0.0847672159607574 1.37553772388603 1.43604950693934 1.3369702958364 1.41413861943015 1.42200990138787 7.62608391930008 0.0313753943217665 1.48788620821537
7.76373354537276 8.10086677268638 7.62289751745106 7.73470280060807 0.819820981535693 0.0985710248254894 0.0557930408972153 1.3782813048863 1.44094875872553 1.33403074476468 1.42785652443148 1.42298975174511 7.65213759906608 0.0259716713881027 1.49304215892682
7.79308375302267 8.11102263595208 7.62200679078562 7.76806790785622 0.819443910928892 0.101290837530227 0.0653003497209142 1.37751977364048 1.44500452719041 1.33400226359521 1.43201358157124 1.42399547280959 7.6760553477331 0.0210856269113161 1.49861515516259
