# Supplementary material for: Quantifying Spatiotemporal Gait Parameters with HoloLens in Healthy Adults and People with Parkinson’s Disease: Test-Retest Reliability, Concurrent Validity, and Face Validity
Source: Sensors (Basel). 2020 Jun 5;20(11):3216. doi: 10.3390/s20113216 (PMC7313704; doi:10.3390/s20113216)
Supplement: Supplementary file 1 [file sensors-20-03216-s001.zip › Data/HYA_11_CWS1_HoloLens_raw.csv]

Time HoloLens_x_position HoloLens_y_position HoloLens_z_position HoloLens_x_orientation HoloLens_y_orientation HoloLens_z_orientation
134.3417 0.084 0.049 0.015 4.304 358.341 1.226
134.3701 0.085 0.049 0.015 4.318 358.474 1.316
134.4036 0.085 0.048 0.015 4.397 358.654 1.276
134.4375 0.085 0.048 0.015 4.545 358.633 1.211
134.4714 0.085 0.048 0.016 4.689 358.539 1.182
134.5034 0.085 0.048 0.016 4.642 358.421 1.133
134.5351 0.085 0.048 0.017 4.546 358.467 1.112
134.5742 0.086 0.048 0.018 4.433 358.452 1.148
134.6032 0.086 0.048 0.019 4.392 358.391 1.059
134.6364 0.087 0.048 0.021 4.375 358.477 1.104
134.6704 0.088 0.048 0.023 4.419 358.68 1.147
134.7031 0.089 0.048 0.025 4.508 358.737 1.009
134.7363 0.091 0.048 0.028 4.53 358.834 0.894
134.77 0.093 0.048 0.032 4.443 358.862 0.902
134.8048 0.096 0.048 0.037 4.091 358.807 0.89
134.8372 0.099 0.049 0.043 3.848 358.918 0.688
134.8698 0.103 0.049 0.05 3.814 359.031 0.62
134.9035 0.107 0.048 0.057 3.662 359.019 0.765
134.9381 0.112 0.048 0.067 3.353 358.936 0.84
134.9699 0.117 0.045 0.077 3.562 358.718 1.066
135.0035 0.122 0.043 0.088 4.373 358.433 1.407
135.0399 0.128 0.04 0.1 4.966 358.585 1.328
135.0719 0.134 0.038 0.112 5.547 358.568 1.76
135.1034 0.139 0.035 0.126 5.964 357.9 2.232
135.1362 0.144 0.03 0.139 5.953 356.967 1.947
135.1701 0.149 0.028 0.154 5.953 356.232 1.267
135.2012 0.153 0.03 0.171 6.093 355.701 1.836
135.2355 0.157 0.029 0.188 5.594 355.22 1.822
135.27 0.16 0.028 0.207 5.873 354.842 1.452
135.3033 0.161 0.03 0.227 6.23 354.472 1.329
135.3361 0.164 0.028 0.249 5.498 354.517 1.136
135.3697 0.166 0.026 0.272 4.968 354.858 1.183
135.4034 0.168 0.021 0.296 5.219 355.165 1.444
135.4344 0.169 0.017 0.323 4.845 355.456 1.617
135.47 0.17 0.011 0.351 4.187 355.599 1.559
135.502 0.168 0.005 0.379 4.441 355.656 1.519
135.5365 0.166 -0.001 0.41 4.596 355.727 1.628
135.5694 0.164 -0.006 0.443 4.058 356.028 1.741
135.6014 0.16 -0.011 0.478 3.812 356.333 1.67
135.6369 0.155 -0.015 0.513 4.088 356.522 1.373
135.6705 0.15 -0.014 0.551 4.193 356.581 1.146
135.7028 0.145 -0.002 0.591 3.849 356.766 1.072
135.7358 0.141 0.013 0.632 2.619 356.614 0.771
135.7688 0.137 0.018 0.668 4.178 356.59 359.859
135.804 0.135 0.022 0.701 6.088 357.068 359.932
135.8342 0.133 0.027 0.732 5.306 356.458 0.928
135.8704 0.134 0.032 0.763 4.679 357.31 359.06
135.9025 0.135 0.036 0.794 5.262 358.129 358.859
135.9354 0.135 0.037 0.825 6.487 357.727 0.546
135.9695 0.134 0.038 0.857 7.507 357.113 0.366
136.0039 0.136 0.038 0.888 7.952 357.717 359.565
136.0342 0.14 0.036 0.92 7.523 358.488 359.1
136.07 0.142 0.033 0.953 6.956 358.648 359.033
136.1023 0.144 0.027 0.986 6.283 358.775 358.618
136.1362 0.148 0.02 1.02 5.787 359.033 358.751
136.1677 0.153 0.013 1.056 4.819 359.397 358.614
136.2024 0.158 0.005 1.093 4.272 359.371 358.384
136.2357 0.165 -0.002 1.131 3.74 359.652 358.462
136.2686 0.173 -0.007 1.169 3.565 359.75 358.848
136.3025 0.179 -0.009 1.206 3.961 359.294 358.9
136.3339 0.184 0.007 1.245 4.753 358.062 359.682
136.368 0.19 0.024 1.282 4.343 358.117 359.111
136.402 0.194 0.034 1.315 4.747 358.561 358.497
136.4354 0.194 0.039 1.345 5.641 358.234 358.206
136.4691 0.194 0.045 1.376 5.626 358.136 358.409
136.5015 0.191 0.051 1.409 4.432 357.253 359.069
136.5343 0.189 0.055 1.443 2.968 356.544 359.402
136.5715 0.187 0.052 1.479 2.672 356.403 359.433
136.6022 0.185 0.049 1.515 2.842 356.241 359.4
136.6343 0.183 0.044 1.551 3.588 355.987 0.232
136.6688 0.181 0.038 1.587 4.135 355.515 0.857
136.706 0.18 0.029 1.624 4.185 355.338 0.698
136.7348 0.177 0.02 1.661 3.89 355.353 0.217
136.7677 0.174 0.012 1.701 3.138 355.507 0.412
136.8013 0.171 0.003 1.741 2.497 356.078 359.968
136.8371 0.167 -0.005 1.782 2.364 356.63 359.971
136.8681 0.161 -0.008 1.824 1.936 356.486 0.531
136.9024 0.155 -0.008 1.866 1.989 356.649 359.476
136.9338 0.15 0.012 1.909 2.524 357.551 358.601
136.9696 0.145 0.033 1.951 2.049 357.231 359.394
137.0014 0.142 0.036 1.989 2.59 357.386 358.601
137.0367 0.142 0.035 2.023 4.788 358.568 357.929
137.0682 0.141 0.038 2.057 5.91 358.539 358.545
137.103 0.14 0.044 2.093 4.558 358.492 359.047
137.1377 0.141 0.046 2.13 3.844 358.784 358.412
137.1684 0.141 0.043 2.166 4.455 359.034 357.999
137.2052 0.143 0.037 2.202 5.791 359.726 358.213
137.2343 0.143 0.033 2.239 6.139 359.906 358.287
137.2682 0.143 0.028 2.276 5.567 359.97 357.948
137.303 0.145 0.022 2.315 4.98 0.478 358.235
137.3339 0.147 0.013 2.353 4.558 0.368 358.808
137.3722 0.151 0.005 2.394 3.787 0.507 358.002
137.4008 0.154 -0.001 2.435 3.25 0.432 358.207
137.4356 0.158 -0.009 2.476 3.724 359.993 358.336
137.4687 0.163 -0.012 2.518 3.844 359.912 357.871
137.5016 0.166 -0.002 2.561 4.09 358.998 358.628
137.5345 0.169 0.025 2.605 2.694 357.819 359.622
137.5669 0.17 0.031 2.643 3.435 357.345 357.822
137.6008 0.169 0.034 2.677 5.929 356.471 357.029
137.6375 0.169 0.045 2.711 6.274 356.224 357.354
137.6674 0.166 0.056 2.746 4.574 355.694 357.791
137.7013 0.164 0.061 2.781 3.102 355.209 358.319
137.7339 0.162 0.056 2.816 3.752 355.391 358.1
137.772 0.159 0.048 2.852 5.115 355.494 357.968
137.8004 0.156 0.043 2.888 5.383 355.527 359.024
137.8342 0.153 0.038 2.925 5.014 355.618 0.131
137.8667 0.149 0.03 2.963 4.707 355.7 0.171
137.9014 0.145 0.019 2.999 5.365 355.878 359.984
137.9326 0.142 0.009 3.035 5.596 356.441 0.215
137.9677 0.137 0.002 3.074 4.941 357.184 0.293
138.001 0.131 -0.003 3.113 4.348 357.369 0.736
138.0317 0.122 -0.005 3.153 4.047 356.888 0.257
138.0671 0.116 -0.004 3.193 4.182 356.913 359.978
138.1005 0.112 0.015 3.236 4.223 357.16 0.31
138.1338 0.108 0.033 3.278 2.829 357.071 359.694
138.1673 0.107 0.037 3.316 2.789 357.282 359.041
138.2005 0.108 0.037 3.351 4.282 357.467 359.586
138.2322 0.108 0.041 3.386 4.688 357.095 359.514
138.269 0.108 0.046 3.424 3.795 356.781 359.096
138.2995 0.111 0.048 3.462 3.444 357.421 358.906
138.3336 0.112 0.044 3.499 4.28 357.871 359.016
138.3694 0.114 0.038 3.537 5.346 358.187 358.932
138.3987 0.115 0.032 3.575 5.75 358.291 358.584
138.4342 0.116 0.025 3.614 5.243 358.382 358.115
138.4668 0.119 0.018 3.653 4.731 358.837 358.012
138.5008 0.123 0.009 3.692 4.233 359.463 358.155
138.5333 0.127 0.001 3.733 3.467 359.385 358.513
138.5661 0.131 -0.004 3.774 3.383 358.977 358.308
138.6051 0.138 -0.005 3.816 3.291 359.07 358.498
138.6323 0.144 -0.003 3.858 2.98 358.997 359.04
138.6675 0.148 0.014 3.901 3.92 358.073 359.192
138.7015 0.152 0.027 3.943 3.526 357.817 0.236
138.7325 0.154 0.033 3.982 3.622 357.331 359.802
138.7661 0.153 0.034 4.018 5.895 356.63 359.087
138.8 0.153 0.037 4.054 6.792 356.747 358.727
138.833 0.152 0.044 4.092 6.215 357.141 359.241
138.8659 0.149 0.046 4.129 5.799 356.326 359.825
138.8999 0.145 0.042 4.166 6.304 356.044 359.544
138.9312 0.143 0.037 4.203 7.061 356.269 359.324
138.9675 0.14 0.031 4.24 7.106 356.492 359.341
139 0.137 0.024 4.278 6.614 356.582 0.044
139.0326 0.133 0.016 4.317 5.826 356.552 359.936
139.067 0.128 0.006 4.356 5.229 356.822 359.579
139.1011 0.123 -0.003 4.396 4.881 357.146 359.577
139.1333 0.117 -0.008 4.437 4.417 357.268 359.514
139.1676 0.109 -0.008 4.479 3.445 357.115 359.667
139.2008 0.102 -0.001 4.522 3.108 356.992 358.978
139.2325 0.096 0.019 4.566 2.749 356.636 359.05
139.2655 0.092 0.029 4.606 2.953 356.217 358.621
139.3 0.09 0.032 4.643 4.628 356.431 357.878
139.3325 0.09 0.036 4.679 5.243 356.707 358.739
139.3662 0.09 0.044 4.715 3.942 356.87 359.076
139.3983 0.091 0.049 4.753 2.743 356.987 358.419
139.4342 0.092 0.047 4.791 3.492 356.875 357.767
139.4661 0.094 0.041 4.829 4.95 357.254 357.947
139.5001 0.096 0.034 4.866 6.297 357.957 358.121
139.5312 0.097 0.028 4.904 7.151 358.477 357.706
139.5658 0.099 0.022 4.942 6.763 358.684 357.739
139.5995 0.101 0.016 4.981 6.165 358.896 357.933
139.6333 0.104 0.008 5.02 5.845 359.03 357.963
139.666 0.108 0.001 5.059 5.443 359.007 357.638
139.6986 0.112 -0.004 5.099 4.526 359.05 357.813
139.7322 0.118 -0.007 5.139 3.991 358.915 358.336
139.7662 0.121 -0.009 5.179 3.663 358.51 357.921
139.7985 0.124 0.006 5.22 4.339 357.423 358.873
139.8334 0.127 0.02 5.261 3.702 356.78 359.511
139.8646 0.129 0.028 5.298 3.391 357.014 358.905
139.8995 0.128 0.034 5.334 4.322 356.891 358.6
139.9308 0.127 0.042 5.37 4.414 356.767 358.852
139.9668 0.126 0.048 5.406 3.358 356.833 358.258
139.9972 0.124 0.051 5.443 3.217 356.88 358.455
140.0331 0.122 0.046 5.478 4.156 356.735 358.544
140.0639 0.119 0.041 5.513 5.069 356.71 357.911
140.0994 0.116 0.036 5.548 5.389 356.873 358.133
140.1323 0.113 0.03 5.584 4.998 356.988 359.174
140.1658 0.108 0.021 5.62 4.971 357.309 359.508
140.1983 0.103 0.012 5.656 4.84 357.377 359.346
140.2322 0.097 0.004 5.693 4.482 357.716 358.924
140.2654 0.09 -0.005 5.731 4.752 358.05 359.112
140.2975 0.083 -0.006 5.768 5.162 358.166 359.324
140.3319 0.074 -0.004 5.807 4.532 358.138 358.765
140.3652 0.068 0.012 5.846 4.311 358.452 358.602
140.3978 0.063 0.027 5.885 3.548 358.38 358.02
140.4316 0.059 0.034 5.921 3.649 358.36 357.408
140.4663 0.058 0.036 5.956 4.383 358.907 357.721
140.4988 0.056 0.04 5.991 4.446 359.164 358.463
140.5316 0.055 0.043 6.026 4.452 358.841 358.712
140.5638 0.054 0.044 6.061 4.849 358.531 358.213
140.5981 0.055 0.042 6.096 6.028 358.937 357.836
140.6309 0.057 0.037 6.129 7.473 359.346 358.009
140.6656 0.058 0.032 6.162 8.823 359.632 357.745
140.698 0.059 0.029 6.196 8.922 359.937 357.173
140.7345 0.06 0.025 6.231 7.745 0.092 357.362
140.7658 0.062 0.021 6.266 6.786 359.88 357.712
140.7994 0.066 0.013 6.3 6.775 359.782 357.801
140.8333 0.07 0.007 6.335 6.515 359.623 357.707
140.8658 0.075 0.002 6.37 5.962 359.251 357.551
140.8984 0.082 0.002 6.406 5.305 358.962 357.715
140.9312 0.087 0.002 6.442 5.516 358.252 358.065
140.9668 0.093 0.021 6.479 5.494 357.344 358.738
140.9976 0.098 0.029 6.514 5.389 356.999 358.589
141.0317 0.103 0.035 6.545 5.665 357.022 358.015
141.0638 0.105 0.039 6.576 5.942 356.798 357.733
141.1 0.108 0.045 6.607 5.545 356.794 358.265
141.1321 0.109 0.05 6.639 4.225 356.962 357.805
141.1654 0.11 0.052 6.671 4.115 356.705 358.244
141.2 0.109 0.048 6.703 5.158 356.166 358.517
141.2337 0.109 0.044 6.735 5.958 356.232 358.167
141.2648 0.109 0.041 6.767 6.409 356.367 358.595
141.2986 0.108 0.036 6.799 6.546 356.257 358.962
141.3315 0.107 0.031 6.831 6.292 356.323 358.684
141.3647 0.105 0.025 6.862 5.426 356.563 358.893
141.3983 0.103 0.02 6.895 4.257 356.942 358.905
141.4315 0.099 0.013 6.928 3.525 357.303 358.661
141.4639 0.094 0.008 6.961 3.775 357.242 358.998
141.4988 0.088 0.007 6.995 3.2 357.336 358.664
141.5299 0.083 0.012 7.03 2.952 357.531 358.716
141.566 0.079 0.026 7.067 3.153 357.687 358.788
141.5963 0.077 0.038 7.103 2.825 358.094 357.761
141.6321 0.076 0.039 7.135 3.56 358.808 357.175
141.6639 0.076 0.039 7.166 4.331 358.856 358.988
141.6983 0.077 0.045 7.198 3.805 359.093 359.275
141.7303 0.079 0.049 7.231 2.965 359.616 358.844
141.7647 0.082 0.05 7.263 3.469 0.332 358.828
141.7976 0.086 0.045 7.295 4.846 1.229 358.585
141.8318 0.09 0.042 7.326 6.156 1.981 358.375
141.8628 0.094 0.039 7.356 6.588 2.509 357.916
141.8986 0.098 0.036 7.387 6.087 3.206 357.424
141.932 0.103 0.031 7.418 5.52 3.86 357.455
141.9649 0.11 0.024 7.448 5.483 4.816 357.748
141.9974 0.118 0.016 7.478 5.073 5.539 357.593
142.0307 0.127 0.01 7.508 4.602 6.279 357.31
142.0636 0.136 0.005 7.538 3.891 6.742 356.924
142.0958 0.146 0.003 7.568 3.081 7.116 356.74
142.1325 0.156 0.003 7.598 3.504 7.665 356.711
142.1647 0.166 0.023 7.628 3.385 7.656 357.385
142.1989 0.176 0.034 7.658 2.206 8.349 357.406
142.2316 0.185 0.038 7.685 1.717 9.277 357.001
142.2698 0.19 0.04 7.712 2.274 9.869 356.304
142.2978 0.196 0.044 7.739 1.934 10.421 356.266
142.3304 0.201 0.049 7.767 0.809 11.2 356.341
142.3637 0.206 0.052 7.796 0.507 12.046 356.468
142.3971 0.21 0.05 7.823 1.097 13.198 355.898
142.4297 0.216 0.047 7.849 2.406 15.044 355.705
142.4675 0.221 0.043 7.875 2.772 16.784 356.592
142.4966 0.226 0.038 7.9 2.971 18.471 357.066
142.5314 0.23 0.033 7.924 2.512 20.404 356.971
142.5631 0.235 0.028 7.95 1.661 22.815 356.351
142.5984 0.241 0.022 7.975 1.439 26.055 356.252
142.6311 0.247 0.019 7.999 0.321 29.687 356.115
142.6639 0.256 0.018 8.023 359.304 34.702 355.761
142.6963 0.265 0.016 8.045 358.682 40.171 355.554
142.7308 0.276 0.017 8.065 357.476 46.752 354.532
142.7632 0.288 0.024 8.083 357.364 53.634 353.773
142.7971 0.298 0.033 8.101 357.423 59.441 353.038
142.8343 0.305 0.038 8.116 357.542 64.904 351.931
142.8651 0.314 0.039 8.13 357.858 69.897 351.75
142.8956 0.32 0.037 8.142 358.291 73.982 352.423
142.9312 0.325 0.038 8.153 358.564 77.351 352.495
142.9645 0.332 0.04 8.163 359.439 80.096 352.447
142.9962 0.341 0.041 8.169 359.982 83.062 351.491
143.0304 0.349 0.041 8.175 0.622 86.051 351.465
143.063 0.357 0.04 8.179 1.872 88.441 351.399
143.0957 0.365 0.038 8.182 2.571 91.316 350.212
143.13 0.373 0.035 8.182 2.266 94.152 349.933
143.1635 0.382 0.035 8.182 1.39 96.45 349.437
143.1974 0.391 0.034 8.183 0.592 98.419 348.478
143.2325 0.401 0.031 8.182 0.122 100.583 348.036
143.2649 0.412 0.028 8.18 0.041 102.432 348.176
143.3016 0.424 0.025 8.177 0.305 104.238 348.148
143.3312 0.437 0.021 8.172 0.33 106.219 347.764
143.3646 0.451 0.02 8.165 359.655 108.168 346.941
143.397 0.465 0.02 8.156 358.772 109.918 346.555
