# Supplementary material for: Quantifying Spatiotemporal Gait Parameters with HoloLens in Healthy Adults and People with Parkinson’s Disease: Test-Retest Reliability, Concurrent Validity, and Face Validity
Source: Sensors (Basel). 2020 Jun 5;20(11):3216. doi: 10.3390/s20113216 (PMC7313704; doi:10.3390/s20113216)
Supplement: Supplementary file 1 [file sensors-20-03216-s001.zip › Data/HYA_11_CWS1_IWW_raw.csv]

IWW_x_SpineBase IWW_x_Head IWW_x_ShoulderLeft IWW_x_ElbowLeft IWW_x_WristLeft IWW_x_HandLeft IWW_x_ShoulderRight IWW_x_ElbowRight IWW_x_WristRight IWW_x_HandRight IWW_x_HipLeft IWW_x_KneeLeft IWW_x_AnkleLeft IWW_x_FootLeft IWW_x_HipRight IWW_x_KneeRight IWW_x_AnkleRight IWW_x_FootRight IWW_x_SpineShoulder IWW_y_SpineBase IWW_y_Head IWW_y_ShoulderLeft IWW_y_ElbowLeft IWW_y_WristLeft IWW_y_HandLeft…
-0.324 -0.352053172331856 -0.343 -0.327 -0.239 -0.221053172331856 -0.321 -0.335 -0.271805034783195 -0.247964551778763 -0.294 -0.32 -0.362 -0.227017724110619 -0.286 -0.331 -0.362 -0.226 -0.347 0.836366072450665 1.60120545599235 1.33810468276681 1.09784918829252 0.855888582071151 0.80323861031615 1.33114655792093 1.07725833033199 0.868725325377915 0.786107598427847 0.839472527628541 0.51191 0.15256…
-0.324 -0.359917411978548 -0.343 -0.327 -0.233061941016089 -0.221 -0.321 -0.335 -0.260123882032178 -0.245030970508045 -0.292020647005363 -0.32 -0.362 -0.227989676497318 -0.286 -0.331 -0.362 -0.226989676497318 -0.347 0.831243682213944 1.57706271934564 1.33771412940107 1.09700887821231 0.848605980979736 0.799053461946289 1.33044722645188 1.07672547145642 0.823925707003565 0.771386917240759 0.832987…
-0.324 -0.35101345039179 -0.343 -0.325998654960821 -0.236 -0.221004035117537 -0.319995964882463 -0.335 -0.260009415274253 -0.248994619843284 -0.292004035117537 -0.32 -0.361995964882463 -0.227995964882463 -0.286 -0.331 -0.362 -0.227 -0.347 0.833139260228452 1.5994664080128 1.33801881636552 1.10054166075709 0.851447767234963 0.799509986549608 1.32945982514491 1.07561028245823 0.822335858011921 0.77…
-0.324 -0.360781345664399 -0.343 -0.32502186543356 -0.236 -0.22393440369932 -0.31706559630068 -0.335 -0.266846941965079 -0.24508746173424 -0.29493440369932 -0.32 -0.35906559630068 -0.22506559630068 -0.286 -0.331 -0.362 -0.227 -0.347 0.832602025988458 1.58233351970464 1.33715924158153 1.09448556568807 0.84982629661971 0.799500218654336 1.32933284250636 1.07581540825895 0.833852206538326 0.76807418…
-0.324 -0.355061492015135 -0.343 -0.326979502661622 -0.236 -0.221030746007568 -0.317 -0.335 -0.267 -0.245 -0.295 -0.32 -0.359 -0.225 -0.286 -0.331 -0.362 -0.227 -0.347 0.833668828950584 1.59788499642605 1.33734784777947 1.09698273853996 0.850116617939168 0.799163484547524 1.32861737904182 1.0754537920076 0.834357437832703 0.769741859855535 0.835737189163513 0.510470204973384 0.154734465718638 0.1…
-0.325999606089254 -0.357999409133881 -0.343 -0.327 -0.236 -0.220000196955373 -0.317 -0.335 -0.263000787821492 -0.248999212178508 -0.295 -0.32 -0.361999409133881 -0.227999409133881 -0.286999803044627 -0.331 -0.362 -0.227 -0.347 0.827091297935908 1.57385476632003 1.33727001575643 1.09657008666036 0.84776046481468 0.798950041360628 1.3284800256042 1.07545999803045 0.821792475729038 0.76934008272125…
-0.326 -0.354074624170082 -0.343 -0.326018656042521 -0.236 -0.22 -0.317 -0.335 -0.263 -0.245074624170082 -0.292055968127561 -0.32 -0.362 -0.228 -0.287 -0.331 -0.362 -0.227 -0.347 0.831555115006532 1.60337863968056 1.33800600796811 1.10141783914995 0.852313435962705 0.79223760733084 1.3284014924834 1.07539130592298 0.821721305922976 0.768702126427638 0.834606420929508 0.510153731208504 0.150885855…
-0.324025131935631 -0.354987434032184 -0.343 -0.326 -0.236 -0.22 -0.317 -0.335 -0.260037697903447 -0.242037697903447 -0.293974868064369 -0.32 -0.362 -0.228 -0.286012565967816 -0.331 -0.362 -0.224037697903447 -0.347 0.83164 1.59842024376009 1.33777314149195 1.10174698416772 0.852113644130667 0.791922387533885 1.3283111309371 1.07527150791614 0.822105099272552 0.768946732848368 0.834512261874207 0.…
-0.324 -0.344001804231744 -0.342000164021068 -0.326 -0.238999507936797 -0.22 -0.317 -0.335 -0.26 -0.242 -0.291000492063203 -0.32 -0.362 -0.228 -0.286 -0.331 -0.362 -0.224 -0.347 0.833679665397022 1.60678861566219 1.3388898162964 1.10260985894188 0.852889872063567 0.798328948624957 1.32818002132274 1.07521000984126 0.827779070000547 0.769489911428624 0.837079578465856 0.510200011481475 0.150600011…
-0.324 -0.350846249408245 -0.342 -0.326 -0.239 -0.22 -0.317 -0.335 -0.26 -0.247868213778496 -0.291 -0.32 -0.359065893110752 -0.225065893110752 -0.286 -0.331 -0.362 -0.226934106889248 -0.347 0.833807144631867 1.60075552016445 1.3388997803563 1.10428244092687 0.854445076651301 0.799562324893484 1.32806263572443 1.07505351429924 0.829168810594244 0.770653862399402 0.83715824285038 0.510219560712595 …
-0.324 -0.344072208639011 -0.342 -0.326 -0.239 -0.22 -0.317 -0.335 -0.26 -0.247010315519859 -0.293969053440424 -0.32 -0.361969053440424 -0.227969053440424 -0.286 -0.327041262079435 -0.362 -0.227 -0.347 0.83478978763534 1.60227277308184 1.33968185073931 1.10479504855047 0.854767008499241 0.797472075212498 1.32820845267202 1.07489165048318 0.82997195389451 0.770007014553504 0.838129890790538 0.5100…
-0.323996167307902 -0.344002555128065 -0.341979558975476 -0.324989779487738 -0.238996167307902 -0.22 -0.316988501923705 -0.334996167307902 -0.259996167307902 -0.243992334615804 -0.294005110256131 -0.319997444871934 -0.361996167307902 -0.228 -0.285988501923705 -0.326996167307902 -0.359 -0.223998722435967 -0.343992334615803 0.83485241073978 1.59739184528523 1.34008379716169 1.1069434938727 0.856256…
-0.321052471379894 -0.345965019080071 -0.326279847359434 -0.317139923679717 -0.236052471379894 -0.22 -0.308157414139682 -0.332052471379894 -0.257052471379894 -0.238104942759788 -0.297930038160142 -0.318034980919929 -0.359052471379894 -0.228 -0.277157414139682 -0.324052471379894 -0.359 -0.223017490459965 -0.338104942759788 0.798301519633682 1.55272616573759 1.31995872933387 1.09426597674274 0.8456…
-0.322979620794796 -0.346989810397398 -0.329959241589592 -0.316010189602602 -0.236 -0.222969431192194 -0.307010189602602 -0.331010189602602 -0.256010189602602 -0.246908293576581 -0.297010189602602 -0.318 -0.361969431192194 -0.228 -0.278979620794796 -0.321030568807806 -0.359 -0.223989810397398 -0.335030568807806 0.815357708009448 1.56739083840736 1.32527161357709 1.10046386947911 0.8512400851367 0…
-0.322 -0.325009854759614 -0.325995776531594 -0.313994368708792 -0.236 -0.219 -0.308984513949178 -0.330994368708792 -0.273969027898355 -0.249988737417584 -0.291 -0.317997184354396 -0.362 -0.228 -0.28 -0.315995776531594 -0.358995776531594 -0.222997184354396 -0.33 0.830638986367582 1.60641586475516 1.33114078838077 1.10085627372768 0.853111900560783 0.796260197095192 1.33399481921209 1.080478226143…
-0.322 -0.331853437825122 -0.323062812360662 -0.310083749814216 -0.236 -0.219 -0.298230311989093 -0.327083749814216 -0.252460623978187 -0.242167499628432 -0.291 -0.316041874907108 -0.362 -0.228 -0.28 -0.313062812360662 -0.356062812360662 -0.221041874907108 -0.33 0.829935074966559 1.57576638916892 1.33168827502601 1.09132414017215 0.854431734437702 0.796397068756503 1.33039704982908 1.079246381191…
-0.317045269740045 -0.309208240804208 -0.317054323688054 -0.31 -0.234018107896018 -0.219 -0.297009053948009 -0.324027161844027 -0.252 -0.240018107896018 -0.288027161844027 -0.313027161844027 -0.362 -0.228 -0.279009053948009 -0.311018107896018 -0.354018107896018 -0.220009053948009 -0.328018107896018 0.832516278656216 1.60614643034836 1.33342424613046 1.09195239468367 0.854549185144679 0.7976089541…
-0.316000211849659 -0.314998728902044 -0.317 -0.307000635548978 -0.233000211849659 -0.219999788150341 -0.290001482947616 -0.320000847398638 -0.251000211849659 -0.239000211849659 -0.289999576300681 -0.309000847398638 -0.362 -0.228 -0.275000847398638 -0.306001059248297 -0.354 -0.220999788150341 -0.324000847398637 0.831960122872803 1.58202517125019 1.33326003813294 1.08869069274839 0.854470016947973…
-0.315019756064075 -0.29833585308927 -0.303276584897046 -0.303079024256299 -0.233 -0.210197560640747 -0.281177804576673 -0.314118536384448 -0.251980243935925 -0.235079024256299 -0.286079024256299 -0.302138292448523 -0.355138292448523 -0.221138292448523 -0.273039512128149 -0.302079024256299 -0.354 -0.220019756064075 -0.314197560640747 0.833097082965673 1.6048498812677 1.33589685618764 1.0878665950…
-0.30907714789152 -0.29602571596384 -0.29905143192768 -0.29905143192768 -0.23201285798192 -0.21197428403616 -0.27705143192768 -0.31005143192768 -0.24903857394576 -0.226115721837281 -0.2810642899096 -0.289167153764961 -0.35203857394576 -0.21803857394576 -0.2680642899096 -0.29805143192768 -0.34807714789152 -0.2150642899096 -0.304128579819201 0.83398868497591 1.60096657512045 1.33637447106777 1.0912…
-0.30500057120981 -0.289000999617168 -0.287001713629431 -0.293000856814715 -0.227000714012263 -0.20400114241962 -0.26900114241962 -0.303000999617168 -0.244000714012263 -0.224000285604905 -0.27700057120981 -0.267003141653956 -0.352 -0.217000142802453 -0.261000999617168 -0.292000856814715 -0.347000142802453 -0.217999571592642 -0.297000999617168 0.8350598486294 1.60271974152756 1.33733986290965 1.10…
-0.298154972733337 -0.279221389619053 -0.284066416885716 -0.288110694809527 -0.222110694809527 -0.203022138961905 -0.259221389619054 -0.292243528580959 -0.237154972733337 -0.217154972733337 -0.270154972733337 -0.244509196123823 -0.338309945466675 -0.205265667542864 -0.255132833771432 -0.288088555847621 -0.347 -0.214088555847621 -0.287221389619053 0.834082138961905 1.58792496249363 1.3370075272470…
-0.292061886549473 -0.265144401948771 -0.274103144249122 -0.286020628849824 -0.220020628849824 -0.202010314424912 -0.251082515399298 -0.282103144249122 -0.233041257699649 -0.216010314424912 -0.264061886549473 -0.19946414912105 -0.32909282982421 -0.19609282982421 -0.249061886549473 -0.275134087523859 -0.346010314424912 -0.214 -0.279082515399298 0.833970928298242 1.59752644317388 1.33529774081085 1…
-0.286985150873478 -0.257962052232222 -0.268980201164637 -0.271998350097053 -0.215995050291159 -0.193995050291159 -0.241986800776425 -0.271988450679372 -0.228990100582319 -0.209988450679372 -0.261985150873478 -0.177932353979178 -0.312975251455797 -0.18510064407976 -0.239990100582319 -0.264991750485266 -0.345991750485266 -0.213998350097053 -0.265993400388212 0.831174256749603 1.57627131674607 1.33…
-0.278162140462258 -0.235414358959105 -0.257216187283011 -0.271018015606918 -0.213054046820753 -0.191054046820753 -0.234144124855341 -0.265126109248423 -0.223108093641506 -0.203126109248423 -0.253162140462258 -0.137738639883622 -0.298270234103764 -0.244901047978026 -0.234108093641506 -0.260090078034588 -0.341090078034588 -0.213018015606918 -0.26207206242767 0.833703519734153 1.58893723835862 1.33…
-0.270082975186343 -0.227082975186343 -0.249082975186343 -0.266051859491465 -0.212010371898293 -0.187041487593172 -0.211238553660737 -0.249165950372687 -0.214093347084636 -0.193103718982929 -0.24607260328805 -0.11324892555903 -0.267321528847081 -0.257875537220485 -0.222124462779515 -0.252082975186343 -0.341 -0.283263595221203 -0.24517632227098 0.825407435102609 1.57186140450114 1.33135045040334 1…
-0.25698697425088 -0.204989868861796 -0.23698697425088 -0.255989868861796 -0.206985526945422 -0.17998697425088 -0.204975395807218 -0.235972501196302 -0.205982632334507 -0.176982632334507 -0.232991316167253 -0.0889334239489421 -0.223933423948942 -0.208878426341546 -0.213972501196302 -0.24298697425088 NaN NaN -0.231975395807218 0.834655962017773 1.59269096529109 1.33105790140709 1.074238407964 0.84…
-0.248179841647689 -0.198139876837091 -0.228179841647689 -0.249139876837091 -0.197199824052987 -0.171179841647689 -0.188339700890078 -0.217379665700676 -0.194239788863585 -0.165239788863585 -0.227119894431792 -0.0439191906437417 -0.178919190643742 -0.126678522045094 -0.195379665700676 -0.234179841647689 NaN NaN -0.215339700890078 0.831925750910783 1.55953700389152 1.32963897448768 1.0731619806458…
-0.227180463752261 -0.166274992384398 -0.19131795994446 -0.227189057264273 -0.184111715656162 -0.164060154584087 -0.168171870240249 -0.200146089704211 -0.183094528632137 -0.149137496192199 -0.209154683216224 -0.0261460897042112 -0.117524204232758 0.00983128236631011 -0.180128902680186 NaN NaN NaN -0.195171870240249 0.837015399672656 1.59789167343207 1.33025441421719 1.07893972795473 0.84794192209…
-0.219001524657708 -0.163000571746641 -0.184001334075495 -0.219001524657708 -0.174001905822135 -0.155001715239922 -0.148003811644271 -0.178004192808698 -0.15200590804862 -0.130003621062057 -0.199001905822135 -0.00100476455533842 -0.0660097196928904 -0.00599676010236988 -0.167002477568776 NaN NaN -0.156006670377474 -0.179003049315417 0.83467045549149 1.56858565076263 1.32968011053768 1.07877004192…
-0.190580687877145 -0.129680806476653 -0.160480569277638 -0.197440521837834 -0.163220260918917 -0.144220260918917 -0.132320379518425 -0.162320379518425 -0.129460545557736 -0.110400474398031 -0.165680806476653 0.0313392172432484 0.0104381498476781 0.0959175331302375 -0.144460545557736 NaN NaN -0.145220260918917 -0.157440521837834 0.833092238189042 1.58482800672403 1.32849422870108 1.08084754971381…
-0.180122613894369 -0.121098091115495 -0.130367841683107 -0.180208443620427 -0.14719618223099 -0.125232966399301 -0.10335558029367 -0.136318796125359 -0.110232966399301 -0.0872820119570483 -0.159073568336621 NaN 0.0633624077492821 0.193810645224622 -0.131159398062679 NaN NaN -0.06894412698664 -0.134282011957048 0.831390721748148 1.58071517625247 1.32037054339338 1.07925035390647 0.848125436817006…
-0.147006312567749 -0.0810076515972709 -0.115002869348977 -0.148006121277817 -0.125004208378499 -0.10800325192884 NaN -0.114004208378499 -0.0890040170885672 -0.0640043996684308 -0.13100535611809 NaN NaN 0.210996939361092 -0.0980063125677485 NaN -0.20500210418925 -0.0550024867691131 -0.112004208378499 0.836249066505133 1.58236967289422 1.3187702869349 1.06494273353313 0.848219992348403 0.768711664…
-0.135264268212074 -0.0663303352650924 -0.0837047152321971 -0.126484491722135 -0.111308312914086 -0.0864844917221355 NaN -0.0915065140731416 -0.0655285364241478 -0.0385725811261601 -0.110462469371129 NaN NaN 0.24914112831076 -0.0862642682120739 NaN -0.170770782285216 -0.0237047152321971 -0.0807047152321971 0.832357648957004 1.5806194200083 1.31496566694541 1.06391312346856 0.848347137094369 0.771…
-0.134009846972325 NaN NaN -0.0893643379760094 -0.0803052561420619 -0.0622363273357899 NaN -0.0622855621974128 -0.0362855621974128 -0.00928556219741275 -0.11 NaN NaN 0.277724284774912 -0.086 NaN NaN -0.00715755155719324 NaN 0.831547188289797 NaN NaN 1.06058288888756 0.841993217562324 0.768812199599501 NaN 1.04759307518083 0.823354388552822 0.73904374317653 0.836536542913505 NaN NaN 0.150844142393…
-0.129001287184488 NaN NaN -0.0600074656700325 -0.0490079805438279 NaN NaN NaN NaN 0.0289902173978884 -0.112999227689307 NaN NaN 0.285997940504819 -0.0770023169320791 NaN NaN NaN NaN 0.818063470249381 NaN NaN 1.04886300943733 0.838011009152639 NaN NaN NaN NaN 0.723174062354245 0.820284180775218 NaN NaN 0.150700110697866 0.818232996565489 NaN NaN NaN NaN 1.49699691075723 NaN NaN 1.2709994851262 1.…
NaN NaN NaN NaN NaN NaN NaN NaN NaN NaN NaN NaN NaN NaN NaN NaN NaN NaN NaN NaN NaN NaN NaN NaN NaN NaN NaN NaN NaN NaN NaN NaN NaN NaN NaN NaN NaN NaN NaN NaN NaN NaN NaN NaN NaN NaN NaN NaN NaN NaN NaN NaN NaN NaN NaN NaN NaN
NaN NaN NaN NaN NaN NaN NaN NaN NaN NaN NaN NaN NaN NaN NaN NaN NaN NaN NaN NaN NaN NaN NaN NaN NaN NaN NaN NaN NaN NaN NaN NaN NaN NaN NaN NaN NaN NaN NaN NaN NaN NaN NaN NaN NaN NaN NaN NaN NaN NaN NaN NaN NaN NaN NaN NaN NaN
-0.0338608861921422 NaN NaN 0.0490789003686358 NaN NaN NaN NaN NaN NaN -0.0178608861921422 NaN NaN NaN 0.0221328848313865 NaN NaN NaN NaN 0.802753197541255 NaN NaN 1.04818225530592 NaN NaN NaN NaN NaN NaN 0.804539854657216 NaN NaN NaN 0.805076187449961 NaN NaN NaN NaN 1.50099584734902 NaN NaN 1.26799377102353 NaN NaN NaN NaN NaN NaN 1.41599584734902 NaN NaN NaN 1.548 NaN NaN NaN NaN
0.0316352568675748 NaN NaN 0.0862259665816096 NaN NaN NaN NaN NaN NaN 0.0476352568675748 NaN NaN NaN 0.0846963647690266 NaN NaN NaN NaN 0.804258631277255 NaN NaN 1.04453597749081 NaN NaN NaN NaN NaN NaN 0.804471425851034 NaN NaN NaN 0.807989299484558 NaN NaN NaN NaN 1.49904073860097 NaN NaN 1.26506110790145 NaN NaN NaN NaN NaN NaN 1.41404073860097 NaN NaN NaN 1.548 NaN NaN NaN NaN
0.0686314091286752 NaN NaN 0.144406159151754 0.1495085455049 NaN NaN NaN NaN 0.208631409128675 0.0885904545874169 NaN NaN NaN 0.117672363669934 NaN NaN NaN NaN 0.80060808772337 NaN NaN 1.05095283455234 0.83805658658921 NaN NaN NaN NaN 0.724383345685574 0.802500374884276 NaN NaN NaN 0.802962626585517 NaN NaN NaN NaN 1.46732763633007 NaN NaN 1.26005119317657 1.21612286362377 NaN NaN NaN NaN 1.68597…
0.103992576364964 NaN NaN 0.167995121611262 0.201988970599375 NaN NaN NaN NaN 0.24699194005339 0.124992364261106 NaN NaN NaN 0.153992364261106 NaN NaN NaN NaN 0.800520010605193 NaN NaN 1.04938034785033 0.844198693440234 NaN NaN NaN NaN 0.724080072115312 0.801260258766707 NaN NaN NaN 0.804009766685756 NaN NaN NaN NaN 1.45800190893472 NaN NaN 1.24900233314244 1.21400042420772 NaN NaN NaN NaN 1.6830…
0.13928878169331 NaN NaN 0.222893660411816 NaN NaN NaN NaN 0.271190001372936 0.281308537757385 NaN NaN NaN NaN NaN NaN NaN NaN NaN 0.795099251034333 NaN NaN 1.03858751426546 NaN NaN NaN NaN 0.818896481459911 0.736087988215085 NaN NaN NaN NaN NaN NaN NaN NaN NaN 1.45211853638445 NaN NaN 1.2372370727689 NaN NaN NaN NaN 1.68209878032037 1.68103951212815 NaN NaN NaN NaN NaN NaN NaN NaN NaN
0.202297834076621 0.279576471347803 NaN 0.268498452911872 NaN NaN 0.30075479920136 0.273743653710512 0.301665635274581 0.319576471347803 0.213253252113232 NaN NaN NaN 0.260353561530858 NaN NaN 0.284565325856956 0.257699071747123 0.801555993940774 1.55567986392081 NaN 1.06243871875278 NaN NaN 1.31949141165457 1.07366948597936 0.814703721265884 0.737219969058238 0.805249610069228 NaN NaN NaN 0.8020…
0.254987541359472 0.335986583002508 0.307993770679736 0.296993291501254 0.355989458073399 NaN 0.338990895608845 0.303992812322772 0.341990416430363 0.35199233314429 0.262988260127195 NaN NaN NaN 0.312987541359472 0.423002395892409 NaN 0.238011260694324 0.30098969766264 0.824814443925503 1.59227125020092 1.32802783650915 1.0736373812896 0.83992280992688 NaN 1.32169945613242 1.07727912310338 0.8188…
0.334218895544806 0.345780110561087 0.339296353795479 0.344922541749327 0.407834585973762 0.418768619142088 0.372252375907696 0.340186409076022 0.359604199009957 0.386230386963805 0.347108950825349 NaN 0.402154916501346 NaN 0.383416796039828 0.432780110561087 NaN 0.355361326733046 0.334252375907696 0.816800309339909 1.57861718554616 1.32885152928713 1.07122431269141 0.832546016526379 0.7695657823…
0.37657532804222 0.397461391663304 0.370678906568508 0.370741053684281 0.454523538779076 0.469482107368561 0.389823916505311 0.35683427435794 0.404533896631705 0.421637475157993 0.395513180926448 NaN 0.361403956252522 0.412232584462824 0.419637475157993 0.466647833010622 NaN NaN 0.363699622273766 0.840460479330173 1.59874611034322 1.33691579065813 1.08747930258868 0.846531882707408 0.782515347915…
0.400993236691554 0.413995491127703 0.407989573232813 0.414987600601183 0.506985346165034 0.528983373533405 0.441985346165034 0.39199013684185 0.427993518496073 0.458989573232813 0.417993800300591 NaN NaN 0.41799802736837 0.446992391277999 0.528982528119849 NaN NaN 0.400989573232813 0.837520898956414 1.59361150765417 1.33953928421652 1.09298849516387 0.844870510066179 0.785209278580432 1.33433968…
0.432439806434226 0.468037167308827 0.437474818532087 0.452334770140644 0.552194721749201 0.584019661259896 0.454772421363905 0.421474818532087 0.462387288287435 NaN 0.460247239895992 0.44198249395107 NaN 0.41898249395107 0.472544842727809 0.554544842727809 0.401897118917383 0.44642014517433 0.433422300385296 0.84782636154672 1.60795441168562 1.34065021816471 1.10573294654537 0.858958963258338 0.…
0.452789569336287 0.476915827734515 0.470652789404873 0.486642267871687 0.591589660205759 0.627547574073016 0.494579138672573 0.453663310938058 0.483779047803101 NaN 0.472873741601772 0.451894784668143 0.368873741601772 0.416031564599557 0.499715918603987 0.620305578809745 0.522726894484533 0.578590114553119 0.461705397070801 0.845140512446238 1.60253039360049 1.3433712762144 1.10572252516796 0.8…
0.487041773620732 0.532011392805654 0.511044305355322 0.531037976018847 0.633063293364746 0.677063293364746 0.515078483772284 0.491036710151552 NaN NaN 0.514024051478603 0.460013924540244 0.374003797601885 0.442003797601885 0.526060761630156 0.668039241886142 0.633120257393017 0.7271493723408 0.494043039488027 0.844087442596434 1.60983330356201 1.34246340483139 1.10975174689687 0.874289594922466 …
0.519274505667346 0.540802137909276 0.545230536313852 0.560340459697588 0.681900766162646 0.725900766162646 0.575636950041681 0.519362444374335 0.555120612930117 NaN 0.532582291141805 0.470758168555782 0.376934045969759 0.444934045969759 0.57294473551614 0.69831847502084 0.725911455709027 0.842405808143844 0.527252520990599 0.834398087993331 1.60466629893999 1.33737454016585 1.11109966114609 0.87…
0.544768127883955 0.603415682267567 0.579684653922179 0.608554805537194 0.718666104152896 0.768610454845045 0.598795952537881 0.559629004614329 0.607517705998627 NaN 0.573619729729687 0.497749578114672 0.377990725115358 0.436083473961776 0.58489797626894 0.749526980883269 0.819146710612955 0.944072511535821 0.559703203691463 0.83337751265656 1.60377723441002 1.33606122261042 1.10606739466052 0.87…
0.588988812441921 0.616996694585113 0.617990338018022 0.648989829492655 0.756990338018022 0.807990083755339 0.649987032603135 0.602989066704604 0.623995931797062 0.655991863594124 0.594994660483644 0.512996186059746 0.380999237211949 0.436 0.64298525276435 0.773993897695593 0.894980930298728 1.00998347292556 0.600989575229971 0.820363307957514 1.5919230130128 1.32812201630308 1.09465289096671 0.8…
0.619387358026085 0.679735190763531 0.655249019515847 0.676446645959045 0.794249019515847 0.841328070093126 0.673525696536324 0.631426883314725 0.662229256871527 0.693249019515847 0.64989329191809 0.532604747113603 0.384920949422721 0.43305928793296 0.655743085623842 0.816150206294247 0.945972342495369 1.06489329191809 0.636288544804486 0.821418656344135 1.5952332022622 1.3248067977378 1.09356193…
0.666514463594205 0.696834711010793 0.692617769212459 0.727473141346903 0.831617769212459 0.874659091459761 0.728431819099601 0.673566116403332 0.715452480223252 0.733586777526983 0.676731405392539 0.587431819099601 0.399845041572619 0.433 0.711421488537776 0.859555785841506 0.963824380448968 1.10657644696516 0.678566116403332 0.813789855242911 1.58953022717544 1.3206724586091 1.086384689962 0.85…
0.709990227243113 0.741989772696281 0.730991363610193 0.750994772711432 0.859993636344353 0.902993636344353 0.756993636344353 0.711991363610193 0.742993863617769 NaN 0.729987954508953 0.609994999984848 0.412997045445592 0.445997045445592 0.757989545422865 0.891992727250689 0.977996818172176 1.11599795453926 0.714991818157025 0.809750900002727 1.57991217273386 1.31783063636556 1.09086896363322 0.8…
0.750138985587168 0.787033983829505 0.767222986993298 0.797012983477973 0.892306988399428 0.927474991211688 0.805949982423375 0.757033983829505 0.78999198312644 NaN 0.7691599859387 0.661886981368778 0.430621993672415 0.451873997890805 0.79324398734483 0.93507598453257 0.99366399437548 1.11697899964847 0.75024398734483 0.812099599156322 1.58915175668153 1.31739924015467 1.09197626960277 0.84990948…
0.807412272477206 0.819670047706502 0.801649425688158 0.831649425688158 0.917742224770705 0.952742224770704 0.840649425688158 0.796597870642299 0.82365973669733 NaN 0.825422583486378 0.725350406422175 0.489391650458863 0.619257439449962 0.852391650458863 0.970639114678986 1.00785564587159 1.12293813394497 0.79454631559644 0.817454732990839 1.59157680022936 1.31948814066056 1.08934763350458 0.8457…
0.855000318108316 0.860000273926605 0.850000194399526 0.867000247417579 0.945000194399526 0.9710001678905 0.880000353453684 0.841000335781 0.871000335781 NaN 0.874000273926605 0.794000609707606 0.535000583198579 0.666000592034921 0.897000388799053 0.991000123708789 1.01600007952708 1.12500003534537 0.823000379962711 0.823660033666463 1.59964004983697 1.32302006150094 1.08463000061854 0.8466401554…
0.89034568653987 0.890436563409332 0.871600141774365 0.89449108953101 0.966600141774365 0.989654667896042 0.9192729850443 0.878309335792085 0.908309335792085 NaN 0.904436563409332 0.861745899201417 0.599800425323095 0.731782249949202 0.94020028354873 1.0047455447655 1.02483642163497 1.12892729850443 0.865218458922622 0.82740075182547 1.60517749089125 1.32985349939771 1.08469872772383 0.8639102951…
0.938499638545466 0.928603880515161 0.914551759530313 0.926666425696977 0.997676849893947 1.01770812248486 0.960572607924252 0.917593456318191 0.954520486939405 NaN 0.956457941757588 0.949093094863657 NaN 0.67758375503029 0.979593456318191 1.01885406124243 1.025 1.13196872740909 0.894697698287886 0.833674640285001 1.610178400225 1.3392523252744 1.09504106714167 0.858035255473029 0.792337037850304…
0.96603662292075 0.964006314296681 0.938047988654776 0.95003662292075 1.01903030862407 1.0410416743581 0.991050514373449 0.95405682867013 0.986054302951458 NaN 0.979031571483405 0.981007577156017 0.734087137294199 0.763128811652295 1.00906061724814 1.04104293721743 1.02900378857801 1.132 0.934040411498759 0.837732108975091 1.61769636296511 1.34320319503412 1.09854080822998 0.872280709047171 0.799…
0.994360614220618 0.96888976107252 0.975162184151154 0.978360614220618 1.0424708531481 1.07327242307863 1.03011808858016 0.998007849652683 1.02805194522367 NaN 1.0034488053626 0.986867713287024 0.80147870280078 0.862751125879414 1.05594170629619 1.07425037529314 1.03193385664351 1.132 0.96529447086413 0.839363180198222 1.61488349762223 1.3456742191027 1.09916588941728 0.880563034778995 0.80430204…
1.029640280849 0.990773890819372 1.00470194698917 0.996815001579486 1.06873278005926 1.10072250236923 1.07058889239886 1.02572250236923 1.08937306090826 1.11446556011852 1.05645528242849 1.11368445567635 0.896033897137317 0.984756399506546 1.07580472388946 1.11063000315897 1.03595888923989 1.132 1.00360944777892 0.847189114579475 1.62600386210268 1.35123285604344 1.10112975295064 0.89423991508491…
1.04453386766596 1.03498973417326 1.03103777404662 1.02051941089175 1.08852046080584 1.11603025456102 1.06704033941469 1.05502937799968 1.10554529462084 1.13104115492593 1.06352483272638 1.17602506277478 0.999088311706268 1.06259915537554 1.09303800627225 1.10650512855891 1.03000373085068 1.13699871786027 1.03699230062995 0.874108609018047 1.62437040829993 1.35826553811405 1.10838426344305 0.8884…
1.0788921906258 1.11831628876514 1.06882299324433 1.03848512260321 1.11126030968953 1.14328397420676 1.11030484914241 1.0897993287271 1.15714458603244 1.17679288497913 1.09346112419795 1.2228553748033 1.08706490327533 1.16521193674859 1.1279022267142 1.12727566420987 1.02609465806892 1.15798331818026 1.07816804856631 0.867396832990212 1.63361320709477 1.35340904732912 1.13365475210832 0.878174313…
1.08868608021923 1.09951931033569 1.09273513018497 1.07859779028088 1.13278418015072 1.16676456016442 1.11761741026718 1.08877437015757 1.17368608021923 1.19658798028773 1.11953893032199 1.27225444052066 1.17511710061657 1.24795033073304 1.13273513018497 1.10481361013017 1.03392152005481 1.13411771991779 1.08854874031514 0.885188105136241 1.60960986276547 1.35660543166604 1.0968391500422 0.881011…
1.14156878592374 1.1710648522382 1.1350840655617 1.11258388188753 1.16858660944719 1.19856702877535 1.19305624200794 1.16756017569348 1.22957619002812 1.2665922564032 1.15756346243816 1.30216250049243 1.30322807110228 1.39124561503323 1.18857832268736 1.10352013169435 1.03800944084528 1.19094650187674 1.13855610221169 0.876084475024244 1.62364347769969 1.36133530417965 1.10458976012698 0.89354121…
1.17529685188803 1.2023572536764 1.17380099399646 1.15038580294112 1.20967140147407 1.23029965041817 1.22040203725413 1.19743926409092 1.2683299366164 1.31076830262331 1.18882467367682 1.36723186798477 1.41272446378084 1.50924741598527 1.22626768652095 1.11622140134013 1.04386968000169 1.34146076683132 1.16647928945786 0.869042145242828 1.61851437865158 1.35940033601772 1.10249077401059 0.8730306…
1.20668125431093 1.23170236089644 1.20765219562571 1.18365892466104 1.23573325854072 1.25376078839546 1.26207296730728 1.24254115236472 1.31403809252253 1.34911028603954 1.21721276130615 1.38581401132714 1.48674810411507 1.59958200114458 1.25768033701265 1.16599893483121 1.044 1.36228097768269 1.20906807068727 0.864551431823089 1.61502049033827 1.35139726820054 1.09612065174455 0.868576537266189 …
1.2469969998763 1.27999645129839 1.24699702872856 1.21999731955952 1.26649765604114 1.28199792866311 1.3004971181065 1.28149713772607 1.34399788160187 1.39099689985508 1.26199670737836 1.43499599120064 1.56149449062599 1.68549355286289 1.29899691049836 1.18449866356261 1.044 1.38649799111217 1.24549740278233 0.858485473746674 1.61062032435087 1.34486548948206 1.08994546128761 0.848681593603528 0.…
1.28735619027477 1.33143607364468 1.2927008983585 1.26526144187205 1.29688755075972 1.31438972821605 1.34479185422226 1.32771434885755 1.40822003766599 1.43483610283254 1.29791076379303 1.48642183628688 1.61371937071811 1.74362177791116 1.34034899095787 1.21999738194305 1.04694542648174 1.40151185261537 1.29934511778092 0.84824701696599 1.6149064183606 1.33112750991466 1.06920880147399 0.84379299…
1.33448430251113 1.3534960804031 1.32761998592378 1.30160285953963 1.33458372273968 1.34763309147634 1.38110436735148 1.35916145529866 1.4371814550051 1.4706060553146 1.3444895087019 1.52752046124368 1.64219218983932 1.76131376249152 1.3855031168584 1.22170845331699 1.06382298951388 1.48699492967694 1.33551923803466 0.84443322291728 1.59771671581173 1.32914905474919 1.06863764822418 0.83881295293…
1.36804023385665 1.3725589766987 1.37453604968695 1.34503531017919 1.36753280395618 1.37903092161467 1.42603051555684 1.40903148631712 1.4750285471786 1.50652667826593 1.38153978478045 1.55501392932718 1.66051051425478 1.76201313610405 1.41604207317979 1.26606373103452 1.07601529544829 1.50448756038534 1.37303467286885 0.841800491974094 1.59679761828701 1.32588531031777 1.06178972297489 0.8315339…
1.41977535726645 1.43783150669272 1.41282521530272 1.387308364082 1.41035042351978 1.41684443497145 1.46630557920703 1.44835641206811 1.50540529527956 1.53785850131719 1.43334025647327 1.59251501515637 1.67633009179821 1.77885293156726 1.4879437819025 1.31489977281511 1.08773594547563 1.4810101670465 1.41474151522556 0.839304910989628 1.60239452477283 1.32659309175665 1.06046921417903 0.831525900…
1.4694976206881 1.47957818790455 1.46299766262463 1.43155515386273 1.45603770558854 1.45956864796807 1.50510521805176 1.49750153292041 1.54708438077042 1.57413444495944 1.48448588399114 1.63458797946024 1.67699037619045 1.79334963968678 1.51702504825086 NaN 1.12164434037495 1.47555182159741 1.45410174517154 0.852112027117246 1.6063692006331 1.32904436531499 1.06810350146589 0.829986495872405 0.76…
1.50605883481898 1.51402883019477 1.50556903209862 1.47706919228004 1.49857022448218 1.50606586437856 1.55705369164528 1.53154938493547 1.5705653482775 1.60204758750022 1.52455586283716 1.66653352838106 1.68600138812179 1.77750528551814 1.54906452965058 NaN 1.16105089779898 1.20204997238446 1.49754918919723 0.852409773351421 1.60758250278416 1.33382545649126 1.06586133628462 0.842196464781802 0.7…
1.55081476402384 1.54247014680447 1.55380888358964 1.52676799199945 1.55035048888346 1.55536282773087 1.59578922813062 1.56833729183765 1.61866425898428 1.63732007524916 1.56827272524577 1.69285967515671 1.68749497776418 1.78098020004623 1.59723700038615 1.61220976040612 1.21491100254261 1.55596540124819 1.53630988628278 0.848433822300728 1.59768363728884 1.33560571106577 1.07377404028489 0.85091…
1.59149886223544 1.59634244098852 1.58708556584522 1.56452928668754 1.6038364750851 1.61031830661474 1.62365178940398 1.6006002402372 1.64665119815512 1.66910314306672 1.60603638167389 1.71473214952065 1.68947656370466 1.78001290064539 1.63355041140222 1.62880079148965 1.35518100899965 1.59252912644317 1.57403519917617 0.858769119318358 1.62025291391284 1.34526286326308 1.07526566627209 0.8496588…
1.6329996003781 1.62950360328989 1.62650161999863 1.61500107876424 1.65600129471915 1.66450136636734 1.66949801401452 1.63999923977969 1.68100093580463 1.70400158434292 1.65199776105678 1.72600136939834 1.69249913415968 1.78149945910238 1.67800024958996 1.68801839051899 1.4439748906307 1.63846735877143 1.61749826629869 0.860080646763101 1.62786011752704 1.35140919508465 1.08622060279373 0.8661428…
1.64133365614332 1.67024265901332 1.66676867563481 1.65969713378122 1.71056561629229 1.71862631964064 1.66048531802664 1.6723539282507 1.71957794881859 1.76302453452835 1.68429973572449 1.74092049189822 1.69447181216737 1.78097832298952 1.71908085967067 1.73967742307885 1.53694068400429 1.70172476932547 1.6344650964422 0.883306490275621 1.62126449717007 1.35340683183045 1.09321213229804 0.8499430…
1.67361462973699 1.69371973071781 1.70754704343472 1.70202952660458 1.75797482814105 1.7679557784995 1.70743946143562 1.71601324009786 1.72367301917078 NaN 1.72356025413289 1.75930056846113 1.69598248316986 1.781 1.74026829793569 1.80521758158722 NaN 1.71096777021744 1.67946281720913 0.885869403936694 1.62653705619037 1.3562428191622 1.09607310879749 0.872382662005586 0.799665598845028 1.35390644…
1.72000846340554 1.75001088152141 1.74750730696119 1.7330173298304 1.81451227035571 1.82851500658083 1.73802015096558 1.70701773284971 1.76201289661797 1.78701491171453 1.75850843131138 1.75950516490417 1.70000152716719 1.78249966056208 1.78650558904984 NaN 1.71900742254923 NaN 1.71301853888833 0.888840149117145 1.62067258738398 1.35692056775739 1.13532368871758 0.878940755852242 0.80370179743578…
1.74144660258814 1.77738570223521 1.77990635850247 1.77651765299989 1.86284135723992 1.88576683127651 1.78834510199993 1.75120300117643 1.79443645252932 1.82432480188229 1.7889477223938 1.77593499873744 1.70595592421306 1.78352078717753 1.8070250985509 1.89553795311754 1.77590531825028 1.83861385935261 1.75932480188229 0.889200661945884 1.62705000876824 1.35729470686756 1.11970572820705 0.8815719…
1.7845050857937 1.81457257409456 1.8164263494427 1.8264263494427 1.90237010919198 1.92041510139255 1.82161756629513 1.77077503899714 1.83651633384384 1.85564006239542 1.81259507019484 1.76994375974928 1.69997750389971 1.80185377534814 1.8245838221447 1.94740385334241 1.86780770668482 1.99421156002723 1.79064006239542 0.888300348206132 1.62319431731756 1.35739361014067 1.1231504068635 0.8791905672…
1.82501517744441 1.86400999490242 1.85001813889698 1.87601369671813 1.95701776871541 1.96902073016798 1.8580140668997 1.81601221599184 1.85801591780755 NaN 1.85001628798913 1.78300703344985 1.70400111054471 1.787 1.86801221599184 2.00401776871541 1.97203812870182 2.05804442178852 1.83101591780755 0.88952752348529 1.62136850076464 1.35778761232887 1.1164095298694 0.874700111054471 0.80953118087921…
1.86644510143595 1.89123967000397 1.89936521143463 1.91352499143728 2.00559346858127 2.02571901001192 1.89642227572129 1.84939945000662 NaN NaN 1.89444510143595 1.80234238571996 1.70709130285866 1.78695434857067 1.90150216572261 2.05233097286263 2.07601574430255 2.17910704716121 1.87434238571996 0.882790239942032 1.61729740254248 1.35127426194177 1.11505428944144 0.874898083184025 0.8126604248847…
1.90461191979067 1.91179103373344 1.93068157521286 1.95854226436849 2.0564825597209 2.08737310120032 1.93263182133987 1.88365172288906 NaN NaN 1.93261191979067 1.83170147676206 1.71492039380321 1.78303980309839 1.94456216591768 2.08071142753665 2.16311438106076 2.27403477486398 1.90370147676206 0.878523385377248 1.6153597025337 1.34563731646169 1.10770473031723 0.866158860417162 0.807551943043402…
1.94411564792843 1.97610360126922 1.98310601060106 2.01007468928711 2.09213010391948 2.14011805726027 1.96710601060106 1.93009637327369 1.96712046659211 NaN 1.97210360126922 1.84409155461001 1.72100963732737 1.796 1.98111805726027 2.13308673594632 2.27403613997763 2.37011564792843 1.95409155461001 0.86917349607688 1.61594732946022 1.33635732691451 1.09316060233296 0.870517156988426 0.803047254634…
1.99258596917408 2.01940285380718 2.02732960766042 2.04153713840957 2.14643947688056 2.18947609995394 2.01153713840957 1.97058596917408 2.01730519227817 NaN 2.01564700762971 1.88225636151366 1.72507324614676 1.79604883076451 2.0305493461007 2.16963479993859 2.28965921532084 2.41830519227817 1.9925493461007 0.86231106777203 1.60238020292693 1.33104529923703 1.09337374315735 0.869247221547437 0.797…
2.0395235832171 2.05167246346176 2.05373201555962 2.08456328461567 2.18164268741282 2.22761291136389 2.05456328461567 2.0175235832171 2.04175186625891 NaN 2.06747395646888 1.90279156765748 1.73094044790214 1.79996029860142 2.07455335926603 2.22048388181852 2.34246403111924 2.44275186625891 2.03655335926603 0.859993523078656 1.59919235663984 1.32586260435311 1.09046947828844 0.861815432657293 0.79…
2.09209685141974 2.09810169399073 2.1130726385648 2.12808958756326 2.23407021727931 2.27608716627777 2.08814043455862 2.06608958756326 2.09518159641201 NaN 2.11311380041819 1.95917433255553 1.74709443013425 1.81102905542592 2.13109927270523 2.25712106427468 2.34300968514197 2.44899757871451 2.08808474499227 0.858916125852298 1.5944670943665 1.32147237285978 1.08635053268281 0.859239418891482 0.78…
2.13265633059812 2.14058340497611 2.14363202205745 2.16551047935409 2.26343755373208 2.31238893665074 2.14658340497611 2.10368063913879 NaN NaN 2.16068063913879 2.0319237245455 1.7865469421651 1.82361986778711 2.17260771351678 2.30723093113638 2.34712154270336 2.4481701597847 2.12361986778711 0.861481202976438 1.59744906975383 1.32255549906651 1.08661740165431 0.859049103252156 0.79068316870742 1…
2.1854712173534 2.1875299709808 2.19449080189586 2.2065887246082 2.2986474782356 2.34368664732053 2.1935299709808 2.15845163281093 NaN NaN 2.21545163281093 2.10625578738626 1.8305593477945 1.8735005941671 2.22151038643833 2.32581394684657 2.35690207728767 2.46186290820273 2.1735005941671 0.864796804200519 1.60220240956181 1.33104500308569 1.09043181014219 0.863000439224217 0.796571050527175 1.330…
2.23210099042298 2.22810345360403 2.22212069587137 2.24008621133669 2.32809606406089 2.36805418998306 2.22710837996613 2.19312562223347 NaN NaN 2.26211084314718 2.19016256994919 1.90711084314718 2.03084974595605 2.27009360087984 2.35602955817258 2.36500738954315 2.46201477908629 2.20710837996613 0.875038129012516 1.60730775953536 1.3355236213912 1.09108224149475 0.86543458151675 0.80151987787106 …
2.27337162606969 2.27055144513567 2.27139560194516 2.27535963813196 2.36723975875464 2.39028771050557 2.27169530038846 2.24458740894887 2.28462337276206 2.29264734863753 2.3072637346301 2.25674325213938 NaN 1.97111487820908 2.30844355369608 2.36819180700371 2.368 2.46785614474722 2.25151548132248 0.88244353606998 1.61454147826455 1.34111995954467 1.09206168786764 0.867492356388916 0.8096669824162…
2.30369359648868 2.31554533672514 2.30367382852021 2.30470348047292 2.38680232031528 2.41376278437833 2.32842672891431 2.29251568477243 2.33548603281972 2.34546626485125 2.32878255234681 2.31738719297736 NaN 2.06208078946604 2.34463429258326 2.38384185625222 2.368 2.45611860781083 2.29357498867785 0.887627614883549 1.61792580141454 1.34764407382515 1.09791089377427 0.884003158346094 0.81758003856…
2.34407497818816 2.35509747164461 2.34008497527992 2.32909997091755 2.41407247891522 2.43707497818816 2.35308247600698 2.32413246146576 2.38110496946343 2.39511996510106 2.37704248763996 NaN NaN NaN 2.38008747455286 2.40204248763996 2.37400999709176 2.452 2.32112746291988 0.893648847426203 1.62172144667006 1.3542143708194 1.10708437954413 0.883695048531336 0.831256076141486 1.34535552339319 1.070…
2.374453080684 2.39456038926705 2.3744411575081 2.36925038669379 2.44326230986968 2.46732192574915 2.3866676978501 2.37739346480452 2.4236557746742 2.44359615879473 2.394453080684 2.44476308325726 2.22245462745914 2.26587193861545 2.41540538798042 2.41920269399021 2.37808346223126 2.45201192317589 2.37229807939737 0.897211596416121 1.62633971964348 1.36000389275504 1.10091211974641 0.885724188579…
2.41163045688032 2.44054293350987 2.41064018169926 2.38979577880228 2.46478605398334 2.49373742988865 2.44145541013942 2.40967908097501 2.47746513495836 2.49251375905305 2.43163045688032 2.50737761158791 2.34181357208945 2.41947320342658 2.44866935615608 2.43583467807804 2.38493192626743 2.45299027518106 2.39675687952653 0.899804229229812 1.63041944750502 1.3644260438184 1.10600933369333 0.886888…
2.43801314816834 2.46901765611178 2.44001615346397 2.42400901588687 2.49200939154882 2.51801014287272 2.46501878309764 2.45701126985858 2.51102178839326 2.5400206614074 2.45201652912592 2.56902253971716 2.45603944450504 2.52204583075823 2.4760142751542 2.45100676191515 2.40201014287272 2.46702930163231 2.44500901588686 0.901349308782007 1.63072843724628 1.36220996619042 1.10373992486761 0.8850775…
2.47324792910618 2.51627768059892 2.48327768059892 2.44842643806263 2.51729751492742 2.54524792910618 2.51529751492742 2.48741652089839 2.56941652089839 2.59547602388387 2.49621817761344 2.62955536119785 2.56197188209623 2.64519005970967 2.51436693507715 NaN NaN 2.54524792910618 2.46940660373414 0.899497801887976 1.62655016567151 1.36210562011184 1.10347008399206 0.878489173955081 0.8207914560591…
2.49774685262311 2.54371647493788 2.51071647493788 2.49056458651175 2.54669622314773 2.56974685262311 2.54469622314773 2.52857471240682 2.61057471240682 2.64251395703637 2.51777723030834 2.68443294987576 2.65800766228259 2.76278489259092 2.5506253418822 NaN NaN 2.56974685262311 2.5095848383019 0.898292454850943 1.62459025179015 1.36068468254786 1.09656138756028 0.876431264379659 0.813030197088999…
2.5350800618238 2.58011302845713 2.55207299754523 2.52209183562142 2.5710800618238 2.59305886898809 2.59607535230476 2.57007299754523 2.64812244749523 2.68909419038094 2.55807770706428 2.73609654514047 2.76420250931903 2.8782095735976 2.58108712610237 NaN 2.38302825711428 2.46404238567142 2.5450894808619 0.89079956841531 1.6220511225566 1.35336378343486 1.09327838330757 0.869273281207382 0.798958…
2.56949806840707 2.62841303233757 2.58352236442693 2.56141303233757 2.60543732835743 2.61830370024821 2.62857095646664 2.6015952524865 2.70041303233757 2.72958310447657 2.59146162437728 2.77736444029786 2.85088680472478 2.96800828482407 2.61846162437728 NaN 2.39501214800993 2.48193925995036 2.58343732835743 0.886316344427974 1.61821662602003 1.35066403630609 1.08402196555988 0.861831876667307 0.7…
2.60959696598018 2.66166577666649 2.62557730578409 2.59466577666649 2.6406461164704 2.64275424754889 2.67453798539191 2.64951832519583 2.73366577666649 2.77652815529387 2.62862645627431 2.80670509705867 2.92228240284276 3.04918410186232 2.65562645627431 NaN 2.39599016990196 2.47704915049022 2.6186461164704 0.881191509713753 1.61230937379219 1.34535337743238 1.07612932889122 0.832999791290348 0.78…
2.65505447822539 2.69906537387047 2.66006128800357 2.63505175431412 2.65504903040285 2.67003677280214 2.70706128800357 2.6830585640923 2.78606128800357 2.81806128800357 2.67604903040285 2.83608716516063 2.98007490755992 3.11403404889087 2.70205311626976 NaN 2.39602042933452 2.47700817173381 2.65905175431412 0.875801623972846 1.60704467475347 1.33472290421114 1.06448707504103 0.830704582662214 0.7…
2.69560296945866 2.7473617816752 2.70541001923189 2.67347031617775 2.69137384106437 2.69737384106437 2.75247031617775 2.72648237556693 2.8313617816752 2.86342207862106 2.71261502884783 2.90038590045354 3.03492764366496 3.13916883144842 2.74162708823701 NaN 2.41153061312362 2.48301205938917 2.69753061312362 0.869625268959181 1.60307922067857 1.32947899807681 1.05491943398731 0.819417968489868 0.76…
2.74451353550968 2.77670812130581 2.73866920414658 2.71162055769755 2.721698392016 2.727698392016 2.79062055769755 2.76561082840774 2.86070812130581 2.89765947485677 2.76250380621987 2.93168866272619 3.02905837573884 3.15286378994271 2.79249407693006 NaN 2.45457191124851 2.48399027071019 2.74057191124852 0.866808020354643 1.59814903562062 1.32615307958534 1.04757306696645 0.820875503358188 0.7599…
2.7910119274173 2.81901043649014 2.79200770312367 2.75501018800228 2.76400993951442 2.76701043649014 2.82601416380805 2.81500894556298 2.90200447278149 2.93300621219651 2.80901143044158 2.97300894556298 3.03400347883005 3.15700173941502 2.84301043649014 2.63500844858726 2.47300720614795 2.59300745463581 2.78100969102656 0.862730618734773 1.60011092188996 1.32359064109868 1.04887065103819 0.811201…
2.83938126593103 2.86130099941923 2.82354179895462 2.79649163238475 2.80450166569872 2.8095116990127 2.88340133255898 2.85144146581488 2.92037123261706 2.95834113267513 2.8554314325009 3.00920066627949 3.048 3.164 2.885391299245 2.66956186558257 2.5025518322686 2.62353176564065 2.8204715657568 0.865205752694156 1.60383595296922 1.32621073525474 1.05148398001162 0.818118728591942 0.756803945523992…
2.87654893318986 2.89064389462357 2.87635901032243 2.8444183612185 2.85340649103928 2.85939462086007 2.92252519283143 2.89447771211457 2.95656080336907 2.99159641390671 2.89748958229378 3.02876259641571 3.048 3.164 2.92353706301064 2.724335269964 2.55634714014321 2.67537088050164 2.86644210157693 0.863816855654484 1.60539112641505 1.33018180707239 1.05089712210753 0.821894181108233 0.764012516779…
2.91600407306052 2.94300178196398 2.90800407306052 2.88600407306052 2.9090039882051 2.91000441248223 2.95800296993996 2.92500296993996 2.97900263051825 3.01900229109654 2.93000458219309 3.05000110312056 3.056 3.16399974543372 2.96200356392796 NaN 2.58601298288042 2.60202172298946 2.89400424277138 0.8626504565222 1.60775011540338 1.33279047264473 1.05371021044146 0.82234047434184 0.755880673752095…
2.96430822102067 2.96453690113277 2.95627839317996 2.93441758976994 2.95652695851921 2.96257667158706 2.99336787670209 2.96035793408852 3.01028833579353 3.0462982784071 2.98430822102067 3.06323862272568 3.05602982784071 3.161 3.00433804886138 3.04731816363424 2.73952695851921 2.85745315625365 2.94427839317996 0.868052470306668 1.60919799213009 1.3383697437613 1.05623235553381 0.827980806755342 0.…
2.99463001348808 3.01735550736633 2.98366581863439 2.97549872795159 3.0083674424151 3.01930776717124 3.02955840319544 2.99557033824422 3.03865388358562 3.07564194853685 3.01463001348808 3.08671355882948 3.05896419485368 3.161 3.03759420834176 3.0786180784393 2.7913674424151 2.80365642768245 2.97166581863439 0.870263026789776 1.61785437481837 1.3393283036522 1.06039915669223 0.832979011900776 0.77…
3.04006328036752 3.04508701050534 3.03704943778712 3.02506921290197 3.06609887557425 3.07410876313168 3.06208305548237 3.0280533928101 3.07304746027564 3.10806130285604 3.06207119041346 3.10402768516079 3.05900791004594 3.163 3.07506525787901 3.12709689806276 NaN NaN 3.02105734783306 0.874807178366691 1.62233543815658 1.34496761341922 1.06525975533974 0.836820929430398 0.772103492836442 1.3394780…
3.07241013649375 3.08943230603395 3.06254315373496 3.06053206896486 3.11669834051638 3.12966508620608 3.10427711925253 3.05536579741334 3.09754315373496 3.13919952586182 3.09841013649375 3.11815518678142 3.06306650862061 3.1630443390804 3.10842122126385 3.17664291666588 NaN NaN 3.05049881465456 0.87844418850573 1.62509296918102 1.34884003972697 1.07527489331891 0.837374133405069 0.784048567313109…
3.10864127549249 3.12762188497857 3.11052493240898 3.10753462766594 3.17838919881154 3.18841828458242 3.12875761857601 3.08768005652033 3.14552493240897 3.15682548537473 3.13464127549249 3.13186426640256 3.06894182845824 3.16696121897216 3.14563158023553 3.23343767509634 NaN NaN 3.09456371343681 0.879697590071092 1.62623865654936 1.35149372585364 1.07924073420931 0.844806412999676 0.7918725348968…
3.14305205530801 3.15910931614682 3.14512753550462 3.15412232997382 3.23213534380082 3.25216397422023 3.17106506913501 3.12505726083881 NaN NaN 3.17005726083881 3.14203383595021 3.0760052055308 3.167 3.17407548019661 3.27212493273922 3.14930712631725 3.21428630419405 3.12509630231982 0.879105288994625 1.6244334930865 1.35219625201782 1.08685865644706 0.860158292059903 0.794546558968809 1.35310640…
3.14781374937898 3.2013688467426 3.19428909609555 3.18146018911524 3.26311706380474 3.28610765976049 3.17552555130261 3.12780152140156 NaN NaN 3.18135249512923 3.15407204096271 3.08303160085255 3.15848504675368 3.18927274448219 3.31056994491923 3.23669142835277 3.29395250964416 3.1623190025882 0.871721066296468 1.62191657324743 1.35073308415662 1.10052826466689 0.855404933475171 0.788244991000761…
3.1778081981986 3.23761201686357 3.22269590510929 3.2246622787604 3.32107314749933 3.34327010700999 3.22495628589354 3.15672140460385 NaN NaN 3.21529392182705 3.16110972342001 3.08598427095393 3.15698711370956 3.21528242561771 3.36413751635813 3.34891002362785 3.43092966820158 3.19366444701714 0.86298316599542 1.61961464217218 1.34808831228293 1.08217943570344 0.857248383720889 0.791988228883403 …
3.22002101836487 3.2455276183024 3.25603147187629 3.2645294611737 3.36304012870437 3.40003081085241 3.25403512998794 3.19803275640093 3.24403071806738 3.25503769944634 3.25752012476473 3.17802656635402 3.08750418882737 3.1555 3.25752507688408 3.40202139073236 3.44707718568382 3.54108076008439 3.21652747851117 0.85513137291128 1.59677311811618 1.33626467974782 1.10520503297368 0.868275183536667 0.…
3.25546199972604 3.2683584738663 3.29394582461398 3.30649888538795 3.4140451973726 3.44763202898265 3.30541494995754 3.24093380260304 3.2664063982196 3.28245033316226 3.29099339352012 3.20723155992328 3.09054237752974 3.1555863124724 3.29496749159387 3.43538035949239 3.53954467823497 3.6416529581787 3.25298604374793 0.847151085063428 1.59374055611148 1.33036088873151 1.10229481431321 0.8705436913…
3.29903056315219 3.31940295938052 3.3366987347919 3.35369305353075 3.46547682949643 3.50711680581848 3.34522261641668 3.28276275254673 3.30374059603039 3.3237595856722 3.33748416747089 3.22957724797852 3.09454855252773 3.16352006806503 3.33903056315219 3.47116867177284 3.59117974515009 3.703114359827 3.30955818994158 0.836388688975595 1.60128958809683 1.32051138919748 1.10059022252127 0.860655425…
3.33654043698464 3.3575252485618 3.3830201793352 3.40202773118 3.50004197469926 3.55203558921961 3.38302648008162 3.33002487721232 3.34205696123909 3.36304847765029 3.37603675558475 3.2630241605109 3.10250556446644 3.16750731722366 3.37454028709673 3.51853074145458 3.62401372870086 3.73401413278848 3.33354004605659 0.833317980467186 1.58515978752192 1.31612859414493 1.08359988380093 0.86925793960…
3.38998050316943 3.40630424359459 3.41799401763603 3.44098109628832 3.55683578455326 3.60130792957559 3.42907260469239 3.37197255969837 3.38953481557123 3.40345682163376 3.42197255969837 3.29961941786448 3.1121303781051 3.17812800562957 3.43099401763603 3.56396391745054 3.65070635976034 3.74716119867718 3.38396355725724 0.835211203160669 1.58440632614413 1.3153463750152 1.07707139127775 0.8617704…
3.43575250818472 3.48029295271144 3.46469187781814 3.48660871382852 3.58865863851545 3.63072412632286 3.48247324025348 3.41717280753541 3.43789811850162 3.44450519165716 3.46730378315023 3.3581561659731 3.12488874454291 3.19070613448197 3.47769187781814 3.60719606011969 3.66958730246924 3.76210012121061 3.42760907330913 0.830008860865242 1.60065777752017 1.31183728998561 1.07165158197104 0.857652…
3.48953525538819 3.49103656168781 3.50753583117891 3.52752534847041 3.63202946516944 3.67052856917187 3.52554702969454 3.43206574580109 NaN NaN 3.52502809424686 3.42106427794408 3.17453906265086 3.21202931045126 3.52504386677682 3.6460209761875 3.68451723354777 3.77250846744096 3.46753161361417 0.84254562716296 1.58650243693443 1.31465643736041 1.07507870379807 0.85331848628916 0.783978451655368 …
3.53297926405867 3.53682991174276 3.55284848873712 3.55901722987038 3.6613703884854 3.70277757897556 3.56101120753065 3.47761455126691 3.52343727686299 3.5394136402758 3.56405944345193 3.49455037488028 3.21943477833722 3.25192638185588 3.57586532889257 3.67225822788918 3.69754047674263 3.77955820418303 3.50649193190623 0.845036967912139 1.59399639708983 1.31738267139833 1.07834893444125 0.8514779…
3.57617935548541 3.56686332477197 3.58429209298715 3.60554108789327 3.69507717152562 3.72809011368353 3.6085557738145 3.52957708372463 3.56098104233187 3.57503875070433 3.61411412703962 3.59051810984963 3.29421187582172 3.41426958419418 3.60931371772727 3.69501439529401 3.70148315249181 3.78496391636766 3.55055041532813 0.847661430869618 1.59636433457227 1.32248119028028 1.07313816582335 0.850491…
3.62201119008723 3.61601348222937 3.63101526144339 3.63352146571843 3.72251432935816 3.75351224238727 3.61998742528709 3.55899161685806 3.6109857486587 3.6279849103445 3.65551122722064 3.65203467732434 3.36204808341187 3.43305494033408 3.6620136219484 3.71302227571382 3.70750487253694 3.7865038290515 3.58502042223299 0.859800716282127 1.60285036517487 1.32812171862277 1.07154119325679 0.847567493…
3.65346826169015 3.65174610883918 3.66192267442948 3.67127783848372 3.75222879248642 3.7777686076295 3.68294589615135 3.6124806507736 3.65063759796498 3.67450026917252 3.68827870600158 3.72430005077091 3.44299177525413 3.4660551012917 3.6905015817841 3.74120859574226 3.71351471379919 3.7895 3.62989281307217 0.861517520883094 1.60685818139721 1.33201831011584 1.07926878665121 0.850169568728158 0.7…
3.69991595058026 3.67622831159252 3.70397473222207 3.69905430682867 3.77508053917734 3.80452205005573 3.72755386804837 3.69002102623503 3.73638202142184 3.72582194692489 3.71607150254092 3.80393528094404 3.54155006528577 3.57134751149743 3.74044835361331 3.76202535478807 3.71502623234867 3.78953497646489 3.66902734317951 0.860219706476203 1.5935650599827 1.33429970245675 1.07402352770999 0.851998…
3.72650376276225 3.72100246895371 3.73400330368525 3.72950107354481 3.80250070224893 3.8240011973101 3.76300109608138 3.72700237208364 3.78400089362392 3.79850091616049 3.72799331667413 3.8535050253169 3.63650445392871 3.69850018738798 3.77000327442488 3.78699248157095 3.71400391342276 3.78400608504246 3.70250204349574 0.86542371212633 1.60123357745496 1.33838433107477 1.0718951683333 0.849844921…
3.77081235685986 3.77968697919248 3.77631763883404 3.75631750801665 3.82631633066012 3.84779703420691 3.7984270397615 3.77043668798811 3.83346654838967 3.85052574592322 3.77725425514393 3.92052137967079 3.74444326827551 3.80454145116766 3.80839600200341 3.7824934098519 3.73015999677355 3.80355437968977 3.74289652527298 0.871602891090311 1.61734548897898 1.34351050694403 1.08281875169753 0.8566994…
3.80204579780962 3.79879275440976 3.80821907244483 3.78807689095899 3.85798500571865 3.87750736542587 3.84099131894082 3.81410240727729 3.88009472603884 3.90313944545328 3.80354147341322 3.97259683044623 3.83892386080792 3.90902726790594 3.84796824903397 3.78219526614687 3.73855894029752 3.83817466884297 3.78248676812197 0.869882901662252 1.61885456447037 1.3436221310238 1.08556173103391 0.850082…
3.80699102738636 3.83298762398119 3.83098422057602 3.80098948038401 3.86199474019201 3.88099350259012 3.83998917098354 3.8239854581779 3.90498483937696 3.93698236417319 3.83399040858542 3.99498298297413 3.92796070614027 4.02095637453369 3.85199288378918 3.82199597779389 3.76999009918495 3.8479969059953 3.80099133678683 0.87362979579569 1.60535059714291 1.3423682890154 1.06738595905306 0.840020222…
3.8494225704558 3.86811792663883 3.85647170655531 3.83132429825678 3.89530464381697 3.91030464381697 3.89033412547668 3.87340291601599 3.95447170655531 3.98349136099512 3.87637343435629 4.05340291601599 4.04204168530964 4.14998272199023 3.8984323976757 3.88485259170147 NaN 3.95608844497912 3.85237343435629 0.869399738592696 1.59644481729343 1.33780350313055 1.0837895356183 0.842128481603412 0.780…
3.89268840974947 3.88123913754904 3.90449909706836 3.8648433019431 3.92648188682463 3.94149909706837 3.92449909706836 3.91456793804331 4.00270561999321 4.0338433019431 3.91491214291805 4.09489493267431 4.14863497315499 4.25089312681104 3.94249909706837 3.87110145559915 NaN 3.96599819413673 3.89058514828705 0.858387926286862 1.56417272927818 1.32002894932674 1.08008063944518 0.835598358603193 0.77…
3.93200986170593 3.95200772944519 3.93301572542297 3.91300799597778 3.95400959517334 3.97000772944519 3.95301545889038 3.9470146592926 4.04301945687927 4.08201359316223 3.96700719638 4.14601119436889 4.24201519235778 4.35901732461852 3.97101226049926 NaN NaN NaN 3.92401146090149 0.863978531405414 1.59230896318821 1.3205387153129 1.04357110077961 0.816654754638576 0.76374767050514 1.32686681760084…
3.96952180163315 3.98158087351615 3.99230520472882 3.94352180163315 3.99025597815966 3.99931505004266 4.01130520472882 4.00230520472882 4.11616737033516 4.13347257506398 3.99454149226081 4.18835443129799 4.29940365786715 4.42447257506398 4.01751195631932 NaN 3.8220295359415 3.94903938125533 3.96734458598415 0.858423234759293 1.58833129372236 1.31563916997343 1.04768434595101 0.797131420926751 0.7…
4.02291025920422 4.04045512960211 4.02391025920422 3.99657766449499 4.01661267446438 4.0315426545256 4.04287524923483 4.03392776418892 4.13385774425013 4.18171770437256 4.04989275421953 4.22501528911241 4.34033259470924 4.47222756480106 4.06978772431135 4.00692776418892 3.8255251495409 3.95347263458681 4.00294526917362 0.853693742522955 1.57935538444775 1.30743647906427 1.04595613118452 0.8123978…
4.07398529039102 4.06599264519551 4.07498529039102 4.02899066505584 4.05099009930165 4.06199123081003 4.09198585614521 4.08598500751392 4.18198613902231 4.22198840203907 4.09998557326811 4.28198359312844 4.35899462533518 4.48499632259776 4.11398727053069 4.05898500751392 3.85499151368713 3.97999236231841 4.05598472463683 0.852220424315644 1.57629088257654 1.3033111880838 1.03732248648967 0.814519…
4.11548756707951 4.10323900347035 4.10747800694069 4.08540152583018 4.10236328527493 4.10237284541374 4.14239196569137 4.12553536777358 4.23216252235984 4.26429636430323 4.14045888666306 4.30947800694069 4.39403824055525 4.49899043986119 4.15951624749595 4.10756404819002 3.88233460485848 4.01029636430323 4.09156404819002 0.847469866726861 1.55169541160737 1.30083915842338 1.02451439813786 0.79270…
4.16685481291418 4.12939561292111 4.15785481291418 4.12787225807569 4.14090714839872 4.14183736775266 4.18392459356023 4.18155824516844 4.24988970323721 4.29566291613753 4.18890714839872 4.35940123871482 4.39817445161514 4.49801744516151 4.21373269678358 4.16699437420629 3.91769780646055 4.04168036129904 4.15057569032996 0.841376072259808 1.54671251097636 1.30394129445265 1.01998625806703 0.79376…
4.21498888103027 4.20798184658002 4.20598888103027 4.17698865411252 4.19198820027702 4.18898910794802 4.23598797335927 4.21299273863201 4.29998842719477 4.33299137712551 4.23998820027702 4.38199478089176 4.4079977308225 4.49899977308225 4.25499046945451 4.22298706568827 3.95699092329001 4.07999115020776 4.18299251171426 0.849038230041553 1.58458125232075 1.30851894256329 1.03103744717532 0.799398…
4.26430537556221 4.24349254122937 4.25048269040478 4.22350239205396 4.24064030359818 4.23958119865066 4.27040388380808 4.26127582308845 4.32138418215891 4.36428567391304 4.28932507721139 4.4081576131934 4.41899014917541 4.51894089505248 4.30726597226386 NaN NaN NaN 4.23140388380808 0.853308919235383 1.59067674357571 1.31045280041979 1.0300538389955 0.8026891105997 0.747632409212893 1.307253686994…
4.29591325626648 4.29370823955359 4.29965232590463 4.27498780779844 4.30602508356441 4.29919282451132 4.31185734261751 4.28972687743658 4.36042867130876 4.39348458495772 4.32296916991545 4.42431684401082 4.41805591364897 4.51292544846804 4.33485734261751 4.35096916991545 NaN NaN 4.27276415320256 0.851306859526343 1.59435080298052 1.31579895317545 1.03257450105837 0.80473338278539 0.75112893765992…
4.34401828676756 4.33102648428405 4.33403152890958 4.32702207023671 4.36003405122235 4.36203531237874 4.35701450329841 4.32801891734575 4.38302648428405 4.41901828676756 4.37401891734575 4.44101261156383 4.421 4.50900126115638 4.38001639503298 4.40200882809468 NaN NaN 4.31301639503298 0.857462244858362 1.59334640036865 1.31785673457509 1.03913670935196 0.811237800252231 0.763712238552581 1.314871…
4.37361228517373 4.37330057635802 4.38434510618883 4.36266794746226 4.41462341763144 4.41865681500455 4.38063455008914 4.35841190093506 4.42533397373113 4.44834510618883 4.4045232255121 4.46118925178097 4.42105566228852 4.51096660262689 4.40667907991996 4.41635623864654 NaN NaN 4.33966794746226 0.860943186041841 1.60319743901153 1.32846019949019 1.04973192699465 0.823560813748881 0.76733458746661…
4.42847529758316 4.40112663130824 4.4158097662528 4.42272174818184 4.47095059516632 4.4780034060089 4.43754571203993 4.39556331565412 4.45536967589802 NaN 4.45161612649669 4.47822884698449 4.42605281084257 4.50787677470066 4.46742248674059 4.45039409153 NaN NaN 4.39949290119735 0.854354128068743 1.57770712606476 1.3224330435275 1.04663570665832 0.820393872441029 0.774190783382047 1.32629854617938…
4.45499268120212 4.46398265173836 4.46098753093695 4.46298888626989 4.52398536240424 4.53398454920448 4.46799159693577 4.42699132586918 4.47599430760165 NaN 4.48599051266942 4.49099647613435 4.42899918680024 4.50100189746612 4.49099349440189 4.58396313494402 NaN NaN 4.42699241013553 0.867416394814378 1.60544234507955 1.33208733541544 1.06257560058928 0.837905166882734 0.78706644631703 1.331238636…
4.49635273413349 4.49731354145199 4.49246051400761 4.51042132132611 4.58054869754098 4.59363688107435 4.51038212864461 4.45834293596311 4.51141152315573 NaN 4.52527434877049 4.50006858719262 4.429078385363 4.50404899085187 4.53038212864461 4.63054869754098 4.4661953767857 4.5103913401932 4.48026455060011 0.87486219079479 1.60596435812471 1.33406312368208 1.07173339416232 0.850366609959894 0.79038…
4.53258791887907 4.52996833697729 4.53943229329343 4.55365708580602 4.63683000312339 4.65902021217251 4.54963979407428 4.49357062714734 4.55346687675691 NaN 4.55363979407428 4.50739770982996 4.437 4.509 4.56957062714733 4.68681271139166 4.58904042434501 4.65338625897976 4.50767437753776 0.869022939594395 1.59837913772254 1.33638288118558 1.07853338689703 0.860332832013279 0.791817469267312 1.3297…
4.56599809561993 4.58499686337399 4.56399859972053 4.59099787157521 4.68399731146343 4.71699669534046 4.58599792758639 4.5259981516311 4.57999848769818 NaN 4.58999792758639 4.52999871174289 4.437 4.509 4.6019981516311 4.7329973674746 4.70499339068092 4.78899227045735 4.54599781556403 0.8691899904781 1.60173980844177 1.33541005545107 1.10088872574569 0.871859342988874 0.79962955471113 1.3358096544…
4.59433782753611 4.61518526026174 4.61837052052348 4.64243590649821 4.73956667844767 4.77068655273467 4.62462116675994 4.57138141818593 4.60064296208485 NaN 4.61927244156138 4.54210897662455 4.44307628363719 4.512 4.63235962286102 4.77249039481048 4.81002438027079 4.91507886858306 4.58444680416066 0.864241958044941 1.59911520707301 1.33194044706408 1.08974480055027 0.864377866587637 0.80337158295…
4.62571544688971 4.6324013482552 4.65282014643454 4.68269799696557 4.79183759635868 4.83390739605524 4.68141879817934 4.60671544688971 NaN NaN 4.6449771957518 4.55236644840692 4.45006979969656 4.512 4.66554094764832 4.81773289681385 4.90411679514491 5.01432619423458 4.6255758474966 0.848905891365649 1.57961267103186 1.32465560977993 1.0867182172687 0.869639946456759 0.801704362481035 1.3219354749…
4.66598828060539 4.65499342570546 4.69898656557203 4.72198856644428 4.83898627973314 4.88498513637757 4.70499313986657 4.64698828060539 NaN NaN 4.69998399302199 4.57299399738325 4.45399885664443 4.512 4.69599113899432 4.8589879947665 4.96698170631085 5.08897827624414 4.65799056731653 0.844171377743464 1.57920012005233 1.32103105474552 1.09618724451307 0.870199837071831 0.801949928540277 1.3160517…
4.70448187023211 4.74543269980026 4.73251137249121 4.77342286571389 4.87748187023211 4.93349170431847 4.75852120657758 4.6883540271093 NaN NaN 4.72451137249121 4.61820651581376 4.46306883860459 4.51213767720917 4.74738352936841 4.898452367973 5.03610817495006 5.14218684764102 4.70633435893656 0.837772734849233 1.58238127843123 1.31691464013031 1.08644500272567 0.874823158980784 0.800983878134927 …
4.75393678904691 4.7896370165519 4.78461828077096 4.81684311014222 4.92674943123753 4.98376816701846 4.81154333764721 4.72499299638972 NaN NaN 4.77688058170409 4.63999299638972 4.47031850827595 4.52629977249501 4.78706793951347 4.94461828077096 5.04728103671407 5.16137471561876 4.74095552482785 0.830956158272605 1.5823921519379 1.30833255297323 1.07671980907298 0.868914703126522 0.796242011865694…
4.80296793363144 4.82297819486938 4.81697883619675 4.8609711402683 4.96597434690515 5.02397370557778 4.83998140150624 4.77696600964933 NaN NaN 4.82296985761356 4.69196600964933 4.48698909743469 4.54198973876206 4.84296344433985 4.97697883619675 5.06199038008943 5.18098717345258 4.79096729230407 0.828661500706048 1.57622403394916 1.30898957031066 1.06833548334902 0.859216342727701 0.79111335414215…
4.8514806086203 4.86905885003514 4.86836290855002 4.89841195024597 5.01621578346218 5.05924520847975 4.89324520847975 4.81949041695949 NaN NaN 4.87741195024597 4.74843156692435 4.51428444183651 4.54547080028111 4.88651984197706 5.02222559180137 5.08802942501757 5.19501961667838 4.82845118360273 0.828571970679785 1.58140329878754 1.30760323675193 1.07342947804122 0.853421167988755 0.78706734724244…
4.90074837006631 4.8763749124474 4.90559173447103 4.94045250283079 5.03864394633612 5.08445250283079 4.91864394633612 4.86966135029115 NaN NaN 4.91993981357164 4.79353154804267 4.54383538984146 4.59326105932545 4.93950471469588 5.04536548305564 5.09115663559527 5.19713923164024 4.87460913842606 0.830997455143962 1.57397901449571 1.3080711460753 1.06645010183799 0.851518433644047 0.78586466296708 …
4.94298859513923 4.9539790468837 4.93899098220311 4.96599310403767 5.07499018651515 5.10999310403767 4.95499018651515 4.90698992128583 NaN NaN 4.97298567761671 4.87997665981982 4.59098726899263 4.6079960215602 4.96799230834971 5.06599443018427 5.09999761293612 5.20499787816544 4.90899071697379 0.842706838466503 1.59198513834656 1.31603784899021 1.07435786490397 0.851430023870639 0.790078862166216…
4.98834404083409 4.98436370031033 4.97935387057221 5.00620642450045 5.10119659476234 5.13319659476234 4.99034404083409 4.95137353004844 4.98328506240539 NaN 5.01042267873903 4.97087484669241 4.65501246302604 4.67884535747806 5.02330472188162 5.09119659476234 5.10302948921435 5.206 4.95827523266727 0.849009476949743 1.59494458137943 1.32312868353656 1.0740017044225 0.845529222458751 0.790867340740…
5.02385752315688 5.02180607176747 5.01556596528354 5.02768601852551 5.1214116111153 5.15329155787334 5.02575462037806 4.98972031945178 5.0130461782514 NaN 5.05377177084119 5.06023483334591 4.75849209029297 4.76602375465024 5.05490897454629 5.11149736343099 5.106 5.20608575231569 4.98666886806237 0.859209050835157 1.60149236164395 1.32910551476919 1.07911275687401 0.864387281525713 0.8016940633797…
5.07297391919371 5.06797548404208 5.04798278666784 5.06697913535496 5.14498748121298 5.16999113252586 5.06897704889046 5.03097809212271 5.07296818141632 NaN 5.09797652727433 5.13096244363894 4.84395461939705 4.88193844929714 5.10697235434533 5.13998487313235 5.106 5.21099739191937 5.02497965697109 0.869464554327646 1.60391871160817 1.3328580074264 1.07354295756343 0.852776165502608 0.802499572274…
5.09633449960585 5.09314757335552 5.08326563203994 5.08428530848734 5.16818692625033 5.19315741157922 5.11042304361916 5.06843288184286 5.12937385250065 5.14647223473767 5.11730498493474 5.18155094052728 4.94714123394936 5.0174265424367 5.13335417605325 5.16414757335552 5.1090295146711 5.2109803235526 5.06728530848734 0.871096093116406 1.6076043856302 1.33606456715337 1.07370081546378 0.855229431…
5.13060887112908 5.1092525348941 5.11064366376503 5.11336532267745 5.18734792635947 5.20931313372353 5.15362626744705 5.112661060083 5.16804377907842 5.19493940117058 5.14862626744705 5.23813076066829 5.06382661338723 5.16237430911992 5.16953928585718 5.17940011531339 5.11231313372353 5.20903479263595 5.09669585271895 0.86872322696733 1.6041890922107 1.34058514056231 1.07174060022262 0.8500878110…
5.16498700506537 5.17997326756305 5.14698626249768 5.13399220303922 5.20699257432307 5.22699331689076 5.18898663378153 5.14998589121383 5.22697772296921 5.24797995067229 5.18398663378153 5.30197586654998 5.16696101519612 5.23997066857613 5.19998849020076 5.20199146047153 5.12999331689076 5.21099925743231 5.13598514864614 0.870599290847853 1.61373639112101 1.34256925000663 1.0700806274697 0.847141…
5.19245591347179 5.20955189525532 5.17946791119473 5.16434793396531 5.22338392713414 5.24733593624237 5.22746791119473 5.18662388159297 5.26962388159297 5.30267187248474 5.21137192941119 5.36256389297826 5.28627175863183 5.36340373358418 5.23349190664061 NaN 5.14840011385291 5.23449609563645 5.17245591347179 0.872622812751526 1.6136835326149 1.3441502456471 1.0671378099052 0.841475008538968 0.791…
5.23057321831111 5.25562532906667 5.21850373730371 5.19341688604445 5.25534740503704 5.27526055377778 5.26666006957037 5.23853847780741 5.32181640183704 5.3588685125926 5.24264269931852 5.40992062334815 5.39265017392593 5.48106705997038 5.27453847780741 NaN 5.09979903158519 5.19313896201481 5.21060795881482 0.867053869876148 1.60821399515793 1.34165987471822 1.06277833560593 0.837682627633185 0.7…
5.27055921010152 5.29101390334213 5.24704634447375 5.24504079107039 5.30601432636136 5.30953105331557 5.30554417522424 5.28756188573944 5.39005544876929 5.42557692061672 5.29755989985329 5.47007097127081 5.53912172098772 5.6651105849652 5.31056094801929 5.21102125095574 5.15348019315281 5.25102468926295 5.24504402725007 0.845058294370321 1.60843699919532 1.33938703395368 1.04425869500509 0.816531…
5.30735374389641 5.30333399106003 5.28733399106003 5.27437774201981 5.31821030140116 5.3292294270672 5.3349830141082 5.32882982669822 5.42837297071896 5.47440636982496 5.33383938953124 5.51331545210174 5.61888184568772 5.74042955869629 5.34888243239546 5.22382028409651 5.13768622235256 5.27447620418962 5.28334353366174 0.83472222807632 1.60572518276957 1.33674774277322 1.03725658041837 0.81322294…
5.34416584887395 5.3658611150416 5.34665182882796 5.31359438464828 5.34017986891994 5.35312914773045 5.38497430466472 5.36332870697076 5.46734507177345 5.51666187733583 5.36925513731348 5.55467184363424 5.6589684772747 5.78539134277464 5.3885801252772 5.25696231809551 5.15709244658694 5.27202997815332 5.33670441612398 0.83486812461389 1.57301076376542 1.31411960688169 1.03886992552076 0.807820130…
5.386530823086 5.38206780896061 5.39003950582852 5.34754230383125 5.37151618609147 5.38102911205101 5.41253949437171 5.41154129783253 5.51255117142546 5.55602861478006 5.41353593327732 5.60207859612641 5.70449128211573 5.8274885536252 5.42702784023159 5.27456644471534 5.16600477485842 5.22701778178698 5.37254528668566 0.83317684293849 1.57341721451202 1.30595154825094 1.03293797989503 0.798567511…
5.42749882587436 5.43519970607227 5.42940793538128 5.38940712376586 5.3969694686255 5.41039217460296 5.45535909681268 5.45088899513849 5.55382139668607 5.59380065285344 5.45551377503726 5.62147064095889 5.70816545594861 5.83157891725339 5.46649402317904 5.32840622197094 5.17471783469965 5.23023034901628 5.41287857813243 0.832655087004909 1.56822803818854 1.30286475423501 1.02632980341351 0.795362…
5.47865894826916 5.45583874711299 5.4711342929217 5.43112444646679 5.44506410149046 5.45059242286706 5.49223406594403 5.49059979715166 5.58666630445677 5.62465399789621 5.50807025778691 5.66959365291988 5.72508869651459 5.83962070804965 5.51715525207836 5.37014416350595 5.19668222410833 5.25377093268759 5.45163429292171 0.835717863859869 1.5665358173305 1.30542789549791 1.02840628499297 0.8002904…
5.5224905091975 5.5084893062435 5.51549114633195 5.4774906393611 5.4894909216622 5.48899203816919 5.54348950673583 5.53199199665613 5.62299272487584 5.6604925370809 5.54599203011005 5.70249298299951 5.74249641775014 5.84899799629402 5.56399006327888 5.41998970722817 5.21049877971036 5.25849917385325 5.49449139175824 0.83482526895836 1.57621329518308 1.30615981394216 1.028639820953 0.7925411798162…
5.56333933938423 5.51952355219281 5.55295237386011 5.51403565194064 5.53158298603699 5.53062464481389 5.57651113754188 5.57377009215078 5.65137906706188 5.68923131050687 5.59531659863316 5.73166998503669 5.74905789659455 5.83794494106518 5.60792498232836 5.48794208723323 5.24492983003385 5.32789070974432 5.52032964397325 0.840063075078128 1.59377247962678 1.30345256699917 1.01724453150304 0.78757…
5.60267906240912 5.59309041783475 5.59372187359744 5.56264234326798 5.58512973968439 5.5871436493874 5.62216602980595 5.59924316240636 5.68549262089409 5.71066297901719 5.62426598137484 5.74761930025937 5.75451477727251 5.83355214947336 5.64656237438859 5.5285638950178 5.28451674692724 5.32129052689721 5.57223034431298 0.840088817484645 1.58178994161572 1.3140512678991 1.02477108366917 0.79339739…
5.64106997222417 5.63806084612173 5.63008113360106 5.6095959669922 5.6356204132476 5.63863258410357 5.65807771478731 5.62857051125772 5.70505150277424 5.73904429924464 5.66806484808261 5.76653309375417 5.75801302351988 5.83850352335721 5.67508561416563 5.58660840736494 5.36311843840302 5.37215377651854 5.60408513556195 0.843326826383034 1.58738406492833 1.31847239509802 1.0337970220546 0.79605871…
5.67745601949761 5.66943559710202 5.66947393786235 5.6585093436585 5.69668000290481 5.70516584058635 5.69687562271522 5.66279397391741 5.73287283819291 5.7623232700783 5.7019662957202 5.78270148791409 5.76457651068652 5.84005818178073 5.7179122805268 5.64134482166202 5.42391153736445 5.44944464892376 5.64592352827336 0.842699974287683 1.57073289437039 1.32195150414907 1.03349903996328 0.802730128…
5.71764622342988 5.70608935215263 5.71207387122925 5.70365335628011 5.7566789288674 5.7642347764464 5.73058752931828 5.68964827082637 5.76496737380607 5.79112778369283 5.74322510086929 5.80056062922702 5.77096555097171 5.84496361585629 5.75460892786899 5.81257080013452 5.55044992472978 5.62693789795046 5.68359496597424 0.848144995305472 1.59087366712375 1.32349806078152 1.05072229291512 0.8049171…
5.75806314700732 5.73001227858476 5.72808244192623 5.72909296642745 5.78310349092867 5.79311050726281 5.78105963884025 5.73007367150854 5.77806139292378 NaN 5.78005613067318 5.81902280308598 5.76901227858476 5.839 5.7900666551744 5.85907893375915 NaN NaN 5.70407016334147 0.854658086325104 1.61360487635223 1.33267836697847 1.05544911951055 0.82632052277738 0.774716716416105 1.316127275999 1.047602…
5.79422660772674 5.73762070812107 5.77527587027603 5.78241380541405 5.84265026565065 5.85664041314079 5.81527587027603 5.77229557529575 5.81320690270702 NaN 5.8122364602366 5.83206896756901 5.77603941003943 5.83909852509858 5.82818719768731 5.90421675521688 NaN NaN 5.74429557529575 0.859251920941916 1.616373004718 1.33745497581498 1.06640103659608 0.837968669018651 0.78424458171459 1.331657586432…
5.81757308997723 5.80048354466829 5.80375218059512 5.82482381684227 5.90894918027479 5.92205663464552 5.84385963496585 5.80257308997723 NaN NaN 5.83657308997723 5.83912536343252 5.78023281780325 5.84910745437073 5.84764472622439 5.92685963496585 5.76528945244877 5.8053969068195 5.77468054434796 0.858425135478716 1.61568808815241 1.33897325270572 1.07362238168423 0.83519591120694 0.7858471834133 1…
5.83951767554391 5.83852465274377 5.85152468829567 5.88152654034403 5.98101429432815 6.00202517334557 5.86601650626631 5.81801386333455 5.84608196250117 5.88004193430293 5.87001386333456 5.84450109671687 5.78899672689687 5.86198705270895 5.87301857453994 5.99302508373736 5.90107241201642 5.95559853987127 5.81802855456134 0.85313257855059 1.59442850073128 1.33362553800468 1.07205306985265 0.855184…
5.86685399672087 5.87483504921163 5.88790642493329 5.92245973304819 6.02162627146442 6.04718552632255 5.89336963719435 5.82539521357799 5.8892330746742 5.90227360940015 5.89533615649118 5.85019759198613 5.78900969373024 5.85698898641602 5.90084055600362 6.03738747742404 6.00101946825464 6.10417188783398 5.85637646384007 0.850203134307409 1.59494027918509 1.33391649349064 1.07411808209092 0.857347…
5.90013043744492 5.9061470770604 5.92618825132439 5.96564270476918 6.08062271894832 6.11166902364147 5.92833818440012 5.86362072646088 5.91177632586154 5.92873742601138 5.92715064550795 5.86852761290601 5.7899941114329 5.856 5.93265577593711 6.07365269767961 6.09632993000774 6.25202750374584 5.89162660104948 0.846599984631725 1.59172277375983 1.33023169386628 1.06961402878394 0.860448194977888 0.…
5.94299018079479 5.9339907583951 5.96098729279326 5.99498815919372 6.11598527119218 6.14598324959111 6.00798296079096 NaN NaN NaN 5.95998902559418 5.88799682319832 5.79299971119985 5.855 5.97899046959494 6.09898960319448 6.13097516318682 NaN 5.91899046959494 0.841233370297788 1.60940017616809 1.33177159706485 1.07840091260848 0.872259046959494 0.80549860509526 1.31206800265225 NaN NaN NaN 0.84236…
NaN NaN NaN NaN NaN NaN NaN NaN NaN NaN NaN NaN NaN NaN NaN NaN NaN NaN NaN NaN NaN NaN NaN NaN NaN NaN NaN NaN NaN NaN NaN NaN NaN NaN NaN NaN NaN NaN NaN NaN NaN NaN NaN NaN NaN NaN NaN NaN NaN NaN NaN NaN NaN NaN NaN NaN NaN
NaN NaN NaN NaN NaN NaN NaN NaN NaN NaN NaN NaN NaN NaN NaN NaN NaN NaN NaN NaN NaN NaN NaN NaN NaN NaN NaN NaN NaN NaN NaN NaN NaN NaN NaN NaN NaN NaN NaN NaN NaN NaN NaN NaN NaN NaN NaN NaN NaN NaN NaN NaN NaN NaN NaN NaN NaN
6.04303640595734 6.06902513744673 6.08202600425524 6.11504247361689 6.24302513744673 6.30502773787226 6.05703120510629 6.00003380553181 6.05700866808508 6.04803120510629 6.08403900638286 5.9400433404254 5.81401733617016 5.87700346723403 6.07403380553181 6.23602513744673 6.31902600425524 6.44101473574464 6.04602860468077 0.824379722621277 1.56471067611064 1.29831355391488 1.06402739957448 0.864049…
6.08549539077094 6.0984523133126 6.11242000521884 6.16431231157298 6.2725276988647 6.33728000347923 6.09331231157298 6.03938769712508 6.0674523133126 6.08442000521884 6.12946308267718 5.9905276988647 5.83414000173961 5.88110769364586 6.1135276988647 6.26543077458343 6.34903230809376 6.458 6.07938769712508 0.824096938920529 1.56549452313313 1.30239643060062 1.06092112172404 0.852439046266252 0.799…
6.13044918120545 6.13949707849194 6.1505330014568 6.192652744673 6.32041325824059 6.36268866763787 6.121652744673 6.07456892442166 6.10849707849194 6.1225330014568 6.17148510417032 6.03841325824059 5.84684433381893 5.8908802567838 6.16141325824059 6.30452102713518 6.35196407703514 6.458 6.11456892442166 0.827448928076841 1.56590497078492 1.30116508764524 1.05104106039158 0.853259941569839 0.79059…
6.17407066991363 6.17604167712855 6.19006523376643 6.23504711327576 6.34406342171736 6.38202899278508 6.17104711327576 6.12707066991363 6.16405436147202 6.1720779181099 6.21408335425711 6.11214133982727 5.8880670458155 5.94400181204907 6.20106523376643 6.32404892532482 6.36500724819627 6.464 6.15708154220804 0.831902060714232 1.57238352399679 1.30652822419191 1.04956577792567 0.841373645274001 0.…
6.21338620523376 NaN 6.22628717825075 6.26132678904395 6.37909902698302 6.39809902698302 6.19738620523376 6.16642581602697 6.19468328618281 6.21548523221678 6.26031688634565 6.19068328618281 5.92569318888111 5.94670326410788 6.23745552412187 6.35109902698302 6.36905941618981 6.464 6.20232678904395 0.822227758610368 NaN 1.30570180836496 1.0472930784629 0.810362579877412 0.770413071561758 1.2958679…
6.25161677675082 6.25048903566775 6.2547150391224 6.29367573417377 6.38890173762842 6.40790173762841 6.23561677675082 6.20857747180218 6.26232198963606 6.26351851437923 6.29168556041093 6.25832198963606 5.9943121633989 6.11530988720873 6.28254799309071 6.36090173762841 6.37494104257705 6.464 6.23467573417377 0.842793845544413 1.58070535331859 1.32072936378436 1.05254733136883 0.813587671679748 0.…
6.28100050126379 6.27700059240266 6.28200053164342 6.31700050126379 6.40600030379624 6.42100036455548 6.26900053164342 6.23500074430078 6.28900091138871 6.31700078987022 6.32200045569436 6.34200098733777 6.07800109366646 NaN 6.31200050126379 6.38100018227774 6.37900004556943 6.46100004556944 6.25100060759248 0.84934003311379 1.58608006379721 1.32426003827833 1.05417988030428 0.810899991493705 0.7…
6.31436702388274 6.31644042865929 6.31731808736504 6.35019574607079 6.42633032149446 6.44536702388274 6.30440372627101 6.28435478975331 6.34955053582411 6.36956276995353 6.35235478975331 6.40775851602433 6.15103990100109 NaN 6.34536702388274 6.39319574607079 6.38203670238827 6.46396329761173 6.29147713104756 0.85156379818334 1.59032771310476 1.32682514393758 1.04641769232507 0.810360186313551 0.7…
6.34370311872002 6.35164374246402 6.34274270289068 6.36584166331734 6.45273280684802 6.47470311872002 6.33667343059202 6.31271301476268 6.39355467808003 6.41454478203736 6.38071301476268 6.46838644535471 6.23415883637339 NaN 6.37470311872002 6.40884166331734 6.384970311872 6.461029688128 6.32961405433602 0.855064572167255 1.5941414054336 1.33043348360256 1.05582480006955 0.811973671529601 0.76651…
6.37400204557232 6.37900122734339 6.37900163645786 6.39000106369761 6.46600122734339 6.49300090005182 6.37000098187471 6.36600180010364 6.44700245468679 6.46500368203018 6.41400237286389 6.52100270015546 6.31700638218564 6.3410080186435 6.40500180010364 6.41900057276025 6.385 6.45799975453132 6.35600237286389 0.851928867571163 1.56264879311233 1.33467935769029 1.04549939532882 0.812839705437586 0…
6.39943633859529 6.39469417503796 6.39948592252657 6.4032975035877 6.48116858536636 6.50426775322893 6.38266442467919 6.38856525681663 6.47755534003037 6.51062475753417 6.44336692109149 6.55458509038914 6.3959817618394 6.44014043041951 6.42749583931283 6.42615866858011 6.38509916786257 6.455 6.38549583931283 0.83822873583973 1.54838304665856 1.32689604579647 1.03823564568187 0.809441509096734 0.7…
6.44247624735003 6.46316675714777 6.44741673000344 6.43264289592047 6.4977976410216 6.53067860632843 6.44820246755572 6.4443215022489 6.53233340571822 6.57225008143299 6.47955957163525 6.61229769531026 6.49282155653756 6.55263110102848 6.47640482653412 6.44180954449092 6.39488096530682 6.455 6.43440482653412 0.851913470464247 1.59603018200954 1.33341072289435 1.05062918304375 0.829318121503467 0.…
6.46904980959957 6.50004980959957 6.47805630650386 6.45902815325193 6.52501515944335 6.55203681579099 6.48104980959957 6.47806930031244 6.58205847213863 6.62607363158197 6.50904331269528 6.65406930031244 6.62918841022446 6.75214509752918 6.50005630650386 6.45801299380858 6.405 6.46100649690429 6.46406496904292 0.850634997383695 1.59083116944277 1.33164478082022 1.05959383317353 0.839403963111618 …
6.49232258734446 6.52343347674412 6.50430242563543 6.47240323418058 6.53217137452674 6.56917137452674 6.50436291076252 6.51034274905349 6.60947380016218 6.66043347674412 6.52932258734446 6.68640323418058 6.71678630665212 6.8199072769063 6.52630242563543 6.46410080854514 6.40503024256354 6.4640705659816 6.49432258734446 0.848293104072477 1.59135739893186 1.32921419301244 1.06135183450784 0.8411824…
6.52366913716638 6.56555540306733 6.53368981609349 6.51158642145798 6.54882422911964 6.58582422911964 6.53962777931218 6.54364845823928 6.65551404521313 6.70255540306733 6.56066913716639 6.72558642145798 6.79319352184306 6.90806944828046 6.55568981609349 6.4738966053645 6.40796898160935 6.47092762375515 6.52566913716639 0.844707842436595 1.59013292432944 1.32670646902669 1.06055837496548 0.836558…
6.5600661084138 6.58606410512853 6.5730841379812 6.53208614126646 6.57903405584953 6.60204006570533 6.577060098558 6.58309816097806 6.68908614126646 6.74608013141067 6.59708013141066 6.7520661084138 6.85909816097806 6.98010417083386 6.595060098558 6.49002003285267 6.41800200328527 6.47401402299687 6.5660721182696 0.840083764176047 1.58821777235285 1.32063563644464 1.05485707320326 0.8335710032488…
6.59342551920468 6.61859099889539 6.61531913940351 6.57523639955816 6.59639005927096 6.62228367946979 6.60754371898376 6.63220093962443 6.73243733918259 NaN 6.63743733918259 6.78557917891748 6.90822457958025 7.03218911964653 6.62539005927096 6.5003073194256 6.41922457958025 6.481 6.60231913940351 0.817119501470098 1.53773714976425 1.31344028487423 1.02850501137194 0.804204703753827 0.741516006938…
6.62856625786247 6.66739758036455 6.64167469339685 6.59475903214582 6.6286024030406 6.64571083857498 6.65244577393538 6.64879517732395 6.76855420946976 NaN 6.67355420946976 6.83340962875725 6.92677108053853 7.04780722571665 6.6576024030406 6.52568674178956 6.43777108053853 6.481 6.62867469339685 0.822859155450871 1.57466420930381 1.3101604825995 1.02974469854126 0.806244818859238 0.73540542293835…
6.67210434180864 6.68806309039592 6.68111162146971 6.64008007627175 6.65306551694961 6.66306551694961 6.67609706214758 6.70005581073486 6.79911162146971 6.85206551694961 6.71409463559389 6.85609463559389 6.93408492937913 7.05407279661068 6.69810434180864 6.56307037005699 6.45100727966107 6.49004125141272 6.67504853107379 0.819203836553629 1.57425772943473 1.30407199237282 1.03357068463263 0.80826…
6.71530260737243 6.71443499809787 6.7271607601666 6.67325532497049 6.68028369441165 6.6902458684901 6.71625532497049 6.72328369441165 6.845 6.87918912960777 6.75331206385282 6.89521749904893 6.969 7.08399054351961 6.74131206385282 6.59247282401942 6.4541607601666 6.50709456480388 6.69534043329398 0.816772791941823 1.55709059581825 1.30080865313558 1.02564030756362 0.798980307563623 0.722508132573…
6.74668364773189 6.75954524361459 6.74383193785757 6.69973307777378 6.70970341974865 6.71574296378216 6.74273307777378 6.75270341974865 6.845 6.89880227983243 6.78567376172351 6.9177726218073 6.969 7.08300988600838 6.77367376172351 6.64150569958108 6.47083193785757 6.51690113991622 6.73064410369838 0.827432539088927 1.57892983859341 1.30378004539461 1.02670922425087 0.800049224250868 0.7233514980…
6.79699848477043 6.76799975756327 6.79899833324747 6.7589982120291 6.7679982423337 6.76499851507502 6.79999827263829 6.7999985756842 6.87499909086226 6.92499921208062 6.83199860598879 6.94699912116685 6.97599978786786 7.08000009091377 6.82399848477043 6.71799769685105 6.51699860598879 6.54599912116685 6.7779985756842 0.823180132128019 1.55373077034271 1.31085978635263 1.0324698257486 0.8000000018…
6.83055542153741 6.81956749591866 6.83528978514995 6.79251919839366 6.81163994220614 6.81163994220614 6.81355542153741 6.8233260082937 6.90236223143744 6.94915696695622 6.8686037190624 6.97412074381248 6.98208452066874 7.08003622314374 6.8546037190624 6.79468823973114 6.55666409096864 6.66871238849363 6.80743467772493 0.822997964317962 1.54160618947316 1.30448009662055 1.02818435406522 0.79822692…
6.87555433080229 6.86554464234147 6.85876747694032 6.83458339618475 6.86348651157655 6.86348651157655 6.85855433080229 6.84973841155787 6.93170934617541 6.96187405000934 6.91751557695901 6.9839031153918 6.98893218077426 7.08297093461754 6.90351557695901 6.85044775773327 6.61046713465491 6.72642838081163 6.84265121541049 0.841467081859723 1.58828766664968 1.3125896826598 1.04231009862576 0.8004083…
6.89999127674526 6.89199054980736 6.89898546124209 6.87198655164894 6.91698073614578 6.92297855533209 6.87599382102789 6.87299164021421 6.96798691511789 6.98199273062105 6.93799273062105 6.99599563837263 6.99199890959316 7.083 6.92399273062105 6.91297746492525 6.67097819186314 6.79297601104946 6.87598800552473 0.845258687877099 1.59162895320943 1.31625869514648 1.04940747025612 0.805258244444983 …
6.93628048643638 6.92836585187355 6.92543902224825 6.92443902224825 6.97659755806012 6.98670731362219 6.91924390124903 6.90331707162374 6.98124390124903 7.00828048643638 6.98028048643639 7.01315853581187 6.99504878024981 7.08271951356362 6.96124390124903 6.9868048741218 6.75004877537083 6.87303658030838 6.90635365681109 0.848019024248635 1.59445646323673 1.32068182906421 1.04753402407787 0.820593…
6.95872658408437 6.95764337054484 6.9605720446538 6.9595720446538 7.02441750522323 7.04331051638668 6.93876224702989 6.92869092113886 7.00076224702989 7.03072658408437 7.00272658408437 7.02584546056943 6.99895244940598 7.06027341591563 6.98076224702989 7.05121541519864 6.83397766222853 6.95598954987704 6.93465525819334 0.850341707396557 1.59737445593097 1.32402922536563 1.05265758984535 0.8288691…
6.98499952623763 6.98399952623763 6.98999947157274 7.00399919824829 7.08099897958874 7.09999897958874 6.97199939868622 6.95199958090252 7.02399958090252 7.05099963556741 7.02899952623763 7.0359998177837 6.999 7.06299994533511 7.00999947157274 7.09499921646992 6.90499872448592 6.9470001822163 6.96499945335111 0.852389963192308 1.60020994897944 1.32855991818488 1.05886988793698 0.835789875728486 0.…
7.01136916350663 7.01927687262997 7.03227687262997 7.0504499180237 7.1364499180237 7.16359989069827 6.99546145438328 6.98223072719164 7.05023072719164 7.07425379991081 7.06223072719164 7.04611536359582 7.00503460907875 7.06603460907875 7.03046145438328 7.14538069986621 6.99403827236239 7.05003827236239 6.99441530894496 0.844616108805492 1.55511002407989 1.32803345544279 1.05561954785302 0.8363033…
7.04265420642043 7.04274065481532 7.05574065481532 7.0885785640749 7.1745785640749 7.2144380854332 7.03456775802554 7.00178387901277 7.06978387901277 7.09576226691405 7.08178387901277 7.05589193950638 7.00796758185192 7.06896758185191 7.06956775802554 7.17764340037107 7.08202745555746 7.13802745555746 7.02961098222298 0.847676177065498 1.57968833591905 1.33086866245685 1.06914055233733 0.85014698…
7.06605017130705 7.09203666364746 7.09206174930099 7.12906174930099 7.22808683495452 7.26410999094239 7.05805017130705 7.02805788996968 7.09305017130705 7.11605017130705 7.11403859331312 7.06601929665656 7.011 7.076 7.08905210097271 7.23105017130705 7.18817174024337 7.24825664553223 7.06005596030402 0.848415021462608 1.59988135076596 1.33064117709605 1.06992434174773 0.855764761942268 0.789128273…
7.09236293071905 7.11144232181385 7.12434024754911 7.16148768815373 7.27351037132367 7.32147634656876 7.08445366339882 7.05829488120923 7.11918146535953 7.14226085645432 7.13439695547397 7.07618146535953 7.01107939109479 7.07603402475491 7.11632890596414 7.25734024754911 7.2779980594774 7.38212281691208 7.08932890596414 0.845779209104558 1.60054756306698 1.33122561559231 1.07219177584314 0.863438…
7.12369327592024 7.14962618002779 7.15371244617522 7.20358783951782 7.31756866926283 7.36259742464531 7.1236165949003 7.08375078668519 7.13484663796012 7.16477954206767 7.16866452053776 7.09184663796012 7.01793290410755 7.07897124461752 7.14472203130271 7.28671244617522 7.36415650878065 7.47905107237823 7.11772203130271 0.84053137628336 1.59774741346463 1.32912060802411 1.07407159655521 0.8667674…
7.15001032270996 7.17600813304421 7.19200907147239 7.23601188675693 7.35901000990057 7.40801188675693 7.14601251237571 7.11401032270996 7.15801470204146 7.19100813304421 7.19201094832875 7.10500625618786 7.02100093842818 7.089 7.17800938428178 7.31701188675693 7.43801657889782 7.56301783013539 7.15400907147239 0.834455523697589 1.59530545749133 1.32175762264861 1.07572642771673 0.867928198217898 …
7.18346308267682 7.20242652351812 7.22135340520073 7.27424372772464 7.39143870990435 7.44640215074566 7.18619498217971 7.14723154133841 7.20510967747609 7.21728028688334 7.22743870990435 7.12531684604203 7.02408530470362 7.089 7.20851182822175 7.35552401460798 7.49124372772464 7.62019498217971 7.18331684604203 0.820209591428675 1.54925920452309 1.31413867382409 1.06441870256519 0.862198759871508 …
7.22054826538909 7.23658392864785 7.24965525516536 7.29376224494163 7.42657204089493 7.47860770415368 7.2018097959533 7.16577413269455 7.21389301022373 7.23972658168287 7.26257204089493 7.15069091842412 7.03091678572957 7.089 7.24950071437742 7.3974888266245 7.51076224494163 7.6358097959533 7.20869091842412 0.824981868888228 1.58363131334221 1.31243080356761 1.07312396124397 0.864501944903112 0.8…
7.26007662121716 7.25706225473894 7.2890526770868 7.33506943797805 7.46303112736947 7.50805986032591 7.23806943797805 7.20606225473894 7.24706943797805 7.27006943797805 7.30507662121716 7.17309577652145 7.03704788826072 7.09900957765215 7.2860861988693 7.4280790156302 7.54000239441304 7.663 7.24505986032591 0.81998604921849 1.58215995211174 1.30425050282674 1.06622406185567 0.858159704023944 0.79…
7.29240368288057 7.28331506956532 7.31138399103273 7.36438399103273 7.47634460733707 7.53319691847833 7.26728553179357 7.23231506956532 7.27638399103273 7.29929537771749 7.33740368288057 7.21366952282631 7.05712799701091 7.10309845923916 7.32244306657623 7.46141352880448 7.54102953777175 7.66270462228251 7.27031506956532 0.818363433298921 1.5821540796712 1.30445241863858 1.06369033370107 0.853798…
7.33250728711803 7.31461544360431 7.34953132189275 7.40253132189275 7.51057939144222 7.5527596522527 7.29565149576641 7.26361544360431 7.31453132189276 7.32863947837904 7.37750728711803 7.28018281765916 7.06984377396425 7.11287982612635 7.36645921756856 7.50249526973066 7.5439639478379 7.63336052162096 7.30161544360431 0.820691398618071 1.58355281513607 1.30369925338827 1.05776282536743 0.8467268…
7.37102492304246 7.3350335919268 7.38302492304246 7.43902817387409 7.55300758527379 7.57201083610542 7.33603467553734 7.29703575914788 7.33805634774818 7.36703575914788 7.4180205886003 7.35108885606444 7.11606501663251 7.23306826746414 7.40002817387409 7.51601408693704 7.554 7.63304226081113 7.33602709026355 0.821239458194729 1.56888664991812 1.30639337002879 1.04654603398542 0.821397345154172 0.…
7.39450695022566 7.36654594639686 7.40640945979765 7.46525347511283 7.56015598468482 7.58219498085602 7.36831196936964 7.33039971075485 7.39028272224123 7.40041920884045 7.43750695022566 7.43377017438129 7.17679942150969 7.29675067629569 7.42647770309725 7.52922422798443 7.5540292471284 7.67159054020235 7.36147770309725 0.820887990469721 1.5569395446985 1.30955878672809 1.04299792190381 0.8190059…
7.44549259090358 7.42145355943462 7.44759016957597 7.49074629545179 7.57584387412418 7.60180484265522 7.39968774824836 7.37059992744321 7.41871702185007 7.44258041170873 7.48849259090358 7.51122912848813 NaN NaN 7.47452186450529 7.5517755690535 7.55697072639828 7.63040983042403 7.40952186450529 0.835771875575313 1.59310012985623 1.31547116006055 1.05385198040967 0.824633989842049 0.77214575351383…
7.46199437800637 7.43399578350478 7.46399437800637 7.50999332388257 7.59299402663177 7.61799437800637 7.42599086426036 7.39099297250797 7.45098875601275 7.47198981013655 7.50799332388257 7.55498489089213 7.30698278264452 NaN 7.49099437800637 7.56199648625398 7.5599989458762 7.6270010541238 7.42299543213018 0.839148865060037 1.59606908291229 1.31784918481092 1.05628918129718 0.825119848908921 0.76…
7.49827937931126 7.46731582009099 7.50027937931126 7.53723079160495 7.61629152623783 7.64532796701756 7.45323079160495 7.42724293853153 7.48040084857702 7.50843728935675 7.54127937931126 7.62055875862251 7.3788745787135 NaN 7.52435226087071 7.57910932233919 7.56004858770631 7.627 7.45236440779729 0.843621582009099 1.60024368941547 1.32139818086966 1.05713599151423 0.824153079160495 0.758694689055…
7.52072850033022 7.49269308732982 7.52272850033022 7.5557757176641 7.63971669599675 7.67168128299635 7.4717757176641 7.44676391333063 7.51261045699553 7.54357504399513 7.56372850033022 7.66545700066044 7.44915008799026 7.46436593433753 7.55265767432941 7.58789376099878 7.56395278266613 7.627 7.48164586999594 0.846159308732982 1.60455782484607 1.32366261394635 1.05681389543004 0.82600757176641 0.7…
7.54400154563721 7.52200154563721 7.55600133955225 7.57600170020093 7.66300206084962 7.69500139107349 7.49800221541334 7.47300170020093 7.54600175172217 7.57700185476465 7.58700149411597 7.7120021638921 7.52200473995412 7.56000551277272 7.57300170020093 7.60100066977613 7.56700015456372 7.627 7.50500185476465 0.848749752698046 1.607938239004 1.32770999742394 1.05896934928673 0.829298981425078 0.7…
7.57425859486973 7.55235805443501 7.58235805443501 7.60916908126098 7.70309945956528 7.72219891913056 7.54109945956528 7.50618897317403 7.58019891913056 7.61329837869584 7.61632821656543 7.75444756804377 7.61501448756587 7.66804432543545 7.60615913530445 7.61412929743487 7.57003978382611 7.627 7.54119891913056 0.843968797857838 1.57411357875458 1.32767641082827 1.04641857305657 0.809642787147029 …
7.59969082043362 7.58757190521578 7.61757190521578 7.62579784412968 7.71288108478216 7.74176216956432 7.55088108478216 7.52477406108611 7.59976216956432 7.64264325434649 7.64860757978113 7.79846488151973 7.71478706477805 7.7707513902127 7.62180973565146 7.62684541021681 7.57395243391286 7.627 7.56076216956432 0.845817525023829 1.60888725640059 1.32929037898906 1.05414605697791 0.820735150142972 0…
7.62607838186409 7.60107054367768 7.64709405823691 7.65209667096571 7.73306009276247 7.76206009276247 7.5740862200505 7.54806009276247 7.6260862200505 7.66907838186409 7.67506793094888 7.83210189642332 7.81822992013466 7.89030830199875 7.65207838186409 7.64000783818641 7.57702612728803 7.69501828910162 7.59007838186409 0.844208340478223 1.60830214155964 1.32774798144751 1.0578714496255 0.82490470…
7.65629680731107 7.62844521096661 7.6833310543085 7.6893310543085 7.75627397597945 7.78523972898202 7.6072168976504 7.57127397597945 7.65915981932135 7.69926256031364 7.70137671697174 7.87134246997431 7.90685617493578 8.0087648496093 7.68218265065297 7.6431141566581 7.5871141566581 7.70160045169663 7.6203310543085 0.835906323785859 1.59392968134736 1.32314116415141 1.05083611928987 0.826663241556…
7.68172798809019 7.66659198213528 7.71169660210059 7.71769660210059 7.77974891208325 7.80578029807284 7.62580122206591 7.59474891208325 7.67285353204856 7.72175937407978 7.73365475411447 7.90068614010406 7.98021535026016 8.07429904623241 7.6978326080555 7.65289538003469 7.59689538003469 7.66736616987859 7.64869660210059 0.833020862889767 1.60075697526421 1.32152726229428 1.05478773353401 0.823513…
7.71105063750624 7.6960318828743 7.75804313565346 7.76805626389582 7.8160318828743 7.83303750926388 7.64605626389582 7.6280300074111 7.70601875463194 7.74602438102152 7.76303750926388 7.95003750926388 8.04009002223331 8.13706001482221 7.73105438843263 7.67301125277916 7.60701125277916 7.66700562638958 7.68304313565346 0.827743477169261 1.59813879607363 1.31603315455934 1.04818152668754 0.80976844…
7.73825743608456 7.71338615412683 7.78138615412683 7.79835644996323 7.83329704163603 7.85322773192095 7.67619802775735 7.64419802775735 7.71616832359375 7.75913861943015 7.78343566106617 7.97041585829044 8.08812871804228 8.16915842220588 7.76012871804228 7.67935644996323 7.61309901387868 NaN 7.70628714024816 0.818958713221323 1.57635832279026 1.31236990018263 1.03832217710009 0.80356841376921 0.7…
7.76373354537276 7.75160031805913 7.81960031805913 7.83363106282382 7.86269255235318 7.87576429013744 7.69579503490212 7.66379503490212 7.7328257796668 7.77285652443148 7.82654907678466 8.01156957329445 8.10086677268638 8.1848360279217 7.77286677268638 7.71463106282382 7.62289751745106 NaN 7.73470280060807 0.819820981535693 1.59103648114169 1.31038080395743 1.03556879759625 0.798463393407998 0.73…
7.79308375302267 7.77207469864184 7.85308148942746 7.87608828021309 7.90908828021309 7.90908828021309 7.7220928074035 7.68704527190415 7.7470294267377 7.7830316903329 7.85408828021309 8.04105206268977 8.11102263595208 8.18900679078562 7.80606790785622 7.72511091616516 7.62200679078562 NaN 7.76806790785622 0.819443910928892 1.59116418256032 1.30908262067962 1.02996092807403 0.791042354139016 0.734…
