# Supplementary material for: Quantifying Spatiotemporal Gait Parameters with HoloLens in Healthy Adults and People with Parkinson’s Disease: Test-Retest Reliability, Concurrent Validity, and Face Validity
Source: Sensors (Basel). 2020 Jun 5;20(11):3216. doi: 10.3390/s20113216 (PMC7313704; doi:10.3390/s20113216)
Supplement: Supplementary file 1 [file sensors-20-03216-s001.zip › Data/HYA_11_CWS2.csv]

IWW_x_SpineBase IWW_x_AnkleLeft IWW_x_AnkleRight IWW_x_SpineShoulder IWW_y_SpineBase IWW_y_AnkleLeft IWW_y_AnkleRight IWW_y_SpineShoulder IWW_z_SpineBase IWW_z_AnkleLeft IWW_z_AnkleRight IWW_z_SpineShoulder HoloLens_x_position HoloLens_y_position HoloLens_z_position
-0.352 -0.377 -0.37 -0.392 0.865590672304879 0.152853169437288 0.162555581996507 1.38296019208711 1.379 1.235 1.446 1.356 -0.347122129275705 0.053 1.37327910344609
-0.352 -0.377 -0.37 -0.392 0.865659239860083 0.153176416483246 0.162104995205172 1.38297978281717 1.379 1.235 1.446 1.356 -0.347122129275705 0.053 1.37327910344609
-0.352 -0.377 -0.37 -0.392 0.865630101946415 0.154445684268447 0.161641563178358 1.38279064566063 1.379 1.235 1.446 1.356 -0.347122129275705 0.053 1.37327910344609
-0.352 -0.377 -0.370017148024181 -0.392 0.865508971118549 0.153609399819154 0.162308456677824 1.38268931407903 1.379 1.235 1.44597427796373 1.356 -0.347122129275705 0.053 1.37327910344609
-0.352 -0.377 -0.371976474368568 -0.392 0.865391411537886 0.1535408233971 0.162132117306829 1.38261094102526 1.379 1.235 1.44303528844715 1.356 -0.347122129275705 0.053 1.37327910344609
-0.352 -0.377 -0.372 -0.392 0.86541996178935 0.153589936315584 0.163228598942839 1.38253010189507 1.379 1.235 1.443 1.356 -0.347122129275705 0.053 1.37327910344609
-0.352 -0.377 -0.37198299015042 -0.392 0.865290425246239 0.152857448522563 0.16286389883866 1.38252 1.379 1.235 1.44302551477437 1.356 -0.34709055176647 0.052968421052632 1.37327880207023
-0.352 -0.377 -0.370018577450914 -0.392 0.865339535563727 0.152562786617637 0.165623898681465 1.38252 1.379 1.235 1.44597213382363 1.356 -0.346213398732164 0.0520912280701755 1.37327043051856
-0.352 -0.379995962205029 -0.37 -0.394995962205029 0.864810713343778 0.153009394330754 0.165610053837266 1.3805925976481 1.379 1.23599865406834 1.446 1.35799730813669 -0.346122174816596 0.052 1.37326955987719
-0.352 -0.379969453277237 -0.37 -0.395 0.86420355277458 0.153040509112046 0.165559898177591 1.38046006421169 1.379 1.23598981775908 1.446 1.358 -0.346112631247693 0.052 1.3742695143363
-0.352 -0.377038749761903 -0.37 -0.395 0.855909661826185 0.153089354170635 0.165550129165873 1.37758797476666 1.379 1.2350129165873 1.446 1.358 -0.346112631247693 0.052 1.3742695143363
-0.354996028685762 -0.377 -0.37 -0.395 0.857557670162314 0.15354939106515 0.163642528403398 1.37808928516344 1.37999867622859 1.235 1.446 1.358 -0.345142375125532 0.052 1.37522142528908
-0.352 -0.377 -0.369974424063419 -0.395 0.851318474542727 0.155244092149853 0.16329878107156 1.37179929259029 1.379 1.235 1.44599147468781 1.358 -0.345078544175605 0.052 1.37525969054858
-0.352 -0.377 -0.367032970750211 -0.395 0.854593292564765 0.155714724679966 0.164308680042428 1.37286802062742 1.379 1.235 1.44501099025007 1.358 -0.34416783883944 0.052 1.37525099877363
-0.352 -0.377 -0.367 -0.395 0.857213588002966 0.153345892105383 0.163901039783303 1.37538378605693 1.379 1.235 1.445 1.358 -0.343253700800406 0.0528414855072465 1.37608379806793
-0.354991485723613 -0.377 -0.367 -0.394965942894452 0.858049706275081 0.153370727988248 0.163212933150599 1.37568297999674 1.38003405710555 1.235 1.445 1.35800851427639 -0.341084228245439 0.053 1.37722165986912
-0.354013283014593 -0.377 -0.367 -0.391053132058374 0.859164857363364 0.154603263401612 0.162401024902113 1.37602535094489 1.38394686794163 1.235 1.445 1.35898671698541 -0.33915391845954 0.053 1.37816389552839
-0.354 -0.377 -0.367 -0.391 0.859609446224687 0.154580051513983 0.161630978765669 1.37825712809547 1.384 1.235 1.445 1.359 -0.335133947670078 0.0539805725971372 1.38012615042382
-0.353974262906845 -0.377 -0.366974262906845 -0.386957104844742 0.860342268014404 0.154564311230825 0.165068981373924 1.37934080957912 1.3839828419379 1.235 1.44499142096895 1.3610171580621 -0.330200347012758 0.054 1.38205292006114
-0.351026479934464 -0.377 -0.364026479934464 -0.382044133224106 0.861747377897906 0.150476718842456 0.162661625279812 1.38057887842753 1.38201765328964 1.235 1.44400882664482 1.36298234671036 -0.324987214474676 0.053 1.38407990993353
-0.350001384534926 -0.377 -0.364 -0.381001384534926 0.862139473876728 0.149990623040717 0.157187559560697 1.38046017998954 1.38499584639522 1.235 1.444 1.36599584639522 -0.317252853800709 0.053 1.38689639820531
-0.349916305111966 -0.376 -0.363 -0.374884919528953 0.86224905843251 0.146454350595058 0.158033837651889 1.38090119419127 1.38506277116603 1.238 1.447 1.371010461861 -0.307486193805421 0.053952631578948 1.39009107448126
-0.342093621873064 -0.376 -0.363 -0.364128730075463 0.862161053246072 0.145926319476432 0.150915195904488 1.38194747807448 1.3909297835952 1.238 1.447 1.37198829726587 -0.298681177255678 0.0530754385964915 1.3935159711018
-0.341001240322302 -0.375001240322302 -0.359004961289207 -0.359006201611509 0.862329789145209 0.144531724048 0.154845013904347 1.38291880929059 1.39399627903309 1.24099627903309 1.4479987596777 1.3739975193554 -0.287349068033869 0.053 1.39754204518891
-0.336950088235249 -0.371958406862708 -0.359 -0.349900176470498 0.861929334509803 0.143111663725492 0.156999750441176 1.3797655734804 1.39603327450983 1.24000831862746 1.448 1.37805823039221 -0.274303882605844 0.0518836565096938 1.40177936123595
-0.331067735294163 -0.367056446078469 -0.359 -0.338135470588325 0.861850903137256 0.143307742156861 0.156970338676471 1.38042243622549 1.39995484313722 1.24098871078431 1.448 1.38492097549014 -0.261333356038863 0.0491135734072012 1.40627258591823
-0.324014056906087 -0.356022089423852 -0.357004016258882 -0.323030121941616 0.860642429836624 0.143519578292817 0.157977971789265 1.37959168682873 1.40798393496447 1.24299598374112 1.45099397561168 1.39298393496447 -0.247394501798146 0.0458974358974358 1.41143164756519
-0.316965901644445 -0.339889180344447 -0.356974426233334 -0.317914754111113 0.859546872133111 0.144070432782333 0.155775108200445 1.37720352131244 1.4160767213 1.24204262294444 1.45099147541111 1.39805114753333 -0.233536926513262 0.0419401197604771 1.41523293399576
-0.313053745205193 -0.327174671916878 -0.354040308903895 -0.308134363012983 0.858040691903999 0.147562032404365 0.152919233999791 1.37646021158899 1.42487907328832 1.24693281849351 1.4500134363013 1.40391938219221 -0.218531724481163 0.0369705882352932 1.41809314861555
-0.308999808974557 -0.299999639174164 -0.354 -0.29199972407436 0.858200015918787 0.153619887082738 0.150749999363249 1.37602999702849 1.42700006367515 1.2610001273503 1.45 1.40800010612525 -0.20280873857788 0.0340294117647068 1.42186483560967
-0.299916688966659 -0.282614686470796 -0.353989586120832 -0.278885447329156 0.858950937249125 0.148460477877974 0.150665431273161 1.37587937784325 1.4300312416375 1.2676769021459 1.44995834448333 1.41302082775834 -0.185132653745982 0.0329465875370919 1.42581565698071
-0.292074912490735 -0.244756492257015 -0.353009364061342 -0.268103004674761 0.859039157234479 0.143910436528179 0.145529067681432 1.37487955134257 1.43297190781597 1.28413602681798 1.44603745624537 1.41498127187732 -0.167284421130231 0.0309682539682546 1.4285970751486
-0.280016696460169 -0.183087656415887 -0.34001808783185 -0.245032001548657 0.858021419199114 0.143038801393791 0.1407266229292 1.37115517590265 1.43499721725664 1.29904591526546 1.45199165176992 1.41899443451328 -0.148395958535835 0.0289913978494621 1.43039374974532
-0.265761193679856 -0.11140298419964 -0.33004791500759 -0.232751243416517 0.858708656670481 0.146213830924666 0.142481742007736 1.37079139306618 1.43589054710327 1.29898009947332 1.46222103596389 1.42099004973666 -0.127029405891961 0.0278543417366947 1.43125410274032
-0.242323533461833 -0.0528088336545833 -0.325703828980559 -0.208337014022743 0.855632463766866 0.151497070165478 0.149842474590797 1.37289101679404 1.42514828617001 1.29702696112182 1.47267295296488 1.42001348056091 -0.1073847127414 0.0259711042311687 1.43199382681371
-0.226020416099553 0.00792343962667704 -0.324169285412676 -0.191021692105775 0.856928290151663 0.14113333426502 0.160160293333136 1.36989386629885 1.42100510402489 1.29400382801867 1.4814493368308 1.41900127600622 -0.0836475423623272 0.0218869047619061 1.43172957904587
-0.204785635363262 0.0773601325897194 -0.322627739965863 -0.168717038679506 0.852459699448293 0.138950780996975 0.170786670889508 1.36679227182393 1.41893140331624 1.29899142541453 1.48665212161956 1.41996570165812 -0.0598278405910204 0.018852941176474 1.43048107210595
-0.180275615177184 0.118536966502331 -0.318262648302041 -0.140075961231293 0.847851815653311 0.124176140828806 0.179073079914665 1.36289635116893 1.4110881968567 1.29801102460709 1.48638324138909 1.41903589934707 -0.0352999595922084 0.0139475890985352 1.42828474772986
-0.160048851061769 0.169875429792489 -0.30825746608313 -0.107545411760918 0.843390796084651 0.150016322640984 0.182370993063362 1.35816607196458 1.40900488510618 1.29999511489382 1.47874463019729 1.41565084063099 -0.00723922191053922 0.00869647696476884 1.42583545227368
-0.13059981256831 0.191153263271711 -0.289795648971052 -0.0729193576289969 0.839424201083596 0.122270037887339 0.178031882990351 1.35340670615294 1.40194039761656 1.29801702925241 1.46183822210208 1.41052975202677 0.0171154267979868 0.00327642276422755 1.42198947738949
-0.0846223962845929 0.208761635465475 -0.266317819379367 -0.0379917661961432 0.826120097648308 0.121125493694744 0.170205939793122 1.34942352567602 1.39509269731898 1.29997351505172 1.44325160700867 1.4043918600513 0.0476327869888853 -0.00212835820895693 1.41629976155398
-0.069019726411828 0.220984218870538 -0.25002104150595 -0.0045566048229719 0.826079815886823 0.112411454469801 0.175702622321976 1.34702180247585 1.39599868490588 1.3089881641529 1.44699473962351 1.39795639122147 0.0784564018215525 -0.00503747534516804 1.41099443092977
-0.0376209848206454 0.225 -0.217879428588731 0.0255921591299025 0.826980321541416 0.122716333870902 0.180497744858101 1.34700680849448 1.38366477159133 1.304 1.44719808160423 1.39194257205417 0.110015617977451 -0.00602402402402397 1.40472561776736
0.0117650019012914 0.225 -0.204121850865997 0.0506605583018653 0.830802771237923 0.128003174452924 0.212189307826542 1.35018381567392 1.37406962906628 1.304 1.46979981643443 1.38706962906628 0.143987253268974 -0.0069235474006117 1.39638934607782
0.0589255738051707 0.230990498783639 -0.190022169504843 0.0779572445263746 0.840185288950001 0.127930190024327 0.231469865308774 1.35598097384446 1.37999049878364 1.30100475060818 1.46301108475242 1.3820079176803 0.178706885538892 -0.0033985278654082 1.38789134676868
0.0894562034175762 0.241030413561172 -0.164937528046124 0.12523317063565 0.841562072092954 0.138167096497607 0.235522032760258 1.36102069731564 1.37196958643883 1.29997972429255 1.44969706899496 1.3729594485851 0.215750642924008 0.00995629820051121 1.37934972420582
0.133402202573142 0.243960146838209 -0.128158655980558 0.147694459092939 0.845614869792856 0.138850700928916 0.229307656669925 1.36879425627738 1.36903985316179 1.29802656877453 1.43999160451645 1.36905313754905 0.245683463049562 0.0202390745501293 1.37306548588075
0.1669669126695 0.246996992060864 -0.079692476861434 0.1809669126695 0.849036621081704 0.137731132990408 0.215704882305313 1.37529358306318 1.37199699206086 1.29700100264638 1.433420860569 1.36200701852465 0.28301880466867 0.0312967244701348 1.36919094272874
0.208238533495512 0.25 -0.0195459142420449 0.213289647815978 0.852074469458806 0.143249200577684 0.197591854933961 1.37831534113966 1.37509370958752 1.296 1.4295110064047 1.36198296189318 0.310962287764642 0.034961876832845 1.36792213917322
0.2356908865049 0.25 0.052274108324318 0.246624647898807 0.857192372412699 0.144308077050903 0.177846719823404 1.38583532498188 1.3858785625555 1.296 1.42778821127564 1.36002207953536 0.33932937137655 0.0341148717948695 1.36572756234754
0.26291181273816 0.255980402830702 0.135760667284363 0.277898747958628 0.862114060968971 0.146642389765923 0.159347622241181 1.39009631464344 1.38400653238977 1.29300979858465 1.42777864443392 1.35700979858465 0.370100338900068 0.0412039800995008 1.36543388412442
0.294254253949009 0.257042375658168 0.2309068390848 0.314211878290841 0.866357532381911 0.139305254581613 0.144972707454829 1.39214092702186 1.3879745746051 1.29600847513163 1.42900847513163 1.358 0.401038015045138 0.0460376175548584 1.36513861483362
0.32359689085397 0.261932815142328 0.335562244045825 0.338664075711641 0.848761731117903 0.139911669077649 0.137206689553983 1.38301536694442 1.3850403109146 1.29698656302847 1.42998656302847 1.358 0.434145304503472 0.0467016052880103 1.36482263874567
0.34499827544779 0.265999671513865 0.443991212995885 0.36799761847552 0.859379108160143 0.136130311240613 0.138309900632944 1.39147929457602 1.38300016424307 1.29899983575693 1.42800016424307 1.3550002463646 0.463512719544167 0.04289680082559 1.3645629968073
0.370244190615615 0.269 0.55678309404318 0.40223577024956 0.86292977088586 0.137108821148752 0.147311707570053 1.39195482310549 1.38500842036606 1.298 1.42696631853578 1.35004210183028 0.497504573795679 0.0376973293768545 1.36526843059918
0.398731196611204 0.269 0.648137975339379 0.429740465693576 0.859403276005716 0.136971297671532 0.144011144116771 1.38901771455629 1.38599073091763 1.298 1.42303707632949 1.35495365458814 0.530185232356236 0.0317163120567343 1.36594665311447
0.439940731735346 0.272994217730278 0.730881463470692 0.468943622870207 0.852519916592574 0.13604134437771 0.14483875681201 1.3851056232573 1.38100722783715 1.29899855443257 1.42100289113486 1.355 0.563575744238817 0.0246873156342179 1.36663960723331
0.466415944378251 0.275069324063042 0.80140727887037 0.499363951330969 0.847350450696253 0.131363570200965 0.153489688045623 1.38168733109388 1.37994800695272 1.30302599652364 1.41393934144484 1.35505199304728 0.596190451422633 0.0187791411042924 1.3674603189228
0.513394076057237 0.282899012676206 0.847406699472711 0.535763786284237 0.821424394275912 0.128378501417196 0.152325021864414 1.37572572436588 1.37407574049285 1.30596212975358 1.40708836390832 1.35887979832896 0.632920239321993 0.0125410484668629 1.37221279772178
0.5579868988734 0.29399672471835 0.854997915729859 0.577988983143541 0.834565986291214 0.130109472977407 0.1530397826404 1.37054709393192 1.37699910674137 1.30500029775288 1.407 1.36199970224712 0.667646588313033 0.00467165668662776 1.37682928088613
0.595446855470257 0.314210780882197 0.876151762235182 0.618303524470363 0.831940605384095 0.144400229415205 0.153370677273566 1.3705166758735 1.38603372494115 1.30299156876471 1.40499156876471 1.3620674498823 0.703716955452968 -0.00218018018017935 1.38161108804198
0.647412836381281 0.338723036028906 0.893800585940812 0.653601171881625 0.835499784831397 0.158382019750888 0.147634809569236 1.37478180826903 1.38995568576462 1.30201107855884 1.40401107855884 1.36991137152925 0.74182968618107 -0.00595395395395413 1.38925571272124
0.688846191748688 0.375861197431743 0.902966237213127 0.694846191748688 0.840441543009843 0.160422909814757 0.151096719970496 1.38014996741312 1.39298874573771 1.29901125426229 1.40698874573771 1.38295123153007 0.780029966538561 -0.00443712574850474 1.39680455825209
0.744406565190063 0.456482796163199 0.913033880432505 0.7343218641088 0.849561418486232 0.188503705757932 0.144026447826998 1.38534511369934 1.40108470108126 1.28299152989187 1.40600847010813 1.37910164129752 0.820022746425392 0.00792920353981896 1.40236293934757
0.791359468492776 0.512239368835172 0.916946622374398 0.771492912556781 0.835866821689607 0.193551142862973 0.142461351050241 1.37900647175348 1.410866555936 1.2820133444064 1.4069866555936 1.39083986712319 0.860303474609178 0.0282625000000006 1.4068741506159
0.837936569068157 0.577624459480361 0.921993105333495 0.812943463734662 0.861044975094156 0.185512753022519 0.140662454501276 1.39557699939254 1.4159931053335 1.28196539230903 1.4089972421334 1.3939958632001 0.897624846513412 0.0372060606060598 1.41047015549889
0.861379267311421 0.658994295383996 0.922010250467876 0.844379267311421 0.865290978696222 0.170406732329968 0.139856595062365 1.40113832516222 1.41909225421089 1.27997949906425 1.40903075140363 1.39801025046788 0.931636113264449 0.0405502645502647 1.41114569359589
0.897651963479981 0.754087579934003 0.922990593607567 0.880651963479981 0.87303568949978 0.159573940636384 0.134749007304576 1.40671647762706 1.4279153424681 1.27801881278487 1.4119717808227 1.39899059360757 0.961625527002204 0.0476049382716039 1.41174134890138
0.928950499451103 0.873809981763911 0.9200047903757 0.919937725115904 0.874497780459259 0.17054229157783 0.141039860371436 1.41085346912113 1.4170175647109 1.2760031935838 1.4139968064162 1.399 1.00107543767263 0.055335372069322 1.41136631130159
0.960260276747931 0.976050746871278 0.924891083657396 0.957269916627484 0.878481151285401 0.133823810502496 0.172745255292859 1.41416182057682 1.40595180060223 1.28409639879553 1.40316956150113 1.39997108036134 1.0387794231691 0.0618690476190467 1.40998885209253
0.98021162127756 1.06948204040963 0.934695916585787 0.984672619903744 0.866081716874918 0.155150376678465 0.19790094389111 1.40622482330645 1.40517063173827 1.282365472893 1.38756648420668 1.39703507643888 1.07645317125905 0.0596568047337264 1.40858032370457
1.01397513053455 1.17192245679371 0.941 1.02097328494376 0.882954328060573 0.144354027096455 0.172803008181246 1.40416672995062 1.38652822792171 1.27900589972326 1.3810019363896 1.38500602074761 1.11388423173077 0.0536487025948055 1.40629347990141
1.04745992657391 1.29717433551152 0.941017065813391 1.05736489970252 0.885008086822462 0.160406616975062 0.102636980484324 1.40396744746954 1.387429564206 1.2835085486322 1.38902559872009 1.38895730401551 1.15089064625299 0.0456543209876501 1.4049841591826
1.09413611066951 1.36819397891713 0.942977752092773 1.09635838858266 0.886146379521622 0.169415714031694 0.104587863332309 1.4014798163541 1.38048190187694 1.28400659942285 1.39196662813916 1.385 1.18972869090209 0.0373464052287602 1.40441740138543
1.13544024813282 1.4433927997593 0.943 1.14096251706466 0.87933978304414 0.179379078964978 0.104719736274115 1.39862882491891 1.38249066273058 1.28948567814242 1.392 1.38350359626207 1.22518120139645 0.0280093370681609 1.40127779448009
1.18090069276555 1.51453476386687 0.978790133279126 1.17994859206735 0.874685294676589 0.139463486805284 0.181792079965143 1.39137199117363 1.37698406979484 1.30195156762469 1.39300839466884 1.3789651274468 1.26686610451743 0.0163123209169069 1.39767070261941
1.23729921054059 1.51801718772125 0.954324439564541 1.22855876219222 0.853754822560199 0.152539093647818 0.117917046815103 1.38298131135149 1.39593511208709 1.29693545925367 1.39398702241742 1.39296106725226 1.30417042492983 0.00679166666666693 1.39441667513415
1.27742289916973 1.52998371056931 0.96997867327358 1.27093493633367 0.871214544662363 0.153239394134422 0.119496761003425 1.38341524702478 1.37999378516078 1.29500354899842 1.3969960012388 1.37550037207433 1.3450324528609 -0.00113584117032318 1.38972313496279
1.31842824341412 1.57115325293552 0.991153252935524 1.31142093524034 0.871703716388193 0.173268290718966 0.12443697350048 1.38421206132792 1.3689981547304 1.31599148594803 1.40199148594803 1.37045991440114 1.38961675312872 -0.00289380530973439 1.38306769389588
1.36180861552104 1.59391372342236 1.00882744684473 1.35369910792416 0.870978707313959 0.148342144271483 0.122934667018198 1.38863040671891 1.36871710365475 1.3135047931432 1.4010095862864 1.36652564188656 1.43182844177642 -0.00146470588235511 1.3767664307956
1.40497289336473 1.59250219625306 1.07190775737151 1.39346985570252 0.872463711238826 0.134337581835982 0.13718907702919 1.39169765940129 1.36951072942647 1.31399926791565 1.40399560749388 1.36400417385652 1.47427309667602 0.00585475444095566 1.37052541631512
1.4519843932739 1.59502156669869 1.16469013435808 1.42855867643965 0.868558276129458 0.133206711223626 0.230077942322095 1.39742850951106 1.38148382497598 1.31500539167467 1.39387059980786 1.36346262027795 1.520250378961 0.0297450980392127 1.3652444541881
1.49309098675901 1.59697330413533 1.22714573233044 1.4760046633322 0.866773396523165 0.135657821528978 0.209077247503888 1.4009544671239 1.37999806743353 1.31549332603383 1.38216017518804 1.36048902276751 1.55848541942608 0.0360449320794145 1.36313727671567
1.53347375282991 1.59849791332556 1.36680663483501 1.50798311754021 0.871760554103804 0.136664300846148 0.222650691305827 1.40950860439509 1.37999935509124 1.31500069555815 1.41994713758079 1.35700454645265 1.59588911088271 0.0375165165165183 1.36382149717573
1.57083293471991 1.60102835578693 1.43377588064532 1.54891910084274 0.879246792449352 0.13349108160325 0.202518787815617 1.41411835662647 1.39306434990161 1.31552566670984 1.4110674678822 1.35953257252957 1.63084230361402 0.0435750708215318 1.36456617274865
1.60416015531844 1.6039811118215 1.52413114378891 1.58949174741475 0.883705461208086 0.134531702280873 0.231491399367096 1.41022838707725 1.3990072141885 1.31809745752265 1.41892444728599 1.34902138032238 1.66500434653835 0.0501789137380197 1.3661057280582
1.63843638433604 1.60649498928326 1.65074745987648 1.6119623841541 0.883820452056993 0.12834629847064 0.192239389795974 1.41106859349446 1.39450938810526 1.33297177977525 1.4379619185528 1.34999836452844 1.70409658389033 0.0557343283582078 1.36670285683492
1.67230259116015 1.6175 1.70262890757316 1.66821583119891 0.883841292092767 0.127964914324053 0.136555587932458 1.40863295040858 1.39249630781742 1.3285 1.43859002466214 1.34503237467984 1.73993712892637 0.0524954954954941 1.36669714620014
1.70323511190819 1.6175 1.81884260747928 1.68917328556564 0.887894412745298 0.127923517996006 0.161353814608002 1.41233218404112 1.3915630758495 1.3285 1.44748205051841 1.34809025273582 1.77582708095499 0.0465197740112981 1.37025856681833
1.74592656015415 1.61849834182163 1.91683100615379 1.7399077647169 0.880767274859778 0.127286208241141 0.151328688530228 1.40204869538238 1.39000237169049 1.32600414544593 1.45249159353107 1.35199290497822 1.80992934000607 0.0408445945945951 1.37274491159715
1.76728697038942 1.62103743092036 1.99714788155767 1.76359889472574 0.888376833850781 0.117083929009935 0.148864563689871 1.40269166302795 1.39983779934511 1.32097504605309 1.44606238486726 1.34902495394691 1.85068908583303 0.0341346153846143 1.37467508337523
1.7912701429037 1.62414818333877 2.08948183338765 1.81171974764543 0.87932410421077 0.130969393432948 0.125145346230977 1.39560727956803 1.38708467619358 1.31895766190321 1.45068246427407 1.35108467619358 1.88575250327333 0.0276438923395467 1.37714774055129
1.84992099729913 1.63099078301823 2.15790783018232 1.84495523180284 0.874895964703916 0.136482573746118 0.146171677531737 1.39132576719716 1.39099473315328 1.31700263342336 1.43601975067522 1.35499473315328 1.92588960916482 0.0192338308457712 1.38096989412684
1.87465636400156 1.63116140098399 2.19823672144319 1.88257028347677 0.872680295357938 0.137852502259118 0.141574194250121 1.38869585628701 1.388 1.3170107600656 1.4269354396064 1.3580753204592 1.96287045978733 0.00957396449704258 1.38566012935418
1.93598616966181 1.64628489345786 2.22021914881374 1.9357451059667 0.868952421319937 0.141527921406254 0.127196746838262 1.38094444043422 1.38806574464412 1.31795617023725 1.42091234047451 1.36508765952549 2.00145810097355 0.00376984126984363 1.39126886324329
1.97992920776561 1.65897954891007 2.22998426839236 1.96894651253402 0.865495568989105 0.131186659772492 0.124823822780657 1.38025111694414 1.39099528051771 1.31600314632153 1.41700629264306 1.36899370735694 2.04127920475533 -5.14403292180673e-05 1.39789787454263
2.03460652943285 1.69655490990665 2.2520516195262 2.0214645757358 0.866936138801145 0.148825541399859 0.122835483291457 1.38210697376884 1.39011614393395 1.30785804630295 1.4190258097631 1.37314195369705 2.08262803559488 -0.001 1.40557958632473
2.08214789620881 1.74086814481042 2.2561800621504 2.05812538844001 0.87293803645121 0.144943372809195 0.122468167464264 1.38580421096955 1.3991800621504 1.296887461156 1.421 1.3841800621504 2.12475983899766 0.000695402298846092 1.4111423591693
2.13190714923385 1.82184888992961 2.26398543517394 2.10690896983711 0.880655599028231 0.157227078604985 0.12152176598516 1.39032157060692 1.40698543517394 1.29200910301629 1.421 1.39198543517394 2.16233847364144 0.0152106339468425 1.41471010318725
2.16646418845415 1.882820426105 2.2700755655623 2.13656134417711 0.882878980563302 0.164297186692905 0.121169439599354 1.39292170843478 1.41108636064263 1.28901079508033 1.419 1.39104318032132 2.20179202805858 0.0308396501457781 1.41932864053871
2.20966813289406 1.95970070191214 2.27708098580534 2.18844542192937 0.889274506940913 0.181047703011973 0.115615343316193 1.39774989424393 1.41902024645134 1.29004049290267 1.41897975354867 1.39502024645134 2.2370738371946 0.0394227129337572 1.42268935352514
2.24194664362177 2.0418641837645 2.28099353256021 2.20996442908118 0.892874049955397 0.161612127007136 0.115390371877788 1.40209282114184 1.41999838314005 1.29199676628011 1.41800161685995 1.39599838314005 2.27575654555825 0.0455788423153715 1.42313398206262
2.27641199791407 2.14932050613484 2.28103169214724 2.26427466527605 0.895331126198774 0.144640788384082 0.114913659671169 1.40508820601104 1.42397887190184 1.28826410122697 1.41798943595092 1.396 2.31210456540052 0.0502953367875657 1.42180435454558
2.31564742833603 2.2750636778211 2.28511276745255 2.29099137463955 0.894558066228888 0.113361843214029 0.111627548707261 1.40782448407279 1.42179767864499 1.31287860718699 1.41615025030896 1.3959393035935 2.34404650963035 0.0528860103626949 1.42063590332926
2.34694835347352 2.37483537669685 2.29080183267278 2.33892091625633 0.897365367952157 0.137140764779417 0.119854748057751 1.41239246283504 1.41201613953952 1.30700968372371 1.42044352540647 1.39300484186186 2.38574036621171 0.0527432712215308 1.41807151741675
2.37839912975066 2.5081110909275 2.29912607692393 2.37143149162233 0.895142373203923 0.124578228704519 0.135709878626774 1.4114425245893 1.40991370167553 1.29098921270944 1.42815995572061 1.39101078729056 2.42281079964267 0.0485402298850584 1.41566207979638
2.41561869642635 2.61174008369912 2.31291770913252 2.41169603347965 0.895335445485579 0.135517444687151 0.149383671654074 1.40973462826489 1.40180665736676 1.29007733705329 1.43283272933153 1.39194199721003 2.45839268023267 0.043675 1.41339797327051
2.44701059345198 2.70002317317621 2.33500893822511 2.44701224867886 0.894086709408978 0.140458430844925 0.151066858379396 1.40438832822086 1.39200165522687 1.29399602745551 1.42799503431938 1.38900066209075 2.49692883472395 0.0374373088685038 1.41076328675125
2.4795826617435 2.77087399261524 2.36218999839462 2.48446866270672 0.884122006903193 0.135998157649721 0.14166929924547 1.39926020067426 1.39697466688072 1.28213933215605 1.41291133408251 1.39093666720179 2.5354843567774 0.0309053254437922 1.40633238528128
2.52581768658804 2.84026956601827 2.3773442890897 2.52190375886046 0.881847687487824 0.156961511705933 0.148784930090365 1.39293305520151 1.39512910840864 1.29312910840864 1.40610759034053 1.38593544579568 2.57306370079057 0.0210051282051301 1.40181448521875
2.56301117484688 2.89800825966943 2.39300510156053 2.56300996018961 0.877648496254301 0.124287410350702 0.155832725690912 1.38806881935313 1.40099951413709 1.29900097172582 1.41099951413709 1.38299927120564 2.61172954725569 0.0108143828960177 1.39544929969755
2.60955962446084 2.93201243609913 2.41442282737041 2.60460936885736 0.871383766712334 0.113627015336209 0.16725693668952 1.38317493020045 1.39907461659478 1.30303730829739 1.40888807510783 1.37990051120696 2.64871739533414 0.0013800000000021 1.39006886714317
2.65513169724147 2.93319971127791 2.44888760567958 2.65397636624754 0.865320458238945 0.113351389152938 0.184254517212215 1.38042705753712 1.40466714787016 1.30608876056796 1.40002219014199 1.37182247886408 2.68692897305836 -0.00504550264550236 1.383005352121
2.70501046477709 2.94200204190773 2.48111711927608 2.69701020953863 0.864901005639555 0.111649384875298 0.194029816344829 1.38206180198357 1.38999846856921 1.3100007657154 1.39038615326484 1.36399846856921 2.7285637835321 -0.00558011996572123 1.37525436491531
2.74656069134602 2.95003911800088 2.51113059152139 2.73752157334513 0.868893200481204 0.109255647200354 0.196702219498874 1.38916302980097 1.38398696066637 1.31298696066637 1.3845296700467 1.35792176399823 2.76448643882889 -0.00129562982005017 1.36805602252733
2.78982445715442 2.95308043484433 2.54479019348975 2.77764347875467 0.872954788070175 0.11046171740797 0.196615629820282 1.3925499022736 1.38308043484433 1.31204021742217 1.3866573518806 1.352 2.81355783193965 0.0179878419452935 1.36256227008545
2.82992841443625 2.95699301604256 2.58795809625537 2.80894412834049 0.874646979438408 0.111518114331491 0.198113950454984 1.39886872090874 1.38699301604256 1.31399650802128 1.4009738101596 1.352 2.85552745300513 0.0349799196787193 1.35746869654758
2.86739124674137 2.96003172270876 2.64832780132385 2.85829607861509 0.875059018931775 0.11262670729328 0.19856795887367 1.40393563517617 1.38203172270876 1.31198942576375 1.42486253492871 1.34898942576375 2.89335870949185 0.042 1.35535253489243
2.90473256071149 2.96309899469074 2.73430875308985 2.88687115327853 0.878752963695782 0.114210590895674 0.176962827088334 1.40734325607115 1.38488120637111 1.3110395978763 1.43584106516284 1.34790100530926 2.92917043902677 0.0422843750000014 1.3550107476188
2.94093700426821 2.96799148706327 2.82970421103354 2.92992508615679 0.88087630538546 0.115228229309161 0.143338190404812 1.41096370042682 1.37901021552407 1.31299659482531 1.43427995577719 1.34300851293673 2.965561471783 0.0456365403304183 1.35466343147317
2.98331703990984 2.96907397597896 2.91170805579864 2.96244385587377 0.884470383122735 0.113148877380226 0.11724058137121 1.41442564063555 1.37605283998497 1.31608454397596 1.42796829600902 1.34396829600902 3.00173028044583 0.0505105105105104 1.35442034298722
3.01374175774778 2.976 2.98020522573665 3.00472171024108 0.883610696438594 0.106555755821965 0.113658857961364 1.41590744133083 1.38104009501339 1.324 1.42512028504018 1.34104009501339 3.03968354682328 0.054793172690763 1.3549560556692
3.04993918831664 2.976 3.08781920850894 3.03994083187565 0.885596663575211 0.109764609126448 0.118971075474578 1.41675857010366 1.38299671288198 1.324 1.43099013864594 1.34299671288198 3.07676989031117 0.0522173458725174 1.35471391630004
3.0753349472659 2.981 3.19215610830489 3.0793349472659 0.881922529938822 0.112552473881067 0.110666162279566 1.41483077875564 1.38297839049897 1.318 1.43501080475051 1.34097839049897 3.11273313555366 0.0449473684210539 1.35539050061824
3.11461803169725 2.99107012479314 3.31583198637794 3.11635245650347 0.85892751576089 0.127196989639139 0.146746697042195 1.38538308088234 1.37448680259115 1.31351315502171 1.43183346156389 1.33951750470632 3.14529811381776 0.0379438832772195 1.35595938480905
3.14352259351039 2.99450047733148 3.40603813014975 3.15801837333676 0.85425296462008 0.127719527556058 0.145804627720884 1.38263979847897 1.37500139863817 1.31400140167056 1.42350044397521 1.34099906959614 3.18759790897643 0.0319115853658568 1.35678637803554
3.18745444916977 2.99659351759869 3.48064039306399 3.19647096144604 0.847606413273073 0.128050035683076 0.151031431390799 1.37848208669996 1.37548348772373 1.31497824346573 1.41991188255977 1.34100508835755 3.22720868948866 0.0226725663716872 1.35843204157439
3.22949834358293 3.00514214462017 3.53874912225329 3.24078771257454 0.837821105444911 0.127256866396789 0.139987995821454 1.39092947050743 1.37397390294517 1.31304516071224 1.41192207974948 1.34004145855655 3.26640896861213 0.0127948003714055 1.36012121201805
3.28098425644329 3.01249780791098 3.55099488376199 3.27798080836257 0.837740887203643 0.130569264888068 0.139155944441438 1.38807147472582 1.37250015916433 1.31549953525935 1.40800142177205 1.34199898991382 3.30484225131047 0.00262937853106901 1.36265748445086
3.33445401400937 3.03127224289743 3.58059718594389 3.3234829957938 0.833938791348062 0.136628374455611 0.127472609377855 1.38509647139502 1.37055016806893 1.31142821310997 1.40397649106252 1.34806192253767 3.35010947164937 -0.00543697478991625 1.36757669227478
3.36895386442878 3.05498261736552 3.58872268908842 3.36308393685089 0.835953157546829 0.133857196536445 0.122056926018098 1.38651644259876 1.38013007242211 1.3052673314043 1.40201942487719 1.35317342989614 3.38969964945173 -0.008 1.37105362877298
3.41650199860578 3.10650203531333 3.59950023020057 3.41400046061686 0.83870165000763 0.148765935301635 0.11998041032198 1.36841943039148 1.3834994594031 1.29300014236131 1.40299991598249 1.36249972970155 3.43302698953454 -0.00684811416921181 1.37577904663432
3.45799023970297 3.13972945055543 3.60905877822716 3.44847976307565 0.845340497097308 0.159164341739734 0.118588815221127 1.37568902422772 1.39102242178725 1.28591345501885 1.40449381821563 1.36653981446524 3.4763320368951 0.005151515151517 1.38039608988594
3.50280906584209 3.19963523058663 3.61457734198721 3.49178400402045 0.850067184345706 0.160159293613502 0.11798559277308 1.38491014420805 1.39309681846862 1.27893370686811 1.404 1.37000227834742 3.51600487976741 0.0281843515541254 1.38454986160243
3.54145867643958 3.27188187673355 3.61799441308875 3.53046721272389 0.859426235087317 0.153500886495637 0.117460031411894 1.39472459866611 1.39799667485329 1.27600478878107 1.404 1.36999922397415 3.55827309700949 0.0325522088353427 1.3870083202536
3.57944029955697 3.41347020888932 3.62151605132057 3.55691755008839 0.868098175437617 0.172344783295391 0.117451973436707 1.39933581559257 1.40607591694351 1.26799464955981 1.40449464955981 1.37306150986662 3.59523240566958 0.0378994082840263 1.38665558048073
3.62199889691297 3.50823948391175 3.62301583169216 3.58778551716733 0.862321276055357 0.136950775460103 0.119126019524008 1.41810787673984 1.41297517501834 1.26784601099151 1.4038410231602 1.379 3.63115896735752 0.0458154943934752 1.38631269724863
3.647477394306 3.62340408396947 3.62400051437979 3.63446865133085 0.872745921464832 0.120671641147791 0.119759998630812 1.40365391964568 1.41149967262252 1.28498057334525 1.39600921072781 1.37450168302078 3.67104282413626 0.0536236897274616 1.38555781469887
3.68327939480411 3.74126725500438 3.62018977868629 3.67046813627363 0.870631860951871 0.123280034941442 0.126708681416087 1.40571489629628 1.38496008645656 1.27790021614139 1.3836475408122 1.37450466082742 3.71110511819232 0.0573888888888907 1.38209120006558
3.71175819554473 3.83862592489376 3.61597984937903 3.71634381584849 0.867790276478229 0.116619329135569 0.115067121915277 1.40463899296533 1.38078841054566 1.27484005147074 1.38016120496777 1.37484634953156 3.74745169360596 0.0533859649122848 1.37893935591956
3.75398809116943 3.94838576501285 3.61500166389351 3.7589456509038 0.865020780997725 0.129024918386605 0.0794905158069883 1.40174801530735 1.36900332339458 1.26650790184701 1.38798668885191 1.3670091503162 3.7870283273799 0.0458881789137415 1.37545404573006
3.7885318083077 4.04540114871122 3.62732139491286 3.80442565881926 0.854029817309838 0.132227498998356 0.0988338925567554 1.39331109554268 1.37303010235704 1.27141131476464 1.38293572101743 1.36648359073198 3.82874067257789 0.0366628895184145 1.37192499097145
3.84164847043271 4.16012167858632 3.69345568192569 3.8442879188937 0.831657029362732 0.15048136189787 0.145590985633779 1.37656556088506 1.37610515736747 1.25998247377209 1.40214020982329 1.36460859919477 3.86679266717413 0.0288080808080849 1.36858633584764
3.87799770999791 4.2229960389153 3.71899839080934 3.88199764810596 0.850548809817831 0.152799853935002 0.159099148985709 1.36372944297246 1.38199962864831 1.25900006189195 1.40999950486441 1.35900055702754 3.90707797954192 0.0185990049751235 1.36404161497904
3.93154036663567 4.2680800543164 3.72327018331784 3.92651034626702 0.852144335091907 0.136261860552718 0.171598592259914 1.36248716415118 1.37885990494631 1.2630400271582 1.4120400271582 1.3519399592627 3.94713705108322 0.00785758513931337 1.35853426367321
3.98588061551545 4.27651369238401 3.75093565398517 3.97766046163659 0.842777051168266 0.130322318818269 0.170599523865398 1.35727577769465 1.36490826921714 1.26711007693943 1.41614676925258 1.34581653843428 3.98862057884039 -0.000981785063752445 1.35177762489866
4.0329925092089 4.30399563037186 3.80099204103446 4.01299438190668 0.847969174452398 0.120281596474853 0.177528898229476 1.35811986578999 1.36000078029074 1.27299906365111 1.42399875153482 1.33600156058148 4.02635448597461 -0.007 1.34406361366176
4.08638939904153 4.30706814483227 3.828253109377 4.06436019411342 0.847269773045926 0.120505743635863 0.189773050097125 1.36184719865303 1.35701946995208 1.27198053004792 1.40992212019169 1.32893185516773 4.07153843430215 -0.00677039274924409 1.33530395710152
4.1268804161489 4.31405619677546 3.85497407744133 4.10189914840738 0.835366128620262 0.121054970676629 0.20240688929296 1.35175059597588 1.3588501419321 1.26998126774151 1.40175648063967 1.32190633870756 4.11367598325172 -0.00312946859903654 1.32800365813991
4.17299723299099 4.3169998233824 3.90599693862833 4.14899717411846 0.852448975029216 0.119220110091635 0.208529632635399 1.37063886670376 1.35100047098026 1.26900005887253 1.38900076534292 1.31700029436266 4.15538938977819 0.0125373291272398 1.32176414174201
4.2114300433811 4.32003000302659 3.99266704719185 4.1863500353102 0.856575895550915 0.119397200726381 0.221846431859264 1.37743279725589 1.34590999092024 1.26698999899114 1.37942595605814 1.30988998890251 4.19841287476168 0.0282710843373499 1.31548921862782
4.25464309062008 4.32305512205315 4.09669258908198 4.2218819528504 0.852343762848977 0.120131681340906 0.232901355013324 1.37497794352943 1.33692650392913 1.26598162598228 1.37565593739625 1.29905512205315 4.23448606712106 0.0305532338308471 1.31255144434818
4.28901066285389 4.326 4.19246597924453 4.2690095965685 0.859490869022592 0.121289797405776 0.224474287416008 1.38769090367687 1.33300053314269 1.265 1.37657312687033 1.302 4.27022087769622 0.0354408602150548 1.31221039118938
4.3294096036221 4.32604995166123 4.25437963262536 4.30537963262536 0.862674772798185 0.120391633898388 0.179345114385745 1.39097799870777 1.33495004833877 1.26511988398696 1.38105994199348 1.30196003867101 4.30578294409768 0.0459249999999957 1.31198661696748
4.37061715097814 4.33108816442545 4.29413357909584 4.34359951809305 0.855480437712773 0.106704333381424 0.116623961735985 1.38112514784725 1.33012343019563 1.27691183557455 1.38705289865527 1.29794710134473 4.34402280119937 0.0534467455621297 1.31265499288223
4.40499690582206 4.33599955797458 4.41298930298485 4.37699699422715 0.869988694256911 0.108059878000984 0.127429027544077 1.39533872077844 1.33699938116441 1.27200044202542 1.38999973478475 1.29500026521525 4.38047571419372 0.0553304007820164 1.31329213566764
4.43937063822217 4.34302926091228 4.53908265375425 4.42729260912277 0.870363618932402 0.108090723957891 0.11272976962431 1.39593395778807 1.34195123181287 1.27199024636257 1.38791221726317 1.29301950727485 4.41688135183245 0.0501764705882386 1.31392845215004
4.4773949950298 4.34607181727815 4.65075952331455 4.45786180733774 0.866524390468561 0.11122005441894 0.127215887185956 1.39315390625792 1.33685636544371 1.27098204568046 1.37892818272186 1.29491022840232 4.45471642593738 0.042849206349209 1.31473745871015
4.49908080713365 4.35000621593336 4.74718233404517 4.50506008735579 0.858536441612573 0.111771553983339 0.143408287911144 1.38570455069842 1.32899792802221 1.26999792802221 1.37498756813328 1.29 4.49094951625584 0.0351696969697001 1.3161040295383
4.53829951528665 4.35307229679333 4.8356609992533 4.53442345264665 0.847068644668339 0.112544374347466 0.147500079418196 1.38291196159607 1.32794835943334 1.269 1.36888639075334 1.29008262490666 4.52988869668423 0.0290171919770796 1.31601320894309
4.5678443161044 4.36012312943189 4.89966841691598 4.57561564715946 0.835331294301558 0.11491113415635 0.156984636386138 1.36676180362237 1.32305276975652 1.26901758991884 1.35792964032463 1.29794723024347 4.56673790858002 0.0220384615384701 1.31770132335685
4.61498910955271 4.36699841180977 4.9369913783959 4.60999205904885 0.829261402145088 0.116649598414756 0.151101359037068 1.36407062166303 1.32599931934704 1.26999977311568 1.35400090753727 1.29500068065296 4.60788864352581 0.012548672566377 1.32047198765172
4.6684381333746 4.39408961819026 4.96126885457078 4.66432860003095 0.829919800848466 0.124848592974273 0.13578887344408 1.36328513551658 1.323 1.26296016969322 1.35196016969322 1.30201991515339 4.64631489012286 0.00397916666667358 1.32320494610315
4.71295293961508 4.40363529307672 4.98805294108973 4.69798823367489 0.829934588178621 0.129839176209777 0.124747058811964 1.36479652940107 1.32301764702991 1.25887647079064 1.34798235297009 1.30410588217945 4.6849945901504 -0.00212694063926889 1.32676039486286
4.76598536305113 4.43899024203409 4.99099918683617 4.75298482094192 0.831859468732967 0.13869755508743 0.125139891578157 1.36515989970979 1.32399972894539 1.25200189738226 1.34700027105461 1.30999837367235 4.72372122609507 -0.003 1.33008072406223
4.81947921368596 4.48770038923333 5.00208601271286 4.78355293886842 0.838347438044415 0.150487827167859 0.126202664333357 1.37008832684611 1.33108601271287 1.24391398728714 1.34601228753041 1.31304915012164 4.76874899600939 -0.00199719101123586 1.33359688612945
4.85889950349755 4.54535807390807 5.00907054929393 4.82872313026274 0.836033538337114 0.15606346126437 0.120776948380624 1.36935565119179 1.33815873591133 1.23689417605911 1.34696472535304 1.31703527464696 4.80841302112902 0.00583641975309076 1.33425001820937
4.90899158453039 4.62098729429098 5.01299933996317 4.86899323462247 0.852937160191529 0.162938844935543 0.120050122106814 1.38080807599263 1.34699851491713 1.23100099005525 1.34500033001842 1.31899966998158 4.85154098750007 0.0257174603174572 1.3359027550776
4.95823452965767 4.71483062587093 5.01405863241442 4.91331270621023 0.863231694245379 0.163472408259322 0.119854755572251 1.39023540737958 1.36404886034535 1.22996091172372 1.34897068379279 1.32305863241442 4.89280268773745 0.0317932011331425 1.33742852747087
4.98265373862878 4.80094354727475 5.02 4.9457774189099 0.868570534399939 0.137089775820204 0.118367246301547 1.39288862532157 1.36914134889271 1.22592932555365 1.346 1.32907067444635 4.92893099089467 0.036672839506169 1.33803726193373
5.01899880061295 4.90899643425473 5.02 4.98899857370189 0.874159815553722 0.121510514115636 0.121549894972594 1.3972598557494 1.37699974067307 1.22200012966346 1.346 1.33299987033654 4.96706444512162 0.0428328267477173 1.33870002740902
5.05536974613496 5.02813921782123 5.00987665460525 5.02041971182887 0.871972705008689 0.109516957016716 0.100531131415356 1.39872671598664 1.37768021955895 1.26261026758748 1.34155822660017 1.32797002058365 5.0056158102735 0.0488955223880588 1.339044067278
5.09238793745503 5.14312441939657 4.99954198934411 5.06260961600076 0.871222474913905 0.101196895010794 0.0684139248795995 1.39648613409948 1.34598152678786 1.22387068751499 1.33332927228389 1.32503694642429 5.0444713001413 0.0538503611971107 1.3378224453308
5.11299659957075 5.25598137860173 5.00179899079302 5.09499465646832 0.869760241268551 0.0962508161030198 0.0521597445364198 1.39999942030778 1.3450001619252 1.21700113347642 1.32594569617074 1.3269996761496 5.08333682470847 0.0519647058823543 1.33710639887055
5.15633047338748 5.366931334092 5.02945064552839 5.14529041600718 0.863979499282746 0.109153534255079 0.0787300595569108 1.39585108723288 1.33490987089432 1.21306008607045 1.3240400573803 1.32498998565492 5.12051998139836 0.0457544910179704 1.33478515393482
5.18961842335615 5.46046654681602 5.07405300771624 5.17474210802738 0.863737581990042 0.124800524380831 0.137980559891723 1.39487016880108 1.32594699228376 1.21917669238747 1.32798233076125 1.32396466152251 5.15740940031288 0.0376569767441926 1.33244591832587
5.22408103979243 5.54210298806955 5.077 5.21606584483135 0.853029886909236 0.0959327131174374 0.134131531287131 1.38931371941609 1.32302025994811 1.22899662334198 1.327 1.32199662334198 5.19484857482394 0.0289471413160753 1.32986051751326
5.28246728402419 5.60526134215679 5.07706003581517 5.25555232949959 0.821535468013241 0.127495807160527 0.141048818951775 1.38547332442999 1.31597378092106 1.22005266417792 1.32702401432607 1.31995197134786 5.23541796091291 0.0202712765957477 1.32548095365324
5.32667696513451 5.6294461917773 5.08233493356381 5.3195396899912 0.829574342819912 0.133686894743021 0.149441248179772 1.35526952167644 1.31448875145461 1.22452016034532 1.32905288424692 1.30798987094795 5.2704586985964 0.0113344370860962 1.32244316433177
5.37445447438796 5.64148566941742 5.10099938407313 5.35845583857172 0.832156295930142 0.113602203339412 0.163999519577044 1.35787098168403 1.31400430592434 1.22799559682405 1.33199990274839 1.30350550802208 5.31191510172505 0.00219176706827607 1.31829930836374
5.41400597738431 5.65258831332604 5.0697636302023 5.39197674175782 0.831993935060103 0.113217318284139 0.0920405232344533 1.3572337210351 1.30748528111233 1.2295146851962 1.33404895065399 1.30090665684266 5.35064435849348 -0.002 1.31171008328293
5.46503723870219 5.6615152217366 5.16083961507623 5.44002087198902 0.829457371248354 0.114454165232087 0.167296445721524 1.3601677686655 1.30605049211904 1.23097348546243 1.32865253899938 1.29154533587253 5.38786004229659 -0.00188095238095212 1.30412709002656
5.50500046706656 5.66800061744191 5.21150104050587 5.47999985893527 0.842413325128851 0.114118477094141 0.173295219248544 1.36633891669719 1.29949952936141 1.22800033378351 1.34199894661148 1.28950003405436 5.43096786536061 0.00244099378882016 1.29645395094177
5.54280178052185 5.68051486072417 5.25755923378399 5.51389441719187 0.828066099966572 0.100734622763662 0.176519879329824 1.36085200820208 1.29996583996958 1.23048346684152 1.33252759774959 1.28746583996958 5.47278974485693 0.0205730994151971 1.29092852958353
5.57574621311399 5.682 5.32328046555395 5.55851644253596 0.839089188933142 0.114423711794516 0.177196176236219 1.37716782767512 1.29603496424819 1.22852097854891 1.33652926525981 1.28352611536437 5.51124749373517 0.034822485207098 1.28609121694331
5.6219422330216 5.682 5.44738017992144 5.58997034199242 0.854995677009176 0.114490111256206 0.193611065867854 1.38221560812279 1.29749634302959 1.22700365697041 1.34200109522265 1.28200244829423 5.54694059808507 0.0404098360655732 1.28416126320835
5.64390980705284 5.68352658063925 5.56567351812237 5.62681733412818 0.85542197440889 0.114237084120844 0.182453115507018 1.38744396995412 1.29902658063925 1.22599501058072 1.33903870793807 1.281467311316 5.58322098185473 0.0442209302325549 1.28467843039643
5.68947603351585 5.68654397170212 5.65096136460684 5.66213009324389 0.859808239688438 0.113829810414151 0.129662879493349 1.39091643036522 1.30194673294528 1.22557071909588 1.34394030831074 1.27801193833785 5.61637464782597 0.0500409356725143 1.28453550887085
5.71299338620135 5.69199863244902 5.74794376371533 5.70048724830972 0.858225441063367 0.110751888456467 0.121354493044827 1.39309420453088 1.29900069777276 1.22949977604375 1.34899707102684 1.27949912130805 5.65102428039836 0.055463414634146 1.28503136101774
5.75766443245203 5.69902477845787 5.79609626912741 5.73536364975005 0.845851830301424 0.103772207782811 0.105983290057704 1.38003062681281 1.29299984165839 1.23450484485245 1.35805487679301 1.27851993360542 5.68809043264642 0.0571740412979374 1.28484280079303
5.77419817629901 5.70144929463351 5.90514910899752 5.77155386619877 0.844996248180016 0.100079413284268 0.123114420595315 1.38154790559242 1.29291184505349 1.23494617223382 1.36357489916004 1.28047737701445 5.72265086119754 0.0520591900311582 1.28581822862771
5.81398216810087 5.70100004717162 6.00546044056028 5.8094843183924 0.847146816970166 0.0987816941908243 0.123654152750409 1.38723022429852 1.28750182662452 1.23350014151486 1.36650167857535 1.2780015435948 5.75785587559902 0.0456983184965425 1.28856983097454
5.84730918217852 5.70356934606609 6.08511926288932 5.84439535712727 0.841860278534239 0.0996198479780673 0.135226104224311 1.3838183928931 1.28853124075037 1.23152082716691 1.36646403311735 1.27851148279999 5.79272823161563 0.038910769230775 1.29122389699377
5.88263944407823 5.71193486053113 6.15450916514049 5.88945760085301 0.835141251508003 0.112361327402819 0.145996762828453 1.37485130876109 1.29285471728033 1.2344351055334 1.36245133432669 1.27998764982997 5.82815366558201 0.032687093779022 1.29390399268785
5.92500210281057 5.71950042905769 6.19350143633261 5.92100223214018 0.824118834863227 0.112874693050095 0.155816624926608 1.37127315448464 1.28900030948072 1.23750004421153 1.35699979199997 1.28150075820602 5.86215598809139 0.0259775051124824 1.29640036435525
5.97144176520434 5.73609203441757 6.26200920344176 5.97634052734501 0.797395389068504 0.118158965080509 0.110486661449709 1.3222137642005 1.27108283097581 1.23300920344176 1.33696318623297 1.28501840688351 5.89939797958764 0.0177291066282436 1.29922647746278
6.01842306958296 5.74587980616312 6.26298798061631 6.01255528280354 0.818174828484299 0.0957156044679711 0.115449061724701 1.34388389084514 1.27989182554681 1.23398798061631 1.33304807753475 1.28697596123262 5.93375462352074 0.00932698412698331 1.3028947645835
6.05598090525485 5.76299122673871 6.26899690355484 6.04798193740324 0.823207533165356 0.0959097574451292 0.112631486293677 1.34884757445129 1.28199896785161 1.23499948392581 1.33399948392581 1.29199741962903 5.97371874327228 0.00351212121212075 1.30760323717072
6.1012169387269 5.81663109447826 6.279 6.08722679957812 0.830717529302894 0.100505530786228 0.119855545088967 1.35448149117137 1.29107888680978 1.22793097404144 1.338 1.30103944340489 6.01230600037938 0.00135403726708026 1.31164676792049
6.1227237026048 5.87919622575941 6.279 6.10971114363229 0.835429465752506 0.14665709090784 0.117431146251823 1.36156894744931 1.29889952821993 1.22108791280756 1.338 1.30494976410996 6.05105713621183 0.00623584029712156 1.31716680110606
6.17591878466786 5.95388660500795 6.28199540290573 6.16192031703261 0.835719647556106 0.158083373842382 0.117659601585163 1.35390190647417 1.30499080581146 1.22599233817621 1.34099540290573 1.31099080581146 6.08777691809344 0.0222809224318653 1.32166988212401
6.21225298162174 6.03756920864891 6.28502371702704 6.20126088729741 0.832248705759527 0.170899165145914 0.119199764189198 1.34975203022172 1.3070395283784 1.217 1.341 1.31698418864864 6.12679899123643 0.0386061538461521 1.32702806946572
6.24355096779289 6.10798967753401 6.28795790323058 6.23353693553642 0.85064605325576 0.16213572901799 0.12164491935882 1.37598365488142 1.31192983871764 1.217 1.341 1.31502806451294 6.16109818667588 0.0467690821256029 1.32916544545337
6.28400356816711 6.20101712720213 6.295 6.27300410339218 0.853760397850633 0.14584686893336 0.126650060658841 1.38023035860079 1.30700017840836 1.21499910795822 1.345 1.31700017840836 6.19320037191802 0.0513212487411845 1.32869389846927
6.3043558736115 6.29785409666761 6.29505535811734 6.29639541512389 0.855994507732412 0.128219256231701 0.126946425253347 1.38225708193335 1.30804744981487 1.20999209169752 1.34495255018513 1.31802372490743 6.22687918081307 0.0588769230769216 1.32753758586918
6.34844875084946 6.40367700203871 6.30191425013214 6.34538750094385 0.85655301751076 0.118215072307267 0.121547497395988 1.38437354004077 1.31392650011326 1.20901224998112 1.33907349988674 1.32096325005663 6.26225205166555 0.0639306742640061 1.32701384373443
6.371955158895 6.52376799602194 6.30798830232043 6.37194931005521 0.855302456512709 0.132771321188931 0.114264095703877 1.38173520546741 1.31499805038674 1.20500779845304 1.339 1.31900389922652 6.29610448065955 0.0674022988505764 1.32557798963383
6.41920251445067 6.63580125282655 6.31502641492835 6.41826414928348 0.835858314350321 0.12897368582563 0.113368452777071 1.36558226388536 1.30800880497612 1.20707043980893 1.33603521990446 1.32098239004777 6.33309927416611 0.0629340974212069 1.32316836725173
6.44167914608379 6.72473053450543 6.31795814948919 6.4475814948919 0.837890983645838 0.12383337789562 0.114306607836541 1.3702730391827 1.30898604982973 1.21488839863784 1.33994419931892 1.31902790034054 6.36749223738048 0.0570653218059596 1.32106181510658
6.48092205520103 6.79785610190959 6.32199200566164 6.4939080651089 0.834147554649746 0.145137190318103 0.11157549610762 1.36619829412604 1.30400999292295 1.215 1.33600799433836 1.31800199858459 6.40241969064741 0.0500636942675253 1.31975791465497
6.52136514115597 6.84918725187486 6.32809362593743 6.53040259153094 0.821994720996894 0.149484033414136 0.107892935377018 1.35466840835906 1.30595318703129 1.22500936259374 1.33697191221877 1.31695318703129 6.44024780913958 0.0404477611940294 1.31803518327346
6.55944431067974 6.86871503111781 6.33785751555891 6.5723873169033 0.819358470799095 0.13947604655212 0.0883846839133036 1.3545024222355 1.30107124222055 1.22598575155589 1.33404274533233 1.31207124222055 6.47610714097896 0.0306676470588241 1.31471436003074
6.60600832766363 6.88500293010387 6.35100308431986 6.6030066312877 0.816747907288974 0.131138377647753 0.0827699043860843 1.35212823576904 1.304 1.23000015421599 1.33100015421599 1.30999938313603 6.51276150717906 0.0217444089456867 1.31138998246184
6.66033805547178 6.9040550322861 6.37121226738926 6.64633805547178 0.803333540078228 0.120624952905749 0.0822518883468427 1.34081751766866 1.30393710595874 1.231 1.33196069122421 1.30599213824484 6.55112690927609 0.0125413105413139 1.30734816879308
6.70239521800346 6.91090154711684 6.39762025316496 6.68839521800346 0.822435316455988 0.121241139240516 0.0949277215191808 1.35668187060502 1.29611251758075 1.231 1.32707032348797 1.30501406469759 6.5857811137396 0.00585743589743641 1.30125579903171
6.74890261726355 6.91998094685591 6.43691743637562 6.72592167040764 0.832848491117341 0.121748941491995 0.101177128542661 1.36128072746988 1.29101058508005 1.23499153193596 1.33498306387192 1.29302540419212 6.6239856765131 0.00550306748466093 1.29474014407183
6.77932861081145 6.92705349478326 6.4986572216229 6.76232861081145 0.835388298147171 0.119689301043348 0.124011049307453 1.36477209686996 1.28593886310485 1.23500764211189 1.34500764211189 1.29196178944053 6.66325825320144 0.0108921282798732 1.28864816899561
6.82148522557775 6.93391619951266 6.58297045115549 6.80448522557775 0.841584340131427 0.118316760097469 0.130560030392078 1.36888971970759 1.27809577198554 1.23598802850181 1.34598802850181 1.28705985749096 6.70089332320564 0.0268514957264834 1.28450863453556
6.8519375359903 6.93699375359903 6.66582926504016 6.83194378239127 0.844504065919079 0.118250104106683 0.138792988968025 1.37320110928929 1.27600416426731 1.236 1.35498126079709 1.28101249280194 6.7407543410059 0.0424860710854918 1.28141898671919
6.89129748853123 6.93702974885312 6.74784288417181 6.8653867350906 0.839118803566339 0.120344728922064 0.147423666537072 1.36431655371537 1.27100991628437 1.236 1.3590396651375 1.27995041857813 6.77429681321555 0.0481812688821744 1.28031111724049
6.9205720931054 6.93995720931054 6.83078759713196 6.90344372103702 0.8449054170705 0.118841965887256 0.134991717794574 1.37184988529246 1.27198573643685 1.236 1.36294294574739 1.27507131781577 6.80770161750772 0.0495807453416132 1.27999230166992
6.95000281634693 6.94600037551292 6.92300957557955 6.93300347349454 0.852920061959632 0.115409781263722 0.121960159592992 1.38065990706055 1.27399981224354 1.23999962448708 1.36400046939115 1.27999953060885 6.84144503783923 0.0535122189638285 1.28010233658516
6.98029534892988 6.95005537792435 7.0259598840221 6.97029534892988 0.85355166496204 0.112991764507199 0.123643386622694 1.37968541352228 1.27200922965406 1.23603691861623 1.36898154069188 1.27500922965406 6.87431213114838 0.0597975830815668 1.28175547148047
7.01155581996752 6.95591671624391 7.12755641489443 7.00155581996752 0.850552613521866 0.103652698784704 0.121884985126827 1.38131681935455 1.27298611937398 1.23994447749594 1.36702776125203 1.27598611937399 6.90875694793645 0.0622234848484882 1.28341628666809
7.04193986460425 6.95899398646042 7.23378952611486 7.03193986460425 0.844831405680061 0.0965939113215513 0.110313192217629 1.38099070157962 1.27499599097362 1.24 1.36899599097362 1.27400400902638 6.94070493165626 0.0581910966340988 1.28488497886715
7.08120583467086 6.96302375015433 7.32657000370391 7.07817416779842 0.830117179278298 0.0931526580257029 0.115467341974297 1.36232995449127 1.27303958359055 1.24003166687244 1.36596041640945 1.27601583343622 6.97549304054978 0.0531625344352617 1.28560059446071
7.10668988459685 6.96596421745348 7.39714121888358 7.09973759465887 0.832244117291352 0.0872913265427247 0.121328673457275 1.36851473737716 1.27794036242247 1.24395228993798 1.36105963757753 1.27797614496899 7.00763325042847 0.0492277777777759 1.28623896927861
7.14592328279675 6.98695869073671 7.44790164461122 7.14291541436565 0.831142222831787 0.113458284736577 0.135492224438207 1.36878960657844 1.27600393421555 1.25797246049114 1.35301573686221 1.27999606578445 7.04340979067008 0.0435552677029346 1.28715591137195
7.17645845353905 7.00028902505723 7.47440862163263 7.17535878972621 0.823926247586165 0.114253951741461 0.122353132735603 1.36384368994575 1.27402989914385 1.25904983190642 1.35086047066203 1.28104983190642 7.07344859479861 0.0373741721854296 1.28872473668493
7.22141369375777 7.02863037215164 7.51447742269714 7.21054115163652 0.819635954008769 0.118563791075473 0.0981457131656523 1.35832201370149 1.27696176263638 1.26393627106063 1.33717844103024 1.28593627106063 7.11030894503718 0.0293993902439043 1.29181626837705
7.26397958352828 7.02999951389353 7.51799854168059 7.23998590291239 0.81615166734519 0.133282868818093 0.0986895819484362 1.35367222636763 1.27500097221294 1.25400486106469 1.337 1.28799902778706 7.14435682763553 0.0210174897119365 1.29576263795892
7.31026455446346 7.02522676096868 7.52502267609687 7.28224943706555 0.816345889337518 0.0799613766355227 0.102176810863916 1.35065665324227 1.27808314568852 1.24293953040835 1.33402267609687 1.29303779349478 7.18032658434289 0.0163501483679539 1.30073677761016
7.34455992184628 7.05462279015395 7.5279622790154 7.31458506916935 0.82618376043819 0.087917901868337 0.106948766268325 1.36448258563574 1.28886168972312 1.23510058929228 1.3369622790154 1.29793713169233 7.21576088652492 0.0133846153846174 1.30612479104226
7.38200529582753 7.13001107309393 7.53100064191849 7.34400609822564 0.832330852146793 0.129253620420275 0.108030385151093 1.36901100620723 1.29300032095924 1.23499935808151 1.33699951856113 1.30000048143887 7.25058944305791 0.0113979487179479 1.31056286083712
7.41533051123646 7.19963347986987 7.53502754260304 7.3822662451627 0.837688842216054 0.152012529941007 0.110433764155749 1.37532002858308 1.29507344694143 1.23097245739696 1.334 1.30301836173536 7.28615140502609 0.0173675213675133 1.31446763923385
7.45057000766513 7.26894223494413 7.53796416730543 7.4106536172858 0.842896456688291 0.158654791390552 0.110835102865075 1.37958792315055 1.30290444614781 1.22377549221551 1.334 1.30497611153695 7.32072149947705 0.0357184265010295 1.31878539835061
7.48392630066999 7.34138668775958 7.54099330006091 7.45091066747878 0.846512049405612 0.156461235769978 0.110969709669306 1.38410001709075 1.30499553337394 1.21634618520908 1.334 1.30699553337394 7.35630501994386 0.0448205128205086 1.32216884446624
7.5142887572257 7.4146912672979 7.54403500087584 7.47431500788259 0.843648251707894 0.150758447959286 0.112127137178128 1.37850295207575 1.3029562489052 1.21097374934312 1.33496499912416 1.30798249956208 7.38877634088411 0.048438596491226 1.32388737052167
7.5465846107327 7.49200558326919 7.54794964978578 7.50954684807203 0.851281817082274 0.141637315999129 0.110688503703725 1.3877806699923 1.29806293776777 1.20803776266066 1.33105035021422 1.30602517510711 7.42026311523585 0.0504185068349084 1.32556686115031
7.56997374795855 7.58889042626176 7.55099657582068 7.53696918238612 0.852169098299446 0.119904699746829 0.104946540182501 1.38967796832027 1.29200684835864 1.19901027253796 1.32800342417932 1.30400228278621 7.45234667859413 0.053602954755303 1.32684222069887
7.60019732356344 7.69075134741465 7.55505312557477 7.57319732356344 0.848504593583316 0.107992870025808 0.102938200548814 1.3861057099914 1.29695446379305 1.17996205316088 1.32797723189653 1.30598482126435 7.48369880630121 0.0586416938110744 1.32636383462727
7.62563873200059 7.78762440261764 7.56190273553862 7.59863873200059 0.8465182066938 0.101916287472166 0.098838219727597 1.38813123750928 1.29108336953833 1.17506947461527 1.32504168476916 1.30402778984611 7.51790795563938 0.0558858447488601 1.32521645809538
7.65600679193201 7.8880162594736 7.56200061744836 7.63600658611589 0.842937859512337 0.0979418544032543 0.0983594957505024 1.38727748904332 1.28899979418388 1.16599938255164 1.325 1.30200020581612 7.54755165299585 0.0512040598290611 1.32493353854273
7.68923867111156 7.96759225794349 7.56506187769559 7.66826519012395 0.832541591140744 0.106998706586099 0.095926088200853 1.37511615425357 1.2879823206584 1.1629734809876 1.3249734809876 1.30295580164601 7.57952816800924 0.04612883435583 1.3248461559
7.71567543583984 8.03319460004702 7.57191585373626 7.69763937315538 0.832717836238932 0.112393764869539 0.0977081219714265 1.37912083454018 1.28602404178964 1.16003606268446 1.32203606268446 1.2980601044741 7.61062305910179 0.0421173708920186 1.32533163036224
7.75488967668661 8.06989816309533 7.57499151359128 7.73489533429242 0.827255501839933 0.112759151359128 0.0963738471719543 1.37588930676157 1.28699717119709 1.16498585598546 1.32299717119709 1.29301414401454 7.64015340793231 0.0383068297655468 1.32504979260832
7.77846020934141 8.07909392027376 7.57809392027376 7.7613850731224 0.824502337970224 0.108977330799663 0.09623 1.37361191783815 1.28901878405475 1.16500939202738 1.32297182391787 1.29092486378099 7.67150718339867 0.0336175548589385 1.32475055206412
7.82639368941135 8.08887626314517 7.58787626314517 7.80149267889521 0.820579618478786 0.111823992575245 0.09623 1.37068699731959 1.29097525262903 1.16598762631452 1.32003712105645 1.28309898948386 7.70088535888052 0.0269464123524105 1.32404871240075
7.85996924632085 8.11197856561756 7.60798136140658 7.83496924632085 0.820060438006946 0.104946448953325 0.0975287884914275 1.3694311369542 1.28900186385934 1.16699906807033 1.31700279578901 1.28100186385934 7.72782738894105 0.0225787781350504 1.32193211337109
7.89723685251627 8.1160526338925 7.63842984345544 7.86126316946252 0.817012107114003 0.104657717879265 0.121172289593522 1.36323237116262 1.28695613842291 1.167 1.31901754463083 1.2759473661075 7.75830404673097 0.019602409638555 1.31992198032094
7.92361241116606 8.12191386914801 7.6862965980421 7.89056934574006 0.82170109531841 0.101062826922552 0.143698970425528 1.37017793494039 1.28207177570999 1.167 1.320971289716 1.27008613085199 7.7865375214756 0.018 1.31965251993789
7.96 8.129 7.733 7.921 0.82756 0.09725 0.16443 1.37797 1.28 1.168 1.32 1.268 7.81477746940582 0.0199401709401625 1.32002975087518
