# Supplementary material for: Quantifying Spatiotemporal Gait Parameters with HoloLens in Healthy Adults and People with Parkinson’s Disease: Test-Retest Reliability, Concurrent Validity, and Face Validity
Source: Sensors (Basel). 2020 Jun 5;20(11):3216. doi: 10.3390/s20113216 (PMC7313704; doi:10.3390/s20113216)
Supplement: Supplementary file 1 [file sensors-20-03216-s001.zip › Data/HYA_11_CWS2_HoloLens_raw.csv]

Time HoloLens_x_position HoloLens_y_position HoloLens_z_position HoloLens_x_orientation HoloLens_y_orientation HoloLens_z_orientation
156.119 0.039 0.053 -0.03 359.906 358.785 359.722
156.1532 0.039 0.053 -0.03 0.015 358.834 359.748
156.185 0.039 0.053 -0.03 0.14 358.804 359.764
156.219 0.039 0.053 -0.03 0.076 358.797 359.716
156.2518 0.039 0.053 -0.03 0.08 358.857 359.751
156.2854 0.039 0.053 -0.03 0.161 358.869 359.822
156.3178 0.039 0.053 -0.03 0.175 358.812 359.826
156.3558 0.039 0.052 -0.029 0.348 358.757 359.796
156.3862 0.039 0.052 -0.029 0.511 358.775 359.774
156.4189 0.04 0.052 -0.029 0.578 358.798 359.824
156.4527 0.04 0.052 -0.029 0.454 358.821 359.551
156.487 0.041 0.052 -0.028 0.423 358.829 359.554
156.5181 0.041 0.052 -0.028 0.434 358.852 359.581
156.5547 0.041 0.052 -0.027 0.306 358.641 359.492
156.5915 0.042 0.053 -0.026 0.186 358.587 359.469
156.619 0.043 0.053 -0.024 0.14 358.71 359.526
156.6537 0.044 0.053 -0.022 359.952 358.722 359.615
156.6863 0.046 0.054 -0.018 359.451 358.553 359.355
156.7201 0.048 0.054 -0.013 359.447 358.556 359.476
156.7522 0.05 0.053 -0.008 359.673 358.509 359.782
156.7868 0.053 0.053 0 359.667 358.226 359.802
156.8172 0.056 0.054 0.009 359.186 358.096 359.777
156.8552 0.06 0.053 0.019 358.81 357.993 0.033
156.887 0.064 0.053 0.03 358.888 357.72 0.332
156.9176 0.068 0.052 0.042 359.088 357.385 0.22
156.9537 0.073 0.049 0.056 359.385 357.274 0.115
156.9848 0.078 0.046 0.069 0.271 357.222 0.776
157.0186 0.082 0.042 0.083 1.062 356.982 0.637
157.052 0.085 0.037 0.098 1.327 356.523 0.949
157.086 0.089 0.034 0.114 1.738 356.058 0.968
157.1181 0.093 0.033 0.131 2.666 355.812 0.709
157.1518 0.096 0.031 0.149 2.954 355.635 0.597
157.1854 0.098 0.029 0.168 2.878 355.319 0.042
157.2164 0.099 0.028 0.188 3.558 355.489 359.35
157.2521 0.1 0.026 0.209 4.112 355.61 359.325
157.2844 0.1 0.022 0.232 3.889 355.701 359.296
157.318 0.099 0.019 0.256 3.709 356.084 359.302
157.352 0.097 0.014 0.281 3.798 356.084 359.552
157.3838 0.095 0.009 0.308 3.182 356.174 359.496
157.4207 0.091 0.003 0.335 3.158 356.487 359.083
157.4509 0.086 -0.002 0.363 3.201 356.592 359.421
157.4844 0.081 -0.005 0.394 1.901 356.533 359.61
157.5182 0.075 -0.006 0.426 0.438 356.8 359.429
157.5515 0.067 -0.007 0.46 359.47 356.935 359.813
157.5842 0.059 -0.004 0.494 359.614 357.281 359.889
157.6159 0.051 0.009 0.53 359.027 357.094 0.034
157.6548 0.044 0.021 0.565 359.215 356.117 0.498
157.6831 0.041 0.031 0.598 0.667 356.601 359.765
157.7177 0.04 0.035 0.627 3.083 357.285 359.983
157.7518 0.038 0.034 0.656 4.363 357.211 0.799
157.7843 0.038 0.041 0.686 3.388 357.334 0.871
157.8178 0.038 0.046 0.717 2.349 357.577 0.743
157.8497 0.038 0.047 0.749 2.254 357.404 1.006
157.885 0.038 0.043 0.78 3.033 357.343 0.517
157.9173 0.039 0.038 0.813 3.601 357.722 359.866
157.951 0.04 0.032 0.846 3.996 357.883 359.763
157.9839 0.041 0.025 0.879 3.918 357.614 359.747
158.0178 0.042 0.019 0.912 3.35 357.647 359.193
158.0504 0.047 0.013 0.948 2.481 358.075 359.488
158.0841 0.052 0.005 0.983 2.003 357.887 0.037
158.1175 0.057 -0.002 1.019 2.126 357.878 358.764
158.1508 0.065 -0.006 1.057 1.97 358.15 359.137
158.1841 0.073 -0.005 1.095 1.315 358.63 359.421
158.2175 0.079 0.007 1.135 1.652 357.68 0.297
158.2514 0.084 0.028 1.176 0.638 356.166 1.08
158.2834 0.088 0.037 1.212 1.125 355.826 0.029
158.3164 0.089 0.04 1.246 2.031 355.16 0.187
158.3542 0.09 0.048 1.28 2.165 354.927 0.092
158.3841 0.09 0.055 1.316 1.417 354.761 0.087
158.4168 0.089 0.062 1.353 359.991 354.39 0.757
158.4504 0.088 0.06 1.391 359.662 353.928 0.814
158.4842 0.086 0.054 1.429 0.275 353.665 359.861
158.5176 0.085 0.046 1.466 1.352 353.882 0.081
158.55 0.085 0.038 1.504 2.067 354.027 0.932
158.5857 0.082 0.028 1.542 2.12 353.866 1.495
158.6166 0.079 0.017 1.581 2.043 353.799 1.533
158.6515 0.076 0.007 1.62 1.834 354.037 1.375
158.6835 0.072 -0.001 1.659 1.531 354.216 1.406
158.7154 0.066 -0.003 1.702 0.232 354.3 1.619
158.7493 0.06 -0.002 1.745 358.906 354.459 1.142
158.7833 0.054 0.004 1.788 359.3 354.575 1.4
158.8152 0.049 0.029 1.833 358.524 354.1 2.166
158.8509 0.047 0.036 1.874 358.698 354.213 0.662
158.8828 0.048 0.037 1.91 0.682 355.338 0.161
158.9161 0.049 0.043 1.945 2.455 355.519 1.957
158.9514 0.051 0.05 1.981 1.805 355.529 2.033
158.9827 0.052 0.056 2.018 0.678 355.274 1.112
159.0162 0.052 0.053 2.054 1.521 355.141 0.436
159.0495 0.056 0.047 2.09 2.975 355.58 0.459
159.0849 0.059 0.041 2.126 3.708 356.313 0.567
159.1145 0.061 0.035 2.163 3.598 356.333 0.147
159.1509 0.064 0.028 2.201 2.677 356.353 359.765
159.1831 0.068 0.02 2.24 2.271 356.639 359.866
159.2166 0.073 0.01 2.277 2.705 356.85 359.697
159.2504 0.079 0.004 2.316 2.335 357.076 359.363
159.284 0.086 0 2.356 1.154 357.572 359.436
159.3164 0.094 -0.001 2.396 0.537 357.708 359.746
159.3484 0.1 -0.001 2.437 0.245 357.32 0.036
159.3832 0.104 0.014 2.476 0.987 356.241 359.682
159.4158 0.109 0.03 2.515 0.186 355.312 1.279
159.4501 0.113 0.039 2.551 358.605 355.207 1.121
159.4818 0.114 0.045 2.588 358.374 355.396 359.376
159.5152 0.113 0.05 2.625 358.782 355.407 358.312
159.5538 0.112 0.053 2.662 359.61 355.409 358.552
159.5836 0.11 0.053 2.7 0.294 354.981 359.133
159.6158 0.108 0.049 2.736 1.464 354.731 359.227
159.6506 0.106 0.044 2.773 3.09 354.976 358.486
159.6826 0.104 0.038 2.81 3.978 355.155 359.253
159.7153 0.1 0.032 2.848 3.572 354.78 0.001
159.7491 0.096 0.022 2.886 3.216 354.53 0.175
159.7816 0.09 0.012 2.924 3.235 354.452 0.211
159.8159 0.085 0.002 2.962 2.596 354.849 359.701
159.8509 0.078 -0.005 3.002 2.325 354.774 0.172
159.8824 0.071 -0.006 3.042 2.107 354.531 0.651
159.9213 0.063 -0.001 3.084 1.104 354.85 359.465
159.9487 0.059 0.016 3.126 0.607 355.325 0.245
159.9816 0.054 0.034 3.168 359.7 355.649 359.554
160.0148 0.052 0.042 3.206 359.736 356.181 358.535
160.0493 0.052 0.042 3.243 1.134 356.692 359.298
160.0813 0.052 0.045 3.278 2.335 356.742 359.701
160.1156 0.052 0.05 3.315 2.502 356.729 359.19
160.1489 0.053 0.055 3.353 1.752 356.671 359.197
160.1821 0.053 0.053 3.39 2.406 356.826 358.898
160.214 0.054 0.046 3.425 3.524 357.313 358.7
160.252 0.055 0.038 3.462 3.705 357.606 358.749
160.2817 0.056 0.033 3.5 3.095 357.76 358.335
160.3145 0.058 0.024 3.539 2.043 358.166 358.24
160.3484 0.06 0.014 3.579 1.158 358.422 358.749
160.3843 0.063 0.003 3.62 1.125 358.339 358.757
160.4138 0.068 -0.005 3.661 0.686 358.51 358.551
160.4495 0.072 -0.008 3.703 0.629 358.264 358.514
160.4819 0.077 -0.008 3.745 0.868 357.983 358.535
160.5146 0.082 0.002 3.788 2.03 357.292 359.292
160.5509 0.087 0.028 3.831 1.128 356.312 1.138
160.582 0.09 0.032 3.871 0.991 355.896 359.16
160.6152 0.09 0.037 3.908 2.198 355.638 357.649
160.649 0.09 0.045 3.944 3.04 355.957 357.641
160.6817 0.09 0.053 3.983 1.609 356.03 358.296
160.7135 0.087 0.058 4.022 0.495 355.743 358.538
160.7495 0.084 0.054 4.061 1.139 355.425 358.662
160.7818 0.081 0.047 4.099 2.599 355.204 358.875
160.8131 0.078 0.038 4.139 3.442 355.05 359.126
160.8484 0.075 0.03 4.179 3.405 355.003 359.657
160.8814 0.071 0.02 4.219 3.103 354.903 0.373
160.9149 0.066 0.009 4.259 3.087 355.245 0.276
160.9472 0.06 0 4.3 2.686 355.453 0.671
160.9838 0.052 -0.007 4.341 2.231 355.393 0.562
161.0152 0.044 -0.007 4.384 1.828 355.961 359.703
161.0483 0.037 -0.005 4.426 1.151 356.651 359.239
161.0828 0.031 0.011 4.469 0.843 357.585 359.508
161.1145 0.025 0.028 4.511 359.99 357.411 358.716
161.1477 0.022 0.03 4.547 1.242 357.733 357.309
161.1812 0.022 0.034 4.583 2.623 357.988 358.996
161.2153 0.022 0.045 4.619 2.338 357.789 359.685
161.2473 0.023 0.053 4.656 1.089 357.963 358.182
161.2811 0.024 0.056 4.693 0.896 358.085 357.516
161.3152 0.025 0.051 4.73 1.913 358.28 357.37
161.3475 0.026 0.044 4.767 3.08 358.674 357.455
161.3811 0.028 0.036 4.803 3.863 359.043 357.213
161.4141 0.028 0.03 4.842 3.233 359.29 356.92
161.449 0.03 0.023 4.88 2.085 359.378 357.162
161.4802 0.033 0.014 4.919 1.835 359.45 357.475
161.5141 0.036 0.005 4.958 1.821 359.607 357.418
161.5477 0.04 -0.002 4.997 1.746 359.651 357.889
161.5842 0.044 -0.003 5.039 0.897 359.227 359.348
161.6139 0.048 -0.003 5.08 359.914 358.891 359.59
161.6495 0.049 0.004 5.122 0.885 357.7 359.401
161.6819 0.051 0.025 5.164 0.722 356.021 1.618
161.7134 0.053 0.031 5.204 0.567 355.131 1.086
161.7487 0.054 0.036 5.242 1.508 355.032 359.398
161.7811 0.055 0.042 5.279 2.688 355.371 358.999
161.814 0.056 0.048 5.317 2.587 355.46 359.906
161.8475 0.055 0.054 5.356 1.711 355.403 359.721
161.8798 0.055 0.053 5.394 2.007 355.535 359.146
161.9138 0.053 0.047 5.432 3.207 355.497 359.132
161.9472 0.051 0.039 5.469 4.265 355.642 359.107
161.9816 0.049 0.03 5.507 4.638 355.561 359.961
162.0125 0.045 0.022 5.546 4.37 355.314 0.403
162.0501 0.042 0.012 5.585 4.339 355.573 0.04
162.0803 0.039 0.003 5.623 3.978 356.239 0.046
162.1135 0.033 -0.002 5.662 3.634 356.393 0.385
162.1505 0.025 -0.002 5.703 2.953 356.219 0.111
162.1813 0.018 0 5.743 2.225 356.309 359.662
162.2135 0.013 0.018 5.784 2.416 356.826 359.719
162.2477 0.008 0.034 5.824 1.716 356.714 359.653
162.2815 0.006 0.04 5.86 1.721 357.1 358.059
162.312 0.007 0.043 5.894 2.712 357.925 358.291
162.3464 0.007 0.049 5.928 3.019 358.199 359.915
162.3806 0.008 0.055 5.963 1.843 357.889 0.634
162.4134 0.008 0.058 6 1.465 357.567 359.622
162.4473 0.009 0.053 6.035 2.758 357.486 358.717
162.4794 0.012 0.047 6.069 4.062 357.711 359.16
162.5131 0.015 0.04 6.104 4.856 358.157 359.172
162.5456 0.018 0.034 6.139 5.058 358.714 358.49
162.5815 0.021 0.027 6.175 4.149 358.946 358.086
162.6141 0.024 0.019 6.212 3.437 358.93 358.695
162.6488 0.028 0.01 6.247 3.706 358.794 358.96
162.6803 0.033 0.004 6.285 3.537 358.76 358.882
162.7133 0.037 0.001 6.323 2.767 358.391 358.912
162.7455 0.043 0.003 6.361 2.507 358.031 359.153
162.7814 0.048 0.02 6.4 3.665 357.504 359.52
162.8132 0.054 0.037 6.438 3.236 357.532 0.333
162.8457 0.057 0.046 6.472 3.635 357.573 359.342
162.8802 0.057 0.05 6.505 3.582 357.057 358.493
162.9133 0.056 0.058 6.538 2.999 356.742 358.792
162.9458 0.056 0.063 6.573 1.331 356.742 358.57
162.9809 0.055 0.068 6.608 0.287 356.054 359.216
163.0128 0.053 0.064 6.644 0.493 355.282 359.521
163.0477 0.051 0.058 6.68 1.306 354.996 358.911
163.0824 0.05 0.051 6.716 2.547 354.932 359.198
163.1138 0.049 0.042 6.752 3.39 354.882 359.972
163.1473 0.046 0.032 6.788 3.435 354.716 0.382
163.1813 0.043 0.023 6.825 2.815 354.458 0.806
163.2126 0.04 0.014 6.862 2.194 354.601 0.534
163.2477 0.034 0.006 6.898 2.027 354.477 0.416
163.2802 0.028 0.005 6.935 1.716 354.212 0.671
163.3128 0.022 0.008 6.974 0.593 354.268 359.987
163.3471 0.018 0.024 7.012 0.712 354.691 0.154
163.3783 0.015 0.041 7.051 359.942 355.286 359.937
163.413 0.014 0.048 7.086 359.264 355.835 359.599
163.4461 0.014 0.049 7.119 0.435 356.417 359.585
163.4783 0.014 0.052 7.152 1.364 356.631 359.976
163.5124 0.016 0.059 7.185 0.463 357.078 0.151
163.5455 0.018 0.063 7.22 359.778 357.573 359.657
163.5807 0.02 0.059 7.253 0.896 357.994 358.748
163.6114 0.021 0.054 7.286 2.409 358.283 358.705
163.6477 0.022 0.05 7.32 2.858 358.247 358.981
163.6777 0.023 0.045 7.354 2.315 358.224 358.237
163.7163 0.025 0.038 7.388 1.463 358.485 357.767
163.7465 0.028 0.031 7.422 1.109 358.822 358.191
163.7793 0.032 0.022 7.455 1.138 359.236 358.191
163.8117 0.037 0.017 7.49 0.607 359.709 358.307
163.8454 0.043 0.014 7.526 359.882 0.097 358.691
163.8792 0.048 0.011 7.561 359.926 0.409 358.729
163.9117 0.052 0.013 7.596 1.848 0.281 358.134
163.9468 0.057 0.034 7.632 1.424 359.594 359.983
163.979 0.061 0.044 7.667 0.804 359.22 0.339
164.0115 0.063 0.048 7.699 0.978 359.333 358.95
164.0457 0.065 0.05 7.731 2.3 0.227 357.65
164.0774 0.067 0.052 7.762 2.271 1.151 358.373
164.1135 0.067 0.059 7.795 1.213 1.143 359.093
164.1442 0.066 0.057 7.828 1.115 1.721 358.584
164.1807 0.066 0.052 7.86 2.119 2.514 358.502
164.2119 0.066 0.047 7.89 3.368 3.273 358.963
164.2445 0.067 0.043 7.921 3.539 4.279 358.891
164.28 0.067 0.039 7.952 3.14 5.45 358.892
164.3127 0.067 0.035 7.983 2.74 6.732 358.9
164.3446 0.067 0.028 8.012 2.939 8.31 358.169
164.3813 0.065 0.023 8.041 2.754 9.874 357.444
164.4124 0.063 0.02 8.07 2.331 11.248 357.283
164.4456 0.063 0.018 8.098 1.773 13.001 357.014
164.4781 0.063 0.018 8.126 0.699 15.388 356.12
164.5132 0.066 0.027 8.154 0.958 18.132 355.774
164.546 0.07 0.04 8.181 -0.004 20.4 355.58
164.5785 0.075 0.049 8.206 358.572 23.221 353.469
164.6142 0.081 0.052 8.23 358.828 26.095 353.491
164.6467 0.088 0.055 8.252 359.277 28.5 354.464
164.6802 0.096 0.058 8.274 358.642 30.693 354.553
164.7132 0.107 0.06 8.296 358.195 33.656 354.119
164.7454 0.118 0.059 8.317 358.477 36.883 354.003
164.7818 0.13 0.055 8.335 359.237 40.427 354.031
164.8116 0.144 0.053 8.351 359.655 44.113 354.271
164.8447 0.158 0.05 8.366 359.575 47.367 353.716
164.8817 0.173 0.048 8.381 359.105 50.558 352.808
164.9129 0.189 0.046 8.392 358.665 53.853 352.351
164.9454 0.208 0.043 8.402 357.516 57.661 351.98
164.9816 0.23 0.041 8.405 355.472 64.259 351.397
165.011 0.252 0.038 8.405 353.059 71.408 351.823
165.045 0.273 0.035 8.401 352.145 79.193 352.32
165.0874 0.294 0.032 8.394 351.292 88.133 352.101
165.1135 0.314 0.029 8.388 349.619 96.816 351.788
165.1458 0.334 0.035 8.382 348.956 104.944 350.39
165.1791 0.353 0.045 8.375 349.586 112.391 350.27
165.2112 0.369 0.043 8.375 350.81 117.027 351.556
165.2467 0.382 0.035 8.377 353.324 120.922 350.883
165.2783 0.396 0.032 8.38 353.981 123.825 350.448
165.3129 0.411 0.032 8.383 353.885 125.812 351.35
165.3452 0.426 0.031 8.385 354.409 128.429 351.105
165.3787 0.441 0.031 8.385 354.988 130.849 350.76
165.4126 0.456 0.03 8.385 355.466 133.243 351.554
165.4496 0.469 0.031 8.383 355.8 135.943 352.343
165.4786 0.484 0.03 8.381 355.626 138.024 353.2
165.5127 0.5 0.028 8.378 355.353 140.342 353.492
165.5438 0.516 0.025 8.374 355.54 142.666 353.65
165.5816 0.533 0.022 8.369 355.301 145.354 354.523
165.6097 0.549 0.018 8.362 355.326 147.299 356.073
165.645 0.565 0.014 8.357 355.947 148.756 356.934
165.6768 0.581 0.012 8.349 355.595 151.028 356.361
165.7155 0.598 0.01 8.341 355.309 153.466 355.9
165.7455 0.613 0.008 8.331 354.686 156.893 356.181
165.7786 0.627 0.008 8.321 354.864 160.361 356.369
165.8122 0.642 0.016 8.309 355.216 163.996 355.952
165.844 0.656 0.027 8.297 354.397 168.067 355.323
165.8794 0.67 0.027 8.286 354.341 169.662 356.967
165.9155 0.682 0.021 8.276 355.807 171.311 357.582
165.9451 0.694 0.02 8.263 356.485 172.402 357.538
165.9797 0.704 0.02 8.246 356.789 173.177 357.33
166.0103 0.713 0.02 8.227 356.834 174.265 357.547
166.0451 0.72 0.021 8.206 357.137 174.838 357.787
166.0772 0.727 0.018 8.183 358.02 175.18 357.926
166.1107 0.732 0.014 8.16 358.663 176.391 357.087
166.146 0.735 0.01 8.135 358.387 176.984 356.859
166.1782 0.735 0.005 8.108 357.895 178.171 356.487
166.2101 0.734 0.001 8.079 357.416 179.147 356.501
166.243 0.732 -0.003 8.05 356.699 179.628 355.846
166.2807 0.727 -0.008 8.017 355.571 180.417 355.607
166.3116 0.722 -0.012 7.988 355.079 180.315 355.56
166.3455 0.714 -0.016 7.957 353.88 180.759 354.944
166.3782 0.705 -0.015 7.923 352.641 181.517 355.389
