# Supplementary material for: Quantifying Spatiotemporal Gait Parameters with HoloLens in Healthy Adults and People with Parkinson’s Disease: Test-Retest Reliability, Concurrent Validity, and Face Validity
Source: Sensors (Basel). 2020 Jun 5;20(11):3216. doi: 10.3390/s20113216 (PMC7313704; doi:10.3390/s20113216)
Supplement: Supplementary file 1 [file sensors-20-03216-s001.zip › Data/HYA_11_CWS2_IWW_raw.csv]

IWW_x_SpineBase IWW_x_Head IWW_x_ShoulderLeft IWW_x_ElbowLeft IWW_x_WristLeft IWW_x_HandLeft IWW_x_ShoulderRight IWW_x_ElbowRight IWW_x_WristRight IWW_x_HandRight IWW_x_HipLeft IWW_x_KneeLeft IWW_x_AnkleLeft IWW_x_FootLeft IWW_x_HipRight IWW_x_KneeRight IWW_x_AnkleRight IWW_x_FootRight IWW_x_SpineShoulder IWW_y_SpineBase IWW_y_Head IWW_y_ShoulderLeft IWW_y_ElbowLeft IWW_y_WristLeft IWW_y_HandLeft…
-0.352 -0.409 -0.385 -0.357 -0.287 -0.26 -0.354 -0.337 -0.268 -0.25 -0.322 -0.339028813066256 -0.377 -0.244 -0.306 -0.343 -0.37 -0.233009604355419 -0.392 0.865590672304879 1.57624316943729 1.33083 1.09017852493559 0.879842881306626 0.800759135608012 1.33388019208711 1.06617749139723 0.848569807912892 0.77763660406451 0.866110960435542 0.504600288130663 0.152853169437288 0.116133073393734 0.867170…
-0.352 -0.409 -0.385 -0.357 -0.287 -0.26 -0.354 -0.337 -0.268 -0.25 -0.322 -0.341967422574964 -0.377 -0.244 -0.306 -0.343 -0.37 -0.233989140858321 -0.392 0.865659239860083 1.57656641648325 1.33083 1.09308774834921 0.880136742257496 0.800670977322751 1.33389978281717 1.06694152986949 0.848550217182834 0.78034992017755 0.866208914085832 0.50462967422575 0.153176416483246 0.116446525074663 0.8672293…
-0.352 -0.409 -0.385 -0.359989805358536 -0.287 -0.26 -0.354 -0.337 -0.268 -0.249003398213821 -0.322 -0.342 -0.377 -0.244996601786179 -0.306996601786179 -0.343 -0.37 -0.234 -0.392 0.865630101946415 1.57612152919622 1.33090972814289 1.09478432498292 0.880727995053845 0.800171699106911 1.3341092863751 1.06702972814289 0.848021801053325 0.776393592855286 0.86631962619648 0.50463 0.154445684268447 0.1…
-0.352 -0.409 -0.385025722036272 -0.36 -0.286802797721915 -0.259965703951637 -0.354 -0.34 -0.267008574012091 -0.249008574012091 -0.322025722036272 -0.342 -0.377 -0.245 -0.307 -0.343 -0.370017148024181 -0.234 -0.392 0.865508971118549 1.57613931407903 1.33064879963831 1.0952973736504 0.880348745168547 0.799413849155195 1.33372965703952 1.06906545577359 0.847083858305441 0.777201800542539 0.86625631…
-0.352 -0.409 -0.387964711552851 NaN NaN NaN -0.354 -0.34 -0.267988237184284 -0.249988237184284 -0.324964711552852 -0.342 -0.377 -0.245 -0.307 -0.343 -0.371976474368568 -0.234 -0.392 0.865391411537886 1.57606094102526 1.3305116467942 NaN NaN NaN 1.33369047051263 1.06854623429233 0.847524706732928 0.7774075298087 0.865835058010758 0.504640470512629 0.1535408233971 0.116780941025257 0.8669296471155…
-0.352 -0.409 -0.388 -0.36 -0.275984715740058 -0.254002547376657 -0.354 -0.34 -0.268 -0.246005094753314 -0.325 -0.342 -0.377 -0.245 -0.307 -0.343 -0.372 -0.234 -0.392 0.86541996178935 1.57591019105325 1.33058989810493 1.0963297707361 0.848837420599179 0.778954217454989 1.33343033115897 1.06963859894284 0.847999401366486 0.777260191053249 0.865929872631167 0.504620025473767 0.153589936315584 0.116…
-0.352 -0.409 -0.388 -0.35702551477437 -0.28697448522563 -0.259965980300839 -0.354 -0.34 -0.268 -0.24999149507521 -0.325 -0.342 -0.377 -0.24400850492479 -0.307 -0.343 -0.37198299015042 -0.234 -0.392 0.865290425246239 1.5759219561327 1.33058846911354 1.08426170994272 0.872462699191424 0.796787560425297 1.33280965980301 1.06779540734061 0.847951360787966 0.777950863919222 0.865900765443231 0.504840…
-0.352 -0.409 -0.388 -0.359972133823628 -0.284027866176372 -0.256037154901829 -0.354 -0.34 -0.268 -0.249009288725457 -0.325 -0.342 -0.377 -0.244990711274543 -0.307 -0.343 -0.370018577450914 -0.234 -0.392 0.865339535563727 1.57614786359315 1.33041167197058 1.09023352454922 0.869309816808718 0.791886350740032 1.33277037154902 1.06726501591175 0.848108513803927 0.775740899632279 0.865989164014709 0.…
-0.352 -0.407002691863314 -0.388 NaN NaN NaN -0.354 -0.34 -0.268 -0.247002691863314 -0.325 -0.342 -0.379995962205029 -0.245 -0.307 -0.343 -0.37 -0.234 -0.394995962205029 0.864810713343778 1.57318399741702 1.33041998654068 NaN NaN NaN 1.33277 1.06681060566925 0.84848948854597 0.780193970226177 0.865241009448743 0.504770107674533 0.153009394330754 0.116229394330754 0.86634051145403 0.48051971735435…
-0.352 -0.409969453277237 -0.388 NaN NaN NaN -0.354 -0.34 -0.268 -0.252 -0.327 -0.342 -0.379969453277237 -0.245 -0.307020364481842 -0.343 -0.37 -0.234 -0.395 0.86420355277458 1.57360077696856 1.33046429794508 NaN NaN NaN 1.33030061093446 1.06794877813109 0.848760610934455 0.7754132155093 0.864232941840125 0.504791200465013 0.153040509112046 0.116260101822409 0.866048440250222 0.480496843505314 0.…
-0.352 -0.407038749761903 -0.388 NaN NaN NaN -0.354 -0.34 -0.268 -0.252 -0.327 -0.342 -0.377038749761903 -0.245 -0.308974166825398 -0.343 -0.37 -0.234 -0.395 0.855909661826185 1.57079707060555 1.32991723328889 NaN NaN NaN 1.33035922500476 1.06783154999048 0.848819225004762 0.777640550180954 0.855880436821423 0.505865791753969 0.153089354170635 0.116269870834127 0.85822346186428 0.480194004142063 …
-0.354996028685762 -0.409996028685762 -0.388 NaN NaN NaN -0.354 -0.34 -0.268 -0.249003971314238 -0.327 -0.342 -0.377 -0.245 -0.309 -0.343 -0.37 -0.234 -0.395 0.857557670162314 1.57110953668001 1.330119722008 NaN NaN NaN 1.33090927192572 1.06709097959085 0.848849960286858 0.776990900164561 0.858825949259477 0.505640317705139 0.15354939106515 0.116749364589722 0.859048768892586 0.479950317705139 0.…
-0.352 -0.406991474687806 -0.388 NaN NaN NaN -0.344076727809744 -0.34 -0.268 -0.248991474687806 -0.324025575936581 -0.342 -0.377 -0.243982949375613 -0.308982949375613 -0.343 -0.369974424063419 -0.235982949375613 -0.395 0.851318474542727 1.56395193543707 1.33009982949376 NaN NaN NaN 1.33074799750765 1.06684590785015 0.84878778341883 0.776023896258876 0.851337877770874 0.505940170506244 0.155244092…
-0.352 -0.40601099025007 -0.388 NaN NaN NaN -0.352901087749368 -0.34 -0.268 -0.24801099025007 -0.326967029249789 -0.342 -0.377 -0.24202198050014 -0.30702198050014 -0.343 -0.367032970750211 -0.23402198050014 -0.395 0.854593292564765 1.5653246136499 1.330080219805 NaN NaN NaN 1.3362681248921 1.06637527532003 0.848532857465018 0.777622085892385 0.85454406188227 0.505959780194999 0.155714724679966 0.…
-0.352 -0.405002475674531 -0.388 NaN NaN NaN -0.353 -0.34 -0.268 -0.248 -0.327 -0.339007427023592 -0.377 -0.242 -0.307 -0.340007427023592 -0.367 -0.231007427023592 -0.395 0.857213588002966 1.5673649743807 1.33005007427024 NaN NaN NaN 1.33618037135118 1.06702836605481 0.84819084172934 0.775934233403447 0.858041409409379 0.505950024756745 0.153345892105383 0.116555867348637 0.85926556854259 0.47848…
-0.354991485723613 -0.405 -0.387 -0.36 -0.267025542829161 -0.253008514276387 -0.353 -0.34 -0.266948914341679 -0.245008514276387 -0.325 -0.339 -0.377 -0.242 -0.309991485723613 -0.339974457170839 -0.367 -0.231 -0.394965942894452 0.858049706275081 1.56806510856583 1.33060008514276 1.08940655599282 0.831178693111424 0.76741276731599 1.33531765429924 1.06742766284875 0.84671071498782 0.776055159510559…
-0.354013283014593 -0.405 -0.387 -0.36 -0.26996015095622 -0.253986716985407 -0.353 -0.34 -0.261079698087561 -0.245986716985407 -0.325 -0.339 -0.377 -0.242 -0.309013283014593 -0.33703984904378 -0.367 -0.231 -0.391053132058374 0.859164857363364 1.56865203019124 1.33060986716985 1.09015977207876 0.83447523624082 0.779219674013857 1.33389926037116 1.06830804528687 0.833006095034454 0.767456757698276 …
-0.354 -0.403002575699129 -0.382006439247823 -0.36 -0.27 -0.250005151398258 -0.348006439247823 -0.335006439247823 -0.263996136451306 -0.245001287849565 -0.325 -0.336003863548694 -0.377 -0.241001287849565 -0.309 -0.333005151398258 -0.367 -0.230001287849565 -0.391 0.859609446224687 1.57097701218901 1.33077978106557 1.09184783641273 0.834470064392478 0.778341339363547 1.33272149390549 1.067391197700…
-0.353974262906845 -0.399939946782639 -0.380974262906845 -0.357991420968948 -0.27 -0.253974262906845 -0.343974262906845 -0.334991420968948 -0.264 -0.241974262906845 -0.324991420968948 -0.335991420968948 -0.377 -0.242 -0.305991420968948 -0.329974262906845 -0.366974262906845 -0.229974262906845 -0.386957104844742 0.860342268014404 1.57251643427329 1.33175240212869 1.09617866482136 0.83452 0.78048060…
-0.351026479934464 -0.393061786513749 -0.378026479934464 -0.357008826644821 -0.27 -0.251026479934464 -0.341026479934464 -0.334008826644821 -0.264 -0.239026479934464 -0.324008826644821 -0.335008826644821 -0.377 -0.242 -0.305008826644821 -0.327026479934464 -0.364026479934464 -0.227026479934464 -0.382044133224106 0.861747377897906 1.57325338001638 1.33202752853945 1.09717108508873 0.83452 0.78054938…
-0.350001384534926 -0.38501107627941 -0.372008307209558 -0.351008307209558 -0.269001384534926 -0.252997230930147 -0.335008307209558 -0.334 -0.257009691744484 -0.239 -0.324 -0.332004153604779 -0.377 -0.241001384534926 -0.305 -0.327 -0.364 -0.227 -0.381001384534926 0.862139473876728 1.5718619383489 1.33191016614419 1.09098858411654 0.848620450366841 0.782127812434817 1.33008139838028 1.067820013845…
-0.349916305111966 -0.378958152555983 -0.361958152555983 -0.349958152555983 -0.269 -0.251 -0.329916305111966 -0.326989538138996 -0.257052309305021 -0.242979076277991 -0.319979076277991 -0.326958152555983 -0.376 -0.239020923722008 -0.299989538138996 -0.322947690694979 -0.363 -0.226 -0.374884919528953 0.86224905843251 1.57242766269962 1.33211979076278 1.08989238068695 0.84868937228834 0.78122933659…
-0.342093621873064 -0.375046810936532 -0.358046810936532 -0.346046810936532 -0.269 -0.251 -0.322093621873064 -0.326011702734133 -0.261941486329335 -0.241023405468266 -0.318023405468266 -0.323046810936532 -0.376 -0.240976594531734 -0.299011702734133 -0.318058513670665 -0.363 -0.226 -0.364128730075463 0.862161053246072 1.57594787015712 1.33210023405468 1.08731089521811 0.848630702164048 0.784905997…
-0.341001240322302 -0.365012403223018 -0.349011162900717 -0.337011162900717 -0.267002480644604 -0.247004961289207 -0.314009922578415 -0.320007441933811 -0.252012403223018 -0.239002480644604 -0.314004961289207 -0.314011162900717 -0.375001240322302 -0.239002480644604 -0.295004961289207 -0.315003720966906 -0.359004961289207 -0.226 -0.359006201611509 0.862329789145209 1.57604992558066 1.3312710294675…
-0.336950088235249 -0.35589185784304 -0.339950088235249 -0.329966725490166 -0.265958406862708 -0.239983362745083 -0.30989185784304 -0.315941769607791 -0.252 -0.236983362745083 -0.312950088235249 -0.300866901960665 -0.371958406862708 -0.237950088235249 -0.290975044117625 -0.310966725490166 -0.359 -0.222008318627458 -0.349900176470498 0.861929334509803 1.57202732039216 1.32975567431372 1.0692978195…
-0.331067735294163 -0.343146759804019 -0.334067735294163 -0.326045156862775 -0.261056446078469 -0.238022578431387 -0.297146759804019 -0.309079024509856 -0.252 -0.235022578431388 -0.307067735294163 -0.2851806274511 -0.367056446078469 -0.232067735294163 -0.288033867647081 -0.307045156862775 -0.359 -0.222988710784306 -0.338135470588325 0.861850903137256 1.57289006549019 1.32924587039216 1.0702193881…
-0.324014056906087 -0.330026105682734 -0.324020081294411 -0.325002008129441 -0.260002008129441 -0.234008032517764 -0.288018073164969 -0.305008032517764 -0.245014056906087 -0.227016065035528 -0.300014056906087 -0.261048195106585 -0.356022089423852 -0.223018073164969 -0.281014056906087 -0.301012048776646 -0.357004016258882 -0.222002008129441 -0.323030121941616 0.860642429836624 1.57232116471508 1.3…
-0.316965901644445 -0.319812459044448 -0.317914754111113 -0.312991475411111 -0.255948852466668 -0.226923278700002 -0.27986360657778 -0.297914754111113 -0.240991475411111 -0.224948852466668 -0.292974426233334 -0.217838032811114 -0.339889180344447 -0.205923278700002 -0.273940327877779 -0.293914754111113 -0.356974426233334 -0.221982950822223 -0.317914754111113 0.859546872133111 1.56905808525367 1.32…
-0.313053745205193 -0.298295598628562 -0.308134363012983 -0.312013436301298 -0.25008061780779 -0.218120926711684 -0.264214980820772 -0.288134363012983 -0.240013436301298 -0.21908061780779 -0.290040308903895 -0.199255289724667 -0.327174671916878 -0.197120926711685 -0.267094054109088 -0.284134363012983 -0.354040308903895 -0.220026872602597 -0.308134363012983 0.858040691903999 1.56310182707491 1.324…
-0.308999808974557 -0.28699974529941 -0.294999639174164 -0.306999830199606 -0.245999808974557 -0.210999851424656 -0.25199974529941 -0.278999830199606 -0.233999787749508 -0.214999787749508 -0.286999872649705 -0.14799974529941 -0.299999639174164 -0.170001082477509 -0.26299972407436 -0.281999851424656 -0.354 -0.219999978774951 -0.29199972407436 0.858200015918787 1.56464001910254 1.32600991955706 1.0…
-0.299916688966659 -0.274854205691653 -0.277927102845826 -0.298937516724994 -0.236958344483329 -0.203937516724994 -0.239895861208323 -0.270906275087491 -0.223958344483329 -0.204937516724994 NaN -0.135489719920784 -0.282614686470796 -0.220906275087491 -0.249875033449988 -0.274927102845826 -0.353989586120832 -0.219010413879168 -0.278885447329156 0.858950937249125 1.56551854740891 1.32223895326008 1…
-0.292074912490735 -0.261131096858787 -0.271065548429394 -0.293056184368052 -0.233037456245368 -0.198056184368052 -0.230093640613419 -0.262084276552077 -0.220037456245368 -0.199056184368052 NaN -0.0874588390057547 NaN -0.212084276552077 -0.238112368736103 -0.268065548429394 -0.353009364061342 -0.219990635938658 -0.268103004674761 0.859039157234479 1.56349928996636 1.32402295740836 1.0696582558320…
-0.280016696460169 -0.242026436061934 -0.259016696460169 -0.278020870575211 -0.221016696460169 -0.189012522345127 -0.211026436061934 -0.239032001548657 -0.201026436061934 -0.182023653318573 NaN -0.0710222619468919 -0.183087656415887 -0.0522226194689195 -0.228013913716807 -0.262008348230085 -0.34001808783185 NaN -0.245032001548657 0.858021419199114 1.56083368713495 1.32294153050885 1.0640578473362…
-0.265761193679856 -0.225711442363159 -0.239761193679856 -0.264791044469874 -0.211930348156625 -0.185870646576589 -0.194810944996553 -0.228781094206535 -0.183800994733213 -0.171771143943195 NaN -0.0387213926264988 -0.11140298419964 -0.0463731334096223 -0.210820895259892 NaN NaN NaN -0.232751243416517 0.858708656670481 1.55943069651843 1.32224711442363 1.05785258712709 0.845897412960844 0.78142149…
-0.242323533461833 -0.197390936266382 -0.216323533461833 -0.244283091779104 -0.205094363926368 -0.173175247291826 -0.176256130657285 -0.207296572340014 -0.164269611218194 -0.149310052900924 -0.223323533461833 -0.0113774557054722 -0.0528088336545833 0.0151507246626875 -0.193242650096375 NaN NaN NaN -0.208337014022743 0.855632463766866 1.55949905636074 1.32196390936266 1.06203230319931 0.8476064090…
-0.226020416099553 -0.180021692105775 -0.190033176161773 -0.226022968111997 -0.192016588080887 -0.170003828018666 -0.156025520124441 -0.190021692105775 -0.149019140093331 -0.128026796130663 -0.207020416099553 -1.40360684425431e-05 0.00792343962667704 0.0988940914835699 -0.171028072136885 NaN NaN -0.116017864087109 -0.191021692105775 0.856928290151663 1.55638398113941 1.32316845603247 1.0563972732…
-0.204785635363262 -0.157768486192323 -0.173759911606854 -0.200777060777793 -0.171862806632488 -0.153879955803427 -0.130794209948732 -0.170734187850445 -0.130759911606854 -0.106785635363262 -0.18681993370514 0.0204373038589449 0.0773601325897194 0.171771712692256 -0.152785635363262 NaN NaN -0.0957341878504452 -0.168717038679506 0.852459699448293 1.55489864928218 1.318065122653 1.05612021304099 0.…
-0.180275615177184 -0.131297664391358 -0.146308688998446 -0.175286639784271 -0.156176393713398 -0.140154344499223 -0.107264590570096 -0.140341762819708 -0.103308688998446 -0.0822756151771837 -0.166231516748834 0.0704377450385453 0.118536966502331 0.260007785362139 -0.128275615177184 NaN NaN -0.0653417628197077 NaN 0.847851815653311 1.55245745127165 1.31179055748536 1.04242401376101 0.826405810090…
-0.160048851061769 -0.107058621274123 -0.115075719145742 -0.150061063827211 -0.135051293614857 -0.124039080849415 -0.0860512936148575 -0.118053736167946 -0.0770635063802998 -0.0610512936148575 -0.143056178721034 0.0789804595752924 0.169875429792489 0.271973131916027 -0.108048851061769 NaN NaN -0.157772842562774 NaN 0.843390796084651 1.54333227608417 1.30761006331872 1.0329029355735 0.816872935573…
-0.13059981256831 NaN -0.0917019880827838 -0.120761590466227 -0.114608327194516 -0.101753075840021 -0.0507701050924332 NaN -0.0546083271945158 -0.0307019880827838 -0.108693473456578 0.128119204766886 0.191153263271711 0.313025543878618 -0.0785912979421035 NaN -0.289795648971052 -0.134812678223464 NaN 0.839424201083596 NaN 1.30395209117021 1.02843402141949 0.812834533099061 0.751484768992677 1.301…
-0.0846223962845929 -0.0442913344310861 -0.0574634865949096 NaN NaN -0.073384031750068 -0.0243575468017874 NaN NaN NaN -0.0734767290690499 0.141814605362036 0.208761635465475 0.315960272577579 NaN NaN -0.266317819379367 -0.113291334431086 NaN 0.826120097648308 1.53107163019295 1.29500116863838 NaN NaN 0.731352530117807 1.29385931855605 NaN NaN NaN 0.840052954440368 0.472854025430444 0.12112549369…
-0.069019726411828 -0.00804734338838708 NaN NaN NaN -0.0460355075412903 0.0129513415174911 NaN 0.0249552867998566 NaN -0.051028932070681 0.182946081141004 0.220984218870538 0.323989479247025 NaN NaN -0.25002104150595 -0.0970210415059498 NaN 0.826079815886823 1.53823039981291 NaN NaN NaN 0.728563314037187 1.29266144660353 NaN 0.796061820114562 NaN 0.838741551811064 0.446544547522581 0.112411454469…
NaN NaN NaN NaN -0.010715795959152 -0.0126555102535176 NaN NaN 0.0464047754521168 NaN -0.000724408202814073 0.205189469360565 0.225 0.322982775512676 NaN NaN -0.217879428588731 -0.0649052653197173 NaN NaN NaN NaN NaN 0.792850342436015 0.731945069372677 NaN NaN 0.794165731013845 NaN 0.83197290651441 0.455510199583198 0.122716333870902 0.0660475689770706 NaN NaN 0.180497744858101 0.160150387315312 …
0.0117650019012914 0.0585996328688667 NaN 0.0127214837348638 0.0217127801015783 0.0266518546685798 0.0817301873681493 NaN 0.0925909292355812 0.112669261935151 0.0307214837348638 0.226808520067719 0.225 0.321017407266571 0.0598085200677189 NaN -0.204121850865997 -0.0540957399661406 0.0506605583018653 0.830802771237923 1.53949781016695 NaN 1.02299154355098 0.803158698886835 0.743933815673917 1.2942…
0.0589255738051707 0.0859572445263746 0.0869350750215319 0.0489429927018329 0.0759144890527493 0.0729271573412309 0.105961995134555 NaN 0.118958828062435 0.143950910382134 0.0759287408772911 0.245969912814856 0.230990498783639 0.32299683292788 0.10792399026911 NaN -0.190022169504843 -0.0420190024327224 0.0779572445263746 0.840185288950001 1.54437244653299 1.2992209580091 1.02656452096523 0.809679…
0.0894562034175762 0.128314273465441 0.117405514148957 0.106344687026613 0.1234663412713 0.12551703053992 0.15618248136703 0.12023317063565 0.161314273465441 0.182385238441509 0.108496754832472 0.266081102829791 0.241030413561172 0.318 0.140395376295233 NaN NaN -0.00775669151062604 0.12523317063565 0.841562072092954 1.55355740868024 1.30443799657032 1.04322515797128 0.789409285535976 0.7419103808…
0.133402202573142 0.158588183994831 0.15646862450946 0.139548330833041 0.168388918185879 0.175322496249561 0.173760881029257 0.142694459092939 0.191588183994831 0.219495193283987 0.156349065024088 0.273893724901892 0.243960146838209 0.318 0.178481908896723 NaN NaN 0.015681174705676 0.147694459092939 0.845614869792856 1.557160980611 1.31291469151855 1.05142841114699 0.824019201315381 0.75735984099…
0.1669669126695 0.1919669126695 0.187968917962258 0.175963904730364 0.220947862388304 0.229945857095546 0.223949867681061 0.174967915315879 0.23295889149847 0.254964907376743 0.188967915315879 0.283989973536212 0.246996992060864 0.319997994707242 0.209968917962258 NaN NaN 0.0899258041679706 0.1809669126695 0.849036621081704 1.56285433504796 1.31655646065828 1.05825326221633 0.842501922285791 0.77…
0.208238533495512 0.223357800243267 0.224238533495512 0.228212976335278 0.273340762136445 0.283417433617145 0.238264090655745 0.208204457281867 0.260289647815978 0.285264090655745 0.229289647815978 0.291093709587522 0.25 0.318025557160233 0.253187419175045 0.29245150983079 NaN NaN 0.213289647815978 0.852074469458806 1.56841865672697 1.32456266068207 1.08438215638239 0.84125624552803 0.77586655967…
0.2356908865049 0.26453632975735 0.2516908865049 0.252724005807947 0.312558409292715 0.331459051383575 0.268657767201854 0.231735045575629 0.293624647898807 0.315657767201854 0.262624647898807 0.301878562555496 0.25 0.320966880696954 0.274757125110993 0.344414892312847 NaN NaN 0.246624647898807 0.857192372412699 1.57056582290878 1.32717063421797 1.09268649316773 0.850031194079245 0.77662149937888…
0.26291181273816 0.29191181273816 0.283895481763745 0.294862819814916 0.371807294501905 0.384826891671203 0.304882416984213 0.267882416984213 0.332872618399565 0.351882416984213 0.293898747958628 0.310970604246053 0.255980402830702 0.322993467610234 0.303905280348394 0.389853021230267 NaN NaN 0.277898747958628 0.862114060968971 1.57750733260751 1.33534331518781 1.09319862819815 0.844797474142624 …
0.294254253949009 0.336135602106138 0.32327967934391 0.336423756581682 0.422415281450048 0.44646613223985 0.324398331186781 0.289347480396979 0.343288154475544 0.379245778817376 0.327177977764306 0.318025425394901 0.257042375658168 0.325974574605099 0.330322055002078 0.410542408424553 0.2309068390848 0.261966165006235 0.314211878290841 0.866357532381911 1.57472821694572 1.3383238926626 1.09831576…
0.32359689085397 0.35178500845545 0.355556579939367 0.385328151423283 0.470341588394817 0.500260966565611 0.370368462337886 0.329449084167092 0.376543142967832 0.407610327825504 0.347717823597779 0.320959689085397 0.261932815142328 0.323040310914603 0.367489395081695 0.473140033821802 0.335562244045825 0.373468185245085 0.338664075711641 0.848761731117903 1.56875209989607 1.32838651963079 1.09898…
0.34499827544779 0.390996797260182 0.383997700597054 0.413997700597054 0.512996550895581 0.55899523695104 0.386998686055459 0.343998850298527 0.395998439690858 0.423998686055459 0.372997946961655 0.327999425149264 0.265999671513865 0.326999671513865 0.37599934302773 0.520996140287912 0.443991212995885 0.51498850298527 0.36799761847552 0.859379108160143 1.57795923709095 1.33904911308744 1.10162978…
0.370244190615615 0.408362075740395 0.418261031347727 0.463193668419281 0.564362075740395 0.615378916472506 0.428311553544061 0.389227349883504 0.42923577024956 NaN 0.396252610981671 0.345067362928446 0.269 0.327016840732111 0.413261031347727 0.565261031347727 0.55678309404318 0.642976762462461 0.40223577024956 0.86292977088586 1.58499495430284 1.33911391710083 1.11069461096572 0.866306483681863 …
0.398731196611204 0.450601429457992 0.44871265844646 0.485786811105438 0.606601429457992 0.659582891293248 0.464657043952226 0.415749734775949 0.456740465693576 NaN 0.425721927528832 0.352925847341022 0.269 0.328981461835256 0.44371265844646 0.59571265844646 0.648137975339379 0.756924786444817 0.429740465693576 0.859403276005716 1.57507361773196 1.33723770394733 1.11006593221272 0.867062862806573…
0.439940731735346 0.491940731735346 0.496930612763332 0.540920493791318 0.654930612763332 0.709927721628471 0.495955187409652 0.455942177302777 0.488953741842221 NaN 0.469936395033055 0.382956632977083 0.272994217730278 0.329 0.480946514005069 0.632946514005069 0.730881463470692 0.853861225526664 0.468943622870207 0.852519916592574 1.57075611475023 1.32782360278952 1.10351946846667 0.873151196494…
0.466415944378251 0.523164644649724 NaN 0.56739861336249 0.690355285823089 0.750320623791568 0.524554592504334 0.489363951330969 0.542424609886131 NaN 0.500355285823089 0.405199306681245 0.275069324063042 0.336 0.502459271917652 0.67038128234673 0.80140727887037 0.922294627267927 0.499363951330969 0.847350450696253 1.5682769671699 NaN 1.10026726172295 0.865162512997285 0.798857902954905 1.3197441…
0.513394076057237 NaN 0.572406699472711 0.612419322888185 0.730482439965556 0.786532933627453 NaN 0.530469816550082 0.590381452641762 NaN NaN 0.427709661444093 0.282899012676206 0.336 0.554330958979866 0.713444569719134 0.847406699472711 0.955570803873876 NaN 0.821424394275912 NaN 1.30732789637814 1.09318139352803 0.865446339209513 0.796362189709459 NaN 1.04905558180458 0.83607734908275 NaN NaN 0…
0.5579868988734 0.60398153932161 0.5949934494367 0.638992258425191 0.773987196626278 0.822989280896418 0.604994938201087 0.565989578649296 0.603996129212596 NaN 0.587986005614769 0.468987792132032 0.29399672471835 0.336 0.596987494379155 0.747989876402173 0.854997915729859 0.973994640448209 0.577988983143541 0.834565986291214 1.5547554056731 1.30943929432568 1.09089065505633 0.854553245506362 0.7…
0.595446855470257 0.639295093235075 0.651151762235182 0.687202349646909 0.793210780882197 0.854185487176333 0.651345680646803 0.610354111882091 0.63939626805853 NaN 0.625413130529106 0.521387836823242 0.314210780882197 0.345092743588167 0.637455286705545 0.798244505823348 0.876151762235182 1.00200843123529 0.618303524470363 0.831940605384095 1.55915482100174 1.30819013267997 1.08829224326354 0.85…
0.647412836381281 0.673612250440469 0.668800585940812 0.71073411458775 0.817723036028906 0.875756271705437 0.691545779087406 0.651534700528562 0.685479307734344 NaN 0.673457150616656 0.566490386293187 0.338723036028906 0.355878135852719 0.690401757822437 0.826678721793531 0.893800585940812 1.00298892144116 0.653601171881625 0.835499784831397 1.56320424555198 1.3128572660599 1.08739019227414 0.851…
0.688846191748688 0.713849943169452 0.717816180382578 0.749853694590215 0.846891208797853 0.888951231530072 0.727864948852507 0.688861197431743 0.726846191748688 NaN 0.715842440327924 0.623786169016469 0.375861197431743 0.510418529781626 0.727861197431743 0.860872451694034 0.902966237213127 1.00598874573771 0.694846191748688 0.840441543009843 1.57063220197214 1.3220455994716 1.09366632853498 0.84…
0.744406565190063 0.752237163027537 0.746364214649431 0.784245633135663 0.872203282595031 0.907127051621895 0.768423505406315 0.738296453784421 0.786372684757557 NaN 0.773296453784421 0.714575967352589 0.456482796163199 NaN 0.783440445622568 0.889127051621895 0.913033880432505 1.01700847010813 0.7343218641088 0.849561418486232 1.57191109022673 1.32447474326055 1.09038733174469 0.846794176715037 0…
0.791359468492776 0.779626356620786 0.788426190524779 0.812613012214386 0.895679734246388 0.921799833903993 0.817332779679975 0.772532945775983 0.829412846118378 NaN 0.807532945775983 0.781092580364767 0.512239368835172 0.512067552512039 0.834306090867174 0.903799833903993 0.916946622374398 1.0179866555936 0.771492912556781 0.835866821689607 1.55586884826497 1.32502252713242 1.08084024140647 0.84…
0.837936569068157 0.828932432268254 0.821954495201069 0.839962768800875 0.913975179200583 0.935980694933787 0.845961389867574 0.822931053334953 0.859958632000972 NaN 0.86092691653505 0.862888306402624 NaN 0.605869001336411 0.873946221601264 0.918979316000486 0.921993105333495 1.018 0.812943463734662 0.861044975094156 1.58431042461426 1.33294906505892 1.08657190566152 0.847990940408213 0.792840805…
0.861379267311421 0.858399768247173 0.852379267311421 0.86924601122903 0.930225510293277 0.952215259825401 0.889451020586555 0.857471521522307 0.905502272925936 0.92549202245806 0.88132801497204 0.901768785090718 0.658994295383996 0.713045547723377 0.905430519650802 0.944235760761154 0.922010250467876 1.03096924859637 0.844379267311421 0.865290978696222 1.5918845324891 1.34310766467562 1.09490250…
0.897651963479981 0.896633150695115 0.888651963479981 0.892774246581609 0.951793059366475 0.972802465758908 0.93258611873295 0.902567305948084 0.953539086770785 0.972548493163218 0.912698995442145 0.975294520567528 0.754087579934003 0.813040547971838 0.946604931517816 0.966783652974042 0.922990593607567 1.0280282191773 0.880651963479981 0.87303568949978 1.59709995799226 1.34766626027519 1.0874911…
0.928950499451103 0.940929741156404 0.920948902659203 0.914964870578202 0.974963273786302 0.993966467370102 0.964948902659203 0.941937725115903 0.999926547572604 1.0259153700293 0.945947305867303 1.06585628872901 0.873809981763911 0.950781239509712 0.977950499451103 0.984971257745802 0.9200047903757 1.0270015967919 0.919937725115904 0.874497780459259 1.60021509784887 1.35262214378385 1.0957466827…
0.960260276747931 0.97428919638659 0.949433794579886 0.943231357109272 0.991202437470613 1.01518315771151 1.00538559518212 0.982453074338992 1.05056875289363 1.08651091361631 0.97419279759106 1.12061695229139 0.976050746871278 1.06206038675083 1.00935667554346 NaN NaN 1.02781938976201 0.957269916627484 0.878481151285401 1.60457733528276 1.35576216622283 1.09388997452527 0.862011253184342 0.798710…
0.98021162127756 1.00364923561115 0.989649858461205 0.965033560245657 1.01545329883943 1.03008452386154 1.04453231414821 1.02845046912414 1.1083101633686 1.13838031624637 0.995350343415264 1.16774524894782 1.06948204040963 1.13829132646365 1.03652276104519 NaN NaN NaN 0.984672619903744 0.866081716874918 1.59415452135804 1.34650739924525 1.09786662189486 0.864592486473357 0.802825536219225 1.33320…
1.01397513053455 1.03847873091734 1.01997246812103 0.988989471370246 1.03299615769069 1.05348674838346 1.05398620383497 1.05097488848585 1.12748236152566 1.16745616067019 1.03496747601931 1.22045519247539 1.17192245679371 1.23940149021084 1.06398505416473 NaN 0.941 1.08498959190589 1.02097328494376 0.882954328060573 1.59648043720601 1.35375625604941 1.09850455494853 0.866400455080198 0.8027886028…
1.04745992657391 1.07793324158361 1.05682760361811 1.02480729471957 1.05476351246487 1.07425181510055 1.10141079159564 1.09578805636575 1.17792041077256 1.21692253613648 1.06935853933626 1.25838426386039 1.29717433551152 1.38751157403205 1.09694284503502 1.07208539196898 0.941017065813391 1.19365210568062 1.05736489970252 0.885008086822462 1.59829751827276 1.35416519677274 1.09413150990116 0.8618…
1.09413611066951 1.12213611066951 1.09019729241438 1.05713714811555 1.08375507386827 1.10067155742244 1.14469596701548 1.12732464197522 1.22167786889243 1.26131248057557 1.10616392055354 1.29480692060566 1.36819397891713 1.49159838786537 1.14211037567756 1.08052449839368 0.942977752092773 1.25703222205631 1.09635838858266 0.886146379521622 1.60016359528353 1.35039513914027 1.08947006923737 0.8546…
1.13544024813282 1.15795343442706 1.12994384439488 1.09694270883155 1.11847172982177 1.13096434959464 1.18545507364684 1.17445084547788 1.26394693513144 1.31294119225501 1.14694144688684 1.33399494474489 1.4433927997593 1.56099165882906 1.18144277202224 1.10599671408418 0.943 1.29847425184213 1.14096251706466 0.87933978304414 1.59492136430028 1.34190627855142 1.07900236153922 0.84058680183665 0.7…
1.18090069276555 1.20138659986994 1.17439552761228 1.13884601873178 1.1493715287973 1.15981879040124 1.22742319068817 1.21955169847642 1.32305492799199 1.36341264300896 1.19435548990581 1.37337971645164 1.51453476386687 1.63019340344222 1.2279185586084 1.11854459768545 0.978790133279126 1.30243977301135 1.17994859206735 0.874685294676589 1.58796137425347 1.3354988767621 1.06977299168035 0.8298046…
1.23729921054059 1.23770151560062 1.2233640984535 1.17628471147472 1.18810178816568 1.19363195346951 1.27123607079227 1.29340303120125 1.37936175339238 1.40609529937439 NaN 1.41002562033031 1.51801718772125 1.65132901277382 1.29426027779285 1.1730573576219 0.954324439564541 1.34386992751207 1.22855876219222 0.853754822560199 1.57841979034864 1.32557848532897 1.05148709042429 0.827198985518563 0.7…
1.27742289916973 1.27544816740906 1.26043644507116 1.22592766251976 1.22444801203215 1.23094638472587 1.3164346419478 1.31344658098312 1.39897263425144 1.44344667911174 1.28891890040853 1.45992201193991 1.52998371056931 1.65349703977333 1.32342689793093 1.21244470017131 0.96997867327358 1.34450041295466 1.27093493633367 0.871214544662363 1.59103847866935 1.32523296961466 1.0595030984971 0.8271898…
1.31842824341412 1.31496641083875 1.30689979591965 1.26747620367354 1.26647684306495 1.27343072807513 1.35453516264595 1.35292575875311 1.44334679343358 1.48085289572917 1.32747804894314 1.49151351299291 1.57115325293552 1.66235247505163 1.36886261565934 1.26682061496966 0.991153252935524 1.36423746244536 1.31142093524034 0.871703716388193 1.58901610831296 1.32185708388691 1.0471163067376 0.81790…
1.36180861552104 1.36059271729994 1.34879447145987 1.31529255992088 1.31486348700369 1.31786516317424 1.40874462848886 1.39515070575526 1.47761668301595 1.51612003535705 1.37581196786213 1.53836039862248 1.59391372342236 1.687 1.40537427872376 1.25651109939339 1.00882744684473 1.38751340936439 1.35369910792416 0.870978707313959 1.59573164078212 1.32467055777363 1.05058006253883 0.827436734007075 …
1.40497289336473 1.39746775901716 1.39397205195558 1.36396585754926 1.36796512546491 1.37096596687406 1.44847586464848 1.42947439072267 1.5029837223589 1.54248153586294 1.41797571237735 1.55400481029111 1.59250219625306 1.68352306553567 1.45246817288422 NaN 1.07190775737151 1.40897590759481 1.39346985570252 0.872463711238826 1.59865208903928 1.32981115513352 1.0546451279483 0.82963103479637 0.767…
1.4519843932739 1.4533228907567 1.4344603117382 1.41462217625605 1.42380943686694 1.42984969342666 1.48109977127836 1.47039717392246 1.54634481945606 1.57280132405801 1.46301422848493 1.5941743244252 1.59502156669869 1.67847136506863 1.49797528648255 1.43926598289463 1.16469013435808 1.50482721559702 1.42855867643965 0.868558276129458 1.60138146055003 1.33425000647124 1.05612319014249 0.832079555…
1.49309098675901 1.48136392313809 1.47380622814242 1.46768416418492 1.49219233258417 1.50175345457939 1.53194073250375 1.50459098675901 1.57649412423309 1.59863814265557 1.5071077616909 1.60906454899477 1.59697330413533 1.67605295359597 1.53804084199627 1.46263770452218 1.22714573233044 1.53419533699436 1.4760046633322 0.866773396523165 1.60928127921767 1.33947477907098 1.06727202663185 0.8429680…
1.53347375282991 1.53446734085842 1.52396932623408 1.51597426183617 1.55146598183347 1.56446667739161 1.55698764794719 1.53548454326022 1.59998992117351 1.62598639273339 1.55247091994793 1.62249426502861 1.59849791332556 1.67600301943386 1.57048075906077 1.61482223849822 1.36680663483501 1.58739870426979 1.50798311754021 0.871760554103804 1.61632455891417 1.3454814862425 1.07833326232294 0.842888…
1.57083293471991 1.56685860142975 1.55250569586908 1.56001529076589 1.61919917447742 1.63017008618246 1.5934083445344 1.56835475094113 1.63283403348196 1.656320284492 1.58643596781329 1.63863138888031 1.60102835578693 1.6785 1.61130457893298 1.6710551353692 1.43377588064532 1.60972929441747 1.54891910084274 0.879246792449352 1.62384975964196 1.34869931091841 1.08629075630022 0.835659199923705 0.7…
1.60416015531844 1.60285382429181 1.60212959314994 1.61122357469991 1.68823826532005 1.69733696891464 1.63220862183664 1.60311018048518 1.66456715759728 1.68823846241946 1.62908781633399 1.65113326622204 1.6039811118215 1.67853207048357 1.64176456478647 1.72648263071235 1.52413114378891 1.63827511241618 1.58949174741475 0.883705461208086 1.6277162675808 1.354433894749 1.09444263832521 0.836032932…
1.63843638433604 1.64991986189351 1.63793374672113 1.65242475162755 1.73541420116791 1.75739017392412 1.66843256017022 1.63194630146746 1.68196787550391 1.70094112302381 1.65944347944498 1.66397689479404 1.60649498928326 1.68398952964588 1.67893184673649 1.80688375137171 1.65074745987648 1.67889577709188 1.6119623841541 0.883820452056993 1.62006698346357 1.35425521700886 1.11045521713183 0.883913…
1.67230259116015 1.69331295523843 1.68183458796604 1.70233946337818 1.79053688327194 1.82306741186049 1.70425454950823 1.66131115875486 1.69992854019081 NaN 1.69633799516083 1.67561884965329 1.6175 1.69399039166962 1.71274678726913 1.82001700374944 1.70262890757316 1.84691833598961 1.66821583119891 0.883841292092767 1.62474258890109 1.35364208347618 1.11285139474718 0.897537319303773 0.8191508764…
1.70323511190819 1.72274458507051 1.71720827190711 1.7388662984161 1.84634843315582 1.88135740789661 1.70892509054214 1.66683483780632 1.73499278009401 1.76263176915073 1.73066519972646 1.68757461010541 1.6175 1.69299547051895 1.7383907473447 1.87316331398182 1.81884260747928 1.9535280398184 1.68917328556564 0.887894412745298 1.61936425086631 1.35371400943215 1.11578580500788 0.898092122531189 0.…
1.74592656015415 1.75494146607034 1.75892787160131 1.78891279468004 1.90439924031038 1.94439100720705 1.74892727602679 1.70293437104856 1.77792195476046 1.78995033484756 1.76693762725625 1.70147609204035 1.61849834182163 1.69349922869935 1.78691591762149 1.91492775602424 1.91683100615379 2.05283749851948 1.7399077647169 0.880767274859778 1.61435909936543 1.35112444226685 1.12483434797583 0.896293…
1.76728697038942 1.80129944736287 1.78959889472574 1.8263992631505 1.94072366446027 1.99764880261956 1.80043669407085 1.74049907893812 1.80252403288503 1.82934935525668 1.79131192433632 1.7023992631505 1.62103743092036 1.70685027631856 1.80723706249561 1.94146164801776 1.99714788155767 NaN 1.76359889472574 0.888376833850781 1.61277816947539 1.3476128043768 1.11701773572354 0.884667038189918 0.821…
1.7912701429037 1.82610079051654 1.83763507145185 1.85914312861333 1.99897377622617 2.05005845241975 1.83593143812938 1.78088910003259 1.84419052143556 NaN 1.8172913119521 1.73459273335506 1.62414818333877 1.69493649285482 1.8272701429037 1.97912195956494 2.08948183338765 2.18177820006518 1.81171974764543 0.87932410421077 1.60543061606852 1.33987872035563 1.1176062906658 0.888370736165961 0.82508…
1.84992099729913 1.87693153099258 1.86696049864956 1.91192889756922 2.04393943126267 2.09893416441594 1.87894206468603 1.82194469810939 1.85298814959487 NaN 1.87691968058745 1.76196313207293 1.63099078301823 1.69200395013504 1.88592099729913 2.0309302142809 2.15790783018232 2.26388939621878 1.84495523180284 0.874895964703916 1.6017649376688 1.33797256758778 1.11651147471708 0.88748119820763 0.824…
1.87465636400156 1.91060256367357 1.92233356203358 1.95549496301757 2.07949496301757 2.14845192275518 1.90054876334557 1.85953800327997 1.90045192275517 NaN 1.90561332373917 1.78657028347677 1.63116140098399 1.6950645603936 1.91164560393596 2.06455952341117 2.19823672144319 2.3279354396064 1.88257028347677 0.872680295357938 1.59729013973023 1.32971600505371 1.10629429716523 0.890420169349723 0.82…
1.93598616966181 1.96654787203434 1.9541614887128 2.0018327654922 2.12589851013632 2.19081085061082 1.95172319108533 1.90978893572945 1.94335872264516 NaN 1.96298616966181 1.83978893572945 1.64628489345786 1.70146021250885 1.97205191430593 2.11694233989906 2.22021914881374 2.32224106369511 1.9357451059667 0.868952421319937 1.58721038083968 1.32738946815245 1.10563851071176 0.898195876882976 0.816…
1.97992920776561 1.9909606709809 2.0059166224795 2.03894021989096 2.16593550040867 2.22694179305173 1.98394808569478 1.94494336621249 2.00390246403262 NaN 2.00692920776561 1.87494336621249 1.65897954891007 1.72196696362395 2.01892448828332 2.15893235408714 2.22998426839236 2.33298269523159 1.96894651253402 0.865495568989105 1.58811853696049 1.3220186523842 1.09977943896458 0.875286906351527 0.805…
2.03460652943285 2.04134843180185 2.0396710538406 2.07868395872215 2.21119357322325 2.26119357322325 2.0374645757358 1.9866968636037 NaN NaN 2.06850329038045 1.94701948564246 1.69655490990665 1.72758071966975 2.0666968636037 2.19547748061735 2.2520516195262 2.34803871464465 2.0214645757358 0.866936138801145 1.59502445860014 1.32343322622039 1.10087082213568 0.858997234432876 0.797337548072506 1.3…
2.08214789620881 2.06919291174641 2.09167523306401 2.13160770975761 2.22672024860161 2.27654018645121 2.07421541951521 2.04090031075201 NaN NaN 2.10821541951521 2.02691316034802 1.74086814481042 1.77607390615284 2.12105786513361 2.23249517091361 2.2561800621504 2.351 2.05812538844001 0.87293803645121 1.59927507936606 1.32380581842759 1.09107800537601 0.864162057613424 0.797191414294593 1.32916897…
2.13190714923385 2.12090350802734 2.12094538190227 2.15795084371204 2.25794174069575 2.29995630552181 2.12690168742408 2.07992717586969 NaN NaN 2.16090168742408 2.10984524872309 1.82184888992961 1.95267047081034 2.16691443164688 2.25395994672833 2.26398543517394 2.351 2.10690896983711 0.880655599028231 1.60296311811969 1.32925982282779 1.09489288144126 0.865118215808807 0.798986650090006 1.328690…
2.16646418845415 2.15836703273119 2.16926987700822 2.1982590819279 2.28720510652625 2.31919431144592 2.15247498353448 2.12553975401645 NaN NaN 2.19931305732954 2.18187440150665 1.882820426105 NaN 2.19853975401645 2.26926987700822 2.2700755655623 2.35823749176724 2.13656134417711 0.882878980563302 1.60751061860343 1.33276181638558 1.09163830188854 0.860384857786148 0.796509754997002 1.329777008347…
2.20966813289406 2.19303256901809 2.19503256901809 2.2228098580534 2.30664788644272 2.3373441896727 2.19678961160207 2.17570862579673 2.20133626578811 NaN 2.22895158321275 2.26297182966408 1.95970070191214 1.95940932770887 2.24844542192937 2.2943441896727 2.27708098580534 2.37969630322997 2.18844542192937 0.889274506940913 1.60963121447425 1.33759705974074 1.08960181344582 0.86071277304677 0.7983…
2.24194664362177 2.24291754014273 2.24491754014273 2.26193532560214 2.33794826048171 2.35397251338091 2.23493694246209 2.20994340990187 2.26589328724353 NaN 2.27492400758252 2.30992239072257 2.0418641837645 2.07580759366637 2.26996442908118 2.31097251338091 2.28099353256021 2.3650242528992 2.20996442908118 0.892874049955397 1.62080153545941 1.34180304750223 1.08727384812667 0.85504936161909 0.799…
2.27641199791407 2.26759158674841 2.26747538220854 2.28331692147236 2.35024297312881 2.37427466527605 2.28731692147236 2.26339086981591 2.31451763840486 2.32557045865025 2.29743312601223 2.36675004748459 2.14932050613484 2.19866911975444 2.31440143386499 2.32924297312881 2.28103169214724 2.36497887190184 2.26427466527605 0.895331126198774 1.61557063574233 1.34445841919141 1.08526961328466 0.86184…
2.31564742833603 2.32393067823305 2.31254626765853 2.31358673192953 2.37348557125202 2.40042487484552 2.31789021396204 2.30093067823305 2.36407230318155 2.38031508880756 2.33862719620053 2.43833532094306 2.2750636778211 2.3569827492791 2.35266766047153 2.35220232135501 2.28511276745255 2.36403183891055 2.29099137463955 0.894558066228888 1.61853225853788 1.34992433500206 1.08609655734813 0.8643760…
2.34694835347352 2.36892575811819 2.33895642324328 2.34195319533538 2.39696126510514 2.420966106967 2.36092898602609 2.34592575811819 2.41591446044052 2.44389509299309 2.36894996742747 2.50289347903914 2.37483537669685 2.45284183251266 2.38494673951957 2.36198386046048 NaN 2.41391768834843 2.33892091625633 0.897365367952157 1.62299264036998 1.34965045190711 1.08254585865285 0.86273271144264 0.798…
2.37839912975066 2.4015177899468 2.38233440600731 2.36339912975066 2.42517259664893 2.44131283142619 2.41039912975066 2.39440991704122 2.47652857723736 2.50159330098071 2.39733440600731 2.55955015181847 2.5081110909275 2.58043470964425 2.42333440600731 2.38376589762964 NaN 2.47873353575796 2.37143149162233 0.895142373203923 1.61971422970781 1.34737795041479 1.08798975207397 0.852124216559041 0.80…
2.41561869642635 2.44959936216303 2.41363803068968 2.40040601952979 2.44173470200629 2.47042535379312 2.44763803068968 2.43292804463953 2.52594737890285 2.55696671316618 2.42875403626962 2.61090871037621 2.61174008369912 2.71416543749223 2.45461869642635 NaN NaN 2.54269384097168 2.41169603347965 0.895335445485579 1.6146 1.34714669125016 1.08693167430846 0.858755024916922 0.794241170022568 1.34024…
2.44701059345198 2.48001655226872 2.44601489704185 2.42101456599648 2.47900993136123 2.49200893822511 2.48001456599648 2.48001125554273 2.57401589017797 2.6060168833141 2.46701191763348 2.65701390390573 2.70002317317621 2.82402681467533 2.48601390390573 NaN 2.33500893822511 2.37503409767357 2.44701224867886 0.894086709408978 1.61459681203304 1.34494717618296 1.08092820573407 0.849875415021563 0.7…
2.4795826617435 2.53034199711031 2.49149399582601 2.4654306630278 2.50908866591749 2.51913933215605 2.52455732862421 2.51468399422062 2.62251932894529 2.65762066142242 2.50356999518385 2.69939266334888 2.77087399261524 2.90583599293632 2.52856999518385 NaN 2.36218999839462 2.47822799807354 2.48446866270672 0.884122006903193 1.60496012008348 1.33636680044951 1.07539473430727 0.83597034050409 0.783…
2.52581768658804 2.55794679499667 2.53083920465614 2.49979616851993 2.51671009624751 2.53060250590697 2.56886072272425 2.56881768658804 2.66383920465614 2.7070328672691 2.54879616851993 2.73086072272425 2.84026956601827 2.97222652988205 2.57373161431561 NaN 2.3773442890897 2.49632277102159 2.52190375886046 0.881847687487824 1.60394533956563 1.33210165062542 1.06614769474979 0.831102882692808 0.77…
2.56301117484688 2.6010094743267 2.56901141777833 2.53600971725815 2.54900753087507 2.55800728794362 2.60801190364124 2.60601166070978 2.70201433295578 2.75401117484688 2.58501117484688 2.77001020312106 2.89800825966943 3.0280031581089 2.60701214657269 NaN 2.39300510156053 2.51100510156053 2.56300996018961 0.877648496254301 1.59282023078488 1.32671848653704 1.05421892381366 0.821229467980116 0.76…
2.60955962446084 2.64048500786606 2.61639795517215 2.5764601356678 2.58038551907302 2.58838551907302 2.65752231616345 2.65444769956867 2.76132333857738 2.80049744396519 2.63159693275823 2.81263424105562 2.93201243609913 3.04106218049565 2.6574601356678 NaN 2.41442282737041 NaN 2.60460936885736 0.871383766712334 1.59373132373171 1.3204814190916 1.04979771038146 0.81905529640193 0.760017936983844 1…
2.65513169724147 2.68013169724147 2.6490651268155 2.6140651268155 2.61199855638953 2.61977665496964 2.70008731695749 2.69110950709948 2.78822045780943 2.84068789440168 2.6800651268155 2.86346599298178 2.93319971127791 3.0464216126978 2.69530921837739 NaN 2.44888760567958 NaN 2.65397636624754 0.865320458238945 1.59072213239757 1.31982041493063 1.05036695112454 0.820340120848687 0.759034703238132 1…
2.70501046477709 2.73000791239244 2.69601020953863 2.6610089333463 2.65600918858476 2.65401123049249 2.74801046477709 2.74000995430016 2.84200536000778 2.8710081676309 2.72700944382323 2.88401046477709 2.94200204190773 3.065 2.75301020953863 NaN NaN NaN 2.69701020953863 0.864901005639555 1.59346114091594 1.32072047729593 1.04846911942729 0.823427733482425 0.757919757523458 1.30633166160241 1.0485…
2.74656069134602 2.76162588801416 2.73656069134602 2.69671716334956 2.69263892734779 2.69856069134602 2.78949549467788 2.77948245534425 2.86353461267876 2.90337814067522 2.7645998093469 2.92516951133717 2.95003911800088 3.06496088199911 2.79354765201239 NaN NaN NaN 2.73752157334513 0.868893200481204 1.5980094095418 1.32268336162878 1.04502352062008 0.814572818833849 0.756988124673743 1.3129050662…
2.78982445715442 2.80968369617684 2.77982445715442 2.75200543555418 2.74210597910959 2.74200543555418 2.82774402231009 2.81658315262142 2.90430163066625 2.93246250035492 2.81082445715442 2.93854293519925 2.95308043484433 3.06195978257783 2.83576413102117 NaN NaN 2.69246250035492 2.77764347875467 0.872954788070175 1.60413482074029 1.3298260109279 1.04557152195517 0.816650494834186 0.75864011434539…
2.82992841443625 2.84294063636177 2.81992841443625 2.80091270053201 2.79590397058521 2.79091270053201 2.86393539839369 2.84494936630857 2.9189738101596 2.95495984224473 2.85092841443625 2.96495285828729 2.95699301604256 3.06000349197872 2.87293365240433 2.931 2.58795809625537 2.71495984224473 2.80894412834049 0.874646979438408 1.60972003040076 1.33352340016022 1.05926555614896 0.83369956740546 0.…
2.86739124674137 2.88641239521388 2.86237009826886 2.84157100875768 2.84960273146644 2.85360273146644 2.90030665285135 2.88027493014259 2.94525378167008 2.9783172270876 2.89139124674137 2.97911631659879 2.96003172270876 3.06 2.90737009826886 2.93930665285135 2.64832780132385 2.77122808075351 2.85829607861509 0.875059018931775 1.61484836978412 1.33849817299287 1.05790604345214 0.8310107695835 0.77…
2.90473256071149 2.92571276177334 2.89791075115483 2.89579195752594 2.90716813735076 2.91120773522705 2.92979195752594 2.9066137670826 2.96949497345371 3.00843557663926 2.92881175646408 2.99029698407223 2.96309899469074 3.06 2.94269296283519 2.96906914266001 NaN 2.70537525808378 2.88687115327853 0.878752963695782 1.62037375258084 1.34207019798938 1.06325315246775 0.827408900304756 0.7673455344852…
2.94093700426821 2.96093870685556 2.9429216809821 2.93493189650617 2.96489954734661 2.97089614217191 2.96893189650617 2.93694721979228 2.99395743531636 3.0299625430784 2.96893019391883 3.00497446118981 2.96799148706327 3.06 2.9769404094429 3.02190806028333 NaN 3.0204517668747 2.92992508615679 0.88087630538546 1.62352451766875 1.34207998297413 1.06835112951993 0.830814074996037 0.770584364435886 1…
2.98331703990984 2.99942271987978 2.97845442387077 2.97643328787678 3.0235918078317 3.03061294382569 2.99736987989481 2.96730647191284 3.01243328787678 3.05830647191284 3.00735931189782 3.01910567996995 2.96907397597896 3.064 3.02125363192787 3.04885600775656 2.91170805579864 2.9649828237205 2.96244385587377 0.884470383122735 1.62599331567621 1.34861206062804 1.07373861252342 0.832626736769645 0.…
3.01374175774778 3.03972171024108 3.02176180525448 3.01802242284154 3.08004247034823 3.08940332546877 3.03288209029466 2.99658137769421 3.05334080761385 3.08746109265403 3.0416415202143 3.02928066509376 2.976 3.06395990498661 3.04590213780135 3.13014270788172 2.98020522573665 3.05880427560271 3.00472171024108 0.883610696438594 1.62723418622306 1.35253556579518 1.08588565036029 0.843022754409538 0…
3.04993918831664 3.07494083187565 3.05893754475763 3.06791617849051 3.1309145349315 3.15788495086933 3.07592768340358 3.02495233678872 3.06997205949684 3.10996219814278 3.07294740611169 3.04297699017387 2.976 3.06200328711802 3.08992603984457 3.18590631713645 3.08781920850894 3.14685207968913 3.03994083187565 0.885596663575211 1.62695047663211 1.35183118336249 1.09104133844402 0.862676980899496 0…
3.0753349472659 3.11848621377309 3.09931333776488 3.11545379952155 3.19659426127822 3.22578874678745 3.11139977576898 3.0623349472659 3.10620529025975 NaN 3.10530253301436 3.05021609501026 2.981 3.064 3.10836736151744 3.23542138527001 3.19215610830489 3.26935059381413 3.0793349472659 0.881922529938822 1.62161921767259 1.34904400896924 1.09468580093062 0.86155162428435 0.793235439581683 1.35342695…
3.11461803169725 3.14786989762907 3.13834591078298 3.16411359723835 3.26492258129661 3.30424467798944 3.14859178523457 3.09381096495107 3.12539452348971 NaN 3.14269031013912 3.0796818894937 2.99107012479314 3.0650306809216 3.14276712900777 3.28671440295308 3.31583198637794 3.41800724537685 3.11635245650347 0.85892751576089 1.57229867427701 1.32997748628924 1.09909396537685 0.858202540980245 0.791…
3.14352259351039 3.19251183928304 3.17902491345526 3.19402965341382 3.31002733953373 3.36602498623259 3.17401513208521 3.12251739138229 NaN NaN 3.17602539988391 3.08851269994195 2.99450047733148 3.0665018911316 3.17501930374062 3.3215206993464 3.40603813014975 3.51803723006978 3.15801837333676 0.85425296462008 1.59375612823724 1.32711163617427 1.1022542486395 0.865561929476809 0.796028531927564 1…
3.18745444916977 3.22752190137889 3.2219862265187 3.25156401134337 3.36946971424243 3.42105289922556 3.21501047746017 3.15251447451458 NaN NaN 3.22241602445879 3.11180661818563 2.99659351759869 3.07152222423562 3.21350476550082 3.36004241070955 3.48064039306399 3.59759750359725 3.19647096144604 0.847606413273073 1.58659779130693 1.32084551049973 1.09501263769148 0.868483696409628 0.79484819840787…
3.22949834358293 3.27853896123521 3.26787062968764 3.30340098876104 3.4131689927067 3.47197761430465 3.26178993805828 3.19673071753511 NaN NaN 3.26093782136896 3.14040802215845 3.00514214462017 3.07355719097224 3.25997391214897 3.40980770700879 3.53874912225329 3.65183740714294 3.24078771257454 0.837821105444911 1.6012932941633 1.32436556687683 1.08560821980346 0.871763385539953 0.797189754714945…
3.28098425644329 3.30398686887966 3.30897878819021 3.3494850395126 3.47448359428131 3.52248476148638 3.30997676801785 NaN 3.25099893890448 NaN 3.30948557210579 3.18698518592459 3.01249780791098 3.07649908327104 3.30998421614085 3.4514873122065 3.55099488376199 3.66849320946839 3.27798080836257 0.837740887203643 1.5957828433926 1.31707376257102 1.07131609199136 0.86149225338105 0.788891872548764 1…
3.33445401400937 3.32539630424106 3.35352023868443 3.38649798982453 3.50494656167802 3.56192872308966 3.3605201493164 NaN 3.39216806514469 NaN 3.35952223693495 3.229810950209 3.03127224289743 3.08363234121596 3.35861922537666 3.49699609970815 3.58059718594389 3.67405195005115 3.3234829957938 0.833938791348062 1.59310774129687 1.3021562680683 1.06870760889483 0.856456251471477 0.786913926682439 1.…
3.36895386442878 3.35823568801002 3.39833301585947 3.42916677747342 3.54371689652693 3.59865593810491 3.40278043453264 NaN NaN NaN 3.40512729432493 3.30003005757859 3.05498261736552 3.09570476736657 3.40875875579562 3.53956149750939 3.58872268908842 3.67867482389474 3.36308393685089 0.835953157546829 1.59546698183698 1.29588600665112 1.0794031976285 0.856341406058668 0.784093684247117 1.311407009…
3.41650199860578 3.41200146904271 3.4405008624585 3.46300223601843 3.5795014359412 3.63200036556552 3.43700360597232 NaN NaN NaN 3.45499109414383 3.37750371587926 3.10650203531333 3.13250204613145 3.45250206077133 3.56750082214491 3.59950023020057 3.68749959455232 3.41400046061686 0.83870165000763 1.56882525719159 1.31104834909905 1.07553564530935 0.85737444036633 0.785959699179093 1.310764704440…
3.45799023970297 3.46835183254533 3.47193994861041 3.50179997036884 3.60683601095126 3.653769061447 3.48151611951556 NaN NaN NaN 3.49300375594682 3.45929681026499 3.13972945055543 3.18275709835108 3.49550763238097 3.59563023588054 3.60905877822716 3.689 3.44847976307565 0.845340497097308 1.58700693573661 1.31677562604073 1.07580684714678 0.855495234335546 0.790847793775249 1.31282264260044 NaN Na…
3.50280906584209 3.50075472838576 3.51168649978824 3.52873297355692 3.63813262703884 3.67793830433801 3.53686181071458 3.47108278782088 3.50798229688407 3.51789459180513 3.53875188609988 3.53184350288513 3.19963523058663 3.25397703674422 3.54179505287576 3.60701530344342 3.61457734198721 3.689 3.49178400402045 0.850067184345706 1.59322723989493 1.32446680444384 1.07717946371989 0.860082833177015 …
3.54145867643958 3.53897421906084 3.5464767018687 3.56547273332214 3.66846836452338 3.69948117881491 3.56696798874973 3.51795987482195 3.56299752431477 3.56799774535809 3.57446036111727 3.59794269410588 3.27188187673355 3.35242261059963 3.58096641459371 3.63247867390271 3.61799441308875 3.689 3.53046721272389 0.859426235087317 1.6051027440282 1.32978917987903 1.08597547499077 0.853697994619235 0.…
3.57944029955697 3.56146746946707 3.58439214559527 3.58991118886733 3.68479853308751 3.71920727906844 3.59604393909119 3.56152140537626 3.61755148645566 3.62556151348213 3.61193730760547 3.68004326523728 3.41347020888932 3.44397939031484 3.6199483050217 3.64831829060459 3.62151605132057 3.69151335590492 3.55691755008839 0.868098175437617 1.61269943049696 1.33378739651934 1.08180474288745 0.853543…
3.62199889691297 3.61894664889396 3.62261435849086 3.62992118963774 3.71367157620171 3.73933092678368 3.65456396104321 3.61175679993725 3.66735788100856 3.67557226877093 3.65401833467755 3.73318089194615 3.50823948391175 3.58713517051019 3.66347945914839 3.67885790665217 3.62301583169216 3.69301831653808 3.58778551716733 0.862321276055357 1.62593746312644 1.33061519802443 1.07482202039458 0.84692…
3.647477394306 3.66695593468008 3.65397204093286 3.65097774475017 3.7224926362286 3.75648679203612 3.67597709048897 3.6504661265528 3.71146318114299 3.73095577074446 3.68097994264451 3.79394971598922 3.62340408396947 3.69690836195589 3.6874748459675 3.69748623102919 3.62400051437979 3.69299244873252 3.63446865133085 0.872745921464832 1.61409125425472 1.34050966016495 1.07432878612731 0.8484254246…
3.68327939480411 3.69692296888202 3.69392690926815 3.68776830390117 3.74173370791617 3.76170613502743 3.71989369045546 3.70246249034968 3.7666144009859 3.79414729143307 3.70932928673342 3.85460974015848 3.74126725500438 3.78674711691597 3.73229423496236 3.71434924350514 NaN 3.76058199822491 3.67046813627363 0.870631860951871 1.61353044944541 1.34284687822721 1.07522508108899 0.845466667730772 0.7…
3.71175819554473 3.73834634838504 3.73557430063183 3.71410956554088 3.76431108083126 3.78181359899771 3.75889419769035 3.74778966469112 3.82658689296223 3.85724306424183 3.74263476836303 3.91400880864479 3.83862592489376 3.90933372801778 3.76123551088903 3.7019584215135 3.61597984937903 3.76802520696506 3.71634381584849 0.867790276478229 1.61206739152463 1.34055097096105 1.07171025252383 0.841396…
3.75398809116943 3.75698849671076 3.76496672652223 3.74546617262313 3.78048433478076 3.79798294783679 3.80495092282821 3.78845660688261 3.88294385402607 3.921938032595 3.77799002981627 3.96644912265615 3.94838576501285 4.05584972094149 3.79946284703233 3.74993441907354 3.61500166389351 3.79951263524589 3.7589456509038 0.865020780997725 1.61299163014345 1.33869357054614 1.06276744943095 0.83845376…
3.7885318083077 3.79400234857747 3.81332328049488 3.7788741301347 3.8013038155255 3.81773825422954 3.84545176268392 3.84049555812998 3.9435668155302 3.98243161866978 3.80558197890276 4.006413587566 4.04540114871122 4.13515622750725 3.83452132247226 3.81516054590421 3.62732139491286 3.80159727714998 3.80442565881926 0.854029817309838 1.59461571426733 1.32956835265665 1.05454687365608 0.82958407887…
3.84164847043271 NaN 3.83698146876303 3.80652578683734 3.83524536719076 3.84152578683734 NaN 3.90356083929316 4.02445568192569 4.05196394253512 3.863788680256 4.04889383762347 4.16012167858632 4.27631446709334 3.89149073438151 3.83201652121885 3.69345568192569 NaN NaN 0.831657029362732 NaN 1.30799067089884 1.03905530811883 0.79780387023097 0.747342864497009 NaN 1.0507464043036 0.820288806496443 0…
3.87799770999791 3.91999461540049 3.89199653405089 3.83599814324155 3.84899913351272 3.87099814324155 3.92199764810596 3.93499801945765 4.04999839080934 4.10599659594284 3.90799721486232 4.09899684351063 4.2229960389153 4.34999535810387 3.91899826702544 3.88899641026699 3.71899839080934 NaN 3.88199764810596 0.850548809817831 1.58388778179257 1.30970989168909 1.03655015782447 0.806989421310282 0.7…
3.93154036663567 3.94057038700432 3.92258039379387 3.88942028516108 3.88845030552973 3.89936024442378 3.96941027837153 3.98144029874018 4.10838025800288 4.15049033268792 3.95552035305657 4.12566044811026 4.2680800543164 4.38390993889406 3.97649033268792 3.91057038700432 3.72327018331784 3.87798999321045 3.92651034626702 0.852144335091907 1.5740066909699 1.30685186055272 1.03745955220157 0.8071074…
3.98588061551545 3.99766046163659 3.98080723088917 3.93164211548002 3.93338526928801 3.93571550010631 4.01069715394973 4.02588061551545 4.14647700007087 4.19962376932345 4.00788061551545 4.19164211548002 4.27651369238401 4.37525684619201 4.02589896167203 3.96821084633375 3.75093565398517 3.87799069245488 3.97766046163659 0.842777051168266 1.57261276268083 1.30104000806801 1.03046101307262 0.80570…
4.0329925092089 4.03299438190668 4.02399313344149 3.96599453796483 3.9539967227789 3.97399391373223 4.04799406979038 4.0729925092089 4.17199594248816 4.23299469402297 4.0549925092089 4.22599453796482 4.30399563037186 4.38899781518593 4.07399235315075 4.03298970016224 3.80099204103446 3.93099157286002 4.01299438190668 0.847969174452398 1.5684806570048 1.29783051031014 1.02891024657187 0.7967214279…
4.08638939904153 4.08111681971246 4.07236992908946 4.02144780889776 4.02141860396965 4.01448674880192 4.10729204928115 4.10753542368211 4.23819469952077 4.27424337440096 4.1083796640655 4.2662044344968 4.30706814483227 4.39001946995208 4.12738939904153 4.08757436358626 3.828253109377 3.95720443449681 4.06436019411342 0.847269773045926 1.57659475445056 1.30192139544425 1.02732409421222 0.806075430…
4.1268804161489 4.09436745486957 4.11097407744133 4.06799280969982 4.06504900647528 4.06497407744133 4.13799280969982 4.16250577097915 4.25844957420369 4.29954323549613 4.14795534518285 4.2874308419452 4.31405619677546 4.39218732258487 4.16776802259797 4.14747984842049 3.85497407744133 3.97912393550923 4.10189914840738 0.835366128620262 1.54426472269445 1.29619040677939 1.02077529042286 0.7986447…
4.17299723299099 4.16599570230515 4.16199693862833 4.1199968797558 4.1199967031382 4.11599693862833 4.1899968797558 4.18899841044163 4.28199858705923 4.32799829269657 4.19799699750086 4.30999864593176 4.3169998233824 4.40199941127468 4.20799758622618 4.22499534906996 3.90599693862833 4.03799646764807 4.14899717411846 0.852448975029216 1.58379762802568 1.30825927586785 1.02890951194671 0.806749513…
4.2114300433811 4.19637003732792 4.1954300433811 4.17352005246086 4.18463006355835 4.18265006557608 4.21856005649631 4.23320002017725 4.31245004539882 4.34722002219498 4.23637003732792 4.3271600161418 4.32003000302659 4.40506000605318 4.25144004438996 4.26638003833678 NaN NaN 4.1863500353102 0.856575895550915 1.5936722770282 1.31452340639619 1.0377309970743 0.813868895853574 0.75136179816387 1.31…
4.25464309062008 4.23402894499213 4.23890032686811 4.2258819528504 4.24812081508071 4.24826780722245 4.27447772446063 4.25369821267323 4.35712861812402 4.36945935044292 4.2738819528504 4.34336748035433 4.32305512205315 4.41118374017717 4.29551447249607 4.30517593713386 NaN NaN 4.2218819528504 0.852343762848977 1.57168636525646 1.32087037248785 1.03516905097799 0.810120442868978 0.749829546839903 …
4.28901066285389 4.28901092942524 4.2870095965685 4.27301359513871 4.30801892656565 4.31601839342296 4.30001332856736 4.29100693085503 4.36400719742637 4.39400719742638 4.32100879685446 4.36300479828425 4.326 4.42099920028596 4.32300986313985 4.36802719027742 NaN NaN 4.2690095965685 0.859490869022592 1.6014101786028 1.32463021592279 1.05168112493109 0.827239978674292 0.764230815708322 1.314371583…
4.3294096036221 4.33024975830616 4.32333967129638 4.32452948760906 4.37962939093152 4.38564937159601 4.3502797293029 4.31735965196087 4.39130970029964 4.4212797293029 4.35434966162862 4.38103996132899 4.32604995166123 4.41798001933551 4.36054946827355 4.47013986465145 4.25437963262536 4.38566032870362 4.30537963262536 0.862674772798185 1.60174652270962 1.32544139864651 1.05596603609615 0.82720875…
4.37061715097814 4.35607560599046 4.35791691002466 4.37774058117376 4.44298744156502 4.45112850464573 4.37858188520796 4.35356425232287 4.42240555635706 NaN 4.38991691002466 4.38528212616143 4.33108816442545 4.41608816442545 4.41537029058688 4.48511087176064 4.29413357909584 4.35385145293441 4.34359951809305 0.855480437712773 1.56929211228131 1.32575280227388 1.0626977902262 0.832236606668749 0.7…
4.40499690582206 4.41599460728988 4.40899540293564 4.41899628698648 4.4979950493153 4.51399434207463 4.41099708263223 4.38499717103732 4.44499796668307 NaN 4.44099540293564 4.40099858551866 4.33599955797458 4.42099955797458 4.43599814349324 4.54699443047971 4.41298930298485 4.45699071746619 4.37699699422715 0.869988694256911 1.60227703135728 1.33537913363018 1.07315905848586 0.843189014283315 0.7…
4.43937063822217 4.44551694278356 4.4423803918596 4.45949743550871 4.55455595733326 4.58165349370752 4.45036088458475 4.41735113094732 NaN NaN 4.47027310184792 4.40920482638594 4.34302926091228 4.421 4.47147792823386 4.59839014549703 4.53908265375425 4.61336550923959 4.42729260912277 0.870363618932402 1.60237516942784 1.33148302867088 1.09883851088095 0.856731042640453 0.793149153289348 1.3296803…
4.4773949950298 4.49859249254469 4.48171817278145 4.51068226414237 4.6120413505331 4.64925680236753 4.48791567029635 4.45359249254469 NaN NaN 4.49852067526655 4.43050272094701 4.34607181727815 4.42098204568046 4.52025136047351 4.63877203574006 4.65075952331455 4.75383134059269 4.45786180733774 0.866524390468561 1.60278114240467 1.32971475511477 1.08967173028646 0.869089483216605 0.800238226414237…
4.49908080713365 4.53109531097815 4.52108080713365 4.54810152691151 4.66911188680044 4.71812431866716 4.53805594340022 4.48608080713365 NaN NaN 4.52706630328915 4.45801657582229 4.35000621593336 4.42000207197779 4.53407251922251 4.68109945493373 4.74718233404517 4.85420305382303 4.50506008735579 0.858536441612573 1.59627600108287 1.32723426062153 1.09633186478001 0.872897707757364 0.8039763609718…
4.53829951528665 4.57708262490666 4.56036148396665 4.59753706189331 4.72350607755331 4.77855771811998 4.56559903057331 4.52539246830665 NaN NaN 4.55923754660666 4.46629951528665 4.35307229679333 4.42103098434 4.56950607755331 4.72940279641998 4.8356609992533 4.95276428038663 4.53442345264665 0.847068644668339 1.59399615883722 1.32434420357961 1.09699276323674 0.876569617076869 0.8070356621924 1.3…
4.5678443161044 4.58591467577977 4.59598503545513 4.64958046732178 4.77268600683483 4.83286190602324 4.62349251772757 4.56377395642903 NaN NaN 4.58302021529282 4.49545733788988 4.36012312943189 4.42394723024348 4.61849251772757 4.76893226569861 4.89966841691598 5.02659805724062 4.57561564715946 0.835331294301558 1.56013028091415 1.31212342346857 1.07440335783856 0.87274450249467 0.806615426621101…
4.61498910955271 4.63698820201544 4.65098729447817 4.68199251281749 4.81099115151158 4.88098888266839 4.65099364723908 4.60699001708999 NaN NaN 4.63998684070953 4.52099410100772 4.36699841180977 4.42100068065296 4.64599364723908 4.82098797513112 4.9369913783959 5.05999228593317 4.60999205904885 0.829261402145088 1.56237948043491 1.3028221485945 1.0824081508928 0.875229425982674 0.806360058989923 …
4.6684381333746 4.69640826064451 4.68744809095129 4.73735847276103 4.87127881214747 4.92936843033773 4.70650783641146 4.65539830306781 NaN NaN 4.69345804852799 4.57249787883477 4.39408961819026 4.43909957576695 4.70547796368138 4.86530868487756 4.96126885457078 5.08322902426399 4.66432860003095 0.829919800848466 1.57254965884939 1.30736841975272 1.07644391114906 0.864925734735347 0.79798460817942…
4.71295293961508 4.7375999990169 4.73270588119635 4.77377646931599 4.89963529307672 4.96651176386736 4.75744117574772 4.69581176337581 NaN NaN 4.73989999852535 4.62298823367489 4.40363529307672 4.44931764653836 4.75393529258517 4.89686470446553 4.98805294108973 5.10607058811963 4.69798823367489 0.829934588178621 1.57351547057927 1.3022784705252 1.07386005880705 0.873390529509207 0.795397705984422…
4.76598536305113 4.77099078414331 4.77198915781565 4.81698807359722 4.93499024203409 4.99499213941635 4.78199322363478 4.740987531488 NaN NaN 4.78998617621496 4.67798482094191 4.43899024203409 4.46699512101704 4.80598563410574 4.94498671832418 4.99099918683617 5.10999891578157 4.75298482094192 0.831859468732967 1.57381991597307 1.30441940910095 1.07441984549887 0.870080913454031 0.791930956822769…
4.81947921368596 4.82602457506082 4.8143932009731 4.85357751392924 4.97433176332105 5.02519660048655 4.83763895158128 4.78949150121637 NaN NaN 4.84438091344269 4.77382326453742 4.48770038923333 4.51650378874678 4.85858980145965 4.97218431295614 5.00208601271286 5.1131351628345 4.78355293886842 0.838347438044415 1.5816199876795 1.3107478537707 1.07216374153653 0.8570589207251 0.785228836773129 1.3…
4.85889950349755 4.82934043658459 4.84681131688014 4.90038802111659 5.00149384505748 5.04140565844007 4.88937038379311 4.82981131688014 NaN NaN 4.87600532743844 4.84142862320199 4.54535807390807 4.55830516193762 4.90661730632185 4.98731747182266 5.00907054929393 5.124 4.82872313026274 0.836033538337114 1.56761015776963 1.30757623358588 1.06532083221593 0.847995603595072 0.781987903695403 1.311712…
4.90899158453039 4.90398745930018 4.89199240957643 4.92199636979742 5.02899537974217 5.06399620478821 4.90999653480663 4.87499240957643 NaN NaN 4.93199059447514 4.92098663425414 4.62098729429098 4.6309877893186 4.94099422467772 5.00499702983425 5.01299933996317 5.124 4.86899323462247 0.852937160191529 1.59323569490976 1.31961797698711 1.07037915020258 0.840511257370166 0.785769364714549 1.3168691…
4.95823452965767 4.94242019897 4.92542019897 4.95825407379581 5.04325407379581 5.07418566931233 4.95230293414116 4.92337133862465 4.97339088276279 NaN 4.9812247575886 5.00062541242046 4.71483062587093 4.7411628762193 4.99623452965767 5.03220521345046 5.01405863241442 5.12400977206907 4.91331270621023 0.863231694245379 1.59681537514208 1.32381732930385 1.07259446241018 0.843427817403212 0.79001143…
4.98265373862878 4.98551238973607 4.96844171528972 4.98449472112448 5.06930036639701 5.09326502917383 4.98354772695925 4.96170674446355 5.0136184014056 5.02579508752149 5.00470674446355 5.06488343057943 4.80094354727475 4.86186231507736 5.02060073279401 5.05347705251289 5.02 5.125 4.9457774189099 0.868570534399939 1.60347357036202 1.32768198235777 1.07089419948549 0.841147489754677 0.788069926720…
5.01899880061295 5.01399905993988 4.99299918960335 5.01199909235575 5.08599944893028 5.10799951376201 5.01399899510815 5.00099870336536 5.04799886544469 5.06999854128603 5.04399870336536 5.1139983792067 4.90899643425473 5.02099474862969 5.05399889786055 5.07999912477162 5.02 5.125 4.98899857370189 0.874159815553722 1.60533993840985 1.33223984959038 1.06390023080097 0.839340059645194 0.78473011021…
5.05536974613496 5.03825982160835 5.04126981474713 5.04025982160835 5.10616988335931 5.12615989022052 5.06432977357983 5.04137973927374 5.11250965007792 5.13259958832696 5.07436974613496 5.18162956774331 5.02813921782123 5.11996933446192 5.09341971182887 5.09530978730226 NaN 5.12335975299618 5.02041971182887 0.871972705008689 1.60236226024149 1.33428009307017 1.06272933478637 0.836525217015819 0.…
5.09238793745503 5.06551480339581 5.06872045527362 5.0664618303036 5.12335099103074 5.14231404460645 5.09796060703149 5.0799236606072 5.16388671418292 5.19294213381935 5.11136946424288 5.24507144630436 5.14312441939657 5.21845693721516 5.13533251781859 NaN NaN 5.1597943481222 5.06260961600076 0.871222474913905 1.5939905102307 1.33533560436855 1.05778869588373 0.833949369924699 0.77809359429805 1.…
5.11299659957075 5.14598672213341 5.10699368491711 5.09099595186994 5.14199692342116 5.15899724727156 5.14899157988948 5.12899190373988 5.21099222759029 5.24299174181468 5.13099676149595 5.30199060833826 5.25598137860173 5.34897846394809 5.15299708534636 NaN NaN 5.2019930372163 5.09499465646832 0.869760241268551 1.61101719059774 1.33828951260514 1.06196931019864 0.827541057371571 0.77244093268916…
5.15633047338748 5.17546065987346 5.14340057380301 5.12031044469733 5.16225035862688 5.17919027255643 5.18048068856361 5.16451073159884 5.25961087504959 5.29855078897914 5.17728040166211 5.35245064552839 5.366931334092 5.46313162099351 5.19932045904241 NaN 5.02945064552839 5.1128512193314 5.14529041600718 0.863979499282746 1.60672277532647 1.33223390559458 1.05626504993569 0.830361902453488 0.769…
5.18961842335615 5.22172443878864 5.18344173096868 5.15161842335615 5.18738872325244 5.19835338477495 5.22874210802738 5.21568910031114 5.32060075411741 5.35384812345987 5.20554774640117 NaN 5.46046654681602 5.57657256224851 5.23177744650488 5.10226503858121 5.07405300771624 5.19703533847749 5.17474210802738 0.863737581990042 1.60492476280315 1.33252228910973 1.0526732400921 0.823510732638456 0.7…
5.22408103979243 5.26206584483135 5.20808779310847 5.18605064987027 5.20904727321225 5.21804220822522 5.2700574031863 5.25408779310846 5.35409623475351 5.40108441645045 5.23608441645045 NaN 5.54210298806955 5.66410467639855 5.27506753316036 5.11705233819928 5.077 5.19889532360144 5.21606584483135 0.853029886909236 1.59962184537089 1.32708041029123 1.04507565590218 0.816874073965179 0.756704264773…
5.28246728402419 5.30107204297821 5.27842579031216 5.24000140609898 5.25984508695948 5.26437753563999 5.31108051537588 5.32041165771477 5.42586066693112 5.47095094667392 5.3069053487947 5.49830594470186 5.60526134215679 5.72472911949633 5.3155883509887 5.14843225786924 5.07706003581517 5.13708405014124 5.25555232949959 0.821535468013241 1.59464510759685 1.30210323620763 1.02721387015294 0.7920185…
5.32667696513451 5.33437373373775 5.31965183802195 5.28655478581049 5.29216289104978 5.30004840627357 5.36493401925614 5.35865539201952 5.45879500390829 5.51259875825748 5.34575750875701 5.53058540264271 5.6294461917773 5.74697019939653 5.37453350597183 5.21948934799554 5.08233493356381 5.14394711575308 5.3195396899912 0.829574342819912 1.56066583291219 1.2987341287078 1.01781973935871 0.78918883…
5.37445447438796 5.36895920173594 5.36046971531345 5.31946997465108 5.33345468509978 5.33346352386888 5.39546683840729 5.39846009587025 5.50794799118855 5.54696670873847 5.39994782910253 5.56245873168649 5.64148566941742 5.75749644233256 5.41346120071639 5.24996682219869 5.10099938407313 5.14100009725161 5.35845583857172 0.832156295930142 1.56717083696114 1.29817205954647 1.02650011400848 0.79598…
5.41400597738431 5.41245749841097 5.40499611987056 5.36298653188861 5.36851087244971 5.36999139326254 5.43500594369284 5.4394373453943 5.53332894643453 5.57132908120043 5.43650611215021 5.5993583505184 5.65258831332604 5.7579951049346 5.45549611987056 5.32504081559718 5.0697636302023 5.22414854633725 5.39197674175782 0.831993935060103 1.56288887988899 1.30359003488407 1.01699209919314 0.783683326…
5.46503723870219 5.45863462334192 5.45499681207323 5.41207390106417 5.42011678231491 5.41957136410807 5.48600818720852 5.48356498055066 5.56657357172689 5.60451301411777 5.48757390106416 5.63546121235352 5.6615152217366 5.7575 5.50551448843161 5.37950966152237 5.16083961507623 5.24039911428609 5.44002087198902 0.829457371248354 1.57129103537717 1.30466916518092 1.02359806588577 0.793418793279631 …
5.50500046706656 5.5069983361834 5.4860012374343 5.45950001377396 5.47350054512352 5.47150103310811 5.51700094637815 5.51950021873777 5.59950030291725 5.62600042242634 5.5310003221761 5.64600066144451 5.66800061744191 5.75450154201072 5.54500058657564 5.44150111052745 5.21150104050587 5.28450178549224 5.47999985893527 0.842413325128851 1.57687747483043 1.30942967694927 1.03526258349444 0.80063285…
5.54280178052185 5.5313230071752 5.5318039679488 5.49997869169036 5.49853498607008 5.49856470751841 5.56529682694713 5.55427038663921 5.62668559714809 5.65322638318754 5.56829515451282 5.67010466751821 5.68051486072417 5.76947298097124 5.58427424650046 5.48896447341522 5.25755923378399 5.32655582002011 5.51389441719187 0.828066099966572 1.55788348759564 1.31100175942017 1.01180476644022 0.8026144…
5.57574621311399 5.57073500340211 5.56475134992944 5.55405084461122 5.58061278679795 5.58569570753359 5.59760463097289 5.58359021398653 5.64718012757181 5.67855339370416 5.60028488943053 5.68207722174726 5.682 5.76604894994746 5.61422480327799 5.54491554088981 5.32328046555395 5.3968415451665 5.55851644253596 0.839089188933142 1.58709668615608 1.31632159684954 1.03095458282955 0.799651098383257 0…
5.6219422330216 5.59247538297628 5.61343492939475 5.59496047661781 5.64391408279496 5.65341157261699 5.62696433986736 5.61146316213305 5.67846308993535 5.70396804840755 5.65043489845288 5.69798395716306 5.682 5.76250853293095 5.65794349326757 5.71341187560819 5.44738017992144 5.52536800033404 5.58997034199242 0.854995677009176 1.59397657728796 1.32345774167824 1.04180457805437 0.812335031736865 0…
5.64390980705284 5.64397820296123 5.6369695025028 5.64496124599779 5.70255655988147 5.71055819342433 5.66028903115538 5.63277905231682 5.69869552839594 5.73018881664311 5.67146245341395 5.71114563420316 5.68352658063925 5.759 5.67833109496986 5.75545126715924 5.56567351812237 5.58791350733838 5.62681733412818 0.85542197440889 1.59802535933092 1.32645092775348 1.0454132976867 0.80821102124495 0.75…
5.68947603351585 5.69411906583727 5.69041278791011 5.6971077208894 5.76467224308355 5.77317201535074 5.69309450596314 5.66454146664123 5.72014604096384 5.7477254182294 5.72241989574307 5.72752228254605 5.68654397170212 5.75900883988699 5.71612344087654 5.80649280235859 5.65096136460684 5.70359127613342 5.66213009324389 0.859808239688438 1.60531929880962 1.32936437721843 1.05274861861002 0.8082855…
5.71299338620135 5.73348454329281 5.72149031725554 5.74348600568888 5.81748484705162 5.83697893311624 5.72549023327194 5.69049245152034 5.74549247951487 5.76399062728589 5.74499264748206 5.73999638620609 5.69199863244902 5.76099909331352 5.74799264539154 5.85348226905535 5.74794376371533 5.8019431779207 5.70048724830972 0.858225441063367 1.60515474336605 1.3312449810387 1.0598826462249 0.83119539…
5.75766443245203 5.7588236241976 5.76835852779979 5.7980032245734 5.8795480949783 5.9035480553929 5.76782390129541 5.7237789913051 5.77632930034348 5.78725810765004 5.79116947523149 5.74762944967904 5.69902477845787 5.76353474526058 5.78319933605422 5.90397352209228 5.79609626912741 5.86737096977569 5.73536364975005 0.845851830301424 1.57667705987121 1.32808298981032 1.06313683184659 0.8325012389…
5.77419817629901 5.79092513927254 5.80413578595403 5.84796259846071 5.93403749762074 5.95815920395173 5.80017166472606 5.75166698112652 5.81267705261918 5.81263492904777 5.80823094227949 5.76055072458278 5.70144929463351 5.7669766012186 5.80315136912806 5.95107025399308 5.90514910899752 6.00354769826454 5.77155386619877 0.844996248180016 1.57733222456563 1.32537181008235 1.06481903706351 0.840156…
5.81398216810087 5.83147754385077 5.83799123444889 5.87749067819093 5.98447888895763 6.01897593674856 5.8364880561832 5.78448969412125 5.81899551073045 5.83598279113339 5.8479831489034 5.77349648499866 5.70100004717162 5.77049836206196 5.84348081319254 5.98498927284383 6.00546044056028 6.11445193047022 5.8094843183924 0.847146816970166 1.59847314086303 1.32404906108624 1.06527613498029 0.85290060…
5.84730918217852 5.87232876944465 5.88086135799345 5.9288902896265 6.03699346414216 6.0780162590579 5.88381407899505 5.80729855279975 5.8551224831999 5.85919903519984 5.87929938854545 5.78866576391405 5.70356934606609 5.77200320764961 5.87680535457852 6.02434987519346 6.08511926288932 6.19815157285622 5.84439535712727 0.841860278534239 1.59119041765112 1.32161600336707 1.06463984398067 0.85329181…
5.88263944407823 5.90955227858774 5.92109077840492 5.9725643837555 6.0930600151277 6.13611594804298 5.91963072752918 5.84545226530389 5.8707752883298 5.88463484353593 5.91362201098013 5.8075060422306 5.71193486053113 5.77203849981718 5.91165518286697 6.06301596308446 6.15450916514049 6.271958070151 5.88945760085301 0.835141251508003 1.58522305570705 1.31614630345703 1.05758311427589 0.85311080589…
5.92500210281057 5.95399885380517 5.95500261698634 6.00650305422533 6.13550107115406 6.18700089430793 5.95800174581333 5.8760067403074 5.90401027094461 5.91400529595581 5.9585015492996 5.82900169986814 5.71950042905769 5.77449991157694 5.95700165739027 6.09550334403845 6.19350143633261 6.30850138393977 5.92100223214018 0.824118834863227 1.58133595641916 1.30986483356206 1.0546943556739 0.85499817…
5.97144176520434 NaN 6.00933132390326 6.07114725506811 6.18636813767028 6.24236813767028 5.97833132390326 5.91841415487907 5.96811964474284 5.94734973078677 6.0114509686461 5.85955220650543 5.73609203441757 5.77636813767029 5.9994509686461 6.16627610325271 6.26200920344176 6.37794477934946 5.97634052734501 0.797395389068504 NaN 1.29658395747996 1.03788644884949 0.826032291649822 0.77050839123264 …
6.01842306958296 6.04024277882764 6.04456730218722 6.08680768986099 6.22551922465247 6.28151922465247 6.01356730218722 5.96245912773403 5.98084374801205 5.98454326341985 6.05941105019928 5.91827883697871 5.74587980616312 5.81551922465247 6.04741105019928 6.19563941848935 6.26298798061631 6.37207211630213 6.01255528280354 0.818174828484299 1.56441487185438 1.29700483166501 1.04495322004977 0.84754…
6.05598090525485 6.06698658207098 6.08397987310646 6.12597987310646 6.25198658207098 6.30798658207098 6.05597832488388 5.9929845177742 6.02297832488388 6.02397987310646 6.09598142132904 5.96197780880969 5.76299122673871 5.80900361251935 6.08697987310646 6.2259845177742 6.26899690355484 6.37799690355484 6.04798193740324 0.823207533165356 1.56807843113445 1.30310685194742 1.05585441607723 0.8512981…
6.1012169387269 6.12308874766101 6.12322679957813 6.15919721702446 6.27816763447079 6.3341281910659 6.09238457319769 6.05129582553668 6.07628596468546 6.06748318170992 6.14224652128057 6.04494664171739 5.81663109447826 5.86630568638791 6.12925638213179 6.23918735617323 6.279 6.36797041744633 6.08722679957812 0.830717529302894 1.57364506409009 1.30517664182628 1.05324913005137 0.844647198421393 0.…
6.1227237026048 6.13188696924742 6.14571114363229 6.17874882054982 6.29478649746734 6.34683673335738 6.13051020007214 6.08062323082472 6.10463578979723 6.11538461034705 6.16668602568727 6.13879433863911 5.87919622575941 5.89661067185221 6.15467346671476 6.25776137952233 6.279 6.36503767691753 6.10971114363229 0.835429465752506 1.57811260549563 1.30980059606003 1.05514563559333 0.845360831950068 0…
6.17591878466786 6.18092491412689 6.19891878466786 6.22093564068019 6.33394023777446 6.37395862615155 6.17692951122116 6.13990959047931 6.17389426683174 6.18189886392601 6.21592491412689 6.21488507264319 5.95388660500795 NaN 6.20791878466786 6.27098007925815 6.28199540290573 6.365 6.16192031703261 0.835719647556106 1.5499832586571 1.31627016221826 1.04929901030477 0.838171048349901 0.777197447292…
6.21225298162174 6.19752177459483 6.22123717027038 6.24415811351358 6.36104743405408 6.38704743405408 6.20636366108125 6.18531622702717 6.24028460432445 6.241419000811 6.2522292645947 6.29446643486508 6.03756920864891 NaN 6.24033203837853 6.29112649081087 6.28502371702704 6.36496837729728 6.20126088729741 0.832248705759527 1.54344216308127 1.31757375859462 1.04675221630813 0.837754307913511 0.783…
6.24355096779289 6.26207387107284 6.25057903230584 6.26371935487056 6.36691580646117 6.39291580646117 6.25135451620228 6.22443870974112 6.27549483876701 6.29325629040698 6.28059306456231 6.35217209686815 6.10798967753401 NaN 6.28141064522817 6.30677548389645 6.28795790323058 6.36105612902589 6.23353693553642 0.85064605325576 1.59567067750439 1.32422458065599 1.05197506775044 0.83705010322466 0.78…
6.28400356816711 6.30300356816711 6.29700285453369 6.29400285453369 6.38700249771698 6.41600249771698 6.29200517384231 6.27800570906738 6.34900588747573 6.36000820678436 6.32100356816711 6.41900981245956 6.20101712720213 6.26101462948516 6.31600463861724 6.32300107045013 6.295 6.358 6.27300410339218 0.853760397850633 1.59666015343119 1.32637052273648 1.05184005887476 0.833089996431833 0.785909059…
6.3043558736115 6.32341123172885 6.31336378191398 6.3102135241669 6.40110280793221 6.43013444114212 6.32138750682142 6.31044286493876 6.38246658984619 6.40653776456849 6.3413558736115 6.47436378191398 6.29785409666761 6.34388572987752 6.34230842379664 6.32910280793221 6.29505535811734 6.35805535811734 6.29639541512389 0.855994507732412 1.59753083437439 1.32932451573768 1.05218708193335 0.83304532…
6.34844875084946 6.3743630009816 6.35843650086834 6.33666925050968 6.4138407502454 6.44679175032091 6.36939975092497 6.36531400105711 6.44027725111374 6.47316700128363 6.38544875084946 6.51943650086834 6.40367700203871 6.45362800211421 6.3805222507362 6.3418407502454 6.30191425013214 6.36491425013214 6.34538750094385 0.85655301751076 1.59887321752586 1.33236202505852 1.05430354004077 0.8299882199…
6.371955158895 6.40394346121543 6.37896100773478 6.359955158895 6.43096685657456 6.45698050386739 6.392955158895 6.40292786430934 6.49689082165738 6.53687717436456 6.408955158895 6.5788849728176 6.52376799602194 6.5957251045302 6.40694931005521 6.35896685657456 6.30798830232043 6.36799415116022 6.37194931005521 0.855302456512709 1.59734302190055 1.33419649069613 1.04849140523758 0.823273042912716…
6.41920251445067 6.44143144382968 6.43123773435513 6.40011446468951 6.45502641492835 6.46808804976116 6.44235219904464 6.46129936918794 6.55440502890133 6.59740502890133 6.45617609952232 6.61226414928348 6.63580125282655 6.7408893025877 6.45122892937901 6.37214087961785 6.31502641492835 6.375 6.41826414928348 0.835858314350321 1.55171916767998 1.32253045295302 1.03063027641362 0.803001521814495 0…
6.44167914608379 6.48931644165677 6.45762334540271 6.41281864778649 6.45795814948919 6.4778604982973 6.4814419931892 6.49452569421082 6.59935829216758 6.64235829216758 6.4757209965946 6.6415814948919 6.72473053450543 6.83959103280273 6.47663729557298 6.38777679727568 6.31795814948919 6.375 6.4475814948919 0.837890983645838 1.5893626394412 1.320360969378 1.03621034452776 0.806500058390433 0.751244…
6.48092205520103 6.51295403255445 6.49093404670856 6.45591406086267 6.47097401840034 6.48798001415411 6.52192005661644 NaN 6.65289407501678 6.69988608067843 6.51492205520103 6.68691006369349 6.79785610190959 6.92183811464829 6.51692005661644 6.40097401840034 6.32199200566164 6.37799400424623 6.4939080651089 0.834147554649746 1.58448085231432 1.32029007994338 1.02978303077152 0.797897327728387 0.7…
6.52136514115597 6.56033705337474 6.54025279003106 6.48633705337474 6.49518725187486 6.50815916409363 6.55544004190591 NaN 6.69940259153094 6.75043067931217 6.55837450374971 6.72643067931217 6.84918725187486 6.97018725187486 6.55640259153094 6.44808426334369 6.32809362593743 6.3810655381562 6.53040259153094 0.821994720996894 1.54515460862389 1.30854691409348 1.02717261104977 0.795848509483828 0.7…
6.55944431067974 6.59548705601207 6.56661529200905 6.52148705601207 6.51471503111781 6.52475777645014 6.60133032312686 NaN 6.7413873169033 6.79534457157097 6.59743006223563 6.77134457157097 6.86871503111781 6.98971503111781 6.5983873169033 6.45687176400302 6.33785751555891 6.38790026089123 6.5723873169033 0.819358470799095 1.56857817982582 1.3030107886781 1.01597342965393 0.785264453134145 0.7199…
6.60600832766363 6.62300508912777 6.61600863609561 6.55900508912777 6.54500601442373 6.55100508912777 6.6320067855037 6.65400755658366 6.78200354696784 6.83300570599175 6.64000956139157 6.80100539755976 6.88500293010387 7.00900200480791 6.64500647707171 6.48400755658366 6.35100308431986 6.43400046264798 6.6030066312877 0.816747907288974 1.57066450065769 1.29600995065088 1.01618896212637 0.7866886…
6.66033805547178 6.65644812004398 6.67218868212378 6.59236164073725 6.58433805547178 6.58428302318567 6.67629088494083 6.70315723510315 6.80532233196146 6.8702044056341 6.70228302318567 6.83629088494083 6.9040550322861 7.02196855297937 6.68741667302335 6.5335188758404 6.37121226738926 6.43697641473453 6.64633805547178 0.803333540078228 1.53532093241648 1.29570053475191 1.0095150322861 0.778305503…
6.70239521800346 6.71219831223714 6.69566244725774 6.63735302391067 6.62639521800345 6.61949367088661 6.71247960618902 6.72271870604812 6.84542334739864 6.89563431786255 6.73749367088661 6.87247960618902 6.91090154711684 7.01805625879038 6.73925457102751 6.59807172995879 6.39762025316496 6.43404219409278 6.68839521800346 0.822435316455988 1.57400374121015 1.29701115330522 1.01636154711684 0.78521…
6.74890261726355 6.74593013847168 6.74489626621552 6.67991108532759 6.66491955339163 6.66490473427956 6.74992167040764 6.76690685129557 6.86196612774384 6.91895130863178 6.78390261726355 6.89894495758375 6.91998094685591 7.02099364895197 6.78590261726355 6.6708475748473 6.43691743637562 6.47291743637562 6.72592167040764 0.832848491117341 1.57922011353523 1.30409501152665 1.02176873747483 0.789042…
6.77932861081145 6.77632096869956 6.77822926335682 6.72938210559471 6.73142795826607 6.72150437938502 6.78328275814008 6.79028275814009 6.88522926335683 6.94210698956652 6.81730568447577 6.90917576857357 6.92705349478326 7.02502292633568 6.81338210559471 6.75168779007048 6.4986572216229 6.61770307429427 6.76232861081145 0.835388298147171 1.57967234846648 1.30926407265247 1.03158847157762 0.795571…
6.82148522557775 6.81749719707594 6.80764085505424 6.7784014250904 6.78632959610125 6.78620988111933 6.8195570545669 6.8265570545669 6.91464085505424 6.95583239902531 6.85652114007232 6.93172465554159 6.93391619951266 7.02796408550542 6.8624014250904 6.83992256516273 6.58297045115549 6.70789862216634 6.80448522557775 0.841584340131427 1.58638799523739 1.3123522897807 1.03139239429964 0.7982868389…
6.8519375359903 6.84494378239127 6.83494378239127 6.81492504318836 6.84587715411426 6.84288340051523 6.84594586452493 6.84296668586149 6.93196460372784 6.95899375359903 6.88993128958933 6.94497293226246 6.93699375359903 7.028 6.88196043946052 6.90287090771329 6.66582926504016 6.68006038187604 6.83194378239127 0.844504065919079 1.5929664453099 1.31701035972117 1.03582075532656 0.796603581269889 0.…
6.89129748853123 6.87736690252185 6.89614874426561 6.86845614908122 6.9066544747687 6.91271397247495 6.88329748853123 6.87919832568748 6.95515866054999 6.97919832568749 6.93328757224685 6.95816857683436 6.93702974885312 7.02499008371563 6.92522807454061 6.97859497706245 6.74784288417181 6.76810070756554 6.8653867350906 0.839118803566339 1.55677234502242 1.31950092336003 1.03039179389887 0.7979656…
6.9205720931054 6.91347224816333 6.9107860465527 6.91334387609494 6.97105860483188 6.98297302345296 6.9125720931054 6.89871472873693 6.97077178298955 6.99871472873693 6.96158635666855 6.97475751942639 6.93995720931054 7.02401426356315 6.94767193804747 7.0371441862108 6.83078759713196 6.87641674448998 6.90344372103702 0.8449054170705 1.57373209927239 1.32155990388175 1.03745673180277 0.80442557521…
6.95000281634693 6.95600281634693 6.95100300410339 6.96700403676393 7.03400563269385 7.04700685311085 6.949002440834 6.92600215919931 6.98800150205169 7.015001220417 6.99200272246869 6.98800093878231 6.94600037551292 7.024 6.984002440834 7.08700460003331 6.92300957557955 6.97601558378632 6.93300347349454 0.852920061959632 1.60309989767273 1.32504035673728 1.05801048159532 0.830860914373968 0.7665…
6.98029534892988 6.98638764547046 6.98336918616235 7.01045225304887 7.09454454958946 7.12063684613005 6.97536918616235 6.94924920065958 7.00418459308117 7.02814767446494 7.02130457858394 6.99806460757841 6.95005537792435 7.02403691861624 7.01030457858394 7.1364245640867 7.0259598840221 7.14246148270293 6.97029534892988 0.85355166496204 1.60200132412518 1.32884129215157 1.06320636121268 0.84069072…
7.01155581996752 7.02741701370737 7.0224447749594 7.05831984932526 7.15218104306511 7.18804223680496 7.0144447749594 6.97562522309759 7.0237223874797 7.04377790998376 7.0535419393415 7.00490283561789 6.95591671624391 7.02794447749594 7.0425419393415 7.18136149120331 7.12755641489443 7.19130596869925 7.00155581996752 0.850552613521866 1.60108304778845 1.32897805671236 1.07023019829895 0.8502935534…
7.04193986460425 7.05394788265701 7.06291981947233 7.09891981947233 7.2019017788536 7.24788173372168 7.04194587814382 7.00494186911744 7.04695389619659 7.05996792778893 7.08294186911744 7.01497995486808 6.95899398646042 7.028 7.07194186911744 7.21493385106467 7.23378952611486 7.33471335461357 7.03193986460425 0.844831405680061 1.60212787521602 1.32805186419727 1.07518025806589 0.858583623127223 0…
7.08120583467086 7.08733250216062 7.09928500185196 7.15518208451653 7.27434041887873 7.30749875324092 7.07828500185196 7.0381583343622 7.07312666748976 7.08018208451653 7.11922958482519 7.02507125046299 6.96302375015433 7.03102375015433 7.11120583467086 7.2610791671811 7.32657000370391 7.44164917088501 7.07817416779842 0.830117179278298 1.56081866411583 1.32193107468208 1.06010296720579 0.8527406…
7.10668988459685 7.12849904434876 7.13457060944179 7.17772566714337 7.31648711683325 7.36924856652313 7.11357060944179 7.05776144968988 7.08880915975191 7.10272566714337 7.14765410205033 7.03389265236045 6.96596421745348 7.03396421745348 7.13668988459685 7.27088072484494 7.39714121888358 7.52202194372852 7.09973759465887 0.832244117291352 1.59160535673796 1.31587371204583 1.0703749996375 0.873872…
7.14592328279675 7.15894098676673 7.17092918412008 7.22390951304232 7.35991541436565 7.42289574328789 7.1469350854434 7.10790164461122 7.1219350854434 7.12894885519783 7.18792131568897 7.0669350854434 6.98695869073671 7.03100590132333 7.17692131568897 7.33287803931791 7.44790164461122 7.57389967750344 7.14291541436565 0.831142222831787 1.5887962750738 1.3172371673648 1.07411287906985 0.8723435211…
7.17645845353905 7.19131892420108 7.21038868887006 7.25734882334493 7.41028902505723 7.4694285543952 7.18425912591338 7.13135878972621 7.14535878972621 7.16229899143851 7.2204285543952 7.08035878972621 7.00028902505723 7.04145845353905 7.2064883526829 7.37235878972621 7.47440862163263 7.60026909229466 7.17535878972621 0.823926247586165 1.58457508404679 1.3071582732888 1.07141535061185 0.880774887…
7.22141369375777 7.22259213478801 7.24850291427289 7.29155389742439 7.43863037215164 7.5114519311214 7.20966860951526 7.16654115163652 7.18054115163652 7.19161762636376 7.26245193112139 7.11554115163652 7.02863037215164 7.08641369375777 7.25437545639415 7.40754115163652 7.51447742269714 7.62665586372739 7.21054115163652 0.819635954008769 1.58213186446969 1.30502778581757 1.06703710112968 0.872428…
7.26397958352828 7.24998687512532 7.28898055574122 7.33797763910241 7.49497277803771 7.55098104184769 7.2559776391024 7.19998395848651 7.21798201406063 7.2279825001671 7.30897763910241 7.15498104184769 7.02999951389353 7.07700486106469 7.29198201406063 7.44198347238004 7.51799854168059 7.62799951389353 7.23998590291239 0.81615166734519 1.5628193769938 1.30280106943423 1.0568449291196 0.8708107340…
7.31026455446346 7.28239305234571 7.32724187836659 7.37530234795824 7.51815117397912 7.57819652617286 7.28229478925928 7.23932502405511 7.26432502405511 7.26832502405511 7.35224187836659 7.20564248941126 7.02522676096868 7.09104535219374 7.33726455446346 7.47415117397912 7.52502267609687 7.62397732390313 7.28224943706555 0.816345889337518 1.55169967186137 1.3029776423208 1.05237059021339 0.857520…
7.34455992184628 7.33334616960019 7.35859764283088 7.41449705353861 7.5377485267693 7.60367308480009 7.32050962720014 7.281459332554 7.306459332554 7.310459332554 7.38359764283089 7.28893123876954 7.05462279015395 7.09692455803079 7.37155992184628 7.4937485267693 7.5279622790154 7.6210377209846 7.31458506916935 0.82618376043819 1.58795477452321 1.30785738316556 1.05763247943756 0.851072734692899 …
7.38200529582753 7.35500625870526 7.39500481438866 7.4380057772664 7.56400272815358 7.61700160479622 7.35600641918488 7.32200722158299 7.35600722158299 7.36200850541997 7.42600529582753 7.38201155453279 7.13001107309393 7.24701107309393 7.40800625870526 7.51100304911282 7.53100064191849 7.61799951856113 7.34400609822564 0.832330852146793 1.59179052797796 1.31123086177557 1.05840969027433 0.852888…
7.41533051123646 7.39427542603038 7.4252662451627 7.47424788342734 7.58118361735359 7.62709180867679 7.39623870255966 7.36730296863342 7.40148658598701 7.41545904338397 7.45933051123646 7.45467020334059 7.19963347986987 NaN 7.44733051123646 7.53015607475055 7.53502754260304 7.615 7.3822662451627 0.837688842216054 1.59513453435402 1.31663222484555 1.05647632765293 0.841021913690672 0.7981758114433…
7.45057000766513 7.42364167305427 7.4536536172858 7.50067750574885 7.60076111536952 7.63688055768476 7.42168944998037 7.3996058403597 7.45336695572922 7.46440278842379 7.49457000766513 7.52612807109873 NaN NaN 7.48257000766513 7.54679694806409 7.53796416730543 7.615 7.4106536172858 0.842896456688291 1.60094905126475 1.32006807574735 1.05608477769261 0.839093530136103 0.789199528603077 1.316008891…
7.48392630066999 7.46291290079181 7.48692630066999 7.5239486338003 7.62095533373939 7.64298660012182 7.46191066747878 7.44290396753969 7.50089503428757 7.51788163440938 7.52493300060909 7.58985930127908 NaN NaN 7.51293300060908 7.56396203367848 7.54099330006091 7.615 7.45091066747878 0.846512049405612 1.60428269706639 1.32445028508832 1.05794582370463 0.839469106674788 0.778344052781338 1.3212482…
7.5142887572257 7.48342876072908 7.51326250656882 7.54721000525506 7.65502625065688 7.66613125328441 7.4922887572257 7.47241126029116 7.55431500788259 7.57141126029115 7.55426250656882 7.63651626291868 7.4146912672979 NaN 7.54232375810155 7.57614875372233 7.54403500087584 7.611 7.47431500788259 0.843648251707894 1.57897286982862 1.32719837545982 1.05387193829921 0.800839177982245 0.74597961549319…
7.5465846107327 7.53138320987583 7.54262237339336 7.57069789871469 7.65796223733934 7.68081118669668 7.5245846107327 7.51840838498293 7.58954684807203 7.61740838498293 7.58362237339336 7.69425733434028 7.49200558326919 7.5211384630891 7.57853426051848 7.59278601158957 7.54794964978578 7.611 7.50954684807203 0.851281817082274 1.61172869458253 1.32925356613754 1.05744405542953 0.814168557520586 0.7…
7.56997374795855 7.55597260656544 7.5729657582068 7.59097717213787 7.66499201024825 7.69798059631719 7.55396689959991 7.54796689959991 7.63994293034466 7.66394749591709 7.61096918238612 7.74793950616534 7.58889042626176 7.63686759839962 7.60197374795855 7.60598516188961 7.55099657582068 7.611 7.53696918238612 0.852169098299446 1.61183036524579 1.33155739762372 1.05760986303283 0.82341962473666 0.…
7.60019732356344 7.58534911091994 7.60622768103474 7.6141517873565 7.68215937672432 7.71210625114955 7.58425044913822 7.58522768103474 7.68722009166692 7.72037946839124 7.64119732356344 7.78432634281647 7.69075134741465 7.7498575985642 7.63120491293127 7.61510625114955 7.55505312557477 7.615 7.57319732356344 0.848504593583316 1.5977033851553 1.32991649092527 1.04992827241093 0.822059245094781 0.7…
7.62563873200059 7.63036083353951 7.63558315230838 7.63372210153892 7.70270820661586 7.72580547107724 7.61654146753921 7.61458315230838 7.71559704723143 7.76930525384729 7.66663873200059 7.82640251830867 7.78762440261764 7.86042987369488 7.65762483707754 7.62880547107724 7.56190273553862 7.615 7.59863873200059 0.8465182066938 1.61232240984957 1.32817473296304 1.05099485453387 0.816804615736801 0.…
7.65600679193201 7.65500679193201 7.67200679193201 7.66100638029976 7.72000349887406 7.74300349887406 7.65000699774813 7.65400617448364 7.76600473377079 7.81600761519649 7.69700740938037 7.86000823264486 7.8880162594736 7.98102037579602 7.68800679193201 7.64200411632243 7.56200061744836 7.61800082326449 7.63600658611589 0.842937859512337 1.60917247124628 1.3254192837599 1.04940724206397 0.8151978…
7.68923867111156 7.68838010584433 7.70529170913635 7.69220331242836 7.73717679341597 7.76015911407437 7.68420331242836 7.68430054880715 7.78930054880714 7.85329170913635 7.73320331242836 7.90021215209916 7.96759225794349 8.0805745786019 7.72120331242836 7.66211491572038 7.56506187769559 7.6220265190124 7.66826519012395 0.832541591140744 1.57285069306384 1.32191330419419 1.03607170090217 0.8049812…
7.71567543583984 7.73048310152271 7.73760331047092 7.71472351941913 7.75675958210359 7.77778362389323 7.70672351941913 7.7175912895761 7.8225912895761 7.88560331047092 7.75572351941913 7.92371149852431 8.03319460004702 8.14421864183666 7.74372351941913 7.67484372836733 7.57191585373626 7.62496393731554 7.69763937315538 0.832717836238932 1.60061908742289 1.31895630310236 1.04290609415415 0.8062247…
7.75488967668661 7.75393493753313 7.77090664950405 7.75588401908079 7.79090382070114 7.80093493753313 7.74289816309533 7.74791513591277 7.8489264511244 7.91890664950405 7.7958868478837 7.95989816309533 8.06989816309533 8.18388967668661 7.78288967668661 7.70491513591277 7.57499151359128 7.62799151359128 7.73489533429242 0.827255501839933 1.5987662233664 1.31503103233134 1.03851270132505 0.80293936…
7.77846020934141 7.7833475050129 7.80144142528666 7.77944142528666 7.80837568109502 7.82228176082127 7.7703475050129 7.77431932893077 7.87928176082127 7.94324419271177 7.82546960136878 7.99036628906765 8.07909392027376 8.19387790364412 7.80646960136878 7.72146960136878 7.57809392027376 7.62806574419163 7.7613850731224 0.824502337970224 1.59562149770607 1.31113853168998 1.03971401849853 0.80737401…
7.82639368941135 7.81954217363714 7.84741843678231 7.82541843678231 7.84750505258069 7.85162878943552 7.80654217363714 7.80757929469359 7.90862878943552 7.96867828417745 7.87438131572586 8.02851742626617 8.08887626314517 8.18116085791127 7.85538131572586 7.77038131572586 7.58787626314517 7.63491338420162 7.80149267889521 0.820579618478786 1.5936943761604 1.30577780779645 1.03180010311556 0.799460…
7.85996924632085 7.84997204210986 7.87697297403954 7.85896924632085 7.87797204210986 7.88796645053184 7.83697204210986 7.83397576982855 7.93197856561756 7.98898136140658 7.90796924632085 8.06196924632085 8.11197856561756 8.19099068070329 7.88497297403953 7.81096272281315 7.60798136140658 7.64798788491427 7.83496924632085 0.820060438006946 1.59251108103842 1.30506060575429 1.03042119286998 0.79600…
7.89723685251627 7.86331580335502 7.91032457567044 7.89341229882461 7.91546493271711 7.92537720956294 7.86323685251627 7.85418421862376 7.94912281241584 7.99306140620792 7.94128948640877 8.0822017632546 8.1160526338925 8.19102631694625 7.92521053557001 7.87049124966337 7.63842984345544 7.75540352650919 7.86126316946252 0.817012107114003 1.57113754858702 1.30510789552345 1.01877561823805 0.7865604…
7.92361241116606 7.89848321488808 7.94646885974608 7.9393253083261 7.96723917747411 7.96738272889409 7.88961241116606 7.87469854201804 7.96279902801203 7.99989951400601 7.97352628031407 8.10466983173405 8.12191386914801 8.19395693457401 7.94865547659205 7.92519611204812 7.6862965980421 7.80033966346809 7.89056934574006 0.82170109531841 1.58311400595911 1.30710071551032 1.02942352895222 0.79663199…
7.96 7.932 7.983 7.976 8.014 8.021 7.913 7.901 7.979 8.013 8.007 8.121 8.129 8.194 7.985 7.985 7.733 7.847 7.921 0.82756 1.59875 1.31078 1.03257 0.79937 0.74345 1.30839 1.04093 0.81027 0.74431 0.83133 0.46371 0.09725 0.04371 0.82841 0.47835 0.16443 0.14042 1.37797 1.28 1.303 1.127 1.038 1.016 1.02 1.427 1.467 1.487 1.475 1.209 1.181 1.168 1.177 1.352 1.345 1.32 1.339 1.268
