# Supplementary material for: Quantifying Spatiotemporal Gait Parameters with HoloLens in Healthy Adults and People with Parkinson’s Disease: Test-Retest Reliability, Concurrent Validity, and Face Validity
Source: Sensors (Basel). 2020 Jun 5;20(11):3216. doi: 10.3390/s20113216 (PMC7313704; doi:10.3390/s20113216)
Supplement: Supplementary file 1 [file sensors-20-03216-s001.zip › Data/HYA_11_FWS1.csv]

IWW_x_SpineBase IWW_x_AnkleLeft IWW_x_AnkleRight IWW_x_SpineShoulder IWW_y_SpineBase IWW_y_AnkleLeft IWW_y_AnkleRight IWW_y_SpineShoulder IWW_z_SpineBase IWW_z_AnkleLeft IWW_z_AnkleRight IWW_z_SpineShoulder HoloLens_x_position HoloLens_y_position HoloLens_z_position
-0.37664863435697 -0.402956691881449 -0.40680709825856 -0.405889556241236 0.844489833118528 0.154072973082228 0.152342777203955 1.37913427755577 1.44508542571024 1.29901944927214 1.48656166624767 1.41710153837691 -0.364908222846449 0.06 1.42846131824095
-0.375625819305726 -0.402962449825237 -0.406795851815711 -0.40467005258053 0.840959255222452 0.154138997792101 0.152530769528234 1.37673818856943 1.44500120419804 1.2989967373554 1.48658887626929 1.41766593584032 -0.363939237153889 0.0590310077519374 1.42845775391482
-0.375 -0.403 -0.407 -0.404 0.83845030907713 0.154504095271979 0.151371918987868 1.37444528657376 1.445 1.299 1.486 1.418 -0.36303766139715 0.059 1.42932182693071
-0.375 -0.403 -0.407 -0.404 0.83848952211076 0.155023667967567 0.149077956520553 1.37384728781091 1.445 1.299 1.486 1.418 -0.361921865678737 0.059 1.42945033996185
-0.375 -0.403 -0.406002299790928 -0.404 0.841303514589583 0.155079885010454 0.149788298154713 1.37633425052268 1.445 1.299 1.48899310062722 1.418 -0.36093317093504 0.059 1.42944670313776
-0.375 -0.402973601728038 -0.407 -0.403973601728038 0.84114686355071 0.15508712753343 0.15223991200576 1.3752217032339 1.445 1.29898240115203 1.486 1.41798240115203 -0.359954702963228 0.059 1.43038950409677
-0.375 -0.400038829965149 -0.407 -0.401038829965149 0.841909904209061 0.15587951590941 0.152230129433217 1.37652278538212 1.445 1.29702588664343 1.486 1.41602588664343 -0.358931675691603 0.059 1.43043934758406
-0.372006697830182 -0.4 -0.409993302169818 -0.401 0.841710468848113 0.15604964278239 0.151132455871067 1.37578169678365 1.44300446522012 1.297 1.48699776738994 1.416 -0.356935367788186 0.0580172239108407 1.4304320043462
-0.372 -0.4 -0.409971508982891 -0.4 0.843392944071768 0.154950284910171 0.152002497365495 1.37741952514972 1.443 1.297 1.4869905029943 1.419 -0.355922141229556 0.058 1.43140348229429
-0.372 -0.4 -0.40703065254659 -0.4 0.843696832570186 0.154979693474534 0.151228071837269 1.37737051087578 1.443 1.297 1.48601021751553 1.419 -0.355014102381126 0.058 1.4314249439107
-0.372 -0.4 -0.407 -0.4 0.844950038097084 0.155089924835483 0.150619972199425 1.37825010193544 1.443 1.297 1.486 1.419 -0.353926247421979 0.0570289855072473 1.43142094233474
-0.372 -0.4 -0.407 -0.399972195975137 0.845323243802901 0.154357404957679 0.150313020646932 1.37924500472448 1.443 1.297 1.486 1.41899073199171 -0.35291870739893 0.057 1.43239221776099
-0.372 -0.4 -0.407 -0.397037734243363 0.845665597671608 0.154083521862714 0.146410186543673 1.37977320783619 1.443 1.297 1.486 1.41801257808112 -0.350947495873073 0.0579730538922155 1.43240999203221
-0.370001870322297 -0.4 -0.404002805483445 -0.395001870322297 0.845999691396821 0.15098289899956 0.1469694295517 1.38058924251947 1.44599719451656 1.297 1.4840018703223 1.42099719451656 -0.347968119216961 0.058 1.43337301322819
-0.369968321365691 -0.4 -0.403992080341423 -0.394936642731383 0.846126356957055 0.153011525965322 0.147052951503866 1.38049453543558 1.44601583931715 1.297 1.48402375897573 1.42103167863431 -0.344193791448902 0.058 1.43522986535703
-0.366047698300154 -0.4 -0.403011924575039 -0.387095396600308 0.845675485304518 0.151962759295291 0.146180612871784 1.37981822795678 1.44797615084992 1.297 1.48696422627488 1.42495230169985 -0.338936272979706 0.0589870967741931 1.43832714048905
-0.366 -0.4 -0.403997651892272 -0.386002348107728 0.8454505165837 0.151131925448337 0.145601338421405 1.38005941297307 1.448 1.297 1.48400704432318 1.42799295567682 -0.333521288206817 0.057219819819818 1.44101622023271
-0.361954190455603 -0.398977095227802 -0.4 -0.380961825379669 0.845958552865481 0.150449618253797 0.149729618253797 1.38110389206075 1.45003817462033 1.29999236507593 1.486 1.42903817462033 -0.327922731261552 0.0560145903479232 1.44428160736447
-0.356086437863344 -0.396043218931672 -0.4 -0.376072031552787 0.848334992665346 0.150400720315528 0.149680720315528 1.38032152504845 1.45492796844721 1.29901440631056 1.486 1.43392796844721 -0.322895175689808 0.0540240240240214 1.44825886398464
-0.34800491745911 -0.396 -0.4 -0.370003688094332 0.84993903494865 0.149340651563332 0.148730583948269 1.38133936687714 1.45999692658806 1.299 1.486 1.43899692658806 -0.315730239939008 0.053 1.45332983337437
-0.341952304786845 -0.392 -0.399971382872107 -0.363923687658953 0.846457885415859 0.144656359169038 0.14783 1.3791627503276 1.46404769521315 1.301 1.48599046095737 1.44402861712789 -0.309087563630943 0.053 1.45709330330518
-0.337051943826107 -0.392 -0.397031166295665 -0.356083110121772 0.845213193731831 0.143254855934267 0.14783 1.37841789546157 1.46894805617389 1.301 1.48501038876522 1.44696883370434 -0.301074285775113 0.0520362537764345 1.46204547079609
-0.3309992553916 -0.3869995035944 -0.3969998758986 -0.347998758986001 0.842569942913356 0.139769884585698 0.147400492682558 1.37722993919031 1.4740004964056 1.3020002482028 1.4850003723042 1.4520007446084 -0.292855716246782 0.0510112820512815 1.46714013282937
-0.324911954707412 -0.382885541119636 -0.395973586412224 -0.337885541119635 0.842100315017815 0.138794040357269 0.151373962038166 1.37671332227635 1.47806163170481 1.30404402264629 1.48798239094148 1.45805282717555 -0.283022752748865 0.0500275319567364 1.47202274691318
-0.315126969961904 -0.370165060950476 -0.393038090988571 -0.325165060950476 0.841023966695809 0.133686278320114 0.151814286351714 1.37374847189846 1.48491112102667 1.30893651501905 1.48602539399238 1.46392381802286 -0.272556422306178 0.0479856733524359 1.47719357572843
-0.308015158224201 -0.345054136515004 -0.3939978345394 -0.315021654606001 0.841878116049278 0.13586512771365 0.148068142131857 1.37563582066104 1.4929826763152 1.318978345394 1.490989172697 1.4699870072364 -0.261077615487205 0.0470305635148052 1.48192693347324
-0.299916030616841 -0.326770992591386 -0.390908397036554 -0.304877862715406 0.840999541995007 0.138308015190535 0.141727023326113 1.37510503819246 1.49606870222258 1.32641984691579 1.48890076345627 1.47603053432115 -0.247665083691755 0.0449980897803247 1.48603617305651
-0.289639139008254 -0.297358276296726 -0.385896869057885 -0.289191080691587 0.839480983833335 0.148327947208249 0.136892857366458 1.37189905211634 1.49823213824187 1.38034316012267 1.48450665237934 1.4799522298271 -0.232372889891169 0.044042979942694 1.48884527100409
-0.277071486520588 -0.264073398443063 -0.380787271229114 -0.269044483904887 0.837831672181328 0.146404559600251 0.13410879449702 1.36775914144245 1.50027457826208 1.38299555160951 1.48072201629706 1.48498887902378 -0.213992447528803 0.0420349794238677 1.49087163478174
-0.261958903295988 -0.20706869537678 -0.376308912927055 -0.247766983895145 0.835903488638657 0.133615929290845 0.13276963919193 1.36441393212173 1.50133126129556 1.37408222603727 1.4780148454075 1.48805171497755 -0.194620239995171 0.0400949612403116 1.49274040717888
-0.2440472194766 -0.128764470193002 -0.373191103528523 -0.225722085234761 0.83354831480499 0.121190700535263 0.132270195925321 1.36167301329518 1.50053742635465 1.37072868947345 1.47685312990869 1.48889889427146 -0.171706077717758 0.0380903614457844 1.49370590712733
-0.223082265204571 -0.0401980586086856 -0.37216315241033 -0.202447613752662 0.830618032279999 0.120974699085667 0.132005269171328 1.3588104193785 1.4970283124517 1.37100969607528 1.47770485999871 1.48861679984508 -0.146028125728125 0.0360288957688313 1.49365663413461
-0.198809870622047 0.0475932036592145 -0.373954368949291 -0.177481395277776 0.826964522663354 0.144813750694218 0.131369663404082 1.35510018478743 1.48993915859906 1.373 1.48103802587559 1.48829181463797 -0.121220815455537 0.0314729109274598 1.49356538269006
-0.174258039742165 0.124194916004445 -0.36806192953812 -0.150361255639031 0.82367457732545 0.184037755707917 0.140365454238471 1.34981634393769 1.48208257271749 1.373 1.48594839205157 1.48901032158969 -0.0898284015744757 0.0242700964630188 1.49248848724288
-0.153013616366303 0.187959150901092 -0.334022045545442 -0.121018803553466 0.819682567657646 0.186588612427434 0.177935685060174 1.34261464253251 1.482 1.37000194519519 1.48999740640642 1.4899993516016 -0.0582491101509833 0.0173451676528598 1.49233374020882
-0.114761698838891 0.249357451741663 -0.346317734881479 -0.0895432561078745 0.802272211968431 0.185871071680564 0.167429242144099 1.33449107554487 1.47181134491412 1.38301985843009 1.49591063706458 1.48593049549468 -0.0235386730898763 0.00595348837208488 1.49036496328224
-0.0913391352971531 0.28449129705427 -0.377547819603796 -0.0520799678608961 0.79659224030956 0.140763118059767 0.124107258993359 1.32618866741413 1.45326848211025 1.38497173872524 1.48712717573643 1.47998524224581 0.0132128800881041 -0.00629846153844933 1.48912931538656
-0.0470975589013386 0.305953437797088 -0.378997782752242 -0.00868655944643752 0.786721751200503 0.187764104247093 0.115358048396748 1.31871065349967 1.44801108623879 1.38300443449552 1.48400665174327 1.47359256052342 0.0545978272984844 -0.0207520833333374 1.48597172773508
0.00676777455778223 0.320594828291378 -0.372188773985778 0.0392469011871049 0.780975061788787 0.198303393678991 0.107665001608718 1.31317197086092 1.45374270323987 1.38542042356321 1.48508511606 1.46702279690071 0.097093318413882 -0.035584569732924 1.47992841919864
0.0619592088495643 0.331721990910928 -0.357073557693688 0.0903303460913347 0.782369062433125 0.163192042411612 0.104437385876523 1.31068755655732 1.45926988591291 1.39057578801873 1.48623442994344 1.46054629795086 0.14243261494706 -0.0477818181818313 1.4707590460535
0.115918716356862 0.34299670471717 -0.323031854400689 0.143173707317855 0.789760740255248 0.128193798192753 0.126618110704511 1.3123723476483 1.45297693302019 1.39500109842761 1.48499670471717 1.45443341024707 0.191111924273581 -0.0539878048780484 1.4594386296076
0.16637933031203 0.354015173212481 -0.262484110775639 0.196386916918271 0.799369464672689 0.125873817678721 0.171745874592155 1.31934128119331 1.43706827945617 1.39599241339376 1.48306069284993 1.44895448036256 0.238562544206494 -0.0521415270018606 1.44902005828174
0.215287312878805 0.355971492515152 -0.195969254484825 0.246273059136381 0.805747065599396 0.135391311086215 0.168635326900908 1.33239971253864 1.44587171631818 1.39501425374242 1.49088597006061 1.44308552245454 0.29346163765469 -0.0381794871794931 1.43718066533775
0.266885209451517 0.360988746024658 -0.161076527032322 0.289903215812063 0.81153714796016 0.132047855274788 0.132311838908683 1.342098549923 1.44799549840986 1.39599774920493 1.49698649522959 1.43701350477041 0.347985286987132 -0.0130505050505067 1.42785719948891
0.305446496392366 0.363983151079533 -0.0774608345450679 0.345362251790032 0.785482741071538 0.13002109517983 0.125260738701252 1.33387149524564 1.4450758201421 1.3949747266193 1.49893260431813 1.4409241798579 0.400421808130462 0.0181177489177277 1.42262532136481
0.357406975057802 0.362022378299706 -0.0147161055905783 0.38751886655633 0.82304134366914 0.130148545410519 0.143966511020809 1.36430268878857 1.45389929765132 1.39203356744956 1.49108951319882 1.43210070234868 0.443702004305679 0.0328363636363545 1.4198686989125
0.405951107271156 0.366994907007412 0.10412595563467 0.427959256059297 0.832840445545905 0.134295772816152 0.154222215390327 1.37538905006594 1.454 1.39399796280296 1.48688687471267 1.432 0.498392337988624 0.0340279441117808 1.41932063508331
0.457362841286125 0.369045355160766 0.278344879841942 0.479390054382585 0.84049562729173 0.120193925660253 0.1536844688582 1.38297830162032 1.45506349722507 1.41494557380708 1.48824968832529 1.43299092896785 0.545333298170039 0.0380666666666576 1.42413358342163
0.496424235056439 0.373928029382055 0.472374981415742 0.521381052685672 0.845407597558347 0.123846165977777 0.149379075383882 1.3860250903344 1.46189924113488 1.40908636474153 1.49251003607497 1.43201439412359 0.59547711483884 0.0510845070422563 1.42806949405781
0.540896814017352 0.374997654864031 0.650650574740577 0.567892123745413 0.84483152433838 0.124498592918418 0.148331838926827 1.38894324600841 1.47097889377628 1.40401172567985 1.497 1.43599061945612 0.641503462654871 0.0539014084507034 1.43259505774786
0.58232673971061 0.377 0.789927028946382 0.628235556535556 0.804672427874298 0.127089620070104 0.151980501752599 1.35380794470153 1.46698480280416 1.4 1.49897720420624 1.43297720420624 0.690656469739129 0.0468551165146751 1.43763433184363
0.624486702454255 0.377 0.909543667428352 0.658629948280975 0.824340540726334 0.127040596857611 0.150754921440283 1.37289758364615 1.46502387430445 1.4 1.49603581145668 1.43003581145668 0.738259930193503 0.0335988200590118 1.44247433279614
0.67189134281507 0.392963010320024 1.01775263151516 0.710879783540077 0.819970680770093 0.147801890297481 0.159818962119514 1.36624595179949 1.45701849483999 1.39600924741999 1.49001387112999 1.430997688145 0.784477966557028 0.0168692232054862 1.44526107943424
0.7184976818874 0.400253206574291 1.11440163801439 0.765436563059123 0.809507181281738 0.153570671441434 0.157567216820206 1.35791220446286 1.45392141864936 1.39591268738818 1.48490395612699 1.43106111882828 0.829723199925114 -0.00181317600786016 1.44902781222566
0.77417925363334 0.428582427287138 1.15933764328305 0.814280047046789 0.801360088152596 0.16483397884899 0.152780555389415 1.34920829561626 1.44512959153158 1.38614399059064 1.47415838964971 1.43789920658655 0.880105196187775 -0.0216368876080766 1.45410663745636
0.839851112177754 0.472899214397249 1.17396793185367 0.87087172741468 0.795333560244734 0.172522729012619 0.153707709418119 1.34158720226992 1.44400229058188 1.38001374349128 1.47200458116376 1.44099312825436 0.929117420278184 -0.037967339097021 1.4596900781821
0.903516779261 0.515919563096779 1.20216719329032 0.930402783835779 0.777357383690558 0.189785900526453 0.157068714860762 1.32863819405279 1.44803799847507 1.36590120396481 1.462 1.45003799847507 0.977717372234157 -0.0503561904761907 1.46712669608108
0.970327285018567 0.634802963047744 1.22378235691777 0.982475678029177 0.791240213784005 0.22674783032939 0.147852795095968 1.34779708908621 1.45295053566313 1.35312860727586 1.462 1.45495053566313 1.03431947085714 -0.0478506666666679 1.47546407200935
1.03600199871598 0.714504698081882 1.23200021198503 1.03900181701452 0.801140345232759 0.232081548467387 0.143819854941674 1.36087033433067 1.46700027255218 1.34675915897761 1.46200003028358 1.4580001211343 1.0841230692757 -0.0407395555555554 1.48239203320234
1.1025146062901 0.780955697395894 1.23902756819411 1.09945028050383 0.812576941380111 0.223942792612625 0.139006475141024 1.37200125072251 1.47609189398037 1.34296324240785 1.46298162120393 1.46202756819411 1.14219898431068 -0.0204153005464803 1.48781417475411
1.15729492255027 0.882690570450506 1.24196222799376 1.14738305723149 0.816509385511645 0.214659485446391 0.136502232111988 1.38171497465936 1.48587409331255 1.33905036267498 1.46102518133749 1.46496222799376 1.19432569433459 0.012699999999985 1.49638219812315
1.16044700437885 0.962821536866108 1.24698870486494 1.15594860844519 0.853273020692796 0.159863794680219 0.137946656640023 1.38603043931608 1.48597628021638 1.33800225902701 1.46299548194598 1.4549972441966 1.24320079171138 0.0168686567164187 1.49463408472898
1.2076909931927 1.01559793582186 1.24113875278237 1.20561699702939 0.857589949056329 0.164309573339661 0.141181189718627 1.39078118175877 1.48548476314846 1.33017939456197 1.45644040352589 1.45992546346386 1.29042737312829 0.0287661538461564 1.48848968652013
1.2623358258008 1.09762882871021 1.24989186168615 1.2613236320961 0.869395109963471 0.177149332589652 0.138396036045895 1.40243751782964 1.47710290342122 1.31808493981441 1.44118623820719 1.46296389444989 1.33628346896623 0.0505501432665022 1.48445620879758
1.30594864487337 1.25867902933039 1.23597993933315 1.30744362970666 0.869608116651324 0.142987423901285 0.111146530959185 1.40840819763984 1.4670062607228 1.31700200606668 1.44600200606668 1.46299837647717 1.38966558062151 0.0630278606965166 1.48195196152992
1.35261576994403 1.45679982627328 1.259 1.35910932282025 0.865398232076486 0.149003288557623 0.114161285384185 1.40789935656797 1.4610889437447 1.34579887228043 1.457 1.46007927305904 1.43832946569087 0.0638488262910802 1.47980706768429
1.39943519883819 1.59875251187983 1.259 1.40691722582318 0.873606659906855 0.14854627533592 0.114327592045848 1.40619558756488 1.46001987730443 1.34748256192455 1.457 1.46098773985323 1.48339612942987 0.0572760563380265 1.47870232055392
1.44689659795052 1.73171531423236 1.26199285738146 1.44940539293393 0.866032311897111 0.157519735526265 0.124326143654093 1.40091227357438 1.44653255636752 1.35897531475899 1.45600238087284 1.46000238087285 1.53357921586235 0.0491152263374384 1.4774926863523
1.50705246770518 1.83581613447888 1.27208223832245 1.5104288450026 0.861214225723344 0.19967357435205 0.132147310073106 1.39104706691139 1.44299819900361 1.35857323334052 1.45403655036553 1.45843687105379 1.58323126821297 0.0350141843971757 1.47629664879682
1.56583883546161 1.86100411177759 1.28090703954407 1.56785614490971 0.851814545193569 0.189267584329148 0.132931736848362 1.38110435984668 1.44447905847436 1.35192713013007 1.45795868424181 1.45701276935116 1.63458520281286 0.014876160990708 1.47307575456263
1.58396474776259 1.97194124627099 1.29619067744162 1.58297008901069 0.870465667064225 0.151120499710177 0.131740806342772 1.37006309792389 1.46499145400305 1.37998504450534 1.46287713506498 1.44700320474886 1.68720319316955 -0.00565102639293912 1.46773228829663
1.64462704259544 1.97591142210293 1.32117184678809 1.64656060917264 0.859107097346241 0.185139150850762 0.130066961603799 1.35936226054848 1.45815501131987 1.36728787816547 1.46712488839506 1.44602214447427 1.73998921942001 -0.0231217391304389 1.46263776777097
1.71132341727453 2.02350793983602 1.35678046128124 1.71332341727453 0.852070221085901 0.19920232566662 0.128102166882913 1.35298355777118 1.44117427130808 1.38283597994534 1.47095904697705 1.43610251253416 1.79407380960063 -0.0318173913043491 1.45664168183476
1.78901436212507 2.05500913953413 1.40394643461886 1.7800156677728 0.855002945541286 0.139341168598732 0.126038386431582 1.36187134742846 1.44600235016592 1.38900365581365 1.47463671355598 1.43099921661136 1.85740917877482 -0.0209552845528441 1.4432502948976
1.84280509271241 2.08923960445335 1.46359968049869 1.83869646477718 0.866034935378109 0.106264759353932 0.124067584501278 1.36691789597084 1.45480446971658 1.40269584178134 1.47841499087684 1.42806517676114 1.91933784674145 -0.00934523809527177 1.43397965500924
1.90439694840553 2.09 1.53667011261851 1.88851558150608 0.869705794122674 0.105827034172486 0.12238172534347 1.37370336774186 1.4629209112663 1.403 1.48255098168466 1.43295056954144 1.97979311991079 0.023083582089555 1.42978885279891
1.95902024101475 2.09000101205074 1.62408764467608 1.94901922896401 0.875800991809723 0.106632513259331 0.121172773209628 1.38049323518886 1.45400134940098 1.40299966264975 1.48730178872443 1.42899932529951 2.03647839575347 0.030014098690838 1.42566332256594
2.01768984898622 2.09293449244931 1.72678219036917 2.00475535653691 0.878675802600325 0.113917322915789 0.120632692351221 1.3898705941963 1.45791265659908 1.40202183585023 1.49292451474118 1.42704367170046 2.09089143253522 0.0321579487179538 1.4305428285703
2.06049346405293 2.093 1.84568366339554 2.05638492063571 0.882988140367324 0.120659677871251 0.12095344701972 1.39931723544988 1.45503618113908 1.402 1.49967626247992 1.42798793962031 2.1461776912378 0.0433834808259629 1.43837803799251
2.11689037608977 2.0969921697207 1.98172197745295 2.11089429122942 0.88858911591177 0.121977572613416 0.122327001466594 1.40538831330814 1.46098825458105 1.40399608486035 1.50781413468564 1.42700195756983 2.19834578986327 0.0531294117647002 1.44216218869888
2.17670048843716 2.09602130346824 2.13582704623918 2.16384961271486 0.894540687947763 0.119415815086798 0.124945319943314 1.41089048754315 1.45708521387297 1.40791478612703 1.51759523410338 1.42602130346824 2.25229124200263 0.0589960552268243 1.44784621758924
2.234313661511 2.09896387692163 2.30397710761137 2.22526549740651 0.890866357950573 0.120417116102049 0.12611748328115 1.40679141518154 1.45502408205225 1.40701204102612 1.52392775384326 1.426 2.30753945842444 0.0570236686390541 1.45356019182264
2.28091203975878 2.10299235128337 2.46269978787236 2.28588526925058 0.883064857632049 0.123793555956241 0.124652849146944 1.40110080381224 1.45400191217916 1.40899617564169 1.51202294614988 1.42300573653747 2.36316992293092 0.0454296724470079 1.45542658012445
2.32397381942925 2.1069067108572 2.59485149143064 2.34069395200086 0.86883933925692 0.123575364125711 0.145394634651754 1.39297380819416 1.44716325599989 1.4099766777143 1.50125654514269 1.41811661142849 2.41615607698638 0.0300154142582025 1.45523167535462
2.39514496617235 2.11687957270033 2.71457895786391 2.40127743620199 0.861080440902051 0.132471495002998 0.151333644557882 1.38212982062904 1.4529277436202 1.40604817091987 1.49309634183974 1.42195182908013 2.47171233320935 0.00819642857141661 1.45601839483018
2.44800031108946 2.12800006456574 2.81900048130822 2.45500035804636 0.844459947408273 0.132379994599957 0.142149837411736 1.37024995568443 1.44599997065194 1.40899999413039 1.48199994130388 1.425 2.5282752937164 -0.0135769980506616 1.4579274631306
2.49984855421821 2.1387610206868 2.89921851784705 2.51467475108134 0.835694659513298 0.13147998736074 0.115051793361424 1.36286402671042 1.44110862696055 1.40802172539211 1.47221725392109 1.425 2.58390625148002 -0.0290802083333298 1.46067195417363
2.56040557486301 2.16177213703082 2.90397027874315 2.5704551102911 0.829608947159418 0.134143151797979 0.123885585474075 1.35968021661113 1.43802972125685 1.4020594425137 1.47100990708562 1.42896037165753 2.64517132945351 -0.0359512893982816 1.46558418162923
2.64001391049156 2.21500857813646 2.92200069552458 2.63501414233309 0.830041052560528 0.155501653705062 0.11874030834923 1.36285218162876 1.44700162289068 1.39099814526779 1.46999976815847 1.43500046368305 2.70250159023216 -0.0349568627450966 1.46919808876822
2.69870796772006 2.2512032467607 2.924935398386 2.69468643384873 0.834482236224151 0.120285219367964 0.120041359951128 1.37205736627076 1.45384926290067 1.38317227097066 1.46902153387133 1.43695693225734 2.7623231385074 -0.0241725490196136 1.47388003456736
2.76124692832102 2.35572463667269 2.93191497577818 2.75329551359063 0.840151494769847 0.160120664891564 0.122984168363661 1.37562858105766 1.45597570736519 1.36917004844364 1.469 1.44490282946078 2.82833242773041 0.00698481012656881 1.47699922379525
2.82387618187548 2.48198151723787 2.93898602053433 2.80988816427463 0.85205631479102 0.178534721154105 0.120135771522256 1.38816499672711 1.45799600586695 1.36061847504089 1.46999800293348 1.44300399413305 2.87644578462275 0.0306135021097247 1.48019779343126
2.88356288456434 2.60928017333109 2.94388220365281 2.8627277994504 0.861815114083712 0.171512994237003 0.118665338904156 1.39762241745724 1.46776440730563 1.35414135561662 1.47195288146113 1.44397644073056 2.93522649726225 0.0369955555555516 1.47532802624543
2.94536475729923 2.74360454882127 2.9499375171114 2.91545848163213 0.878833381701557 0.160049449193198 0.121410737180506 1.40738961082565 1.47789586185233 1.3510312414443 1.4690312414443 1.44795834474093 2.98838485707489 0.0457715133531242 1.46889543627541
2.98591723987731 2.89967930452458 2.9470062070092 2.96988827383437 0.883500689486198 0.119114642915479 0.116859496724078 1.41303849634295 1.48598344797546 1.36696689595092 1.46999793099693 1.44899793099693 3.04270198080924 0.0651893719806712 1.46279178401839
3.03969027636104 3.0395947185387 2.95162915829051 3.02271408951811 0.889728310189451 0.106905759410835 0.111056520080583 1.41691569989799 1.48014287894243 1.3494286368273 1.47008905207808 1.44802381315707 3.09485777090794 0.0719526570048351 1.45776898311005
3.08850780917211 3.18849266558958 2.96523902162479 3.07843603134304 0.88444629432594 0.0903187804380651 0.113553262301087 1.41478307144506 1.46713330168255 1.3331640636093 1.46735599553261 1.44305126987791 3.15255378533593 0.0643920972644355 1.45421896317133
3.13390528034839 3.34666953365995 2.9830357829795 3.12889475594266 0.879280776991472 0.110127860279441 0.133342365450916 1.41123743023045 1.44803999274179 1.32701262928688 1.46188633641807 1.443 3.20794502739471 0.0538351063829808 1.44899554735113
3.18089890643915 3.47597199270765 2.98788530275408 3.17785302754078 0.874589879961593 0.116755388112497 0.146367887454241 1.40354053346508 1.44604587889837 1.33872472660979 1.45613763669511 1.44006881834755 3.25934681435474 0.0378776595744837 1.44437381643058
3.2363960334782 3.61053949913818 2.96624158660872 3.2333960334782 0.857983166574249 0.147272876868738 0.0998102897055106 1.39157089601709 1.44402196241897 1.32910981209487 1.45501098120949 1.43505490604744 3.31526664998378 0.0172441860465032 1.43762195618445
3.29841821367136 3.70191755626387 3.00991954541464 3.29292156893969 0.850106592514935 0.164915683482826 0.160158497258744 1.36503610561253 1.44450013317433 1.33599520675953 1.45000914256652 1.43100509499875 3.36952727248519 -0.00212318840578623 1.42966666549529
3.36459046688062 3.74404320051162 2.98559067749203 3.35519034618106 0.844771806124836 0.146888256128598 0.10870774713417 1.3556146430361 1.44547100199861 1.33298174380203 1.45781098320255 1.42609933734241 3.42729509049693 -0.0193673835125495 1.42121818029324
3.43185747932859 3.77571166514393 2.99785964160037 3.41889095575554 0.842921600651993 0.117801657599305 0.0972613150077068 1.35358532993005 1.43609178866734 1.3453801333057 1.45602159359994 1.41807774965386 3.48103179928429 -0.0283279569892476 1.41385200739747
3.50041136131687 3.78399021502068 3.0369270522789 3.48341711691582 0.841783943838806 0.111775639317993 0.100833098023311 1.3555670150292 1.42202330933044 1.35698079139933 1.4639850363649 1.40951187101891 3.55302431361556 -0.0193643410852757 1.40133435587087
3.5612407628733 3.79526582158776 3.12206692802574 3.5422832610735 0.843914234312146 0.111190418710277 0.15055037495205 1.36215909969392 1.42347637235279 1.35748695015497 1.47377780781905 1.39920807872217 3.61412065845098 -0.0110547263681602 1.39247641766521
3.6284777306719 3.80292565728866 3.23053052837559 3.60539980336887 0.835014838279451 0.112147078329794 0.182647490776112 1.36024850314655 1.42405222693281 1.35403137161534 1.47762698583283 1.39652629074467 3.67667497822706 0.00778220858896815 1.38527244290085
3.68046950545349 3.80899690559231 3.35199441818833 3.66396870991976 0.852069939444428 0.110445838644945 0.184817978844993 1.37880940521261 1.42149834558991 1.35549916182905 1.47632688516994 1.39250221359952 3.73666818124228 0.024654936461401 1.37830830995799
3.73194815512193 3.81242918160311 3.48405287677379 3.71642469262807 0.853437567900952 0.110868985406832 0.168024227444693 1.38520014415002 1.42248001453125 1.35549826148744 1.47215220442672 1.39200738496554 3.79238363294115 0.0342580645161274 1.37738390825617
3.78451762243423 3.8144807440951 3.6243001834418 3.77347350889124 0.862753775968046 0.111380130006443 0.143228624861212 1.39268516761703 1.42100798232155 1.35649194756148 1.46737764219952 1.39299131735591 3.84803604227379 0.0401044776119397 1.38202686150726
3.84100673265661 3.81849978023513 3.77033061750218 3.83000702936841 0.864540135912916 0.10755934194046 0.121393559380552 1.40327570970854 1.42150046640938 1.36200341506752 1.4642778970847 1.3899999499327 3.89988635246886 0.0450857449088988 1.38487636272773
3.89391698434812 3.81850535367469 3.91973845826477 3.88585870051226 0.865824394729961 0.104076616990098 0.113481419288713 1.40841836343584 1.42345460072925 1.37862749038533 1.4651276676786 1.3890182382398 3.95735626306915 0.0502385057471273 1.39111862804557
3.94998596146419 3.82246681916163 4.06971389147545 3.94297531151589 0.854572646233518 0.10567346152537 0.125587530241108 1.39563348516083 1.41112135066022 1.37008710336236 1.46797410519749 1.3875163113137 4.01019466275531 0.0525950155763196 1.39757029054089
4.00903823393394 3.84100208548731 4.21609801790338 4.00904240490855 0.870080691774991 0.11417193255157 0.142384129264866 1.38651158853453 1.41999513386295 1.35899930483756 1.46099374353808 1.38399860967513 4.06594585570281 0.0419111747850884 1.40245311042571
4.06304096549194 3.84394768902683 4.35454138426115 4.06893634354561 0.856933481310235 0.116901525164865 0.148216424273129 1.37463098759177 1.41312205893739 1.35801743699106 1.4521569329195 1.38203487398211 4.11770745278474 0.0274132055378048 1.40606503416815
4.11653415456547 3.86184178834299 4.48486614979143 4.12749020688297 0.844002593962572 0.119616356146814 0.151799148726883 1.36594515053708 1.4100263686095 1.3530439476825 1.44010547443801 1.383982420927 4.17496295425723 0.00724561403509588 1.40893723268579
4.16698683880103 3.86799842065612 4.59897025569033 4.19198315366532 0.824075217099272 0.12155949460996 0.122487725623795 1.35179370619363 1.40100236901581 1.35000078967194 1.42500394835969 1.38000105289592 4.22949019183279 -0.0121647509578323 1.41062253602376
4.25339708844627 3.87879963605578 4.61667213172765 4.25385246104676 0.821870801385004 0.123003224091091 0.126770400869434 1.34491750432814 1.40198178509598 1.35294535528794 1.41714571923216 1.38392714038392 4.28328629526905 -0.0302795698924823 1.41140636664074
4.31359408996389 3.93163536895061 4.64083488405311 4.31657345047052 0.805244893179714 0.140439396560456 0.125926398242942 1.33079693682049 1.38611007729793 1.33909631763569 1.40408943780457 1.38499312016888 4.34416973017274 -0.0427406340057648 1.41357169450693
4.38392712997719 3.97095940098729 4.6679718929912 4.37993441697947 0.817976612735809 0.131099858273086 0.125810114510036 1.34362652945578 1.39099479499837 1.33100832800261 1.40100312300098 1.38200312300098 4.40104691542233 -0.0394078549848858 1.41817695993508
4.45962091089052 4.08590450096351 4.68273134627737 4.44972837237957 0.821496060414015 0.184594249679421 0.119671939051094 1.34974859825635 1.39296417950365 1.30939402545985 1.40198208975182 1.3859283590073 4.46162484573307 -0.0264737945493074 1.422590033358
4.51849850405756 4.18019587719574 4.68993947462764 4.50453308998463 0.830383046312281 0.191101752631745 0.119768184238829 1.36297560704623 1.39498270703647 1.29710375778119 1.40299135351823 1.386 4.52346027932081 0.000490140845068898 1.42086306618092
4.5819716085752 4.27706622648195 4.69399819736985 4.56697205923273 0.838016593029024 0.185988203971937 0.113952622826863 1.36808774671232 1.40199684539724 1.28982136149655 1.40100090131507 1.38999819736985 4.57630539311279 0.0243193096008518 1.42436543403317
4.63894149689704 4.39590124384758 4.697926999786 4.62099624705754 0.852697161700185 0.176418463433563 0.11385182500535 1.37759333948213 1.41181749946501 1.28318250053499 1.402963499893 1.393926999786 4.63467013414802 0.0329090909090919 1.42546486550228
4.69651364883178 4.5377969207944 4.70196587009346 4.67553924626169 0.861833719658879 0.153107868133176 0.114256501684579 1.38215228645327 1.41794880514019 1.27705119485981 1.40498293504673 1.394 4.68525699269427 0.041338368580058 1.41973677318274
4.74301408998154 4.68939240551076 4.70102894850752 4.73001511470747 0.874559743818517 0.12866846792119 0.108674408883314 1.39637066607185 1.41800281799631 1.2746838911787 1.40197873693695 1.39400051236296 4.74062813804805 0.0572553191489292 1.41256760939139
4.79699869357424 4.84304208290332 4.71079250539131 4.78792587128873 0.873578205571377 0.111240282504373 0.110641054050935 1.39892266551442 1.42879973871485 1.27501519555701 1.39996827554998 1.39596358885725 4.79633782726206 0.0658706624605662 1.40838990961816
4.84911446147929 4.99358819055787 4.72880284493455 4.84204373324912 0.871782856357901 0.106311009368926 0.119885632884135 1.39947352116248 1.41650131666837 1.27560106143919 1.3991031994865 1.38725289204356 4.85158110203449 0.0619915966386608 1.40568467503942
4.89795651858436 5.13587296606019 4.74616899913739 4.89395310827725 0.871082301957299 0.119368346001052 0.131106787232142 1.39671277087453 1.40000511546066 1.27399744226967 1.3972142006483 1.38000596803744 4.90209822463657 0.0507352625937864 1.39896485697285
4.95000079147566 5.2723794342475 4.754 4.94796308549361 0.866085961724318 0.139140112230842 0.139003158944184 1.38535812910616 1.39705655897308 1.26811311794615 1.39213197093718 1.38294344102692 4.95829977492848 0.0367006610009529 1.3925554344416
5.01553957691855 5.40705790354104 4.75896458283989 5.00559624437473 0.85352889707188 0.125092922267284 0.147719082484608 1.37216258045653 1.3791275017764 1.26502125029607 1.38604250059213 1.3740637508882 5.00848103881466 0.0215277777777769 1.38847343336672
5.07996424969655 5.46896592549202 4.78298659363621 5.064967042689 0.851031346222364 0.132315905473057 0.161412380716576 1.36993119540077 1.38599608981056 1.28398938662866 1.39099720700754 1.36800335159095 5.0639257490911 0.0041497584541171 1.37990710960608
5.14381155218114 5.48961603993545 4.75060336581573 5.12390297124413 0.84680862039417 0.122610826906592 0.113472981407276 1.36213517347203 1.37814627050078 1.29087201331182 1.39689029712441 1.3660365676252 5.11803860039505 -0.0112871794871888 1.36906688842908
5.21438966766369 5.51180818126573 4.77577330513223 5.18745070089732 0.84005867909462 0.10821503093861 0.11497889993923 1.36237659957698 1.38295640483312 1.29298256193325 1.4009651238665 1.35906103323363 5.17455386263659 -0.0250462962962952 1.35762160419291
5.27897444553341 5.53898921920941 4.8179832298813 5.24597684126466 0.839290283494864 0.100972842934408 0.118108758212639 1.36397936113834 1.37200439217394 1.29699840284584 1.4059980035573 1.35100319430832 5.23401620158461 -0.0253615160349861 1.34715634437786
5.34778926167933 5.5499368538703 4.88083409157174 5.32472045615989 0.833881762419086 0.10504284620233 0.146964592988961 1.35100996914199 1.35745002628722 1.2850091086596 1.41385426144647 1.33904258968811 5.29146236100271 -0.0158888888888956 1.33756550816595
5.40740526755993 5.55569055230645 5.00888792126083 5.37462157587006 0.840374325048197 0.10978718647839 0.166774857652963 1.36610125218712 1.35743025268837 1.28600227941304 1.40888562559736 1.33746284693115 5.35164669137109 0.00890000000000167 1.33532711844667
5.46394555622466 5.56698487952003 5.18093596885084 5.43993244474015 0.850763476123598 0.111940096851865 0.173027769415506 1.37813333895363 1.35200417982672 1.28749891458437 1.40800727423781 1.33250341808268 5.40472404174189 0.0253300970873727 1.33312771465121
5.50232888000775 5.56847220324111 5.34232401458351 5.47485853840996 0.85302958529813 0.112423253885831 0.17472709799521 1.38491519555215 1.34599364158308 1.28651853117259 1.42077669510722 1.33343645846107 5.46063764563878 0.0347948003713974 1.33013140505166
5.55478518762676 5.57097839949644 5.45055812467461 5.53237031058714 0.857448037879088 0.110944106484849 0.163476730887635 1.3957584101889 1.34142517045026 1.28749135979858 1.40891514241119 1.32708080285967 5.50640607524565 0.0423000000000097 1.33093037319211
5.59997950968967 5.57300422294808 5.64081023464145 5.58397544432604 0.861359893065678 0.0991370392859962 0.118057212523969 1.3984183362242 1.34550427370779 1.28850563059743 1.3970215993091 1.33049509004675 5.55967455371012 0.0519820585457917 1.33340432522277
5.6513365014088 5.58039724487904 5.78060753519744 5.62202648837598 0.849558664384887 0.0932102003209222 0.115985588462969 1.42262964595048 1.3445104393635 1.29835528317111 1.403 1.33601678468317 5.6050857513849 0.0591368015414256 1.33884278211106
5.69327568996009 5.58218016423179 5.84078445075914 5.68816195095991 0.855575802597418 0.0958503208955187 0.126944247320372 1.39452292609431 1.33657431659653 1.29509193012963 1.41445185404813 1.3274823864669 5.65153615238818 0.06082484076433 1.34340001034459
5.7379553260086 5.58898810488267 5.97386078044758 5.73095844873832 0.851528849118231 0.113963683971613 0.132031220210472 1.39149813816768 1.33200171554375 1.29399866467497 1.41400126346408 1.32500245506721 5.7032506163778 0.0550069444444388 1.34532028951096
5.79734385317941 5.58495161800025 6.08194198670459 5.79633578951278 0.849118590710276 0.103885163906795 0.154457851111578 1.38172716250904 1.33402419099988 1.30401612733325 1.39953680131242 1.32251876644966 5.75192903829077 0.0436626384692837 1.34696068709733
5.84938340356913 5.5879779263283 6.17146328254532 5.84933545707019 0.836908140590076 0.106461090221241 0.154250489100473 1.37279556749976 1.33250088968376 1.30201471578114 1.39094926423955 1.32354984607669 5.80118118134482 0.0276086956521796 1.34686647465889
5.91402695141653 5.60779215097144 6.24702080460223 5.92002553292092 0.816890032310178 0.0943772118717468 0.137530538634304 1.33937315300051 1.31399905433626 1.28952074188971 1.36599007053075 1.32100378265495 5.84974470409533 0.0119913700108001 1.34789754567929
5.97852577107672 5.64272109771893 6.29107575702328 5.98147822836307 0.800533146886369 0.0761340721207016 0.117532922056612 1.32229180349252 1.31191172945491 1.27295835988308 1.345 1.32349908074217 5.90205779872473 -0.00561240310078552 1.35290462002554
6.04142599877168 5.68944863367282 6.29829425371479 6.03110911015575 0.801005495497891 0.0766224478888345 0.117745902586281 1.32721106731665 1.31897736509886 1.25777365098862 1.34509053960455 1.32806790470341 5.9505723180592 -0.017 1.35632228307704
6.10288881376767 5.75188704890684 6.3109770568092 6.0789135218193 0.819776044077619 0.11077821222232 0.115414218017385 1.34234262700852 1.31800176486083 1.24801764860831 1.34899294055668 1.33099470541751 6.00000721400062 -0.0165860215053691 1.35722564896502
6.15253227993408 5.85323836556091 6.32004345142319 6.13153227993408 0.826543299585968 0.152259140837433 0.122132939143732 1.35223657078804 1.31409776570218 1.2430108628558 1.35296741143261 1.3369891371442 6.05634126634519 -0.0079288499025359 1.36020652854405
6.20207856571456 5.96765086588963 6.32415408081637 6.18101253107897 0.837026627397127 0.166485421226755 0.121578266296232 1.36119574693532 1.323 1.244 1.35 1.33604402309039 6.107783074651 0.00963247863249801 1.36283986071761
6.25000431735113 6.0410103087772 6.331 6.22600493411558 0.84442818495034 0.15472888365635 0.125500077536102 1.36855872329759 1.32300017621841 1.24399814970666 1.35 1.338 6.15727452769402 0.0353462365591384 1.36442032625929
6.2994608323406 6.15951050600529 6.3310768053901 6.2825888413241 0.824284943927357 0.141814350760665 0.126382304161703 1.35445620310322 1.32511520808515 1.223 1.35001280089835 1.3380256017967 6.2079335990314 0.0427667610953758 1.36284528522584
6.3359441941919 6.27881062457123 6.33708783201785 6.3289441941919 0.859365827979152 0.122822570710361 0.126560878320179 1.38432980823825 1.33389020997769 1.22313174802678 1.35091216798215 1.33997804199554 6.25165347516844 0.0498850931677183 1.35876855105829
6.37803964197086 6.4041205439522 6.34100728117832 6.37103964197086 0.859177419226795 0.120716690593857 0.12659822015641 1.38832960358029 1.32899676392075 1.22898139254429 1.34700080901981 1.33899919098019 6.30021789977204 0.0651131498470993 1.3526656209457
6.4273580392807 6.55445385647315 6.35007594772621 6.42054248375864 0.855952026136895 0.128999203925056 0.124361592149888 1.38781732417889 1.32497830064965 1.20604339870069 1.34796745097448 1.33795660129931 6.3477990615317 0.0761053639846747 1.34955813760412
6.46120080892728 6.69003600747652 6.35715859740549 6.47117815215507 0.852192743148568 0.130432125485854 0.120768919775705 1.38546157928973 1.32290937291115 1.20990937291115 1.34493202968336 1.33390937291115 6.39297239745406 0.0766735905044487 1.34727627573887
6.51291746022453 6.82079131452994 6.36398909852022 6.52191901757878 0.839390432487815 0.116741849680186 0.116846260564102 1.37303982511966 1.31900622941702 1.20600622941702 1.34200467206276 1.33000622941702 6.44054069550814 0.07134946236558 1.34213197701371
6.55665473886174 6.89685619697305 6.3670881379237 6.56862955659783 0.818446984822009 0.153661842357718 0.116414201385621 1.36093172965253 1.321 1.2100881379237 1.34196222660413 1.33486149754848 6.48913743754698 0.0589564032697564 1.33690828363783
6.60902575003898 6.96486484807208 6.37420112745862 6.61900563729312 0.823615928722295 0.15972179199619 0.110478045098345 1.36327438371996 1.32097988725414 1.21704022549173 1.33893966176241 1.32393966176241 6.5320055371303 0.0426567656765564 1.33401197022186
6.65901022464431 7.00700440717427 6.38400405460033 6.66800881434854 0.819519319532292 0.142266326179527 0.11086781933017 1.35617933892386 1.32 1.21900141029577 1.33600017628697 1.32099929485212 6.58189670315361 0.0285842803030371 1.33047202923832
6.71775634569937 7.03226538445592 6.40721230756473 6.718650191917 0.815669023071501 0.121331409674626 0.0985363576704608 1.35242655000207 1.31990711544043 1.22696019233161 1.3370132692228 1.31689384621763 6.62667218547703 0.0161146838156569 1.32630024754041
6.77522553718056 7.0522188459251 6.42435684473563 6.7680942296255 0.81651376366453 0.11406565377753 0.101469131683581 1.35224309453898 1.31289057703745 1.22408753837004 1.33815319214757 1.30889057703745 6.67521874057222 0.00253333333333681 1.31863094751534
6.83003599605373 7.06200661152007 6.48505803445397 6.81703158837368 0.824272822827654 0.117000477498672 0.111719865857175 1.35550377047886 1.30800220384002 1.22800073461334 1.34500514229339 1.30399926538666 6.71901786123081 -0.00104914529914509 1.31110824815124
6.87966521608002 7.07108785872755 6.56502920223702 6.86061501109285 0.814769685296145 0.117647991800513 0.125452023995271 1.34724688554458 1.31077407755773 1.229 1.35205020498717 1.30286193628528 6.76862481143973 -0.00156087824351845 1.30467170076549
6.93292131539276 7.07806008578648 6.64782260219002 6.90974105803331 0.835269298940412 0.117471974264055 0.150179856787543 1.3644335764342 1.29291988561802 1.229 1.35612017157297 1.29195994280901 6.81357159479751 0.00513043478261557 1.29984654311122
6.97799986476435 7.08099999118028 6.73699973246861 6.9459998912235 0.838659989827927 0.116590002645915 0.15897997359965 1.37047998186078 1.28900001175962 1.229 1.36199998236057 1.29000000587981 6.85902903023723 0.0327487179487159 1.29773827098171
7.01854854041778 7.08803827026171 6.83325016188238 6.99549751340217 0.844911904835345 0.115395280001056 0.154672518974304 1.37429583132543 1.28693621623049 1.2290127567539 1.3660255135078 1.2889872432461 6.9049884443519 0.0430082304526734 1.29581976823801
7.06164329306138 7.09106654755807 6.93237352957129 7.03502039589046 0.855200300720075 0.114997391696544 0.135177501901115 1.38341394668434 1.28195563496128 1.23 1.36811091259679 1.28797781748064 6.94892362192054 0.0526122448979624 1.29716958874358
7.08995600205023 7.09399544848795 7.03683766273706 7.07993021014864 0.858734507842132 0.113562230240902 0.120103425115325 1.39018947083547 1.28000303434136 1.23 1.37299241414659 1.28700151717068 6.99085446339345 0.0573979487179448 1.3019005739894
7.12935361137359 7.09803929015262 7.15954541266977 7.11647148183145 0.851747710029684 0.112499307186286 0.110702052890644 1.38306354854108 1.28202619343508 1.23 1.37198690328246 1.2919345164123 7.03355022933813 0.0611213930348265 1.30685308532478
7.15697999976556 7.1011224999707 7.27849083273746 7.15300041642734 0.856747508357852 0.110811579197388 0.122174495829866 1.39156120001407 1.28404083332356 1.23 1.37108166664713 1.28697958333822 7.07339680565436 0.0618828828828833 1.31156804948587
7.20400930843002 7.10700100631676 7.3980271705525 7.20100905685083 0.851828530777531 0.104651280538076 0.122865705543229 1.38873926035718 1.28599949684162 1.23000025157919 1.37499698104972 1.28600125789595 7.11325119589738 0.0606519174041285 1.3153010890944
7.24151048366685 7.11103190522918 7.50705287256289 7.23734032244457 0.845882160325377 0.109679061012269 0.105808082658059 1.38572927674199 1.28409571568754 1.23103190522918 1.36297872984721 1.29102127015279 7.15201062620071 0.0573746130031009 1.31822737887012
7.28981370972529 7.11413561828755 7.6062883737317 7.27003974020453 0.83571799820012 0.10397993794626 0.106848640921997 1.37892916822178 1.29304520609585 1.2340904121917 1.36075136647283 1.29304520609585 7.19381882519568 0.0508876404494314 1.32202747979724
7.32503496450435 7.12001476279073 7.66203341052638 7.31503418751537 0.82999332581637 0.102693154423526 0.11931599088859 1.36936619290573 1.29499300709913 1.23800621591188 1.34999922301101 1.29500310795594 7.23269929453096 0.0423005464481006 1.32472353026719
7.37072341165403 7.13924945229449 7.70528687013867 7.35948643197426 0.808524805318256 0.119805196420441 0.101087965549681 1.35159964772978 1.28616214399142 1.24596258215583 1.34892516431165 1.29902494522945 7.27724597240363 0.0308108356290098 1.32776032325362
7.42904178314906 7.15931706443667 7.72809058983905 7.39897384076978 0.806644822620994 0.134379013815249 0.084563163482437 1.35089278434962 1.29911323729881 1.24279617286214 1.343 1.30111323729881 7.31426711568774 0.0159808917197681 1.33040477762504
7.47392688217369 7.17297774674851 7.73199364192815 7.44093165072758 0.811591941143926 0.0964218322487727 0.0959015298012663 1.35575208420054 1.30399205241018 1.23401430566167 1.343 1.30599205241018 7.35542971977198 0.00028700906344084 1.33365646404733
7.5266116266834 7.23347588177951 7.74207977739349 7.48351855305766 0.818012680905515 0.113303973679144 0.100617977739349 1.35888158938112 1.31007977739349 1.2230265924645 1.344 1.31210636985798 7.3944967435391 -0.005 1.33897200814396
7.57294133888542 7.34396323048741 7.74815324121391 7.52287566407946 0.821316822512416 0.170558518619532 0.101254877784072 1.36284857384057 1.31610945800993 1.22480297558212 1.344 1.32010945800993 7.43223535687978 -0.00453374233129382 1.3472461338701
7.61502568335695 7.38705070816629 7.75500197564284 7.56202568335695 0.827429578529527 0.162456381326382 0.103260493910711 1.36903910437524 1.32100131709523 1.21599604871431 1.34399802435716 1.32500395128569 7.4742815471359 0.00524290220815526 1.35528983217922
7.65442760984482 7.46508735074825 7.75804886969655 7.60147647954137 0.8269302560291 0.172127660401621 0.104041765302758 1.36784945567279 1.32314660908965 1.20996334772759 1.341 1.33106108712069 7.51665975934382 0.030625610948188 1.3632201719891
7.68960976936352 7.55466670292694 7.76206097693635 7.64067074629987 0.838351912351165 0.170485270526311 0.106591097149731 1.38164979891916 1.3350813025818 1.2069593487091 1.34102032564545 1.33602032564545 7.55337764237333 0.0357671232876782 1.36871797519508
7.7190098980777 7.63503062217788 7.76500092794478 7.67301113533741 0.842300961969426 0.139403024948372 0.105679727802863 1.3864612743775 1.33900154657464 1.20499814411043 1.34199876274029 1.33700154657464 7.58634561319759 0.0430903954802289 1.37225836636807
7.75133474950681 7.73513814832316 7.76804463326758 7.70940169940817 0.845409107334648 0.116605255625317 0.104788060600924 1.39062954292701 1.34397768336621 1.19913389980272 1.33801115831689 1.34202231663379 7.62614504595705 0.0521973180076631 1.37642599460626
7.78152045303739 7.83869277875865 7.77206788517879 7.74565622339497 0.84529786768204 0.0937224801400836 0.103624777972876 1.39497791118915 1.34195474321414 1.21081897285656 1.33890948642828 1.34402262839293 7.65998378525336 0.0613354037267087 1.37927775032726
7.80400461417811 7.95501043205486 7.77500040123288 7.77400461417811 0.843909163429447 0.0804413340993234 0.0990790841859532 1.39315921157739 1.34000060184932 1.20300180554796 1.33499969907534 1.34500030092466 7.69717241026718 0.0645208333333287 1.38316495383432
