# Supplementary material for: Quantifying Spatiotemporal Gait Parameters with HoloLens in Healthy Adults and People with Parkinson’s Disease: Test-Retest Reliability, Concurrent Validity, and Face Validity
Source: Sensors (Basel). 2020 Jun 5;20(11):3216. doi: 10.3390/s20113216 (PMC7313704; doi:10.3390/s20113216)
Supplement: Supplementary file 1 [file sensors-20-03216-s001.zip › Data/HYA_11_FWS1_HoloLens_raw.csv]

Time HoloLens_x_position HoloLens_y_position HoloLens_z_position HoloLens_x_orientation HoloLens_y_orientation HoloLens_z_orientation
295.2346 0.089 0.06 -0.039 357.386 359.334 359.615
295.269 0.089 0.059 -0.038 357.427 359.357 359.595
295.3062 0.09 0.059 -0.037 357.692 359.382 359.573
295.3351 0.09 0.059 -0.036 357.787 359.334 359.618
295.3689 0.09 0.059 -0.035 357.686 359.232 359.592
295.4031 0.091 0.059 -0.034 357.737 359.259 359.547
295.4356 0.091 0.059 -0.033 357.893 359.242 359.557
295.4685 0.091 0.058 -0.031 357.969 359.169 359.55
295.5021 0.092 0.058 -0.03 358.095 359.104 359.512
295.5389 0.092 0.058 -0.029 358.332 359.114 359.485
295.5688 0.092 0.057 -0.028 358.497 359.22 359.426
295.6021 0.093 0.057 -0.027 358.432 358.958 359.466
295.6355 0.093 0.058 -0.025 358.019 358.52 359.493
295.6688 0.094 0.058 -0.022 357.769 358.412 359.625
295.704 0.096 0.058 -0.018 357.44 358.339 359.939
295.735 0.099 0.059 -0.013 357.02 358.168 0.205
295.772 0.102 0.057 -0.007 356.875 358.059 0.058
295.8017 0.105 0.056 -0.002 357.408 357.95 0.232
295.835 0.109 0.054 0.003 358.047 357.736 0.526
295.8675 0.114 0.053 0.01 358.085 357.492 0.624
295.9027 0.118 0.053 0.017 358.016 357.073 0.565
295.9358 0.123 0.052 0.025 358.122 356.707 0.505
295.9683 0.128 0.051 0.033 358.047 356.472 0.613
296.0022 0.133 0.05 0.043 357.852 356.374 0.592
296.0341 0.138 0.048 0.053 357.774 356.412 0.412
296.069 0.143 0.047 0.065 357.515 356.095 1.171
296.1012 0.147 0.045 0.078 357.124 355.729 1.263
296.1361 0.15 0.044 0.094 356.503 355.179 1.023
296.1685 0.152 0.042 0.112 355.496 354.685 1.376
296.2029 0.154 0.04 0.132 355.149 354.183 1.198
296.2361 0.155 0.038 0.155 355.114 354.078 0.567
296.2684 0.155 0.036 0.18 355.057 354.326 0.38
296.3047 0.155 0.031 0.207 355.079 354.187 0.244
296.3358 0.154 0.024 0.237 354.851 354.165 0.19
296.3696 0.154 0.017 0.269 354.524 354.285 0.332
296.404 0.152 0.005 0.305 354.063 354.367 0.331
296.4365 0.151 -0.007 0.341 353.978 354.854 0.017
296.4685 0.148 -0.021 0.381 353.877 355.551 0.136
296.5022 0.142 -0.036 0.424 353.412 355.514 0.762
296.5352 0.133 -0.048 0.469 353.083 355.584 359.976
296.568 0.122 -0.054 0.517 352.386 355.316 0.226
296.6038 0.111 -0.052 0.568 352.982 355.418 0.662
296.635 0.1 -0.038 0.62 352.22 355.507 0.614
296.668 0.091 -0.013 0.674 350.15 355.545 0.249
296.701 0.086 0.018 0.726 349.616 355.919 0.573
296.7395 0.083 0.035 0.776 351.708 355.745 0.836
296.7677 0.083 0.034 0.824 354.833 355.395 2.233
296.8011 0.088 0.038 0.871 357.104 355.889 1.714
296.8336 0.092 0.051 0.92 356.955 356.507 0.029
296.8691 0.097 0.054 0.969 357.272 356.643 359.964
296.9009 0.102 0.047 1.016 358.579 357.551 358.946
296.9338 0.107 0.034 1.063 0.028 358.457 357.614
296.9677 0.11 0.017 1.11 1.009 358.899 356.808
297.0016 0.114 -0.002 1.156 1.516 359.426 355.929
297.0333 0.119 -0.021 1.204 1.293 359.824 355.265
297.068 0.125 -0.038 1.255 0.83 0.18 354.817
297.103 0.133 -0.051 1.306 0.382 0.484 354.776
297.1339 0.141 -0.048 1.359 358.918 0.209 356.112
297.1714 0.149 -0.04 1.415 357.466 359.582 356.925
297.2019 0.154 -0.02 1.469 357.906 358.58 356.472
297.2359 0.163 0.014 1.522 355.201 358.964 358.506
297.2694 0.161 0.017 1.571 356.939 358.789 356.704
297.3019 0.155 0.029 1.617 358.922 357.411 356.848
297.3368 0.151 0.052 1.665 356.864 356.668 358.146
297.367 0.149 0.063 1.714 356.125 356.243 358.799
297.4005 0.147 0.064 1.763 356.639 355.457 359.465
297.436 0.146 0.057 1.811 356.993 355.385 358.811
297.4684 0.145 0.049 1.86 357.17 355.52 359.263
297.5013 0.144 0.035 1.909 357.01 355.228 0.601
297.5344 0.141 0.015 1.96 356.742 354.988 0.895
297.5667 0.136 -0.005 2.011 356.452 354.753 0.74
297.6008 0.131 -0.023 2.065 356.042 354.886 0.259
297.6353 0.125 -0.032 2.121 355.787 355.311 0.502
297.6678 0.112 -0.021 2.183 353.119 354.688 0.36
297.7006 0.103 -0.01 2.244 351.257 354.64 0.024
297.7342 0.099 0.023 2.305 350.91 355.337 0.272
297.7677 0.095 0.03 2.362 352.306 354.865 358.88
297.8008 0.1 0.032 2.416 355.304 354.998 1.061
297.8333 0.108 0.043 2.47 358.151 356.015 0.548
297.8672 0.112 0.053 2.523 358.517 355.896 359.274
297.9012 0.118 0.059 2.578 358.239 356.719 357.757
297.935 0.124 0.057 2.634 358.601 358.373 357.013
297.9667 0.126 0.046 2.687 359.594 358.702 357.171
298.0013 0.126 0.03 2.742 359.657 358.635 356.875
298.0349 0.127 0.008 2.798 358.935 359.453 355.919
298.0667 0.129 -0.013 2.852 358.691 359.632 356.18
298.1009 0.132 -0.029 2.909 357.829 359.713 356.292
298.1329 0.137 -0.036 2.968 356.741 359.822 357.084
298.1678 0.141 -0.035 3.028 356.317 359.178 358.029
298.2018 0.146 -0.024 3.089 355.266 358.003 0.136
298.2318 0.149 0.005 3.15 355.461 356.824 1.216
298.2713 0.153 0.033 3.207 353.396 357.569 0.076
298.3013 0.148 0.037 3.261 354.596 356.836 358.167
298.3333 0.142 0.045 3.312 357.458 355.885 359.07
298.367 0.136 0.065 3.367 355.417 354.747 -0.001
298.4015 0.131 0.072 3.421 354.457 354.183 359.268
298.4326 0.128 0.065 3.475 356.016 354.47 0.067
298.4655 0.123 0.055 3.53 356.562 353.961 0.374
298.5031 0.118 0.037 3.588 357.124 353.916 0.28
298.5333 0.112 0.018 3.639 358.071 353.192 1.048
298.5677 0.104 -0.002 3.695 357.048 352.652 0.995
298.5999 0.096 -0.019 3.751 356.468 352.725 0.429
298.6371 0.088 -0.029 3.811 356.013 352.699 1.769
298.6652 0.077 -0.02 3.874 353.127 352.641 2.057
298.6996 0.068 -0.012 3.937 351.47 353.025 1.829
298.7331 0.061 0.007 4 352.63 354.362 0.719
298.7657 0.054 0.024 4.059 353.048 354.59 359.604
298.7998 0.053 0.034 4.116 352.816 354.645 1.877
298.8339 0.058 0.04 4.173 356.119 354.98 3.591
298.8674 0.061 0.045 4.225 359.862 354.646 2.457
298.8985 0.067 0.05 4.279 1.334 354.851 0.183
298.9333 0.074 0.053 4.334 1.469 356.109 358.002
298.9654 0.079 0.043 4.388 2.117 357.44 356.538
299.0003 0.083 0.028 4.442 2 358.356 355.974
299.0316 0.086 0.009 4.496 1.184 359.394 355.443
299.0658 0.088 -0.011 4.552 0.305 0.3 354.931
299.1006 0.089 -0.03 4.608 359.269 0.008 355.706
299.1316 0.091 -0.043 4.665 359.525 359.859 355.403
299.1663 0.096 -0.04 4.724 357.955 359.27 357.063
299.1994 0.101 -0.028 4.784 355.106 358.546 358.928
299.2312 0.099 -0.002 4.844 354.371 355.964 359.959
299.2667 0.103 0.024 4.9 352.748 356.192 357.699
299.2976 0.105 0.032 4.955 353.082 357.735 356.139
299.3339 0.099 0.041 5.01 355.636 357.481 357.621
299.367 0.092 0.057 5.065 355.422 356.781 358.573
299.3999 0.088 0.066 5.12 355.087 356.865 358.031
299.4316 0.086 0.063 5.173 356.192 357.389 358.307
299.4673 0.079 0.051 5.227 357.397 356.642 358.902
299.4984 0.073 0.038 5.28 357.942 356.098 358.783
299.5337 0.069 0.022 5.333 357.436 356.172 359.423
299.5661 0.061 0.005 5.387 357.154 355.668 0.106
299.6006 0.05 -0.011 5.443 356.489 355.048 359.449
299.6331 0.039 -0.025 5.498 357.242 354.85 359.714
299.6655 0.029 -0.026 5.556 356.997 354.537 359.983
299.6998 0.019 -0.017 5.615 354.726 354.568 358.286
299.7328 0.017 0.008 5.675 354.769 356.157 357.85
299.7668 0.015 0.025 5.729 352.935 356.779 358.279
299.7977 0.012 0.034 5.782 354.32 355.858 0.074
299.8336 0.013 0.042 5.831 357.991 355.327 0.407
299.8636 0.015 0.051 5.88 359.825 354.899 359.825
299.8989 0.021 0.059 5.928 0.09 355.626 358.488
299.9335 0.026 0.061 5.976 359.558 356.886 357.183
299.9649 0.028 0.056 6.025 359.387 357.661 356.632
299.9985 0.03 0.045 6.074 359.367 358.192 356.33
300.0316 0.03 0.029 6.123 359.269 358.661 355.687
300.0661 0.031 0.013 6.173 358.624 359.138 355.085
300.097 0.036 -0.004 6.222 358.008 0.303 355.917
300.1314 0.04 -0.017 6.272 358.313 0.924 356.519
300.1661 0.041 -0.017 6.323 357.556 0.635 355.782
300.1971 0.044 -0.01 6.376 355.569 359.657 358.425
300.2313 0.047 0.007 6.429 356.271 358.764 359.847
300.2664 0.049 0.035 6.481 353.987 358.457 359.88
300.2974 0.048 0.042 6.529 354.166 358.73 358.128
300.3327 0.044 0.049 6.575 356.794 358.111 358.459
300.3649 0.038 0.064 6.622 356.151 357.135 359.646
300.3976 0.035 0.076 6.669 354.555 357.152 359.843
300.4324 0.033 0.077 6.716 354.908 357.329 359.871
300.4661 0.028 0.072 6.764 355.331 356.734 0.122
300.4971 0.023 0.061 6.81 356.015 356.329 359.868
300.5338 0.02 0.043 6.857 357.336 356.371 359.47
300.5641 0.017 0.03 6.903 357.37 356.442 359.748
300.5993 0.013 0.017 6.95 356.829 356.694 359.38
300.6304 0.006 0.003 6.996 356.748 356.662 359.327
300.6664 -0.002 -0.001 7.043 356.059 355.772 359.564
300.6976 -0.008 -0.002 7.09 355.706 356.263 358.802
300.731 -0.013 0.002 7.135 355.647 356.783 358.3
300.7655 -0.015 0.032 7.182 354.099 357.37 357.993
300.798 -0.017 0.042 7.227 353.612 357.579 357.075
300.8304 -0.016 0.052 7.27 353.516 357.77 357.921
300.8647 -0.011 0.057 7.313 355.74 358.317 358.829
300.8972 -0.006 0.061 7.355 357.523 359.268 358.807
300.9307 -0.001 0.062 7.395 359.217 0.162 358.221
300.964 0.003 0.061 7.435 0.166 1.028 357.18
300.9979 0.006 0.058 7.474 359.956 1.7 356.414
301.0302 0.01 0.052 7.515 359.737 2.635 356.099
301.0658 0.013 0.043 7.556 358.902 3.582 356.001
301.0963 0.016 0.033 7.598 357.336 4.168 356.045
301.1326 0.019 0.017 7.638 357.135 4.273 356.693
301.164 0.022 0.001 7.677 357.191 3.815 357.168
301.1971 0.027 -0.005 7.716 356.449 3.789 356.769
301.2327 0.036 -0.005 7.756 354.608 4.558 357.147
301.2653 0.044 0.003 7.797 354.894 4.403 358.522
301.297 0.052 0.03 7.838 353.253 3.864 359.661
301.3311 0.058 0.035 7.876 353.742 4.48 358.059
301.3676 0.062 0.043 7.912 354.704 5.17 357.141
301.3971 0.066 0.051 7.948 355.418 5.423 358.237
301.4319 0.069 0.061 7.983 354.5 5.491 358.822
301.4641 0.073 0.065 8.019 354.11 6.323 357.853
301.4961 0.076 0.061 8.054 355.22 7.298 357.446
301.5302 0.079 0.055 8.088 356.241 7.582 357.989
301.5652 0.082 0.05 8.122 356.404 8.213 358.277
301.5975 0.087 0.045 8.154 356.161 9.522 358.693
301.6303 0.091 0.038 8.188 355.686 10.644 359.298
301.6633 0.096 0.029 8.22 355.763 12.977 358.765
301.6965 0.101 0.022 8.251 355.989 15.227 359.07
301.7316 0.104 0.015 8.283 356.175 17.152 358.945
301.7639 0.106 0.015 8.315 355.671 19.018 358.752
301.7977 0.109 0.016 8.347 354.769 20.533 358.487
301.831 0.114 0.026 8.379 353.963 22.718 357.895
301.8634 0.123 0.045 8.409 352.353 25.749 356.786
301.8959 0.132 0.053 8.437 351.358 28.872 356.261
301.9306 0.144 0.054 8.462 351.052 32.829 356.35
301.9631 0.16 0.057 8.483 351.112 38.072 356.918
301.9966 0.175 0.062 8.502 349.801 43.194 357.349
302.0292 0.19 0.065 8.521 348.951 48.672 357.109
302.0667 0.204 0.062 8.535 350.678 54.496 357.047
302.0964 0.218 0.06 8.55 351.956 59.073 357.274
302.1313 0.231 0.058 8.563 352.304 62.762 357.505
302.164 0.244 0.055 8.574 352.89 66.689 357.196
302.1977 0.257 0.052 8.585 353.331 70.037 356.901
302.2294 0.269 0.049 8.597 353.295 72.356 356.968
302.2652 0.283 0.046 8.607 353.498 74.345 356.723
302.298 0.298 0.04 8.616 353.859 76.062 356.462
302.3322 0.314 0.033 8.624 354.561 77.357 357.025
302.3664 0.331 0.028 8.631 354.906 78.566 356.767
302.3977 0.35 0.025 8.636 354.657 79.703 356.088
302.4313 0.371 0.025 8.641 353.331 80.181 355.922
302.4649 0.394 0.026 8.644 351.38 80.639 355.868
302.4969 0.418 0.03 8.648 350.703 80.693 355.329
302.5323 0.443 0.041 8.648 349.981 82.615 353.267
302.5651 0.467 0.048 8.649 348.764 83.842 354.246
302.5961 0.488 0.046 8.651 349.086 84.434 354.933
302.6302 0.506 0.042 8.653 349.657 85.317 354.52
302.6651 0.525 0.043 8.654 349.254 86.294 354.35
302.6951 0.545 0.044 8.655 348.648 87.023 354.784
302.7328 0.565 0.045 8.653 347.914 89.427 354.046
302.7621 0.585 0.044 8.65 348.273 91.957 353.939
302.7991 0.604 0.04 8.646 349.227 94.362 354.677
302.8301 0.624 0.037 8.64 350.114 97.205 354.957
302.8634 0.643 0.034 8.634 350.598 100.035 355.859
302.8965 0.662 0.03 8.629 351.04 102.08 356.816
302.9297 0.681 0.025 8.621 351.263 105.166 357.082
302.9618 0.701 0.021 8.609 350.989 109.298 357.257
302.996 0.72 0.018 8.597 350.903 113.884 357.209
303.0291 0.738 0.015 8.583 350.604 119.68 357.009
303.0621 0.756 0.012 8.568 350.379 125.709 357.425
303.095 0.775 0.011 8.555 350.079 131.158 357.17
303.1317 0.794 0.009 8.544 349.881 136.653 356.214
303.1614 0.815 0.008 8.534 349.731 140.97 356.394
303.1957 0.836 0.009 8.524 350.24 145.771 355.974
303.2284 0.859 0.021 8.511 349.367 151.119 354.136
303.264 0.879 0.033 8.497 348.281 156.544 353.275
303.3021 0.896 0.033 8.485 348.873 160.988 354.945
