# Supplementary material for: Quantifying Spatiotemporal Gait Parameters with HoloLens in Healthy Adults and People with Parkinson’s Disease: Test-Retest Reliability, Concurrent Validity, and Face Validity
Source: Sensors (Basel). 2020 Jun 5;20(11):3216. doi: 10.3390/s20113216 (PMC7313704; doi:10.3390/s20113216)
Supplement: Supplementary file 1 [file sensors-20-03216-s001.zip › Data/HYA_11_FWS1_IWW_raw.csv]

IWW_x_SpineBase IWW_x_Head IWW_x_ShoulderLeft IWW_x_ElbowLeft IWW_x_WristLeft IWW_x_HandLeft IWW_x_ShoulderRight IWW_x_ElbowRight IWW_x_WristRight IWW_x_HandRight IWW_x_HipLeft IWW_x_KneeLeft IWW_x_AnkleLeft IWW_x_FootLeft IWW_x_HipRight IWW_x_KneeRight IWW_x_AnkleRight IWW_x_FootRight IWW_x_SpineShoulder IWW_y_SpineBase IWW_y_Head IWW_y_ShoulderLeft IWW_y_ElbowLeft IWW_y_WristLeft IWW_y_HandLeft…
NaN NaN NaN NaN NaN NaN NaN NaN NaN NaN NaN NaN NaN NaN NaN NaN NaN NaN NaN NaN NaN NaN NaN NaN NaN NaN NaN NaN NaN NaN NaN NaN NaN NaN NaN NaN NaN NaN NaN NaN NaN NaN NaN NaN NaN NaN NaN NaN NaN NaN NaN NaN NaN NaN NaN NaN NaN
NaN NaN NaN NaN NaN NaN NaN NaN NaN NaN NaN NaN NaN NaN NaN NaN NaN NaN NaN NaN NaN NaN NaN NaN NaN NaN NaN NaN NaN NaN NaN NaN NaN NaN NaN NaN NaN NaN NaN NaN NaN NaN NaN NaN NaN NaN NaN NaN NaN NaN NaN NaN NaN NaN NaN NaN NaN
-0.375 -0.407015453856523 -0.396 -0.376984546143477 -0.293023180784784 -0.273 -0.37 -0.371 -0.309 -0.294953638430431 -0.346 -0.368 -0.403 -0.289 -0.329 -0.387 -0.407 -0.296 -0.404 0.83845030907713 1.59520186801108 1.32922907276861 1.1103895499326 0.866241834944437 0.792382485361241 1.32934976819215 1.06039293623274 0.833628963236783 0.766435518381608 0.841469922730718 0.49598 0.154504095271979 0.…
-0.375 -0.408976105537989 -0.396 -0.375023894462011 -0.295964158306983 -0.273 -0.37 -0.371 -0.309 -0.289071683386034 -0.346 -0.368 -0.403 -0.289 -0.329 -0.387 -0.407 -0.296 -0.404 0.83848952211076 1.58275172983377 1.32911143366772 1.09764531400307 0.870280777408257 0.795235233557773 1.32932035841693 1.06076546005222 0.834766141212033 0.765866929393983 0.84146011947231 0.49598 0.155023667967567 0.…
-0.375 -0.403013798745569 -0.396 -0.375 -0.296 -0.275993100627216 -0.368004599581856 -0.371 -0.309 -0.289 -0.346 -0.368 -0.403 -0.289 -0.329 -0.387 -0.406002299790928 -0.294004599581856 -0.404 0.841303514589583 1.59579957376602 1.33020747022998 1.10064273266067 0.868973127715662 0.795639149077357 1.329429747023 1.06077 0.835308781110808 0.767007355240433 0.844073974547768 0.496059816016726 0.1550…
-0.375 -0.408947203456077 -0.396 NaN NaN NaN -0.368 -0.371 -0.308929604608102 -0.294947203456077 -0.345973601728038 -0.368 -0.402973601728038 -0.289 -0.329 -0.387 -0.407 -0.296 -0.403973601728038 0.84114686355071 1.57609128624153 1.32995439971199 NaN NaN NaN 1.32948674421312 1.06109454435713 0.834781133017889 0.765304519049579 0.84386721552767 0.496280439971199 0.15508712753343 0.12660686355071 0…
-0.375 -0.403077659930298 -0.396 -0.372 -0.293767020209107 NaN -0.368 -0.371 -0.30110354657373 -0.289077659930298 -0.343038829965149 -0.368 -0.400038829965149 -0.289 -0.329 -0.387 -0.407 -0.296 -0.401038829965149 0.841909904209061 1.60625095739149 1.33044352833914 1.10280084901976 0.858981715756202 NaN 1.32912478902904 1.06048802485946 0.812672519070788 0.766918643519168 0.844669386476193 0.49632…
-0.372006697830182 -0.403997767389939 -0.396 -0.372 -0.295995534779879 -0.276 -0.368 -0.371 -0.303993302169818 -0.289 -0.343 -0.368 -0.4 -0.289 -0.329 -0.387 -0.409993302169818 -0.296 -0.401 0.841710468848113 1.58905936091537 1.33006087071792 1.10361830321635 0.866733791250959 0.802546628758808 1.3291898437173 1.06060970976069 0.835378538338101 0.767209397195284 0.844011495848741 0.49722799065094…
-0.372 -0.4 -0.396 -0.371990502994297 -0.293 -0.273952514971485 -0.368 -0.371 -0.298075976045624 -0.288009497005703 -0.343 -0.368 -0.4 -0.286 -0.329 -0.386962011977188 -0.409971508982891 -0.296 -0.4 0.843392944071768 1.59895401688641 1.33069161449097 1.10432599018156 0.866526324311788 0.795913341557986 1.32911683784411 1.06316895532937 0.814530014008075 0.765704558562738 0.845711329580798 0.49739…
-0.372 -0.4 -0.396 -0.37101021751553 -0.293 -0.26905108757765 -0.368 -0.371 -0.305918259875761 -0.28898978248447 -0.343 -0.368 -0.4 -0.286 -0.329 -0.38304087006212 -0.40703065254659 -0.296 -0.4 0.843696832570186 1.59833643703478 1.33085826302236 1.09771886605467 0.865114713222363 0.792129439609945 1.32982264338882 1.06306112392671 0.827950122212395 0.766175095592546 0.845848569547826 0.4972713282…
-0.372 -0.4 -0.392999897034908 -0.368 -0.293 -0.271999691104725 -0.365 -0.371 -0.306 -0.288999897034908 -0.343 -0.367999691104725 -0.4 -0.286 -0.329 -0.382999382209449 -0.407 -0.295999691104725 -0.4 0.844950038097084 1.60217998867384 1.33115007722382 1.09757001853372 0.865019784802958 0.791299808484929 1.33004999485175 1.06375994954711 0.829330060749404 0.765630110172648 0.847020032948829 0.49741…
-0.372 -0.399962927966849 -0.392 -0.368 -0.293 -0.269 -0.364962927966849 -0.371 -0.305935123941987 -0.287981463983425 -0.343 -0.365 -0.4 -0.286009268008288 -0.329 -0.376962927966849 -0.407 -0.293 -0.399972195975137 0.845323243802901 1.60208640437467 1.33190231700207 1.09772330813613 0.862930278040249 0.789431566112458 1.32999777567801 1.06327185360166 0.829690060714384 0.766644669990523 0.8473428…
-0.372 -0.396050312324484 -0.392 -0.368 -0.293 -0.269 -0.361050312324484 -0.371 -0.299088046567847 -0.286025156162242 -0.343 -0.365 -0.4 -0.286987421918879 -0.329 -0.373050312324484 -0.407 -0.293 -0.397037734243363 0.845665597671608 1.60381773679642 1.33214685547972 1.09490622487363 0.862959622657566 0.78854144605382 1.32976301873947 1.06346748438378 0.805422062192612 0.760805091144292 0.84764610…
-0.370001870322297 -0.393002805483445 -0.38600561096689 -0.367000935161148 -0.292000935161148 -0.264004675805742 -0.358002805483445 -0.370000935161148 -0.302996259355407 -0.286 -0.343 -0.362002805483445 -0.4 -0.287 -0.329 -0.370002805483445 -0.404002805483445 -0.293 -0.395001870322297 0.845999691396821 1.60476913030013 1.3347575592294 1.09673825124865 0.862920037406446 0.78806043952574 1.32865103…
-0.369968321365691 -0.391960401707114 -0.381992080341423 -0.366960401707114 -0.291960401707114 -0.267 -0.356936642731382 -0.369960401707114 -0.302952482048537 -0.287968321365691 -0.338 -0.361992080341423 -0.4 -0.286992080341423 -0.328992080341423 -0.366960401707114 -0.403992080341423 -0.292976241024268 -0.394936642731383 0.846126356957055 1.60632964647746 1.336195543761 1.09703364304295 0.8626307…
-0.366047698300154 -0.387059622875193 -0.381011924575039 -0.362059622875193 -0.287059622875193 -0.267 -0.349095396600308 -0.365059622875193 -0.297071547450231 -0.284047698300154 -0.338 -0.361011924575039 -0.4 -0.286011924575038 -0.328011924575038 -0.362059622875193 -0.403011924575039 -0.290035773725116 -0.387095396600308 0.845675485304518 1.60381064615785 1.33688165279747 1.09748451469548 0.86148…
-0.366 -0.386002348107728 -0.379004696215456 -0.361002348107728 -0.286002348107728 -0.262011740538641 -0.344011740538641 -0.364002348107728 -0.293009392430913 -0.280009392430913 -0.334009392430913 -0.358007044323184 -0.4 -0.286 -0.323011740538641 -0.359007044323184 -0.403997651892272 -0.29 -0.386002348107728 0.8454505165837 1.60447835632459 1.33589234810773 1.10184973876923 0.857858500149976 0.78…
-0.361954190455603 -0.375954190455603 -0.374923650759339 -0.359916015835273 -0.283923650759339 NaN -0.345992365075934 -0.363022904772198 -0.292992365075934 -0.28 -0.332954190455603 -0.356923650759339 -0.398977095227802 -0.285984730151868 -0.318992365075934 -0.358969460303736 -0.4 -0.285984730151868 -0.380961825379669 0.845958552865481 1.60362740587634 1.33472129968762 1.1020743379025 0.8953781308…
-0.356086437863344 -0.370086437863344 -0.365144063105574 -0.349158469416131 -0.274144063105574 NaN -0.345014406310557 -0.365956781068328 -0.292014406310557 -0.28 -0.327086437863344 -0.347144063105574 -0.396043218931672 -0.284028812621115 -0.318014406310557 -0.35505762524223 -0.4 -0.284028812621115 -0.376072031552787 0.848334992665346 1.60457602587876 1.33616867866038 1.09238276653762 0.8682397751…
-0.34800491745911 -0.365003073411944 -0.359003688094332 -0.344003073411944 -0.269003073411944 NaN -0.342001844047166 -0.357005532141499 -0.290001229364777 -0.276002458729555 -0.322003073411944 -0.343002458729555 -0.396 -0.283000614682389 -0.312003688094332 -0.348004302776721 -0.4 -0.284 -0.370003688094332 0.84993903494865 1.6050097418334 1.33511066385698 1.09363913944466 0.860634431860023 NaN 1.3…
-0.341952304786845 -0.358952304786845 -0.352942765744214 -0.338914148616322 -0.265933226701584 NaN -0.317952304786845 -0.338942765744214 -0.283971382872107 -0.269980921914738 -0.315942765744214 -0.332914148616322 -0.392 -0.278 -0.301942765744214 -0.342933226701584 -0.399971382872107 -0.285971382872107 -0.363923687658953 0.846457885415859 1.60224834637323 1.33339438795961 1.09837786884295 0.859019…
-0.337051943826107 -0.354051943826107 -0.347062332591329 -0.330093498886993 -0.25907272135655 NaN -0.313051943826107 -0.333062332591329 -0.281031166295665 -0.268020777530443 -0.310062332591329 -0.324093498886993 -0.392 -0.278 -0.296062332591329 -0.33607272135655 -0.397031166295665 -0.283031166295664 -0.356083110121772 0.845213193731831 1.60002358249705 1.333845221168 1.08993944726856 0.8528355531…
-0.3309992553916 -0.341998262580401 -0.3359992553916 -0.326999379493 -0.250998386681801 NaN -0.310998883087401 -0.326999131290201 -0.2759997517972 -0.2589995035944 -0.3049992553916 -0.303996276958002 -0.3869995035944 -0.274008190692395 -0.2909992553916 -0.329999379493 -0.3969998758986 -0.285999379493 -0.347998758986001 0.842569942913356 1.59920967361332 1.33079978406356 1.09445996773364 0.8516686…
-0.324911954707412 -0.327911954707412 -0.329911954707412 -0.321903150178153 -0.23792956376593 NaN -0.30192956376593 -0.31992956376593 -0.273823909414824 -0.254938368295188 -0.298911954707412 -0.273550969007801 -0.382885541119636 -0.339885541119636 -0.284929563765929 -0.324894345648894 -0.395973586412224 -0.281 -0.337885541119635 0.842100315017815 1.5965716356972 1.32904203876031 1.09417631581629 …
-0.315126969961904 -0.318126969961905 -0.320126969961904 -0.311139666958095 -0.230101575969524 NaN -0.294101575969524 -0.312101575969524 -0.254253939923809 -0.248088878973333 -0.289126969961905 -0.223647546805713 -0.370165060950476 -0.327165060950476 -0.277101575969524 -0.313152363954285 -0.393038090988571 -0.281 -0.325165060950476 0.841023966695809 1.59564206214638 1.32704590187223 1.09154415491…
-0.308015158224201 -0.305028150987802 -0.311019489145401 -0.303017323684801 -0.212038978290803 NaN -0.282025985527202 -0.302021654606001 -0.254 -0.234030316448402 -0.284010827303001 -0.207034647369602 -0.345054136515004 -0.305047640133203 -0.265025985527202 -0.305017323684801 -0.3939978345394 -0.2800021654606 -0.315021654606001 0.841878116049278 1.60080876125949 1.32675058467436 1.08416593779002 …
-0.299916030616841 -0.291877862715406 -0.302908397036554 -0.287923664197129 -0.20794656493799 NaN -0.266862595554831 -0.292877862715406 -0.244931297777416 -0.23183969481397 -0.277916030616841 -0.170564885923633 -0.326770992591386 -0.27730534419387 -0.25989312987598 -0.300900763456267 -0.390908397036554 -0.34167938962794 -0.304877862715406 0.840999541995007 1.5956308397233 1.32615099238509 1.06608…
NaN -0.276191080691587 -0.29114331051869 -0.278119425432242 -0.201083597802569 NaN -0.249214965778035 -0.277191080691587 -0.236107482889018 -0.211250793407708 NaN -0.114680724963778 -0.297358276296726 -0.188086771433401 NaN -0.288155253061914 NaN -0.300501586815416 -0.289191080691587 NaN 1.59188562051512 1.32370973693263 1.05963858193442 0.840696195082875 NaN 1.31586626607529 1.04568899616353 0.8…
NaN -0.264026690342932 -0.277031138733421 -0.274008896780977 -0.183040035514398 NaN -0.23303558712391 -0.252055604881109 -0.219037811319154 -0.198028914538176 NaN -0.0930467081001312 -0.264073398443063 -0.187997775804756 NaN -0.276026690342932 NaN -0.245122330738439 -0.269044483904887 NaN 1.58971473753587 1.32190395906754 1.05932053380686 0.836818807813168 NaN 1.3142436476802 1.03566221971049 0.8…
NaN NaN NaN NaN NaN NaN NaN NaN NaN NaN NaN NaN NaN NaN NaN NaN NaN NaN NaN NaN NaN NaN NaN NaN NaN NaN NaN NaN NaN NaN NaN NaN NaN NaN NaN NaN NaN NaN NaN NaN NaN NaN NaN NaN NaN NaN NaN NaN NaN NaN NaN NaN NaN NaN NaN NaN NaN
NaN NaN NaN NaN NaN NaN NaN NaN NaN NaN NaN NaN NaN NaN NaN NaN NaN NaN NaN NaN NaN NaN NaN NaN NaN NaN NaN NaN NaN NaN NaN NaN NaN NaN NaN NaN NaN NaN NaN NaN NaN NaN NaN NaN NaN NaN NaN NaN NaN NaN NaN NaN NaN NaN NaN NaN NaN
NaN NaN NaN NaN NaN NaN NaN NaN NaN NaN NaN NaN NaN NaN NaN NaN NaN NaN NaN NaN NaN NaN NaN NaN NaN NaN NaN NaN NaN NaN NaN NaN NaN NaN NaN NaN NaN NaN NaN NaN NaN NaN NaN NaN NaN NaN NaN NaN NaN NaN NaN NaN NaN NaN NaN NaN NaN
-0.198809870622047 -0.17579466027181 -0.189642556769448 -0.206749029221102 -0.140954368949291 -0.111961974124409 NaN -0.16179466027181 -0.125787055096692 -0.10475663439622 -0.181809870622047 NaN 0.0475932036592145 0.115912621014176 -0.149825080972283 NaN -0.373954368949291 -0.243946763774173 NaN 0.826964522663354 1.57451117477574 1.30509752268112 1.05925523951803 0.838157944992157 0.7805589320543…
-0.174258039742165 -0.149278682921538 -0.14348511471527 -0.174340612459658 -0.13506192953812 -0.107051607948433 -0.108361255639031 -0.135278682921538 -0.0982890045112249 -0.0733302908699713 -0.157258039742165 NaN 0.124194916004445 0.233761409237608 -0.127237396562792 NaN -0.36806192953812 -0.237072251127806 -0.150361255639031 0.82367457732545 1.56820626460579 1.29573836474971 1.0470186070075 0.83…
-0.153013616366303 -0.100031771521373 -0.120014913163093 -0.147017506756675 -0.118011022772721 -0.0910103743743258 -0.0800181551550702 -0.100022693943838 -0.0530291779277914 -0.043019451951861 -0.137012967967907 NaN 0.187959150901092 0.284967580080232 -0.105014264764698 NaN -0.334022045545442 -0.207019451951861 -0.121018803553466 0.819682567657646 1.54737347371866 1.29111293724473 1.0350676705530…
-0.114761698838891 -0.0815134684627359 -0.0806226898282441 -0.113692194333568 -0.106642548258337 -0.0798709202043993 -0.0386127606131979 -0.0675531853229207 -0.035473751602551 -0.0055829729680593 -0.0957815572689835 NaN 0.249357451741663 0.346506389967357 -0.065761698838891 NaN -0.346317734881479 -0.217278018021294 -0.0895432561078745 0.802272211968431 1.54453411132377 1.27789889208363 1.01602425…
-0.0913391352971531 -0.0336924012316875 -0.0435369642204924 -0.0834380497588227 -0.0715087029457296 -0.0671836982859579 NaN NaN NaN NaN -0.0743108740223903 NaN 0.28449129705427 0.39627933749355 -0.0423391352971531 NaN -0.377547819603796 -0.244604342153321 NaN 0.79659224030956 1.52921185100689 1.2669781218323 1.00563049128811 0.777751711564423 0.718189252283288 NaN NaN NaN NaN 0.803609000559173 Na…
-0.0470975589013386 -0.00306651743273083 NaN NaN -0.0640155207343039 -0.0550266069730923 NaN NaN NaN NaN -0.0320931244058232 NaN 0.305953437797088 0.397 0.00489578935538837 NaN -0.378997782752242 -0.245997782752242 NaN 0.786721751200503 1.52652547660196 NaN NaN 0.777739246135762 0.706974567105155 NaN NaN NaN NaN 0.795058913123373 NaN 0.187764104247093 0.11800818270729 0.782473591516142 NaN 0.1153…
NaN NaN NaN NaN NaN NaN NaN NaN NaN NaN NaN NaN NaN NaN NaN NaN NaN NaN NaN NaN NaN NaN NaN NaN NaN NaN NaN NaN NaN NaN NaN NaN NaN NaN NaN NaN NaN NaN NaN NaN NaN NaN NaN NaN NaN NaN NaN NaN NaN NaN NaN NaN NaN NaN NaN NaN NaN
NaN NaN NaN NaN NaN NaN NaN NaN NaN NaN NaN NaN NaN NaN NaN NaN NaN NaN NaN NaN NaN NaN NaN NaN NaN NaN NaN NaN NaN NaN NaN NaN NaN NaN NaN NaN NaN NaN NaN NaN NaN NaN NaN NaN NaN NaN NaN NaN NaN NaN NaN NaN NaN NaN NaN NaN NaN
0.115918716356862 NaN NaN NaN NaN NaN 0.181949472329941 NaN NaN NaN 0.126923110067301 0.381956062895601 0.34299670471717 0.42301427955893 0.167915421074032 -0.0600768899326986 -0.323031854400689 -0.192028559117859 NaN 0.789760740255248 NaN NaN NaN NaN NaN 1.25846155309168 NaN NaN NaN 0.794265749085149 0.529522923759414 0.128193798192753 0.0700357381008733 0.789435852252383 0.45981992074329 0.1266…
0.16637933031203 0.200417263343233 NaN NaN NaN NaN 0.241371743705789 NaN 0.238295877643383 NaN 0.181348983887068 0.410068279456165 0.354015173212481 0.422954480362556 0.219371743705789 -0.000377898288270712 -0.262484110775639 -0.13249169738188 0.196386916918271 0.799369464672689 1.52371634989926 NaN NaN NaN NaN 1.26467716584083 NaN 0.766655207643445 NaN 0.803633893544784 0.524116231072481 0.12587…
0.215287312878805 0.254216044166685 0.241230297909109 NaN 0.170016491772751 0.155116267969718 0.289301566621229 0.251344327848501 0.276444104045468 0.292387089075772 0.226344327848501 0.418871716318185 0.355971492515152 0.417085522454543 0.267301566621229 0.0798311931212402 -0.195969254484825 -0.0669550007424013 0.246273059136381 0.805747065599396 1.53613897747122 1.27042883493379 NaN 0.777273365…
0.266885209451517 0.305885209451517 0.289891961836722 0.239889711041653 0.228869453886039 0.221851447525492 0.33689421263179 0.295900965016995 0.31192122217261 0.324927974557814 0.278882958656448 0.43097299045918 0.360988746024658 0.414006752385205 0.318885209451517 NaN -0.161076527032322 -0.0330742762372538 0.289903215812063 0.81153714796016 1.5479737107136 1.28568599048652 1.00588548884171 0.79…
0.305446496392366 0.356446496392366 0.342336978409333 0.298463345312832 0.297513892074232 0.296589712216332 0.390261158267233 0.340269582727466 0.352269582727466 0.358362251790033 0.316471769773066 0.449109517983033 0.363983151079533 0.4170505467614 0.355446496392366 NaN -0.0774608345450679 0.0485475899151654 0.345362251790032 0.785482741071538 1.52867694438009 1.27276196668401 1.00928925467063 0…
0.357406975057802 0.408406975057802 0.381552434005889 0.352384596758097 0.35731746185898 0.365216759510305 0.420653136354564 0.371641947204711 0.383641947204711 0.40051886655633 0.371373407608244 0.461854541051914 0.362022378299706 0.422932865100883 0.407406975057802 NaN -0.0147161055905783 0.112272705259569 0.38751886655633 0.82304134366914 1.57021591572074 1.30557549915443 1.03713222814418 0.81…
0.405951107271156 0.443964349051885 0.431949070074121 0.404947032877086 0.435920549315629 0.437926660906735 0.472947032877086 0.409961293256332 0.422960274657815 0.43796231185485 0.422948051475604 NaN 0.366994907007412 0.421002037197035 0.450956200263744 NaN NaN NaN 0.427959256059297 0.832840445545905 1.57489571170024 1.317408316675 1.04237497830931 0.785464489745805 0.742782128870902 1.318699223…
0.457362841286125 0.497507977800575 0.472544261929188 0.462489835736269 0.506616830186413 0.513680327411485 0.515272130964594 0.439399125414738 0.461272130964594 0.482199562707369 0.476344699221819 0.474072568257225 0.369045355160766 0.432981857935694 0.500353770253972 0.587507977800575 NaN NaN 0.479390054382585 0.84049562729173 1.58932986556042 1.3242481453161 1.07994590267449 0.832576700454548 …
0.496424235056439 0.552193929079015 0.531136352584659 0.515222717326193 0.573021199595947 0.586920440730824 0.544568176292329 0.482366658562083 NaN NaN 0.513453023303617 0.481884847011288 0.373928029382055 0.431028788247178 0.538438629180028 0.642193929079015 NaN 0.544640146910275 0.521381052685672 0.845407597558347 1.59146847686934 1.33050773366779 1.08919368764961 0.847293080557513 0.7677661503…
0.540896814017352 0.603880398065567 0.581882743201536 0.582842875890058 0.649821769666335 0.673798318306642 0.603861636977812 0.522906194561229 NaN NaN 0.557896814017352 0.498960132688522 0.374997654864031 0.427009380543877 0.585889778609444 0.713833495346181 0.650650574740577 0.728568494981652 0.567892123745413 0.84483152433838 1.59637853228511 1.33076960132689 1.08818269690636 0.839548714185035…
0.58232673971061 0.649425521483585 0.642220359339714 0.639417922885664 0.725501507462797 0.748615486431614 0.662243155133477 0.570319141112689 NaN NaN 0.597364732700216 0.512113978968818 0.377 0.424 0.631250753731398 0.788379929896058 0.789927028946382 0.886033409317278 0.628235556535556 0.804672427874298 1.55217475083904 1.31146022673226 1.0871125219991 0.835479542858446 0.768108358457713 1.3039…
0.624486702454255 0.704331519475309 0.670653822585428 0.693343456627535 0.790212147953043 0.828033090669643 0.693618011128748 0.611498639606482 NaN NaN 0.644427016693122 0.526820942716601 0.377 0.424 0.663606073976521 0.837403142388669 0.909543667428352 1.01937654729718 0.658629948280975 0.824340540726334 1.58375550432678 1.31794109542378 1.09130890898847 0.841872169767482 0.769186869132551 1.312…
0.67189134281507 0.745905213945061 0.731858976845091 0.758849729425097 0.862833546440107 0.906819675310116 0.746877471685079 0.666872847975082 NaN NaN 0.695882095395076 0.579877471685079 0.392963010320024 0.425995376290003 0.71089134281507 0.893870536120083 1.01775263151516 1.13573413667517 0.710879783540077 0.819970680770093 1.57388376586938 1.31040763945364 1.07884899066168 0.838537906544095 0.…
0.7184976818874 NaN 0.790445294320306 0.815584994499225 0.930654844588685 0.978576263238043 0.804480219365036 0.713445294320306 NaN NaN 0.738515144409765 0.602462756842671 0.400253206574291 0.438890588640611 0.760471488103853 0.948541338193313 1.11440163801439 1.22836671296966 0.765436563059123 0.809507181281738 NaN 1.29886193711314 1.07940793390155 0.830898984720011 0.763815121317522 1.296988583…
0.77417925363334 0.851337643283046 0.840265647987725 0.881035263042697 1.00392007057018 1.04304966210176 0.858208051751468 0.763265647987725 NaN NaN 0.796150455515211 0.654236849869597 0.428582427287138 0.53853129597545 0.813222450810532 1.00910725833802 1.15933764328305 1.2693952395193 0.814280047046789 0.801360088152596 1.55349290331516 1.29236575374278 1.04896867468044 0.81735957095863 0.75879…
0.839851112177754 0.895899214397249 0.906848821595873 0.941862565087157 1.06386485566904 1.1058579839234 0.917864855669038 NaN NaN NaN 0.86783736868647 0.712867146250919 0.472899214397249 0.583899214397249 0.875857983923396 1.07983965926835 1.17396793185367 1.27997709418119 0.87087172741468 0.795333560244734 1.55308064136293 1.28328063814275 1.04053832465505 0.823874584383943 0.755337765072576 1.…
0.903516779261 0.928539578346044 0.957440782310853 0.989364785360706 1.12223559054546 1.16031918719062 0.992364785360706 NaN NaN NaN 0.917569977126103 0.787025958826984 0.515919563096779 NaN 0.948493980175955 1.15040278383578 1.20216719329032 1.30409119634018 0.930402783835779 0.777357383690558 1.53717834005349 1.28000780208164 1.0621365169424 0.81345792847132 0.752784958597068 1.25758945440352 N…
0.970327285018567 0.998297606416445 1.01442621369231 1.03652514236605 1.15269332111141 1.20158449957029 1.03952514236605 NaN NaN NaN 0.991258034946949 0.919664462904508 0.634802963047744 NaN 1.01235696362069 1.20247567802918 1.22378235691777 1.31588128559151 0.982475678029177 0.791240213784005 1.54989198629618 1.28618777386422 1.05910056896019 0.824825539524483 0.75730449281008 1.27561846588369 N…
1.03600199871598 1.0660017261638 1.06700121134302 1.09200102964156 1.19600093879084 1.23900099935799 1.10400145361162 NaN NaN NaN 1.05900181701452 1.00600233183531 NaN NaN 1.0790019684324 1.23400069652223 1.23200021198503 1.319 1.03900181701452 0.801140345232759 1.56997029253934 1.29891035613485 1.06162029859605 0.838840084491175 0.76304027315785 1.27982081765654 NaN NaN NaN 0.80320024105726 0.49…
1.1025146062901 1.12355136388225 1.10750541689206 1.1264410911058 1.22734919712542 1.27224811374701 1.15253298508617 NaN NaN NaN 1.11956055328028 1.08389137160963 0.780955697395894 NaN 1.14450541689206 1.25717459856271 1.23902756819411 1.31901837879607 1.09945028050383 0.812576941380111 1.57974652156711 1.31076676436133 1.07158898626072 0.841671260397188 0.772121752754812 1.30679822112665 NaN NaN…
1.15729492255027 1.18224455987529 1.16130751321902 1.17339564790023 1.26452155458769 1.29866005194388 1.20926974121278 NaN NaN NaN 1.17923196920655 1.17877870513172 0.882690570450506 0.877151088024942 1.19830751321902 1.27576077729384 1.24196222799376 1.32097481866251 1.14738305723149 0.816509385511645 1.59215035032031 1.32106742025811 1.08319067466868 0.846063467897334 0.778695390706033 1.304479…
1.16044700437885 1.18694335633836 1.17246176714656 1.18047179680739 1.26896882595112 1.29696969596466 1.19344995301156 1.15243592429666 1.12601138926808 1.13701202200519 1.1799575654611 1.23786897643335 0.962821536866108 1.02566340497532 1.203444270799 1.28046771866117 1.24698870486494 1.31250110728995 1.15594860844519 0.853273020692796 1.58974272897355 1.32722856572868 1.08433242480745 0.8424693…
1.2076909931927 1.22451660656229 1.22164882166454 1.22076361182085 1.30231937247898 1.32471736089339 1.25389527872586 1.21501498544381 1.25296249362574 1.27290046547391 1.22815155013178 1.36463994776483 NaN 1.1810818164596 1.24870785116273 1.26185962609914 1.24113875278237 1.31941241470672 1.20561699702939 0.857589949056329 1.59624772193679 1.33619345264507 1.07916915870846 0.832594790163809 0.78…
1.2623358258008 1.27143218652844 1.26942029005123 1.25705870456759 1.32966714010893 1.34969789187542 1.30488394671912 1.27428157830738 1.32364322323652 1.34957017989932 1.28283612302829 1.38448571564889 1.09762882871021 1.24183141811815 1.2562355416703 1.29459956944635 1.24989186168615 1.32789804770675 1.2613236320961 0.869395109963471 1.61019514783102 1.34436113818743 1.08868201253604 0.85293551…
1.30594864487337 1.34192289272238 1.32094233747686 1.3039489294927 1.35146904598749 1.37646713326821 1.35243818532239 1.33193111283817 1.39241797548019 1.42591023583279 1.32644377430488 1.47238878958874 1.25867902933039 1.36135482189908 1.34894572912075 NaN 1.23597993933315 1.31998996966657 1.30744362970666 0.869608116651324 1.61848152372519 1.35143271667602 1.09743807820704 0.857855021385114 0.7…
1.35261576994403 1.39712122142525 1.37012766854903 1.33633257681032 1.39117391237512 1.40332167384787 1.40809909515476 1.39302527357694 1.4723247028372 1.50933771540187 1.36968258741824 1.55240286193657 1.45679982627328 1.55304800634486 1.39611477430148 1.32716634383576 1.259 1.33899164530249 1.35910932282025 0.865398232076486 1.61856444728441 1.34979571676958 1.09135233203986 0.854304150631968 0…
1.39943519883819 1.4355041807316 1.41444966274511 1.37748073031718 1.4067918769756 1.42917933189451 1.45690115709758 1.45227528199059 1.54958125940049 1.58556876378488 1.41249185658294 1.62068398356378 1.59875251187983 1.67946527789335 1.44736193742829 1.34868838240391 1.259 1.48753231441988 1.40691722582318 0.873606659906855 1.61176053887628 1.34902920103655 1.08315926447319 0.84654756918189 0.7…
1.44689659795052 1.47541777116973 1.46938143620089 1.42240358659291 1.44890829502269 1.45244814201333 1.51188019244857 1.51636228855789 1.61934857188108 1.66183496183608 1.46089546083 1.68935178192214 1.73171531423236 1.82968297710002 1.49639302664125 1.38192143119612 1.26199285738146 1.55636727551033 1.44940539293393 0.866032311897111 1.60771444116743 1.34095818908795 1.07361012676096 0.84111718…
1.50705246770518 1.53461933125362 1.51479791211395 1.46437584685961 1.47646291919666 1.48479540953355 1.56472094417121 1.57066695281637 1.6827108397769 1.73640406741831 1.488547542336 1.73453959551157 1.83581613447888 1.89421413857888 1.55358361508155 1.41743860438638 1.27208223832245 1.61403743794169 1.5104288450026 0.861214225723344 1.59601780951357 1.33174840807784 1.06405734846399 0.830738106…
1.56583883546161 1.59284399993139 1.57580756499642 1.52085404522438 1.5204995013177 1.51861975943499 1.62729297960648 1.63427720255061 1.75418639885975 1.80670280028846 1.54630773623564 1.80025836071029 1.86100411177759 1.98294338688598 1.61283185495306 1.4645042109017 1.28090703954407 1.67329224282632 1.56785614490971 0.851814545193569 1.58772314282327 1.31889766495122 1.05677100526531 0.8165412…
1.58396474776259 1.59997543025878 1.59796795251145 1.53297329375954 1.52397810088282 1.52397756675801 1.6309652818874 1.64696848663626 1.77395833826488 1.82796100888893 1.59797275963473 1.81997382788435 1.97194124627099 2.10993270027404 1.62996367951298 NaN NaN NaN 1.58297008901069 0.870465667064225 1.57115465222709 1.31231594480913 1.05546827359329 0.823309604747641 0.763433802968642 1.308975154…
1.64462704259544 1.6625827536469 1.64982634286384 1.59362704259544 1.55920279892638 1.55626923234919 1.68869347601824 1.70762704259544 1.82778205391531 1.88178205391531 1.65862704259544 1.8913834533785 1.97591142210293 2.11488927762866 1.69453846469837 NaN NaN 2.15233916442997 1.64656060917264 0.859107097346241 1.56254487137355 1.30239454496907 1.04377462646749 0.824356305412534 0.742797248407036…
1.71132341727453 1.72635417103478 1.72622090474037 1.65438492479503 1.61839517604844 1.61539517604844 1.76225165850061 1.77135417103478 1.89234391978136 1.93347718607577 1.73720040223353 1.94545668356894 2.02350793983602 2.14667195989068 1.76726190975403 NaN NaN 2.16884623119876 1.71332341727453 0.852070221085901 1.55907393164881 1.29751818089106 1.0291388481996 0.811661728606399 0.74637807237352…
1.78901436212507 1.79301331760688 1.77801697342053 1.71401827906827 1.66802271827056 1.66701723455008 1.83101619003189 1.82301410099552 1.93600652823867 1.97900940066368 1.80101514551371 2.01501410099552 2.05500913953413 2.18199921661136 1.84101357873643 1.99101592890235 NaN 2.17300104451819 1.7800156677728 0.855002945541286 1.55976194280383 1.30049142837862 1.01733658046458 0.800825428883275 0.7…
1.84280509271241 1.8428919950606 1.84158783684194 1.7824792089067 1.7531098739269 1.73156611125489 1.89165301360308 1.87582681829946 1.96045686032382 2.01421787886631 1.85773991595127 2.06782681829946 2.08923960445335 2.17906517676114 1.89187026947355 2.05067473919013 NaN 2.17691309765181 1.83869646477718 0.866034935378109 1.56703836163237 1.30584116103885 1.04198251520641 0.821158325045291 0.746…
1.90439694840553 1.89548592323094 1.90141672058895 1.84736729013039 1.81539694840553 1.80725854312155 1.94349580932265 1.92947603713923 2.00159467023978 2.04767375897348 1.91840683449724 2.08682205034917 2.09 2.18197034172486 1.95240683449724 2.07378250598232 NaN 2.18393079735801 1.88851558150608 0.869705794122674 1.5783585837464 1.3128412916626 1.0415497872308 0.81974858585242 0.757270857547492 …
1.95902024101475 1.95902024101475 1.956020578365 1.92002260246647 1.91302462656795 1.89602766272016 1.99601653016205 1.96701754221278 2.04401113255811 2.07301012050737 1.9800199036645 2.09900877110639 2.09000101205074 2.18199898794926 2.00401855426352 2.06601045785762 NaN 2.19800303615221 1.94901922896401 0.875800991809723 1.58577499278364 1.32235234121071 1.05418079277308 0.827719770601833 0.755…
2.01768984898622 2.01768984898622 2.01566801313599 1.98553699803461 1.98440598293323 1.97620946028117 2.04393004333875 2.01786453578806 2.07627941694242 2.10234492449311 2.03771168483645 2.12443226789403 2.09293449244931 2.17906550755069 2.05779902823737 2.09632308864288 NaN 2.20680347734793 2.00475535653691 0.878675802600325 1.6002468294166 1.32913845919941 1.05647868575196 0.827054848378156 0.7…
2.06049346405293 2.07037286025602 2.07034873949663 2.05319195456063 2.08380602241049 2.0767939620308 2.08451758481232 2.05061406784986 2.11058994709047 2.13066230936862 2.08345728291386 NaN 2.093 2.179 2.10345728291386 2.18591456582772 NaN 2.16550653594706 2.05638492063571 0.882988140367324 1.60926386865871 1.33984119514489 1.05009851307179 0.820667789449014 0.770391395891906 1.33806032135081 1.0…
2.11689037608977 2.13088254581047 2.1258923336596 2.11987080039151 2.16384535198378 2.1718159884364 2.14488254581047 2.10090212150872 2.13994323047506 2.16094127290523 2.13889233365959 NaN 2.0969921697207 2.17700391513965 2.15789429122942 2.17402544840773 NaN 2.16300391513965 2.11089429122942 0.88858911591177 1.62114690067606 1.34221559546789 1.06755560549817 0.839932062296781 0.770210685149439 1…
2.17670048843716 2.18482830924662 2.18570048843716 2.18753006069121 2.25501877745337 2.26791226011215 2.1968709161831 2.14014786127027 NaN NaN 2.19674309537364 2.17189348265878 2.09602130346824 2.17602130346824 2.21378570231013 2.31591099710471 2.13582704623918 NaN 2.16384961271486 0.894540687947763 1.62413545049122 1.34613478612703 1.08177131274515 0.856607841039863 0.787200171791295 1.355452930…
2.234313661511 2.24527753843263 2.25022937432814 2.26013304611916 2.34196447175344 2.37175977430935 2.254313661511 2.19237386664161 NaN NaN 2.25826549740651 2.18879530255591 2.09896387692163 2.17501204102612 2.26933774356325 2.39803671791018 2.30397710761137 NaN 2.22526549740651 0.890866357950573 1.61802525641327 1.34625951835896 1.1020565304518 0.867472003892315 0.798556103789514 1.3485862137470…
2.28091203975878 2.30987762053396 2.30489674232553 2.32886997181733 2.41985276220492 2.46981451862178 2.31787953271311 2.23991012757962 NaN NaN 2.31389483014637 2.20596749295433 2.10299235128337 2.175 NaN 2.46886614745901 2.46269978787236 2.54864624685597 2.28588526925058 0.883064857632049 1.60787929388769 1.33788604318313 1.09938558356314 0.874317131034274 0.805826327919028 1.33965694190733 1.05…
2.32397381942925 2.36664730742946 2.36946072914387 2.38857734057236 2.5098543497157 2.5598543497157 2.37074059657226 2.27906710857204 NaN NaN 2.34818372000054 2.23823036457193 2.1069067108572 2.175 2.36076391885796 2.53834411771537 2.59485149143064 2.70722178971677 2.34069395200086 0.86883933925692 1.59462601697122 1.32994914373702 1.09944836744 0.867210019462746 0.807685920880029 1.3309475683427…
2.39514496617235 2.43518109436225 2.42830152166192 2.45915700890232 2.57621722255215 2.64103658160265 2.43226539347202 2.33532560712185 NaN NaN 2.41618109436225 2.2597471026707 2.11687957270033 2.175 2.43115700890232 2.59532560712185 2.71457895786391 2.82165121424371 2.40127743620199 0.861080440902051 1.58492440593469 1.31650161343616 1.09002488764388 0.885178895477808 0.81162255164393 1.33102650…
2.44800031108946 2.4920003286983 2.49600036391597 2.52800042261209 2.65200047543861 2.72000042848171 2.49800039913365 NaN NaN NaN 2.4730003286983 2.31600024652372 2.12800006456574 2.18200011152264 2.48100033456791 2.65500038739442 2.81900048130822 2.95500042261209 2.45500035804636 0.844459947408273 1.57274994958003 1.30492994905176 1.07908993572774 0.876179968186701 0.805159977049815 1.3103099593…
2.49984855421821 2.54678337804189 2.55665302568923 2.59843577176814 2.73124024323916 2.79141404637603 2.56452267333658 NaN NaN NaN 2.52778337804189 2.35708753353142 2.1387610206868 2.20058721754993 2.53676165264978 2.71956612412079 2.89921851784705 3.02543577176814 2.51467475108134 0.835694659513298 1.56434662111822 1.29643857640351 1.0683778930436 0.870877751625232 0.801334946283147 1.3035403397…
2.56040557486301 2.60938576069178 2.61740557486301 2.66534613234932 2.7933956677774 2.85438576069178 2.6323362252637 NaN NaN NaN 2.5893956677774 2.42928668983562 2.16177213703082 2.20496037165753 2.59938576069178 2.78436594652055 2.90397027874315 3.01115851336986 2.5704551102911 0.829608947159418 1.56371445818853 1.29431931881695 1.06242716388401 0.864522414639384 0.794626278402774 1.290172259592…
2.64001391049156 2.66901414233309 2.68801321496698 2.72601251944241 2.85700996918562 2.90901020102715 2.69601414233309 NaN NaN NaN 2.66501460601614 2.51801205575935 2.21500857813646 2.2320062597212 2.67501391049156 2.85201275128393 2.92200069552458 3.02800069552458 2.63501414233309 0.830041052560528 1.57107024575202 1.29476168085106 1.06111057496698 0.851122003110785 0.788860069552458 1.290020762…
2.69870796772006 2.72868643384873 2.74377256933406 2.77883717094805 2.89907404353271 2.95205250966138 2.75568643384873 NaN NaN NaN 2.72664336610606 2.56888023869072 2.2512032467607 2.25841858547403 2.73370796772006 2.90581563707672 2.924935398386 3.030935398386 2.69468643384873 0.834482236224151 1.57210717409639 1.30185387943284 1.0635365959991 0.859573947351689 0.7891535398386 1.29323915356332 N…
2.76124692832102 2.78828336727323 2.79439268412985 2.82544126939946 2.94445341571687 2.99053843993869 2.81923478200361 NaN NaN NaN 2.78628336727322 2.7033602471506 2.35572463667269 2.48620634699732 2.80414975778179 2.91292712209558 2.93191497577818 3.03495141473039 2.75329551359063 0.840151494769847 1.58068481289129 1.31213550024662 1.07956359404759 0.853694578388854 0.789940404409252 1.295265950…
2.82387618187548 2.84289215840768 2.8439021437403 2.86392411147207 2.96695606453646 3.01595007333689 2.8728941554742 NaN NaN NaN 2.84987418480896 2.85070842828743 NaN NaN 2.85589814960725 2.9619021437403 2.93898602053433 3.035 2.80988816427463 0.85205631479102 1.59070016912941 1.32125200643061 1.09247455737248 0.867033159425912 0.795429036104781 1.31288479171717 NaN NaN NaN 0.853444617284474 0.51…
2.88356288456434 2.88791627360589 2.89477491798927 2.90793983287533 3.01582203652814 3.04138745899463 2.9149869514142 NaN NaN NaN 2.90956288456434 2.93106813990616 2.60928017333109 NaN 2.91946864748659 2.98055237388069 2.94388220365281 3.03792932219169 2.8627277994504 0.861815114083712 1.60270092776401 1.3295892750244 1.09270505255342 0.853643704362066 0.799023537481166 1.32886527713009 NaN NaN N…
2.94536475729923 2.95332310204017 2.9435001368912 2.94957303359457 3.03085420659327 3.06179172370467 2.9724064125583 NaN NaN NaN 2.9614688954469 3.0190939981153 2.74360454882127 2.7814691692293 2.98433351585493 3.00969799937177 2.9499375171114 3.00633324207253 2.91545848163213 0.878833381701557 1.61186658808154 1.34121972043944 1.09095843245214 0.856397613036076 0.80191052890421 1.34313389417882 …
2.98591723987731 3.0088862048313 2.99389654984664 2.99091517087424 3.06592758489265 3.08495241292945 3.02888413582824 2.97885310078223 NaN NaN 3.00391310187118 3.07887792881904 2.89967930452458 2.98059033739269 3.02391930888038 3.04592551588958 2.9470062070092 3.03394206791412 2.96988827383437 0.883500689486198 1.61992348935552 1.34588058603604 1.09120944136917 0.859483668850614 0.804774124031289…
3.03969027636104 3.06073790267518 3.03695222108883 3.01833323160198 3.08064280264392 3.10354755001563 3.07976171583225 3.03464265004689 3.06371408951811 NaN 3.05769027636104 3.18540436587915 3.0395947185387 3.11278522379528 3.07378552898933 3.05966661580099 NaN 3.06816653950248 3.02271408951811 0.889728310189451 1.62501617158323 1.35176664479443 1.08782263165504 0.858884764157385 0.80144144099718…
3.08850780917211 3.1194052694163 3.0904565392942 3.06551806314769 3.10475390458605 3.1247846665128 3.13642577736746 3.10231298363607 3.14912841207561 3.16614892002677 NaN 3.27509765014886 3.18849266558958 3.27732860198028 3.12844628531862 NaN NaN 3.05712304770697 3.07843603134304 0.88444629432594 1.62512020507951 1.34983153334872 1.07718930737969 0.84715140707088 0.795639267978859 1.3367000882969…
3.13390528034839 3.1669010705861 3.13690317546725 3.09693474868445 3.13793053892216 3.15393895844674 3.17990949011069 3.1668652876066 3.23282529486482 3.25581266557794 3.15887160225005 3.35084213391399 3.34666953365995 3.43367374342225 3.16991369987298 NaN 2.9830357829795 3.05101262928688 3.12889475594266 0.879280776991472 1.61948189257848 1.34657681981492 1.07233001923426 0.841741155870078 0.779…
3.18089890643915 3.21487596698996 3.19171539084567 3.14389890643915 3.16535769542284 3.17744945321957 3.2425318752522 3.23344011745546 3.31409602571769 3.34198132847177 3.2029677247867 3.41450893580301 3.47597199270765 3.59814617253701 3.22373833029486 3.06928887707528 2.98788530275408 3.05588530275408 3.17785302754078 0.874589879961593 1.61301162975911 1.33870466256593 1.06550988796082 0.8328680…
3.2363960334782 3.2783081838023 3.24541799589717 3.18851682678256 3.19171448855333 3.20371448855333 3.30531916501178 3.29928622138332 3.39314346565999 3.42608855961255 3.26433014622127 NaN 3.61053949913818 3.72167127365203 3.28434112743076 3.10065958250589 2.96624158660872 3.05995607516205 3.2333960334782 0.857983166574249 1.60095221376223 1.32924300374499 1.05140483505377 0.819100552382072 0.755…
3.29841821367136 3.32691267475818 3.30142792434481 3.24492892738435 3.23245183717391 3.23745718953949 3.36191926110234 3.36441081083526 3.46491103279247 3.51439043084026 3.32292321988722 3.5679472743548 3.70191755626387 3.82992522544863 3.34941878177829 3.14691588838803 3.00991954541464 3.43849691954448 3.29292156893969 0.850106592514935 1.56467015963805 1.30185207627326 1.04083671861358 0.814681…
3.36459046688062 3.38722954402786 3.36416241992608 3.29934982301909 3.28342714696626 3.27667307585044 3.42418766073021 3.43206308258367 3.54383165270019 3.5854857586365 3.38713772107999 3.62788637192396 3.74404320051162 3.87094923407092 3.41314416372811 3.19484227211562 2.98559067749203 3.47627296732053 3.35519034618106 0.844771806124836 1.56146238911075 1.29237611979068 1.02512360444575 0.798242…
3.43185747932859 3.45088772147582 3.42937152627586 3.35545899463646 3.32312204853065 3.31760800951717 3.49135316695564 3.49985315902184 3.61581751847463 3.6573110499152 3.4543520888624 3.69046428196335 3.77571166514393 3.88986064828947 3.47328741120188 3.25930900480182 2.99785964160037 3.48243199285425 3.41889095575554 0.842921600651993 1.56047533446178 1.2896095594486 1.02307845716631 0.79897903…
3.50041136131687 3.5039340238917 3.49391711691583 3.41592172170239 3.37942632648895 3.36493625570407 3.55491668574542 3.56141812502941 3.66692625667654 3.71292819694334 3.52391064167487 3.74695970004838 3.78399021502068 3.90247719472636 3.54287093864728 NaN 3.0369270522789 3.50495791477629 3.48341711691582 0.841783943838806 1.56363621548235 1.29373704656774 1.02540583315231 0.800436549878848 0.72…
3.5612407628733 3.56817463702589 3.55866740788881 3.48114853733582 3.44073547397221 3.42770990608902 3.61819297577201 3.61586190495908 3.7248190619435 3.7629618914405 3.58376104185541 3.77869801008873 3.79526582158776 3.90689419281061 3.60830159981962 NaN 3.12206692802574 3.5182019807917 3.5422832610735 0.843914234312146 1.56890616539123 1.29713528629425 1.02380007456209 0.798672446093029 0.73636…
3.6284777306719 3.60860453613397 3.61991721234647 3.5498446814442 3.50785864408193 3.49584812778407 3.67694078537754 3.66008964807848 3.76065910671063 3.79123526123104 3.6504864351607 3.81860634794304 3.80292565728866 3.90353408932894 3.66991286010207 3.66007935661141 NaN 3.93779979675756 3.60539980336887 0.835014838279451 1.55496455592537 1.29743481213617 1.03158131567199 0.793823514182085 0.737…
3.68046950545349 3.68745643704246 3.67996845287004 3.61996262831062 3.58945635299441 3.57495772842298 3.73347004271111 3.71297285936367 3.79798050888207 3.82897988512361 3.70696847357546 3.83948856652004 3.80899690559231 3.90300043005138 3.72447105265733 3.76993319724188 NaN 3.91101624931954 3.66396870991976 0.852069939444428 1.58376316791281 1.31108698845866 1.04257907805602 0.813504012712243 0.…
3.73194815512193 3.74042078468764 3.73978436343152 3.68761926414387 3.67132860559076 3.65976691067196 3.78445727860002 3.74732137074452 3.82936220351264 3.85351079435665 3.75697031001854 3.85027494430611 3.81242918160311 3.90005821789369 3.77791166120954 3.8249781704533 NaN 3.98364972524186 3.71642469262807 0.853437567900952 1.59777533152175 1.31810552876819 1.05184731841457 0.812751631773157 0.7…
3.78451762243423 3.79400263773441 3.80242071270416 3.75983318594072 3.75968607096283 3.75512151122076 3.84741826199883 3.78960823010857 3.86913749918567 3.87678580445775 3.81298408215205 3.88121067145487 3.8144807440951 3.89256638024182 3.82655424362731 3.89890663867778 NaN 3.86802455200263 3.77347350889124 0.862753775968046 1.5911165505304 1.32334482680267 1.03675174330662 0.805701177951111 0.75…
3.84100673265661 3.85700695242148 3.86300774426828 3.82850887920221 3.85301124551267 3.85251181390263 3.8945068828585 3.83850574607859 3.90600012886022 3.91800125168241 3.87200668258931 3.89800074177951 3.81849978023513 3.89400167459826 3.88350626255526 3.96800506913428 NaN NaN 3.83000702936841 0.864540135912916 1.61096552659412 1.33175039083247 1.04417153487081 0.812151497945307 0.76315653626299…
3.89391698434812 3.90991163067343 3.92424768284397 3.8990583585418 3.94119437906078 3.94608693050896 3.95036226962872 3.88357716673236 3.91140325879756 3.94254404400499 3.92393522258792 3.90535429041035 3.81850535367469 3.90526349186884 3.93151352922181 4.01850005567046 3.91973845826477 4.04818820788175 3.88585870051226 0.865824394729961 1.6153510136514 1.33594763954832 1.05792875372291 0.8229410…
3.94998596146419 3.9506170601472 3.98890653781469 3.97628989663189 4.03860582731286 4.0475665914321 3.9895425251557 3.92359431476071 3.97341305114316 NaN 3.97998596146419 3.92382551416978 3.82246681916163 3.91292853516884 3.99095305973131 4.08836040957507 4.06971389147545 4.15510231351306 3.94297531151589 0.854572646233518 1.59066651104388 1.32918516634106 1.05964259025904 0.831550279680111 0.779…
4.00903823393394 4.03804379523342 4.05104170974612 4.04005352750752 4.13505630815726 4.15606951624353 4.02504101458368 3.95703823393394 NaN NaN 4.04303753877151 3.94801251292384 3.84100208548731 3.91999443870052 4.0460354532842 4.2050472710456 4.21609801790338 4.32010566469017 4.00904240490855 0.870080691774991 1.59589900253027 1.32018299971428 1.08034716373726 0.84188622865542 0.784911265195632 …
4.06304096549194 4.09990146956349 4.10995378053666 4.11565735168871 4.21458760372449 4.25425630089443 4.08297121752772 4.01104096549194 NaN NaN 4.09605840248299 3.965686134161 3.84394768902683 3.91213949592845 4.09611071345616 4.27181428460822 4.35454138426115 4.46934957735954 4.06893634354561 0.856933481310235 1.5803658531985 1.31029559049993 1.07634114292351 0.850683764560141 0.786698264676279 …
4.11653415456547 4.16542868012746 4.17047262780997 4.19332320568946 4.29529683707996 4.35908588820394 4.15734957429896 4.05660447085748 NaN NaN 4.14854294410197 4.01556052317497 3.86184178834299 3.9189384732445 4.15647262780997 4.34139352198146 4.48486614979143 4.60878704396293 4.12749020688297 0.844002593962572 1.57808775486373 1.30345906568528 1.0732963686095 0.857728912721321 0.789822576646118…
4.16698683880103 4.21498710202501 4.23798236399338 4.26498131109746 4.39097499372196 4.44797683628981 4.22398262721736 NaN NaN NaN 4.19998657557705 4.03099605164031 3.86799842065612 3.92699789420816 4.20398762847297 4.41598052142552 4.59897025569033 4.72596946601839 4.19198315366532 0.824075217099272 1.56211420105471 1.29102325871286 1.06272277701298 0.849942066308238 0.782162024192402 1.28757570…
4.25339708844627 4.2748888908548 4.30083424614274 4.3347067418146 4.47150637787039 4.52556102258245 4.29468852691058 NaN NaN NaN 4.28050637787039 4.10856102258245 3.87879963605578 3.92994535528794 4.29137887354225 4.47981603123872 4.61667213172765 4.74563570191961 4.25385246104676 0.821870801385004 1.55408881576584 1.28379406169359 1.06305380693263 0.846317212995833 0.782395628423035 1.2796666299…
4.31359408996389 4.3147316865863 4.37648401266596 4.41743585384811 4.54351153199044 4.59155281097716 4.36452529165268 NaN NaN NaN 4.3445665706394 4.18448401266596 3.93163536895061 3.94390368236431 4.34960784962613 4.5485321714838 4.64083488405311 4.75692432185767 4.31657345047052 0.805244893179714 1.51907155087064 1.2742650832024 1.03554064012035 0.837887928178035 0.778377863316038 1.275775936963…
4.38392712997719 4.39891255597263 4.4309437859824 4.47394170398175 4.5979437859824 4.6499396219811 4.42393858098077 NaN NaN NaN 4.41692504797654 4.22395940098729 3.97095940098729 3.98695523698599 4.41992712997719 4.60993649898012 4.6679718929912 4.78596981099055 4.37993441697947 0.817976612735809 1.52763082878713 1.27922476376836 1.03816706437908 0.84046725175914 0.779878407269501 1.2835418801974…
4.45962091089052 4.46971046213139 4.49974628262774 4.53488956461314 4.64808657734307 4.70303284659854 4.49667464163504 NaN NaN NaN 4.49262091089052 4.38800898855476 4.08590450096351 4.21288064291973 4.48776419287592 4.66696120560584 4.68273134627737 4.78894626925548 4.44972837237957 0.821496060414015 1.55073875096292 1.2834824486254 1.04770609149022 0.846342896715913 0.784161911317957 1.277785133…
4.51849850405756 4.5294898575758 4.54561090832052 4.57069737313818 4.69559361535699 4.74167143369288 4.5654120392399 NaN NaN NaN 4.55248985757579 4.49509211941455 4.18019587719574 NaN 4.5504639181305 4.68386165629174 4.68993947462764 4.789 4.50453308998463 0.830383046312281 1.56456309956652 1.29276967418439 1.05785301639343 0.857483764657942 0.786579594303032 1.28634442974936 NaN NaN NaN 0.830508…
4.5819716085752 4.59097250989027 4.59697701646563 4.6229765658081 4.736981523041 4.77998287501361 4.61897611515056 NaN NaN NaN 4.60797521383549 4.5889580888491 NaN NaN 4.61597070726012 4.71498602961637 4.69399819736985 4.789 4.56697205923273 0.838016593029024 1.57119706171286 1.30136616039779 1.06782554299696 0.851542721971521 0.785810356019454 1.302732645269 NaN NaN NaN 0.836657250989027 0.47386…
4.63894149689704 4.64695974695054 4.64903274716454 4.66128824791353 4.75565324898351 4.80454374866252 4.67299624705754 4.61037574523856 NaN NaN 4.66101449711104 4.69012024448957 4.39590124384758 4.4030912502675 4.67686849668304 4.73070799914401 4.697926999786 4.7919452498395 4.62099624705754 0.852697161700185 1.57945651705007 1.31414256680397 1.074142652156 0.861465491959122 0.794469034528136 1.3…
4.69651364883178 4.66981228551402 4.70056484369159 4.71454777873832 4.80854777873832 4.82978668808411 4.74141979158879 4.66355631121496 NaN NaN 4.71355631121496 4.76834299929907 4.5377969207944 4.62013138761684 4.74046245397197 4.75975255817757 4.70196587009346 4.792 4.67553924626169 0.861833719658879 1.5720946761729 1.32060641604673 1.07177141651636 0.840234301495326 0.795710699600467 1.31386598…
4.74301408998154 4.75401818888526 4.75001511470747 4.74401127198523 4.83000563599261 4.85400537981113 4.79601383380006 4.73201665179636 4.75802023833712 4.7620204945186 4.76501255289264 4.85902356869639 NaN 4.77103176650383 4.78001485852599 4.78800358654076 4.70102894850752 4.78501767652229 4.73001511470747 0.874559743818517 1.58161668633669 1.3320906045883 1.07723044063215 0.857319538873331 0.80…
4.79699869357424 4.8237074044322 4.80792587128873 4.78719895485939 4.8515994774297 4.87461768300107 4.84901689914562 4.79581663786047 4.83556175986118 4.8405435542898 4.81310792700251 4.94932508743327 NaN 4.8927425091492 4.83694407686011 4.80174512200071 NaN 4.85274381557496 4.78792587128873 0.873578205571377 1.60723483458705 1.33440703485155 1.07891868641723 0.855552770028479 0.797807178558383 1…
NaN NaN NaN NaN NaN NaN NaN NaN NaN NaN NaN NaN NaN NaN NaN NaN NaN NaN NaN NaN NaN NaN NaN NaN NaN NaN NaN NaN NaN NaN NaN NaN NaN NaN NaN NaN NaN NaN NaN NaN NaN NaN NaN NaN NaN NaN NaN NaN NaN NaN NaN NaN NaN NaN NaN NaN NaN
4.89795651858436 4.93595396085403 4.90795651858436 4.86997186496635 4.90998635877156 4.92498039073412 4.94895907631469 4.9289437299327 5.01092071035971 5.04191815262938 4.91795225570047 5.10993435158815 5.13587296606019 5.24186699802275 4.93995651858436 NaN NaN 4.87710060405972 4.89395310827725 0.871082301957299 1.60631303517333 1.33135458686306 1.06268358934823 0.83533172220509 0.773730239447095…
4.95000079147566 4.96445326326027 4.96196308549361 4.92101964446669 4.94335899830514 4.94952867522437 5.00394423250259 4.99571799661029 5.10224667183466 5.14109584790646 4.96018932138592 5.18652946670003 5.2723794342475 5.37739828723852 4.99494423250259 4.81349096924232 4.754 4.81616888544356 4.94796308549361 0.866085961724318 1.58985616465949 1.322931758663 1.06060977981106 0.832141272220832 0.7…
5.01553957691855 5.02656082721462 5.01761041123877 4.97065291183091 4.97577333017529 4.97581583076742 5.07351124319046 5.06352541005451 5.18641207514215 5.22938374141406 5.0235537437826 5.22970249585506 5.40705790354104 5.53390206803655 5.06451124319046 4.84775916331124 4.75896458283989 4.80904250059213 5.00559624437473 0.85352889707188 1.56584901068805 1.31087485951563 1.04043365200141 0.8113876…
5.07996424969655 5.10395698791616 5.07796648409051 5.02197151147693 5.0109804490528 5.00698268344676 5.13196760128749 5.13296145670409 5.25496201530258 5.31295363632521 5.0949603395071 5.28197095287844 5.46896592549202 5.59696536689353 5.123967042689 4.90396871848448 4.78298659363621 4.90194805034029 5.064967042689 0.851031346222364 1.57969216844915 1.30322422859058 1.03537274830458 0.80250488215…
5.14381155218114 5.15210409318271 5.13101267411972 5.0681406608079 5.05026864749609 5.04430521512128 5.19188468743153 5.19877498455595 5.33059214642997 5.38466528168036 5.15488468743153 5.34777498455595 5.48961603993545 5.61957947231025 5.18977498455595 4.95701267411972 4.75060336581573 4.79891980032277 5.12390297124413 0.84680862039417 1.56970612921225 1.29475760646459 1.02604369621968 0.7898260…
5.21438966766369 5.21445941993069 5.19048557703082 5.1225291721977 5.10056404833121 5.08663380059821 5.25842454379719 5.27038094863031 5.39643326283057 5.45043326283057 5.22538966766369 5.42334607249681 5.51180818126573 5.63982561933248 5.26237222959694 5.02243326283057 4.77577330513223 4.85647685799745 5.18745070089732 0.84005867909462 1.569549738429 1.29508572767365 1.01128825698096 0.784742636…
5.27897444553341 5.27397644197612 5.24697763984174 5.18097684126466 5.15197963628444 5.13498083415006 5.32297444553341 5.33297524411049 5.46097444553341 5.50697763984174 5.28997444553341 5.49397204980217 5.53898921920941 5.64299880213438 5.32397564339903 5.09896965407093 4.8179832298813 4.86799560782606 5.24597684126466 0.839290283494864 1.57490785981342 1.29736908962213 1.01474856655414 0.788318…
5.34778926167933 5.32492157998595 5.34261964641687 5.27772254745229 5.25285129766157 5.24285572807637 5.37832335719532 5.39170777940295 5.51136767151835 5.55430969929344 5.37328249214213 5.53373560104173 5.5499368538703 5.63903643463838 5.38782335719532 5.27380612102107 4.88083409157174 4.88959921897779 5.32472045615989 0.833881762419086 1.54792148064292 1.29815559083967 1.02527792886777 0.789127…
5.40740526755993 5.37627315001877 5.3922378220388 5.34171434544817 5.32692905875358 5.31936774468577 5.43742259031979 5.43313661921687 5.55218964171008 5.58627739618989 5.43194470004182 5.55293877239909 5.55569055230645 5.63610256969053 5.44985284300815 5.35073371948495 NaN NaN 5.37462157587006 0.840374325048197 1.57283433951294 1.30626696561959 1.02518524721357 0.79736846795677 0.741099359496771…
5.46394555622466 5.45692742783058 5.46842108554547 5.423417505627 5.42589864339276 5.41840224284226 5.49444539438887 5.49493417749895 5.59146921772489 5.62146451332874 5.49294170006953 5.58795851424624 5.56698487952003 5.64099418228433 5.50394876503662 5.42392085674372 5.18093596885084 5.29003656371403 5.43993244474015 0.850763476123598 1.58389783684262 1.3139641669095 1.04025976196532 0.81083706…
5.50232888000775 5.4968300828685 5.51716950339739 5.4851901682524 5.50411817724443 5.50112294605712 5.53776561050791 5.51439505667697 5.60600887884282 5.63941172620625 5.53131961442146 5.59887121261351 5.56847220324111 5.66595592045532 5.53888447352553 5.60412103533888 5.34232401458351 5.47709637424328 5.47485853840996 0.85302958529813 1.58622632743141 1.32397177026631 1.04219554958667 0.81069655…
5.55478518762676 5.54506444974761 5.56297740820644 5.55048908945471 5.59254967964846 5.5945776276173 5.59269307767417 5.55827019996005 5.62908955184487 5.66555563056611 5.58181377512253 5.61211013866615 5.57097839949644 5.66744963302059 5.59227654742533 5.67360813369386 5.45055812467461 5.54105215136469 5.53237031058714 0.857448037879088 1.59896094503871 1.33126904840724 1.05520408034399 0.813299…
5.59997950968967 5.59296927309487 5.62046752194292 5.61646570881826 5.67895934045593 5.68645963319881 5.63548462798708 5.59298090612603 5.65199266310263 5.68499694802342 5.63197789369616 5.62798773072337 5.57300422294808 5.64553858140783 5.63547866510006 5.74045876618319 5.64081023464145 5.61894967222616 5.58397544432604 0.861359893065678 1.60655987437198 1.33556383905161 1.06824825666282 0.82498…
5.6513365014088 5.61302648837598 5.6689417120595 5.67792717865216 5.76626025320444 5.7861595451054 5.68044319626247 5.63577120544412 5.67646683914148 5.70937339774612 5.68140215593854 5.63163095049442 5.58039724487904 5.65093081424539 5.68336167843356 5.80979996363654 5.78060753519744 5.76662607562462 5.62202648837598 0.849558664384887 1.62313226068989 1.33261385317135 1.08894032860902 0.85540865…
5.69327568996009 5.70960801131185 5.73649973313454 5.75568459201377 5.84646414443799 5.86798402207647 5.74182257042654 5.66925161698416 5.70415239522839 5.72643950614421 5.72719441461075 5.66050762449946 5.58218016423179 5.65254831238853 5.72582626645401 5.87875504614617 5.84078445075914 5.91066415755123 5.68816195095991 0.855575802597418 1.60335508603739 1.3341673239704 1.08472579869346 0.866313…
5.7379553260086 5.75545328186209 5.7764650639595 5.80894736500541 5.92341809953675 5.95640979947381 5.79644309183152 5.71495521298868 5.73796863876889 5.74596877270277 5.77045959918248 5.67398568051745 5.58898810488267 5.65549628146871 5.77195201839801 5.93594111954596 5.97386078044758 6.06233545955005 5.73095844873832 0.851528849118231 1.59927486604327 1.32894039744355 1.08866592603234 0.8773392…
5.79734385317941 5.81826541667742 5.84978990031206 5.88670413173037 6.01215648131752 6.0570783374503 5.82757500232233 5.74849905861938 5.77218443470716 5.77229292571138 5.83132757952877 5.70594501750744 5.58495161800025 5.70864646285569 5.82685206316341 5.99437405399902 6.08194198670459 6.19807149699198 5.79633578951278 0.849118590710276 1.58683558683276 1.31591044111378 1.08573224015649 0.884759…
5.84938340356913 5.86140268797931 5.90140280818954 5.94280691519168 6.08365761709605 6.13003039295816 5.88101471520908 5.79499442090489 5.79005530381744 5.79973059495054 5.8769912230866 5.73588037388712 5.5879779263283 5.72177765205173 5.87987693536232 6.04996636015337 6.17146328254532 6.29243284108904 5.84933545707019 0.836908140590076 1.57955943904489 1.30553211699233 1.0798438066602 0.87752943…
5.91402695141653 5.93501276646046 5.97702364159344 NaN NaN NaN 5.93002269592971 5.84302506008905 5.84101749477915 5.83501607628354 5.96202506008905 5.7870425548682 NaN 5.8120349895583 5.9420274242484 6.14402695141653 6.24702080460223 6.37301749477915 5.92002553292092 0.816890032310178 1.55571157334804 1.28774311083967 NaN NaN NaN 1.28482395720872 1.01249454352023 0.779345550652114 0.7120303825997…
NaN NaN 6.02773592536903 6.08656276645867 6.25024891593364 6.29553029916298 5.97874674780093 5.89661687861816 5.87857358889057 5.86957358889057 NaN 5.87754112159487 NaN 5.88420347630501 NaN 6.20153029916298 6.29107575702328 6.41 NaN NaN NaN 1.27326701235246 1.05777822541288 0.833349630141221 0.796890540756961 1.27207846299589 1.00108608133161 0.770062077031804 0.691811362824225 NaN 0.430725025327…
6.04142599877168 6.02362971288192 6.09581485644096 6.13881485644096 6.27440336387054 6.3448374913421 6.04808647525461 5.9541996497603 5.93213174505689 5.92306384035348 6.08533545916713 5.92933139481719 5.68944863367282 5.72092803094665 6.06940336387054 6.25097330074893 6.29829425371479 6.41 6.03110911015575 0.801005495497891 1.51861432807547 1.28141126491461 1.05419517662282 0.857363615311257 0.8…
6.10288881376767 6.0938729300202 6.1309364650101 6.1739364650101 6.3348905786285 6.38093470014927 6.09491528668013 6.00590646237598 5.98091175695847 NaN 6.14289587321099 6.02981821933445 5.75188704890684 5.76092764070594 6.1298905786285 6.29292411098428 6.3109770568092 6.41 6.0789135218193 0.819776044077619 1.55931637000615 1.28965508692598 1.06433166309597 0.869587886293792 0.803965658442357 1.2…
6.15253227993408 6.13756486850147 6.18357573135727 6.21753227993408 6.3454345142319 6.40726070853914 6.14849969136668 6.06271694848263 6.05071694848263 6.0328473027522 6.19356486850147 6.14014059985873 5.85323836556091 5.86521663984932 6.18349969136668 6.30632588567393 6.32004345142319 6.40993482286521 6.13153227993408 0.826543299585968 1.56636645598682 1.30015354770642 1.06340339217596 0.8659342…
6.20207856571456 6.19010057725975 6.23650626553949 6.26666034635585 6.38559431172027 6.4314402309039 6.19514460035014 6.12914460035014 6.11738672734729 6.11138672734729 6.24592448489819 6.24551879661846 5.96765086588963 5.98024822822265 6.23016661189534 6.33630816163273 6.32415408081637 6.404 6.18101253107897 0.837026627397127 1.57616323414696 1.30616077579831 1.06001805275334 0.860753464121256 0…
6.25000431735113 6.23900220273017 6.25900581520765 6.29600378869589 6.41200352436827 6.45100273138541 6.24600290760382 6.1800051984432 6.17900696062734 6.17300696062734 6.28700493411558 6.31300810604703 6.0410103087772 6.16900140974731 6.28200396491431 6.35000167407493 6.331 6.404 6.22600493411558 0.84442818495034 1.58074726685241 1.31596972421818 1.05770980880302 0.856019719812722 0.797559482798…
6.2994608323406 6.265024071868 6.325512035934 6.339256017967 6.4521280089835 6.482 6.2798448592911 6.23980645659605 6.2588448592911 6.253024071868 6.34337122605215 6.40596006737625 6.15951050600529 6.18681772756569 6.32755043862905 6.36916641167855 6.3310768053901 6.40403840269505 6.2825888413241 0.824284943927357 1.5503700449175 1.31309038557172 1.05567172124402 0.85278623622693 0.79163495613709…
6.3359441941919 6.34501006820529 6.36601006820529 6.35972461414727 6.46221958004463 6.48243916008925 6.34603202620975 6.30331748026776 6.32560293432578 6.33373468235255 6.37301006820528 6.48144922829454 6.27881062457123 6.33003020461585 6.3709441941919 6.3823513280714 6.33708783201785 6.407 6.3289441941919 0.859365827979152 1.59980597469544 1.33237782241549 1.06574216798215 0.848550850501881 0.78…
6.37803964197086 6.39004530510955 6.41102912471328 6.39202750667366 6.47201698941608 6.50201375333683 6.3920420690303 6.36204530510955 6.39706148550582 6.41105905844638 6.41803802393123 6.54605582236713 6.4041205439522 6.46513591532865 6.41303721491142 6.39801051725757 6.34100728117832 6.407 6.37103964197086 0.859177419226795 1.60318862466632 1.3313921600829 1.06182881074087 0.844574919355572 0.7…
6.4273580392807 6.44654248375864 6.44757503278416 6.42646653603243 6.49318444447794 6.51915189545242 6.44449908505795 6.41860758180968 6.47367267986071 6.48482457531313 6.4653580392807 6.61562928116002 6.55445385647315 6.63458405257523 6.45943398700691 6.41110849675173 6.35007594772621 6.40707594772621 6.42054248375864 0.855952026136895 1.60149911372715 1.33400499214687 1.0602219921318 0.83811609…
6.46120080892728 6.49697424120515 6.50117815215507 6.46961173284975 6.51067970316638 6.53347579221647 6.49122346569949 6.47540471987719 6.53665394437154 6.56178988500481 6.49926877924392 6.67433674956056 6.69003600747652 6.78255711323741 6.50004221152179 6.42138516512762 6.35715859740549 6.41413594063328 6.47117815215507 0.852192743148568 1.60154041148838 1.32884839517367 1.04754959947887 0.82128…
6.51291746022453 6.53893303376707 6.55191901757878 6.49595795143514 6.53995327937237 6.55396729556066 6.54391590287027 6.53590344403624 6.60788631313944 6.63887696901392 6.55391278816177 6.731908116099 6.82079131452994 6.93575549538209 6.54492836170431 6.43797352497768 6.36398909852022 6.41999065587448 6.52191901757878 0.839390432487815 1.56753427379576 1.32274973346409 1.04365621384347 0.8186741…
6.55665473886174 6.58467992112566 6.59562955659783 6.53661696546587 6.558289596035 6.561289596035 6.59362955659783 6.5927554679174 6.67586878810501 6.7129569260287 6.59673028565348 6.7786673299937 6.89685619697305 7.02489397036892 6.58570510338957 6.46436514282674 6.3670881379237 6.42407554679174 6.56862955659783 0.818446984822009 1.54959564647202 1.30754496354722 1.02337709083352 0.7964725381262…
6.60902575003898 6.63894529905553 6.64598552454726 6.58560338237587 6.58134191667966 6.58442236766311 6.64398552454726 6.65300563729312 6.74514642651416 6.78920676475175 6.65492518630967 6.83202575003898 6.96486484807208 7.09586484807209 6.64186484807209 6.49386484807208 6.37420112745862 6.43020112745862 6.61900563729312 0.823615928722295 1.57819719185998 1.30702328970107 1.02700805274274 0.79821…
6.65901022464431 6.68500934320946 6.69400934320946 6.6150084617746 6.59800810920066 6.60500528860913 6.69200934320946 6.70201004835734 6.80101234008796 6.84801110607916 6.70001040093128 6.88200987207037 7.00700440717427 7.13800440717427 6.68401040093128 6.53600810920066 6.38400405460033 6.44000458346124 6.66800881434854 0.819519319532292 1.57464872191946 1.30084855973545 1.02398922786307 0.796959…
6.71775634569937 6.73855730735743 6.7476634611398 6.66370326880818 6.64450423046625 6.63545115357506 6.74558384580302 6.75957057658022 6.87134499979269 6.9116634611398 6.75974307647657 6.93859711502582 7.03226538445592 7.16317249989635 6.74371653803098 6.58278288414496 6.40721230756473 6.46603980766839 6.718650191917 0.815669023071501 1.56743144805803 1.29269101345492 1.01956369041244 0.795114571…
6.77522553718056 6.78115988340303 6.79807234503299 6.71722553718056 6.6833130755506 6.67015988340303 6.79015988340303 6.80315988340303 6.89831307555061 6.96202857584797 6.81622553718057 6.98402857584797 7.0522188459251 7.1757811540749 6.7982911909581 6.64310092088097 6.42435684473563 6.46985349910789 6.7680942296255 0.81651376366453 1.56981398803095 1.29359338029746 1.01634716207025 0.79270431707…
6.83003599605373 6.83301689610685 6.84603819989375 6.77203452682705 6.74204113834712 6.72204334218714 6.84202938453366 6.85502718069363 6.95702203840024 7.00802424224027 6.87103599605373 7.03002424224027 7.06200661152007 7.166 6.85603452682705 6.73706538058739 6.48505803445397 6.50813516885482 6.81703158837368 0.824272822827654 1.57175825544509 1.297319889808 1.02649503401381 0.802721214024437 0.…
6.87966521608002 6.85682838228833 6.89858990859926 6.81974052356078 6.79886603602871 6.7818785872755 6.88262756233964 6.89258990859927 6.98742674239096 7.04137653740379 6.92067776732681 7.06316316620831 7.07108785872755 7.166 6.90375307480757 6.82716726595174 6.56502920223702 6.69306685597739 6.86061501109285 0.814769685296145 1.54270024917956 1.2972925001687 1.01987078399158 0.790884090833347 0.…
6.93292131539276 6.92272102943781 6.9457811152243 6.87912160134771 6.86838197308914 6.85244205887562 6.93272102943781 6.93960085786484 7.02166094365133 7.07152074348286 6.97492131539276 7.07652074348286 7.07806008578648 7.16593991421352 6.96386122960627 6.92078254499903 6.64782260219002 6.77876251640354 6.90974105803331 0.835269298940412 1.58372553640051 1.30704636613982 1.03015819742641 0.799840…
6.97799986476435 6.95799989416341 6.98399988534369 6.9339998353653 6.93599979714653 6.92299978832681 6.96799989416341 6.96899991180284 7.05399990298312 7.09699992356246 7.01999986476435 7.10199992356246 7.08099999118028 7.16300000881972 7.00599987358407 7.00799973834842 6.73699973246861 6.86499974128833 6.9459998912235 0.838659989827927 1.58839998597665 1.31273998291915 1.03007000026459 0.7989100…
7.01854854041778 6.98882918900362 7.03651027015607 6.99479091874192 7.01296951329654 7.01008432408166 7.01447199989437 7.00838270261706 7.10021686481633 NaN 7.06053578366388 7.11521686481633 7.08803827026171 7.163 7.04554854041778 7.08889297277313 6.83325016188238 6.8493777294214 6.99549751340217 0.844911904835345 1.57863154803391 1.320678276737 1.04627598699659 0.816207390239523 0.74158124536932…
7.06164329306138 7.05395384833239 7.07708694344853 7.05733095116147 7.08981896658734 7.09581896658734 7.05188730077431 7.03888730077431 7.11751019794523 7.1445767455033 7.10266547558073 7.13222182519358 7.09106654755807 7.16306654755807 7.08864329306138 7.15939749871954 6.93237352957129 6.95848444216808 7.03502039589046 0.855200300720075 1.60438471935766 1.32764353876653 1.05682950275075 0.826923…
7.08995600205023 7.09593476166069 7.1249256586366 7.1159089697591 7.1698755920041 7.1758755920041 7.09093931317273 7.07793931317273 7.13996510507432 7.16996055356228 7.13195448487955 7.14198482829318 7.09399544848795 7.16599544848795 7.11695600205023 7.22090441824705 7.03683766273706 7.06783007688365 7.07993021014864 0.858734507842132 1.60855352168119 1.3335208666325 1.05812798216299 0.8306142650…
7.12935361137359 7.1256810293121 7.16743219167883 7.17264173915948 7.24286438335767 7.25903464068569 7.13420954748065 7.11126193435081 7.16334051465605 7.19622264419819 7.18120954748065 7.15809167702278 7.09803929015262 7.16603929015262 7.15441909496129 7.28364173915948 7.15954541266977 7.21863708969255 7.11647148183145 0.851747710029684 1.57379910738863 1.33558724117248 1.06733628181809 0.839186…
7.15697999976556 7.17767374983882 7.20106166641269 7.22220458304517 7.30961291628082 7.33889874954577 7.15114333305982 7.131939166442 7.18961249985347 7.21359208319169 7.19812291639804 7.16532666658852 7.1011224999707 7.16908166664713 7.18687791645665 7.33314333305982 7.27849083273746 7.3451441659145 7.15300041642734 0.856747508357852 1.61360323751597 1.33756119168552 1.08065001249282 0.851266645…
7.20400930843002 7.2100123273803 7.25200830211327 7.28001333369706 7.38701912001843 7.43001836528086 7.20600930843002 7.17700578632137 7.21900578632137 7.24200578632137 7.25200905685083 7.1810025157919 7.10700100631676 7.173 7.22901056632597 7.38801157264273 7.3980271705525 7.49603396319063 7.20100905685083 0.851828530777531 1.61039886286206 1.33377852826174 1.0820905886953 0.864542611391991 0.79…
7.24151048366685 7.25934032244457 7.28558492920161 7.33353175381964 7.463595564278 7.50376572550028 7.24341476797932 7.20045730828489 7.24227651198621 7.26527651198621 7.28848921351407 7.19118079629868 7.11103190522918 7.17306381045836 7.27147857843768 7.43445730828489 7.50705287256289 7.63213795317403 7.23734032244457 0.845882160325377 1.60580938309275 1.32785523541296 1.08447966580675 0.8750433…
7.28981370972529 7.29203974020453 7.34065548838981 7.38419796154 7.52049180116302 7.57662741945057 7.28297193106076 7.24374590058151 7.26881370972529 7.29167809143774 7.33474590058151 7.20865548838981 7.11413561828755 7.17893219085623 7.31688151886906 7.47810754934831 7.6062883737317 7.73942399201925 7.27003974020453 0.83571799820012 1.59904742203168 1.32073906629878 1.08893544981111 0.8866926872…
7.32503496450435 7.33702641762551 7.36904273439421 7.43604040342725 7.58504817331711 7.64705128127305 7.32503962643826 7.27603574149334 7.30403807246029 7.32102952558145 7.36703651848232 7.23702797160348 7.12001476279073 7.176 7.35503341052638 7.52604351138319 7.66203341052638 7.80102330966957 7.31503418751537 0.82999332581637 1.59068363691548 1.31376805767929 1.08180984475396 0.894155812029368 0…
7.37072341165403 7.37141159628591 7.42441159628591 7.48844901413009 7.64753632243316 7.71364857596568 7.37636170582702 7.32256126766261 7.35332428798284 7.35944901413009 7.41468599380986 7.27344901413009 7.13924945229449 7.17636170582701 7.39873588426875 7.5827109390393 7.70528687013867 7.83116214399142 7.35948643197426 0.808524805318256 1.54407254007808 1.29837457777418 1.0687975206621 0.8888488…
7.42904178314906 7.40517766790764 7.45804178314906 7.52481530855144 7.69104178314906 7.76590589839049 7.40613237298811 7.36795119331001 7.38010972552835 7.39590589839049 7.47010972552835 7.31049473234431 7.15931706443667 7.20509058983905 7.45810972552835 7.64004178314906 7.72809058983905 7.8433432236669 7.39897384076978 0.806644822620994 1.55662310543443 1.29555278793058 1.07245967175325 0.895154…
7.47392688217369 7.45591734506591 7.50292688217369 7.55994277735332 7.73592688217369 7.80493641928147 7.45492052410183 7.40893324024554 7.4279221136198 7.43493641928147 7.5179221136198 7.37489509181442 7.17297774674851 7.20899364192815 7.5059221136198 7.68492688217369 7.73199364192815 7.81504609602094 7.44093165072758 0.811591941143926 1.57700679496975 1.29481120803365 1.06813704156458 0.89794545…
7.5266116266834 7.48565151538014 7.54551855305766 7.60943877566418 7.76939888696743 7.8413058133417 7.49165151538014 7.45257173798665 7.4676116266834 7.4746116266834 7.57455844175441 7.48984817628244 7.23347588177951 7.3545290667085 7.55365151538014 7.72129251710945 7.74207977739349 7.822 7.48351855305766 0.818012680905515 1.58005648116124 1.29653584417544 1.06902765616308 0.892183358050624 0.826…
7.57294133888542 7.53472242286555 7.58494133888542 7.64287566407946 7.79956918165165 7.86437215723377 7.54078809767152 7.49591944728343 7.51416025490529 7.52109458009933 7.61694133888542 7.62789755568145 7.34396323048741 7.46896323048741 7.60285377247747 7.74337215723377 7.74815324121391 7.82324782131323 7.52287566407946 0.821316822512416 1.58509967692595 1.30076012326327 1.0710403762004 0.887775…
7.61502568335695 7.56702831754741 7.62701909788081 7.68202173207127 7.82501514659513 7.88100856111898 7.57602831754741 7.53702634190457 7.56602568335695 7.5700322688331 7.65902568335695 7.66804543978538 7.38705070816629 7.51205004961868 7.64102831754741 7.76001119530944 7.75500197564284 7.87900263419046 7.56202568335695 0.827429578529527 1.58998130383323 1.30434266711784 1.06926561407289 0.878640…
7.65442760984482 7.61051313181378 7.65656200151033 7.7152932181793 7.8482932181793 7.89417104393793 7.6193909575724 7.57751313181378 7.60559865378274 7.61959865378274 7.69843982726896 7.73787965453791 7.46508735074825 7.58908735074825 7.68443982726895 7.77723213105862 7.75804886969655 7.88303665227241 7.60147647954137 0.8269302560291 1.56213742620002 1.30850594335507 1.06262429438624 0.8642039710…
7.68960976936352 7.65260976936352 7.70260976936351 7.73960976936351 7.8721219538727 7.90797967435455 7.65187400275437 7.61975204888167 7.65501628227252 7.66907725920888 7.73458944371806 7.81007725920888 7.55466670292694 7.67671544096369 7.72058944371806 7.79626423339086 7.76206097693635 7.88502436901838 7.64067074629987 0.838351912351165 1.60482756201035 1.31795418860589 1.06380804939072 0.856341…
7.7190098980777 7.68201299122698 7.73201113533741 7.76900711424335 7.87800525835378 7.90700092794479 7.69400835150306 7.65601113533741 7.70401330054191 7.72101515643148 7.76301020739263 7.86201701232105 7.63503062217788 7.66303866436601 7.74901020739263 7.80900402109407 7.76500092794478 7.83799907205522 7.67301113533741 0.842300961969426 1.60712185588957 1.32153137026513 1.06515966593988 0.851565…
7.75133474950681 7.72440169940817 7.76840169940817 7.79225664128855 7.89507810821826 7.91016737475341 7.72151328257711 7.69236822445749 7.74750212426022 7.77051328257711 7.79632359118992 7.91758023247847 7.73513814832316 7.7892385731752 7.78233474950681 7.82208926653515 7.76804463326758 7.83572529059809 7.70940169940817 0.845409107334648 1.61313997338724 1.32597461739513 1.06408055791584 0.837155…
7.78152045303739 7.7604525678586 7.80458833821618 7.8154525678586 7.90209051357172 7.92509051357172 7.76736205428688 7.72572410857375 7.79290513571719 7.81690513571719 7.82554308143032 7.9696788517879 7.83869277875865 7.90207746143846 7.81252045303739 7.8302262839293 7.77206788517879 7.9 7.74565622339497 0.84529786768204 1.61473734536195 1.32731186252692 1.06397906861916 0.832215552587261 0.77543…
7.80400461417811 7.78000491510277 7.83000461417811 7.83500331017125 7.9060010030822 7.92900070215754 7.78300461417811 NaN 7.83200361109591 7.85600461417811 7.84900421294523 7.99900591818497 7.95501043205486 8.03501073297952 7.83500461417811 7.84000160493152 7.77500040123288 7.89999378089037 7.77400461417811 0.843909163429447 1.60727764977841 1.329119926775 1.0574589517791 0.828998829403075 0.7717…
