# Supplementary material for: Quantifying Spatiotemporal Gait Parameters with HoloLens in Healthy Adults and People with Parkinson’s Disease: Test-Retest Reliability, Concurrent Validity, and Face Validity
Source: Sensors (Basel). 2020 Jun 5;20(11):3216. doi: 10.3390/s20113216 (PMC7313704; doi:10.3390/s20113216)
Supplement: Supplementary file 1 [file sensors-20-03216-s001.zip › Data/HYA_11_FWS2.csv]

IWW_x_SpineBase IWW_x_AnkleLeft IWW_x_AnkleRight IWW_x_SpineShoulder IWW_y_SpineBase IWW_y_AnkleLeft IWW_y_AnkleRight IWW_y_SpineShoulder IWW_z_SpineBase IWW_z_AnkleLeft IWW_z_AnkleRight IWW_z_SpineShoulder HoloLens_x_position HoloLens_y_position HoloLens_z_position
-0.315 -0.349 -0.36 -0.358965191769016 0.846990674524168 0.163842320548732 0.164781878079437 1.38142369123752 1.396 1.239 1.453 1.37398839725634 -0.311015417981186 0.058 1.388242038061
-0.315 -0.349 -0.36 -0.355961176521195 0.84790194117394 0.164044658817457 0.164077770604177 1.38256146474308 1.396 1.239 1.453 1.37305823521821 -0.309175392875945 0.058 1.38915332289716
-0.315 -0.349 -0.36 -0.354004742396319 0.847999762880184 0.164279430912442 0.16346149385484 1.38112348566129 1.396 1.239 1.453 1.37599288640552 -0.307079937238006 0.05896402116402 1.39019111142638
-0.312474143733442 -0.348000000512482 -0.359982402552006 -0.345492526693784 0.837931971651345 0.163366294297178 0.162896562957007 1.36544656164032 1.3971283229028 1.24050000038321 1.45300879830066 1.38197196749067 -0.304208879794028 0.0580693641618488 1.39207746040408
-0.308957599280409 -0.347 -0.36 -0.338021200359795 0.832954299806634 0.162319823827298 0.163516004780756 1.35885595404096 1.40112720215877 1.242 1.453 1.38493639892061 -0.302044935790083 0.058 1.39318378478687
-0.307 -0.347 -0.36 -0.339 0.843313057278542 0.1618478556588 0.165639745226788 1.37529042462202 1.407 1.242 1.453 1.382 -0.299119323889486 0.058 1.39415469743742
-0.307 -0.347 -0.36 -0.339 0.844771942242898 0.16084 0.165503893460001 1.37551696094739 1.407 1.242 1.453 1.382 -0.297139916664327 0.058 1.39511397361675
-0.307 -0.347 -0.359922264385291 -0.339 0.846648267869457 0.160841749051331 0.16414602451014 1.37780932827376 1.407 1.242 1.45303886780735 1.382 -0.293929360109344 0.058 1.39619570328156
-0.307 -0.347 -0.356003150967188 -0.339 0.847569259522711 0.160929929103238 0.164449755800043 1.37827962188394 1.407 1.242 1.45499842451641 1.382 -0.291394524571152 0.058 1.39702995424636
-0.307 -0.347 -0.356 -0.336 0.849046657106876 0.16075861673388 0.164515734929462 1.38032801169362 1.407 1.242 1.455 1.381 -0.28908983462445 0.0570542372881355 1.39715874596496
-0.307 -0.347 -0.356077563978184 -0.335980609005454 0.848772216326564 0.1606336009718 0.163981492257394 1.37932404483324 1.407 1.242 1.45496121801091 1.38105817298364 -0.286039386894506 0.057 1.39812657965594
-0.307 -0.347 -0.35999929408858 -0.335000176477855 0.849389888818951 0.160310058237692 0.15546153359256 1.38053978116746 1.407 1.242 1.45300035295571 1.38399947056643 -0.284080274832567 0.0560531400966177 1.39908657448965
-0.304970641534638 -0.347 -0.356 -0.329970641534638 0.848458611816506 0.160508702425391 0.15651331642363 1.37882681406503 1.40999021384488 1.242 1.455 1.38499021384488 -0.281118829118009 0.056 1.3991284560845
-0.302 -0.347 -0.356 -0.327 0.849303153948377 0.156327682355256 0.162932940183156 1.38149248828274 1.409 1.242 1.455 1.384 -0.276867134892703 0.056 1.40014655863885
-0.302 -0.347 -0.356 -0.327 0.847941654222167 0.156210142810547 0.163589202641114 1.37908292761621 1.409 1.242 1.455 1.384 -0.274085857010518 0.056 1.40106191733634
-0.300964497722822 -0.347 -0.355964497722822 -0.322952663630429 0.849306746200376 0.156406627475596 0.16317940829538 1.38074307763173 1.41198816590761 1.242 1.45497633181521 1.38601183409239 -0.269154774057652 0.0550391566265064 1.40300468598014
-0.297914883766946 -0.347 -0.353 -0.31880848847563 0.846564897655552 0.155247654674056 0.163127659303591 1.37769000347215 1.41102127905826 1.242 1.453 1.38708511623305 -0.264268370708894 0.055 1.40493773045448
-0.293989152304075 -0.347 -0.353 -0.30999132184326 0.848164359198119 0.153299956609216 0.163018763362665 1.37906305747461 1.41200433907837 1.242 1.453 1.39100216953919 -0.259104258038871 0.0540320910973087 1.40698063578774
-0.2889512352709 -0.347 -0.352987808817725 -0.305926852906351 0.845594504276373 0.153275367350736 0.162470115450754 1.37589791780741 1.41402438236455 1.242 1.45303657354682 1.39206095591137 -0.251864087495851 0.054 1.41005130887612
-0.284936923604371 -0.346957949069581 -0.351873847208742 -0.299915898139161 0.847581471782565 0.152900420509304 0.164111353751213 1.37815158981392 1.41612615279126 1.24197897453479 1.45597897453479 1.39704205093042 -0.244295485646547 0.054 1.41379970995856
-0.282006409035363 -0.345004272690242 -0.346012818070725 -0.296008545380483 0.847649850455842 0.152919957273098 0.164638846373635 1.37776085453805 1.42198718192927 1.24100213634512 1.45500213634512 1.39899572730976 -0.233504745808801 0.054 1.41772866613022
-0.272896367712193 -0.339907882410839 -0.345988485301355 -0.285815764821677 0.847779370901604 0.150397697060271 0.163248812954493 1.38087461429952 1.42803454409594 1.24204605879458 1.45503454409594 1.40504605879458 -0.222509823734214 0.0530568862275459 1.422621375403
-0.263806568627301 -0.331806568627301 -0.34494197058819 -0.269806568627301 0.845119050980368 0.150167116666641 0.16144218617648 1.37612019343137 1.43113540196089 1.24611605882362 1.45798065686273 1.40911605882362 -0.209846345440043 0.0521411657559192 1.42629302612469
-0.254002647058824 -0.322002647058824 -0.342000794117647 -0.260002647058824 0.843550423529412 0.14850045 0.162059833235294 1.37612999735294 1.43799814705882 1.25199841176471 1.45700026470588 1.41499841176471 -0.194617358757641 0.0501096196868025 1.43152578028827
-0.246852752209573 -0.299750811431584 -0.34198867324689 -0.247796118444024 0.838122200436095 0.143322733650706 0.161301100883829 1.36858571172956 1.44605663376555 1.26101132675311 1.45703398025933 1.42007928727177 -0.17698965056412 0.0480187499999989 1.43668597489447
-0.233845274532528 -0.27761318633132 -0.340941977949698 -0.229729230431924 0.839986118589282 0.15263000921477 0.156122285667304 1.37071705040875 1.4510580220503 1.26209670341717 1.45996131863313 1.42715472546747 -0.159062228881643 0.042083582089555 1.44159507727903
-0.226019790648742 -0.258049476621856 -0.338007421493278 -0.216034633635299 0.836249450034774 0.169826510049389 0.154214823970631 1.36500444717358 1.45399257850672 1.26698763084454 1.45800494766219 1.43498020935126 -0.1399877925555 0.0366267029972728 1.44606999179807
-0.20783167874803 -0.2115643449949 -0.335600684905479 -0.201722764996755 0.8401858406871 0.172531484662283 0.15344435153345 1.36839950152347 1.46099009874988 1.29008911125104 1.4546586796732 1.4350594075007 -0.117470002365823 0.036 1.44940829978183
-0.190610439115338 -0.166889751478715 -0.333706778374541 -0.173610439115338 0.836783050289636 0.170375947729522 0.152662887431825 1.35543979378391 1.45996104391153 1.2993506047962 1.45144699215256 1.44109739022117 -0.0938248058121869 0.0300123456790128 1.45041471594803
-0.170958409545152 -0.110849482163406 -0.331533364295775 -0.153936624068803 0.837421640784931 0.155070495124463 0.151885276438576 1.3599492260917 1.4579801950215 1.31701782448065 1.44840626512308 1.446 -0.0671875650125736 0.0269586702605602 1.45333619026062
-0.149702973680116 -0.0341089210403484 -0.328288105064492 -0.121725821858569 0.828186336447594 0.155289383440874 0.151126363326528 1.35451623005056 1.44803427226768 1.326 1.44557287860755 1.446 -0.0420270983083818 0.0251617250673849 1.4541390137656
-0.123290619170583 0.0450421569331691 -0.323178663076001 -0.097247626393043 0.829466937353512 0.15238182837087 0.150400992868501 1.3539872890539 1.45050558305829 1.32608598555508 1.44298321262879 1.44595700722246 -0.0109876704603536 0.0199031007751939 1.45410187054236
-0.0910299056814049 0.137913907886865 -0.315412700725615 -0.0630317181469446 0.823415609580845 0.140640883855566 0.149724009837319 1.34476854577502 1.42802084335371 1.32999637506892 1.44067364720959 1.44400181246554 0.0200198573894672 0.0160271317829499 1.45398398547911
-0.0723181446334188 0.23278459855852 -0.304197880408644 -0.0252376864933534 0.809982520247735 0.110759450041497 0.149110259005804 1.33910592283874 1.42864837311018 1.33421758547653 1.43868056237277 1.44019117844675 0.0549348894261609 0.01066129032258 1.45296145340869
-0.0698640507168075 0.303679746415962 -0.288741864520398 0.0128733583122791 0.79887901306987 0.13408387260448 0.148574585146778 1.34036081876872 1.444 1.33396115734766 1.43704033814113 1.43510263812642 0.0906180801989661 0.00103271983640888 1.45271557646278
-0.0629248817470827 0.338040362046344 -0.268252315456188 0.0515252779222287 0.794782858160133 0.230204069021523 0.148131833033064 1.34678189156839 1.44396972846524 1.33201345401545 1.43578935453748 1.42915571084708 0.131304972332889 -0.013020541549954 1.4505534080291
0.00443556011464276 0.374145186704881 -0.241936895611326 0.0909419339887712 0.788441889687813 0.224950600890106 0.147796847437484 1.35661779924117 1.417 1.34397766358386 1.43496399158462 1.42276991595127 0.171439876228839 -0.0232913165265963 1.44666596806264
0.0806835301197471 0.423764688408984 -0.209003267381121 0.131347188164182 0.79091770153152 0.228986187455977 0.147584473132861 1.36811719979048 1.40117566574079 1.34650611793646 1.43460062930536 1.41636477278153 0.215316079318938 -0.0324126506024126 1.44063297939252
0.143779153079649 0.464266982625464 -0.168659093160885 0.172964902100738 0.800495086967046 0.244614456439339 0.147509554892017 1.37952875121975 1.40111643749463 1.34160404274628 1.4347356477225 1.41035980068041 0.264049823777051 -0.0389619047619067 1.43186559795384
0.187887576473713 0.466606533666855 -0.120112035345928 0.216018937450714 0.81033675027334 0.221309136286183 0.147586937487775 1.3891011115324 1.40926348614959 1.34107869326663 1.43540542685885 1.40517451899044 0.308775197496668 -0.0370571428571416 1.42217168174793
0.207173947781306 0.426961344937487 -0.0625697563315608 0.260733155866387 0.813605395729351 0.147657857992161 0.147831465692956 1.39508293873186 1.41805798259377 1.34894201740623 1.43664634673722 1.40122844705416 0.360286062302402 -0.0258823529412227 1.41365869973107
0.216129574861368 0.425108333080816 0.0047600814869056 0.307331419000031 0.809832553892306 0.143622909820915 0.148257984280383 1.39572289082155 1.42100212417806 1.3459808823975 1.4384947873804 1.39894110421412 0.410255882973756 0.00352941176469015 1.40562552949279
0.277962499759109 0.476255854366345 0.0826698157141603 0.356037588503923 0.815768378154952 0.205519172603711 0.14888133802288 1.38926962580489 1.4221340189538 1.33696344937624 1.44098712881122 1.39873200981285 0.459008838674591 0.023582089552208 1.3994400190695
0.357530556273943 0.495800374812315 0.171951783954893 0.407075526030339 0.818742249935345 0.16121207410939 0.149716371693267 1.37397180168531 1.43273111849242 1.33418614873602 1.44415975105247 1.40102068319289 0.504263843283209 0.033829317269079 1.39914259361287
0.429910972088547 0.439069778633301 0.273398323813792 0.457937439846006 0.812228012512031 0.139556636188643 0.150777930064368 1.36223443695861 1.4200156400385 1.34298917228104 1.44804903412696 1.40199879692012 0.54755326016809 0.0407659783677406 1.39704486436178
0.480534493768605 0.437032069626116 0.387801772895548 0.501470354516372 0.845137715393955 0.138624169051395 0.152080857909005 1.38831302178185 1.41806413925223 1.34797862024926 1.45269135805749 1.39302137975074 0.595429853770099 0.048043731778423 1.39781348239204
0.530800168634647 0.440041034288956 0.51595446880485 0.545882237212559 0.852303122540734 0.13893059865087 0.15364 1.39324851883082 1.42416413715582 1.34606155143343 1.45812310286687 1.39495896571104 0.640140515725307 0.0529028182701702 1.39958714911215
0.568992552485149 0.441999618076162 0.656972501483627 0.587991788637472 0.851020250160114 0.135140739022628 0.15364 1.39460973456293 1.43199847230465 1.34899942711424 1.46399885422848 1.39300038192384 0.687210689568719 0.0512246376811605 1.40388550759367
0.621275635859375 0.445 0.801279737918529 0.642423297926898 0.845605102511272 0.135404273999861 0.148655496316992 1.38872195238717 1.43298031172433 1.348 1.46698031172433 1.39298031172433 0.733808318084945 0.0442093023255817 1.40718027005921
0.649954678925502 0.44507637431404 0.932176667950145 0.686011959661032 0.835374349595704 0.136803340329261 0.151369693655519 1.37825969789164 1.43082815779341 1.34803818715702 1.46509546789255 1.39109546789255 0.780111886201277 0.0309837631327736 1.40809680641451
0.698877448462308 0.448990195876985 1.04372058249406 0.737870095370047 0.80023801651437 0.134924705979047 0.15904078391889 1.3474970604069 1.42202205927678 1.34999509793849 1.46998774484623 1.39598774484623 0.824057514611183 0.0147468958930249 1.41079508323223
0.752585150042649 0.455256644755548 1.13862621320354 0.779605681623093 0.812091508888287 0.137262549642698 0.156976242355028 1.3586629882824 1.42697946841956 1.34698973420978 1.45896920262933 1.39902053158044 0.871656815037539 -0.00345121951217705 1.41365448293866
0.809995716746623 0.480643067065527 1.19924892918666 0.839161669537727 0.803391350476041 0.152281991247275 0.139330737377208 1.34922951289631 1.42485479130778 1.34591702360445 1.45587553540667 1.40106223229666 0.923086502709049 -0.0246201550387537 1.41882177648448
0.857143231613079 0.511107942664929 1.21103736476863 0.894122473408285 0.795435708506318 0.167042673414346 0.142694826812934 1.34543790887603 1.41801660656384 1.34198754507712 1.44999792417952 1.40401868238431 0.972527199564165 -0.0400419947506486 1.42543253437147
0.926792765324719 0.563731783376664 1.22925612418183 0.953658605038997 0.79820914937117 0.183026370188587 0.154445712552977 1.34934318145611 1.42607317833767 1.33587803610389 1.44896341083117 1.41309757111689 1.02155398279234 -0.0452913385826758 1.43399511294309
0.992515187443802 0.62567752301713 1.25016604793905 1.00839065148952 0.800649080330971 0.206067757398549 0.139491356730514 1.35778011813059 1.43220755992381 1.32570941610667 1.446 1.42102075599238 1.08914420012048 -0.0413860127157328 1.44643886890174
1.0639256616963 0.751868635052369 1.25799185333658 1.07393177169387 0.804376120151547 0.237067729029532 0.13814140529944 1.3615560692349 1.44198981667073 1.31201425666098 1.446 1.42199898166707 1.14549421979534 -0.029578564940972 1.45621562577802
1.13452591295219 0.812879708938205 1.26502868616103 1.13650678884484 0.819397014688453 0.235761516614227 0.134274389003965 1.37674134246115 1.45706693437573 1.31000956205368 1.44698087589265 1.4300382482147 1.21352207174209 0.0101891891891875 1.46353068984592
1.19013550717263 0.906250368760298 1.26808258233983 1.19007357041776 0.828741774550257 0.217670606233886 0.12956445190947 1.38951666230542 1.464 1.311 1.44504129116991 1.43402064558496 1.2724392665787 0.0192156862745003 1.46717950388037
1.22047039742621 1.00098985830217 1.26300302733074 1.22947226628215 0.85976728040184 0.198980988441314 0.134142682748991 1.3922970221392 1.44300186111402 1.30449847859271 1.441 1.42249959835789 1.324392504961 0.0290373647983962 1.46501527718
1.26180895709604 1.12768009992081 1.26703456858206 1.27727076241142 0.862408791352236 0.200353848998775 0.138287086530915 1.40204229581928 1.45387503842344 1.29018703662418 1.4407975268765 1.42697299431942 1.37648749808884 0.0477197640118057 1.45990076497729
1.320548784134 1.26342677431352 1.25795303803921 1.33415152797077 0.874686139572057 0.158860048060848 0.136900269881378 1.41167311108861 1.45053698545363 1.29592955705881 1.4369765190196 1.42752729809446 1.43413399840126 0.0621393596986832 1.45543362667988
1.36444457323768 1.40776860140242 1.26408825975889 1.38393861963565 0.878372406657781 0.181532458409343 0.123427252936323 1.41576374366233 1.44900317834402 1.30698220010788 1.43834935114221 1.43249228468295 1.4849631893467 0.0659058380414313 1.45053225125292
1.41814033324779 1.5759332620591 1.27702979383536 1.44006046620013 0.883347764577227 0.166324447955018 0.112241153623103 1.41415598482195 1.43949275995119 1.32386473390842 1.4409801374431 1.43201070829087 1.54089924054921 0.060846645367407 1.44715074885215
1.47582195396151 1.74130345160203 1.28006362213347 1.49679512446472 0.880687065450132 0.152994906028633 0.114373964336942 1.4089822349694 1.43583059719701 1.3270269576066 1.43897879262218 1.43048952442089 1.59671030514407 0.0479889196675928 1.44265262564745
1.53659598675431 1.85014155444763 1.28304295441529 1.55308985040927 0.87473998719146 0.192562042006654 0.115505547649856 1.40102874770779 1.42900306817252 1.32750548418228 1.43801022724174 1.42950145827051 1.6447071797865 0.0341385041551291 1.4378533115968
1.59871998338647 1.94159964035748 1.30403640305585 1.61215931162672 0.865829614916277 0.143436068332078 0.127973882992624 1.39031337830624 1.4304757312961 1.33269704198687 1.4429757312961 1.43190023285316 1.69988899836509 0.0164260869565468 1.43246977853968
1.64829986888126 2.01427957522564 1.33634675395389 1.65942163081495 0.873132189305244 0.160302430513362 0.138498322790233 1.37395133219949 1.43784779758288 1.33992897220534 1.44735658624754 1.42202029365562 1.75204784143507 -0.000965217391303174 1.42840671773747
1.71292000266335 2.04596125129006 1.37781372559171 1.72092375253851 0.866897699743653 0.15438762474615 0.143351962628466 1.36708849971702 1.43300624979193 1.34499375020807 1.44974246871824 1.41900374987516 1.80297129937614 -0.0170536193029264 1.42374601543077
1.79321846686565 2.11741400099015 1.42930024221418 1.79143572700398 0.854260482838591 0.0928759144897157 0.143837915410572 1.36307885939658 1.42517380811067 1.3655437537095 1.45084152795624 1.41117380811067 1.86752917369892 -0.028952662721892 1.41684152533969
1.86518021796618 2.12196536132251 1.49166922806619 1.85230722645029 0.856065637463502 0.105615235357428 0.141259294039799 1.3687230318902 1.42104618490331 1.36501154622583 1.45136191320959 1.40803463867749 1.92673541001604 -0.0268941798941944 1.41169241340888
1.92192261396076 2.122 1.5657836073926 1.91191846828009 0.868472864519883 0.105340608033165 0.136919211419393 1.37083716711821 1.42599309053221 1.365 1.45201177372633 1.4010096732549 1.99103925804909 -0.0152183908046074 1.40731782610569
1.98353108935896 2.12493005187424 1.6525063044383 1.97450777331704 0.871918160692857 0.108240751355494 0.132120780452604 1.37836046647721 1.42111658020961 1.36304663208384 1.4534992587545 1.40002331604192 2.05203669038154 0.0121909814323461 1.40443338573747
2.03936240455569 2.12895362942223 1.75270024344815 2.02838558984457 0.877762414882903 0.112263629422232 0.128167114042677 1.39135964340159 1.43088407355558 1.36497681471112 1.45653251754214 1.40296522206667 2.1074077114633 0.0282145708582861 1.40017652199937
2.09991817363555 2.13199590868178 1.86722834866704 2.08392499249925 0.880676113247688 0.114247354280883 0.126361325092862 1.39849046722854 1.42800409131822 1.36400136377274 1.46181969933729 1.3980068188637 2.16234407347302 0.0336646403241957 1.40321280491704
2.15090483122254 2.13493681718592 1.99695354433984 2.14175740465634 0.888070989917888 0.115170202718254 0.128006526506406 1.41016895361871 1.43191575624789 1.36987363437183 1.470068953388 1.39897893906197 2.21795159542012 0.0497411764705896 1.41189230503862
2.2113057365384 2.14389586048076 2.14273875471142 2.19934044971148 0.88996963493846 0.107707592906739 0.134405831186556 1.41074618155096 1.42804628423077 1.39471072355766 1.48198842894231 1.39702314211539 2.27089873157969 0.0630674603174625 1.41659498986852
2.27191054735203 2.14799403649014 2.3007659322378 2.25691501998442 0.891777331329335 0.115927595899481 0.138563514683022 1.41238755496096 1.43199403649014 1.3860134178972 1.49298360034787 1.39500298175493 2.32346070871098 0.0648743961352697 1.42130190563789
2.3257769735204 2.15582210523933 2.45939763109646 2.3166435524499 0.888406717115538 0.120105271039944 0.126944396088044 1.40695363685866 1.43493328946475 1.37915565791559 1.4871334210705 1.395 2.37467908780016 0.0600434782608669 1.42400575421288
2.3606119100731 2.15995434236154 2.62216228005205 2.37138362188081 0.871524044963448 0.123926967675753 0.146125478562881 1.39728026319688 1.4280799008673 1.38097717118077 1.47909131527692 1.39401141440961 2.4277190201806 0.0431361361361407 1.42482219220265
2.43089925677252 2.16499280405518 2.73384168921396 2.43490933109527 0.866387123985372 0.126406488378928 0.156275694461698 1.38995040533621 1.43099568243311 1.38299712162207 1.47500575675586 1.39699568243311 2.48143154810697 0.0249223602484315 1.42562082607058
2.47306437490262 2.17086944766083 2.82497643874287 2.48684678767067 0.853878076482431 0.130137099264627 0.1786721604133 1.38038258272561 1.42806527616958 1.38006527616958 1.46717406978556 1.40091296510722 2.53832276037217 0.0092604790419395 1.42452647198332
2.53230619734401 2.19570601582373 2.92384758202903 2.54531795671106 0.839487923761484 0.130427530532919 0.124381939309289 1.36924005859958 1.4240470374682 1.38 1.46205879683525 1.40396472189885 2.59424745885135 -0.00963535353535969 1.42742135471795
2.59991570921878 2.21297861278686 2.925 2.60392703186104 0.834915548094704 0.136961772213296 0.123680062903568 1.3684508303271 1.42100377421408 1.37700377421408 1.462 1.40499874192864 2.65103963464906 -0.026 1.43346627998628
2.66942113326766 2.25113273517519 2.95824392297325 2.66364350886376 0.838537498653845 0.145906748705161 0.121362703016277 1.368958436469 1.42686657464234 1.36624461315571 1.45808895023844 1.41379986196351 2.71195034442656 -0.0252238805970062 1.44337064103852
2.736383155687 2.30549530919846 2.96593457711832 2.72047661694655 0.838689345771183 0.141166637168513 0.122696915423664 1.37731130561946 1.43096261549618 1.35014953801527 1.45502803837786 1.41895326937023 2.77251453175731 -0.0153596491228082 1.45101759894075
2.80189997551161 2.45277379077241 2.97298922813202 2.78689843667333 0.846677689293737 0.201347177274775 0.123658538103631 1.38155358304436 1.44198307277889 1.34301077186798 1.45599846116172 1.42299384464687 2.83089671604877 -0.00550578034679882 1.45747875548949
2.86548925194966 2.57260762625266 2.97983730405612 2.84072167472664 0.854425921160636 0.212288017340458 0.123259529333856 1.39332993055375 1.45079081950072 1.33808648555619 1.456 1.4249535154446 2.88682659859276 0.0260677419354797 1.46109470765489
2.93318295080611 2.6687927183553 2.98493902617956 2.89830489844699 0.868192321993791 0.178494014588368 0.118656705653009 1.40055427080846 1.46482927330277 1.33302438952818 1.45797561047182 1.4329024418873 2.94638511487949 0.0338347742555245 1.46163093923718
2.98299315646614 2.7869836593171 2.98899944134417 2.95199259781031 0.880688277943418 0.144294730418202 0.115600418991869 1.41105854470157 1.46200041899187 1.333 1.45999972067209 1.43200013966396 2.99820017922989 0.0444548802946539 1.4585216291412
3.02996916635767 2.93573569346596 2.98508590280353 3.0058188364515 0.888136569916289 0.120864128279111 0.11179354047643 1.41729319978538 1.46689262149559 1.34669934018765 1.45804295140176 1.43395704859824 3.0488303775269 0.0564254143646424 1.45464587433128
3.07853656928904 3.09062547515434 2.9956626671112 3.05948829525665 0.890587697397035 0.10444068483233 0.12231324971026 1.42001480095509 1.46105792883887 1.34238794002692 1.45477718430382 1.43300965480648 3.1103939859478 0.0648464419475638 1.45100466324468
3.1300132505334 3.23804437387928 3.01315023666053 3.11601479129309 0.884969380614602 0.099240687178825 0.134965720942529 1.41906903240291 1.45299691848061 1.33400215706358 1.45176430237504 1.42999969184806 3.16104909054268 0.0628523206751184 1.44799809456113
3.17207843591794 3.37891383191124 3.01967123318401 3.16297127730375 0.883003077762906 0.10142220725807 0.128795329589365 1.41599729560971 1.44321431722839 1.34084997794013 1.44978568277161 1.42902143172284 3.21859404403033 0.0525097493036179 1.44439462893956
3.23043358664027 3.53053513786276 3.00614648621372 3.22044335238785 0.872057520880873 0.100816445393404 0.0967522307327256 1.40696838001561 1.44597070275726 1.34496093700967 1.44900976574758 1.429 3.26963674595286 0.0450817084494055 1.4377009910166
3.28607901366712 3.64005408206807 3.0090210016819 3.2850643310234 0.861029436852728 0.168009764482553 0.0980790569936628 1.37632235584621 1.44448938919024 1.33599896174231 1.44699813318383 1.42349263246574 3.328712112279 0.0318409090909007 1.43021166784974
3.3493161210233 3.70239028077934 3.05304968490072 3.33800221334668 0.85274921160352 0.196424484966162 0.158995186264861 1.37226006255531 1.43957542698728 1.33903126765234 1.44308447245327 1.41907583650491 3.38089448890101 0.0147935483871193 1.4271032147879
3.4173972744619 3.7623567788559 3.02237721129508 3.39032809238064 0.847402076239789 0.120687759218723 0.0967580768245808 1.38384200410663 1.43552234297135 1.35828239557522 1.44497642429406 1.42 3.44106075247091 -0.00198371893743931 1.41827498071309
3.47889299330242 3.78301830551034 3.05295048943843 3.45090417310665 0.852302571354972 0.119492258061086 0.09924480937661 1.38342057496136 1.42901277691911 1.36299840288511 1.44999201442555 1.41201277691911 3.48901411782134 -0.0139802913453256 1.40952362839449
3.54727749527559 3.80410093224311 3.11211982493432 3.52185113059748 0.853233147041092 0.109964429996023 0.136474973001007 1.3746444971773 1.42405306093453 1.36251154577362 1.45487230052128 1.40063136418998 3.55723286942588 -0.0150517241379344 1.40084619359478
3.61144640861073 3.81043035297271 3.18214845761482 3.58446099719346 0.855973949033666 0.107021710390308 0.176144466966786 1.37948972191192 1.41757262777214 1.36348839216212 1.45937582513856 1.39455835433091 3.61484035526235 -0.00426326326326605 1.39313259708497
3.669068897894 3.81600131065058 3.26693706209203 3.64206911633576 0.856200575092308 0.108545894879266 0.209106346108178 1.38693400423351 1.41549890930838 1.36349934467471 1.4638713994949 1.39249666990101 3.67578637938546 0.0126239837398614 1.38894175411412
3.72442106168939 3.81893341484579 3.37038631297808 3.69790996416369 0.857715351739458 0.1096515082998 0.226213665259411 1.3942177728876 1.42037605569899 1.36203329257711 1.46872783480781 1.39053466331982 3.73470941412933 0.0449349845201244 1.38553593158623
3.77752311049029 3.82246981740256 3.49639688488507 3.75251362516969 0.860821023245253 0.113420274707455 0.218319479254715 1.40297323238086 1.42245246878083 1.3624995216207 1.47431394229478 1.3895009567586 3.79268596653509 0.0443298245614024 1.38080547221212
3.83651048507444 3.81951182853051 3.64886945242511 3.81101685697624 0.849850490146343 0.108949076996036 0.176276842928319 1.3978147604633 1.41601421063029 1.37250197142175 1.48099853317332 1.39049209083373 3.84269227500571 0.0478385964912228 1.38236975583388
3.89049890809993 3.81757371703481 3.81150879215438 3.86647263675603 0.865890456360506 0.103631090558814 0.121075328157706 1.41154273365502 1.42286333182195 1.38425289924418 1.48785278039205 1.38459717180317 3.90323345975771 0.0573540372670767 1.38116127757366
3.9381046395793 3.82393943365044 3.94055411354012 3.9200336428401 0.864453694060083 0.107295709777696 0.134719226008675 1.41158837108425 1.41658743777625 1.37805787920689 1.48701138493276 1.38252814415085 3.9599058085371 0.0625526057030461 1.38009429837804
4.00007352204187 3.84402051777913 4.13273795853396 3.97815178805049 0.860686340996055 0.110690703441445 0.131137919388721 1.39803577054037 1.41598290185073 1.37498461166565 1.46887034783904 1.38152891304811 4.01385963601338 0.0571395348837322 1.38079970331725
4.04232756909648 3.85581234486413 4.3277794142256 4.04226501738453 0.858583465165896 0.11684210657079 0.124385325169429 1.38461329223879 1.40615637927989 1.3661407413519 1.44825020684782 1.37795308621603 4.06647605162576 0.0453333333333381 1.3805996651358
4.1006339626156 3.8629558230743 4.45421112632673 4.10957716371113 0.848483930322482 0.12020923684492 0.139851674785363 1.37264592120232 1.39805048791509 1.366 1.43508204286202 1.37203786593632 4.12510126940075 0.0295386064030281 1.38028544480562
4.14914306470389 3.87604059944299 4.55705219928385 4.17011599840856 0.807301435568719 0.125571986502218 0.126494852600091 1.34530991306014 1.38999226677276 1.36099806669319 1.41198646685233 1.36999420007957 4.17802284025083 0.0143200408997895 1.37928293975074
4.22183854432436 3.89667039771367 4.58357622563186 4.22905827918191 0.823274793658298 0.131662688848798 0.12896060467911 1.35542833792623 1.38606278138787 1.36001569534697 1.40510986742878 1.3670470860409 4.23624802478693 -0.00487155963301795 1.38212855016306
4.3005335489025 3.9337787347358 4.61580863544718 4.29560531060981 0.824345096283334 0.136491534522768 0.1304413287937 1.3529260267813 1.39097009928862 1.34508970213413 1.39605382128048 1.36998205957317 4.29332695085946 -0.0193725490196113 1.38496078583822
4.36813678160919 3.97617781609195 4.63302540229885 4.35312896551724 0.822991645977012 0.133179426436782 0.126790913793103 1.35275391264368 1.38599022988506 1.33195701149425 1.39301172413793 1.36900390804598 4.35040599020784 -0.0238276923076969 1.38797976271482
4.43690581589757 4.06557756066684 4.64579679438098 4.41796834070342 0.828846838039279 0.168084623412009 0.122222685086804 1.35974870584558 1.38107815600732 1.31034388643219 1.39890621279122 1.37096873759707 4.4101244353051 -0.0205078124999995 1.39550423022964
4.49661415835668 4.14150952333476 4.65792152373356 4.47065993617877 0.828413466035101 0.190446453829307 0.109562857857981 1.36397292568808 1.38596730155565 1.29907193657757 1.39403269844435 1.36801961906661 4.46048119417918 -0.01443142361112 1.3979169683448
4.55502118282585 4.24205906749517 4.661 4.53602036810178 0.830467181792688 0.171476248195652 0.111710256638082 1.36832563381695 1.38799755582779 1.28799388956947 1.392 1.36800081472407 4.52865409037238 0.0195009107468132 1.39464229695459
4.6061874288485 4.38473417659678 4.661 4.5852186815851 0.847814507126905 0.162413918852025 0.112330155387972 1.38193388732644 1.38209375820979 1.27323439552447 1.392 1.3699687472634 4.57975165885076 0.0241589403973338 1.39258215880651
4.67150167990726 4.51997269396267 4.6639770006111 4.63958601099988 0.869345784363286 0.144854546425039 0.112072069945001 1.39327405895016 1.40283900427773 1.25910733048151 1.39100766646297 1.37099233353703 4.63823134371215 0.0375747446610961 1.38683548552036
4.71002592225097 4.66603530444653 4.6650527540546 4.69402273881664 0.870368949466671 0.131036250757291 0.111874660925854 1.40161977261183 1.40599954522367 1.25066687921864 1.38396134401172 1.37099909044733 4.68755098881545 0.0523525835866069 1.38115032469005
4.76613469057662 4.82176234578623 4.6792283023512 4.74324095664616 0.868095067802948 0.124839476437751 0.116890670277022 1.40112759043354 1.40501518086708 1.24618455552795 1.38461166028505 1.36903036173415 4.74135292748607 0.064 1.3778514924737
4.82114794242636 4.97491660137407 4.70153078410393 4.79947211462211 0.860406398155079 0.124024529961343 0.125950963899649 1.39306276007954 1.39516624185536 1.24213201496312 1.38899166814357 1.36677680320424 4.79685547846272 0.0633202247191119 1.37314308436348
4.87211664230184 5.1132608546023 4.72001908692212 4.85811876307097 0.856003774969041 0.126351717822991 0.135741515776346 1.38594548276177 1.38900636230737 1.23498091307788 1.38697455077051 1.3639915169235 4.84583134503832 0.0572222222222333 1.36735884394389
4.92604281051588 5.23385937624459 4.72884336899351 4.91302540707071 0.857749021867605 0.127145903209416 0.141065499292749 1.3838570693382 1.3919477896645 1.22615663100649 1.37520884134199 1.36006961378066 4.90005167184785 0.0425483870967895 1.36204335205862
4.98455624995669 5.34515840509028 4.74090818964621 4.96957155168233 0.843748183200213 0.123061598063428 0.14062413146592 1.37537510884256 1.37513006466787 1.22798469827437 1.37003825431408 1.35503825431408 4.95193853643719 0.0276306306306465 1.35770062178244
5.04407221571064 5.39402910185354 4.75502910185354 5.02406467078565 0.839502455075007 0.13076378918973 0.157367450333661 1.36760336046601 1.36998598799644 1.2310118563107 1.36800431138571 1.34799353292144 5.00483343838462 0.00973158914731513 1.35036049415785
5.10984244398442 5.42053352220268 4.78153352220268 5.08296338267262 0.832630938688194 0.115999845410064 0.173260286091162 1.36155642604561 1.35722460042093 1.24180995348998 1.37193089217817 1.34210366173274 5.05637587065115 -0.00655214723925071 1.34137586448273
5.17251024719805 5.44580251903147 4.82366823197287 5.14451814643679 0.837500266829132 0.109162371952854 0.197429786331113 1.36631129373017 1.35005529467119 1.24299210076126 1.38588941065762 1.33307109314867 5.112608132417 -0.0178642350557285 1.33114695251898
5.23711601743322 5.45802900435831 4.82319759219095 5.20510514079886 0.834391227564734 0.107098470767574 0.12942609271036 1.36826974109137 1.35799637445521 1.24500906386197 1.39298731059324 1.32998368504845 5.16921004736874 -0.0155252225519334 1.32369472101528
5.29989601376643 5.47372400344161 4.97229303279397 5.26199951247583 0.845878005018827 0.100859708631961 0.118837334859822 1.37895214984244 1.3560344995698 1.2499137510755 1.39722532891825 1.3211552480641 5.22490192607972 -0.00833734939763616 1.31477943109662
5.35260331607093 5.48008749481039 5.17657237801699 5.3393876551946 0.852451024791835 0.100577770502278 0.158186596343848 1.3733324683037 1.36790845755483 1.2370175222987 1.38650531191981 1.31253957504642 5.28487908827181 0.0158136645962674 1.30874032125622
5.42549762453934 5.48649938399617 5.3039682784208 5.39599872020462 0.847670394751595 0.108053118415456 0.167427698965447 1.37842612555588 1.32850061958791 1.23700011961669 1.36200610030369 1.31449927035294 5.34128842686686 0.0383156342182874 1.30585776326011
5.45792145391584 5.4889561199314 5.43156320472537 5.44431972932626 0.85121120734612 0.10821219506498 0.107550960505983 1.39001366726012 1.32507020810976 1.23800048495016 1.3689639260448 1.31101153970157 5.39357902675565 0.0420091743119208 1.30692073396123
5.51396152516578 5.49010260823351 5.56322582758161 5.47755167711288 0.848024433534659 0.106936241347101 0.137530659566134 1.41345635855982 1.3208436562248 1.2424874514133 1.36611047354732 1.31701573062762 5.44741253450722 0.0532861356932092 1.31088501613705
5.57401096120267 5.496999765314 5.62402924547811 5.5530124680607 0.84867110695332 0.0934709830495194 0.117907332977614 1.39112515708094 1.30950287752367 1.2439999765314 1.37700236121446 1.30500036613501 5.49966471834687 0.0643639960435198 1.31569650310012
5.62920243596333 5.50498094934146 5.77143084316506 5.6152038200793 0.85067965305276 0.108252590912742 0.124515162998851 1.39069316467134 1.317870634778 1.24451905065854 1.38542143653412 1.30897842554966 5.55331460097664 0.067669724770642 1.32152456704094
5.6649897881551 5.50551527704065 5.907571539033 5.66294623753639 0.836463731966658 0.102555041527716 0.135113240712202 1.37637615622989 1.31117753933382 1.24550384023413 1.38854975525192 1.3079387240457 5.60906196914131 0.0625380116959326 1.32812455666419
5.72494403399302 5.50949769381133 6.02590192864939 5.72344455933177 0.833320211177952 0.10634764838465 0.154111831597529 1.37206433114174 1.31398337641798 1.24250045672999 1.39049515925766 1.3045068960273 5.6618374573916 0.0477331319234802 1.33183216501988
5.78379667173472 5.51504831458322 6.11720941062265 5.78527232274126 0.825870544387942 0.103196075710571 0.162378029330313 1.36240187499422 1.30707620590495 1.24348785745358 1.38843416547735 1.30703452867391 5.7162344110781 0.0305578635015122 1.33556765551902
5.83658089224684 5.52935638923332 6.17085843121556 5.84189394644637 0.796748295738531 0.10682317840384 0.15947755507694 1.34639804808099 1.30800356173299 1.24153938326113 1.38635966302576 1.31302523842828 5.77069408196114 0.0125797101449488 1.33839080682804
5.91500369759717 5.57900266711927 6.24800036369808 5.91700387944621 0.80074007516427 0.103450556458066 0.108099843609825 1.32946006546565 1.28700066677982 1.23799915137114 1.36 1.31100030308174 5.82595410965493 -0.00756270096460813 1.34206026833379
5.97677673146907 5.62432562170722 6.25413463345464 5.98160067233608 0.802076625394753 0.113228290359577 0.105521449898742 1.33060193138913 1.2980828513567 1.22386536654536 1.36001035641959 1.31613463345464 5.8858081013571 -0.0225120481927706 1.34588750917518
6.05164146409804 5.75268107832589 6.26715483616159 6.03995113642123 0.811400910946308 0.170661230724063 0.105841600698099 1.33669341650099 1.30611059725828 1.211 1.36106635835497 1.32897788054834 5.94390417385832 -0.0266882352941223 1.34798144361514
6.07998970958689 5.82697303202081 6.27399751610718 6.08198474180125 0.815418541600073 0.182205809317971 0.113867086748564 1.34435721804004 1.31099822579084 1.211 1.36399893547451 1.32800035484183 6.00074267689661 -0.022913508260455 1.35274723970017
6.1455044555818 5.9150912712586 6.27703088503562 6.14846327553431 0.825831249239907 0.165670138384827 0.111629354622322 1.35622814081712 1.31709265510686 1.21610295011874 1.36401029501187 1.33406177007124 6.05740377474438 -0.0085348101266824 1.35821078742366
6.19522440846152 6.02264630215878 6.28007899409429 6.1942441569851 0.825269639093793 0.15564086458276 0.113559119832505 1.34963222415769 1.326 1.226 1.365 1.33992100590571 6.11794620749732 0.0305471887550165 1.36090969511783
6.25584469083656 6.15366433180805 6.28398998005397 6.25584218585005 0.839114529391059 0.134394433356799 0.116981232547225 1.36509039616332 1.326 1.226 1.365 1.33601001994603 6.17246449526447 0.0356512968299685 1.36115879401978
6.30271468732141 6.29693986558669 6.28708933591518 6.30271468732141 0.849108805968782 0.117768260849646 0.118010510490944 1.37954279904314 1.3319872377264 1.23387237726403 1.36496171317921 1.3389872377264 6.22186147410663 0.0418516129032136 1.35701806810517
6.35908716361125 6.45063867004582 6.29406656103742 6.3592202856861 0.849652662392783 0.127931616565847 0.117986767014448 1.381975055431 1.33106656103742 1.22411093506237 1.362 1.33806656103742 6.2759653699809 0.0536321839080405 1.35151935668441
6.40701214185327 6.61103156881851 6.2970007285112 6.41301359887566 0.843598880521128 0.138578487125082 0.115200009713483 1.37734900436803 1.33399902865174 1.2289992714888 1.3619992714888 1.34099902865174 6.32583190469596 0.064 1.34642648091696
6.45762517683968 6.7424547384154 6.30012022631532 6.46967326736581 0.838758444116689 0.132503529004667 0.115216195189566 1.3730326308219 1.33007213578919 1.22598797736847 1.359 1.337 6.37632852286565 0.0633731343283612 1.34037003158314
6.50997030463396 6.86356436869557 6.31013861494771 6.52599010676935 0.819654157821468 0.145440596571914 0.113245544441168 1.35514702952295 1.33592079145845 1.22501980213539 1.35894059359384 1.33698019786461 6.4259407051854 0.0558872104733317 1.33528674400179
6.55798141969847 6.94097004400366 6.31699734567121 6.57498104050864 0.815901452297038 0.161303860916699 0.112530276808574 1.3540104398602 1.33200151675931 1.22599962081017 1.35600113756948 1.33600037918983 6.47467301858729 0.0428571428571469 1.33096764890753
6.62167295986693 6.99639765810319 6.33333647993346 6.62861178169721 0.810946571065111 0.15012268166077 0.110086702946877 1.34433187317315 1.33496941091514 1.23202039272324 1.35702039272324 1.32793882183028 6.52706005564547 0.0301578947368557 1.32587621685016
6.68844472107108 7.03546063570382 6.36681658147496 6.68910971328648 0.805748902867135 0.120045444317244 0.127459011339181 1.33970020093415 1.33185343409424 1.2341675038923 1.35904187597307 1.3218324961077 6.57697666626666 0.0151308411214978 1.32253563032601
6.7559708287215 7.05699069901265 6.40498351188606 6.74097759307593 0.805230224069241 0.108614937978738 0.137695577803288 1.34157918827747 1.32500295940507 1.24199661782278 1.3609991544557 1.31400338217722 6.62863964411965 -0.00294602272725394 1.31695024485898
6.81577199061031 7.07407470876874 6.46527004906858 6.80362257307283 0.808040397610175 0.106261408491595 0.122156237591993 1.33820507429047 1.32795019415417 1.239 1.37109961169165 1.31090038830835 6.67928172468163 -0.016 1.31032295303905
6.87818225499876 7.08013792974986 6.56781279099811 6.85410343799885 0.81544881550975 0.105619605542459 0.163044039930059 1.34205901217971 1.32372414050029 1.23894088725006 1.37903940849996 1.30292118300008 6.73451791873104 -0.0148882833787653 1.30633226068089
6.9369950597244 7.08699942363451 6.65799242491075 6.90899538907611 0.827329002064329 0.107589834500768 0.160260233839712 1.35593883409496 1.31000115273097 1.23600024701378 1.38099983532415 1.29900032935171 6.78474066209464 -0.00665686274511164 1.30515046063556
6.98762043794808 7.091 6.7683801578845 6.95867108594384 0.83531344555218 0.107261266199894 0.160062666473251 1.36426408461045 1.30594935200424 1.236 1.37901266199894 1.29794935200424 6.84160220813666 0.00585465116272145 1.30159514981058
7.03702680907042 7.09113108200899 6.87890565119927 7.01207050307342 0.842719940038226 0.107341648518741 0.128865462445287 1.37328802342878 1.30189076499251 1.2360218470015 1.37991261199401 1.294043694003 6.89218901849642 0.0367634730538799 1.29785629056635
7.08300752272299 7.09700053733736 7.00902597130558 7.06000985118487 0.848090558830851 0.10651977431831 0.119260841828526 1.37902094034037 1.29699982088755 1.23700053733736 1.37599982088755 1.29599982088755 6.94512486245008 0.0455850956696894 1.29824013787371
7.12556749132003 7.10003622285021 7.15583529107756 7.11555541703663 0.851156993895852 0.105218585207921 0.123920517093266 1.38424005577716 1.29590340573276 1.24 1.37496377714978 1.29502414856681 6.99839914993453 0.0528256880733898 1.3048195244006
7.1727839194049 7.10314070348293 7.30875376816592 7.16198492438051 0.846822613064683 0.101782160815804 0.120307688536381 1.38181954773142 1.28795979900488 1.23993969850732 1.37195979900488 1.29697989950244 7.05056666702593 0.0617849794238638 1.30870280954179
7.21097731312413 7.10999592799664 7.44292030507708 7.20997149597647 0.84694992437708 0.0994513844811427 0.101681064214847 1.38325914487929 1.28600116342953 1.2370017451443 1.37000116342953 1.29600058171477 7.103405277336 0.068130476190475 1.31270577827809
7.27352236811339 7.1161865600405 7.57719398425917 7.25952236811339 0.835053191212783 0.0954861367892414 0.103321334450215 1.37537687228242 1.2861119360243 1.24126118405669 1.3599626879919 1.2950746240162 7.15218192346478 0.0684596273291913 1.31731830249276
7.31626557418563 7.1314364048916 7.67344013614227 7.30217829320731 0.820023399596335 0.111306786966199 0.121643741081491 1.36145892928249 1.2948908987771 1.26195635951084 1.35693453926626 1.30108728097832 7.20279476783248 0.0612836879432892 1.32216598226843
7.37299234188636 7.15099735927116 7.73799128559482 7.35499287003213 0.811211189648343 0.12236850666784 0.119570279917257 1.35379103516571 1.29000066018221 1.26000026407288 1.35400039610933 1.30499947185423 7.25239066782126 0.0468918387414078 1.32601412215985
7.43274821361172 7.14839312918582 7.78825363173279 7.40467212409188 0.79747222732526 0.0842449505352869 0.0930126238680554 1.34310534236158 1.292 1.24889854730689 1.34592391048016 1.31103804475992 7.30156991132254 0.0305840707965004 1.32987536167077
7.4921762430927 7.17985726191502 7.80811961794163 7.45789713456223 0.795389346567948 0.0950872142527309 0.086413749227244 1.33887332549862 1.29217942691245 1.24084050941116 1.34007974529442 1.31417942691245 7.35059803940595 0.00951552795031196 1.33463137833815
7.5499570111086 7.22196866911305 7.81399562824833 7.50196721186249 0.799287100071393 0.0733361827674246 0.0964225534496587 1.34001914750842 1.3009934423725 1.23300582900222 1.34399708549889 1.3229934423725 7.39810653197467 -0.0133022351797786 1.33971454036929
7.6026470394506 7.32513537111144 7.82408545804065 7.54856158140996 0.80420814386478 0.127029937043427 0.103363407522579 1.34210642390492 1.30703662487456 1.22396337512544 1.34396337512544 1.32807324974913 7.44464255761261 -0.0227248520710009 1.34579182578958
7.65606323462955 7.41901797592955 7.83113019199545 7.59506323462955 0.811460427595795 0.177302833062727 0.102874699251773 1.34845773068748 1.31019528799318 1.22080471200682 1.34102169866591 1.33404339733182 7.49010630385063 -0.0289089089089101 1.35540336834654
7.703991229177 7.50998335333593 7.83699892602167 7.642991229177 0.816889006570048 0.182389069218783 0.104889631267441 1.35601861635792 1.31899838903251 1.21200161096749 1.34199982100361 1.33599964200722 7.53622660113963 -0.0249970326409621 1.36413626388828
7.73936285191634 7.58999784276993 7.84403023765969 7.67939308957603 0.82194730761662 0.164530287509213 0.109115889092142 1.36266361438055 1.33009071297908 1.20194960390051 1.342 1.3440201584398 7.5826741135234 0.00517589576546875 1.37211122442146
7.77579312071145 7.69062170457396 7.847 7.71894733862757 0.829640682268093 0.146412058780244 0.107682633068622 1.37293385261752 1.33895593773825 1.19697796886913 1.34193390660738 1.34604406226175 7.62697563912226 0.00917983651224124 1.38179000246912
7.81092737749124 7.80675994226271 7.847 7.76091325644787 0.834100780975971 0.125682847280169 0.105584337177607 1.37709140633646 1.33700403458382 1.19600201729191 1.33900605187573 1.34799596541618 7.66444338263488 0.0229768211920437 1.38605121930325
7.85734003432687 7.91753015447092 7.851 7.80139670671468 0.837347264771435 0.0798462767858398 0.0975419674748808 1.38093976906229 1.33601133447756 1.19803400343269 1.33595466208975 1.35005667238781 7.70444925321621 0.0391919770773516 1.3882072934244
7.88757362887097 8.05307693211904 7.85107912122358 7.83673187131814 0.841474747273415 0.0948354087066772 0.0923409444495542 1.38881687932497 1.33709890152948 1.20115824244716 1.33194065908231 1.35503956061179 7.73985007723845 0.0526328358208961 1.39095074913068
7.91599079283888 8.15596666372696 7.85499873004674 7.87298825293236 0.841709923802805 0.118882208836758 0.0854522319428521 1.39113924755269 1.34199841255843 1.20899746009348 1.32900095246494 1.35699936502337 7.77574566340342 0.058324758842441 1.39403915067841
