# Supplementary material for: Quantifying Spatiotemporal Gait Parameters with HoloLens in Healthy Adults and People with Parkinson’s Disease: Test-Retest Reliability, Concurrent Validity, and Face Validity
Source: Sensors (Basel). 2020 Jun 5;20(11):3216. doi: 10.3390/s20113216 (PMC7313704; doi:10.3390/s20113216)
Supplement: Supplementary file 1 [file sensors-20-03216-s001.zip › Data/HYA_11_FWS2_HoloLens_raw.csv]

Time HoloLens_x_position HoloLens_y_position HoloLens_z_position HoloLens_x_orientation HoloLens_y_orientation HoloLens_z_orientation
316.5836 0.054 0.058 0.011 356.402 358.748 0.371
316.6199 0.055 0.058 0.013 356.285 358.93 0.416
316.6514 0.056 0.059 0.015 356.194 359.209 0.224
316.686 0.058 0.058 0.018 356.383 359.399 0.096
316.7177 0.059 0.058 0.02 356.52 359.297 359.846
316.7517 0.06 0.058 0.023 356.586 359.337 359.662
316.7862 0.061 0.058 0.025 356.72 359.45 359.653
316.8162 0.062 0.058 0.028 356.936 359.479 359.616
316.8557 0.063 0.058 0.031 357.175 359.379 359.503
316.8852 0.063 0.057 0.033 357.361 359.424 359.279
316.9176 0.064 0.057 0.036 357.508 359.517 359.191
316.9521 0.065 0.056 0.038 357.438 359.477 359.297
316.9852 0.065 0.056 0.041 357.208 359.357 359.226
317.0157 0.066 0.056 0.045 357.095 359.3 359.205
317.0517 0.067 0.056 0.048 357.103 359.353 359.276
317.0849 0.069 0.055 0.053 357.136 359.342 359.354
317.1191 0.071 0.055 0.058 357.067 359.29 359.345
317.1513 0.073 0.054 0.063 356.905 359.342 359.3
317.1833 0.076 0.054 0.07 356.648 359.277 359.401
317.2186 0.08 0.054 0.078 356.13 359.041 359.415
317.2521 0.084 0.054 0.089 355.451 359.219 359.149
317.2855 0.089 0.053 0.1 355.014 359.298 359.394
317.3221 0.093 0.052 0.114 354.543 358.902 359.647
317.3519 0.098 0.05 0.128 354.409 358.823 359.749
317.3839 0.103 0.048 0.145 354.14 358.32 0.427
317.4174 0.108 0.042 0.163 353.775 357.794 0.413
317.4541 0.113 0.036 0.184 354.001 357.778 0.15
317.4846 0.116 0.036 0.205 354.659 356.929 0.681
317.517 0.117 0.03 0.228 355.162 356.231 0.284
317.5495 0.12 0.027 0.254 355.144 356.203 359.926
317.5866 0.121 0.025 0.282 356.125 355.928 0.015
317.6161 0.121 0.02 0.31 356.457 355.559 359.698
317.6505 0.121 0.016 0.342 355.349 355.163 359.687
317.6877 0.12 0.01 0.381 353.923 354.856 359.925
317.7203 0.12 0 0.416 353.981 355.114 359.845
317.7502 0.118 -0.013 0.453 354.199 355.132 359.943
317.7859 0.114 -0.024 0.496 353.683 355.128 359.948
317.8191 0.108 -0.033 0.54 353.664 355.087 0.314
317.8496 0.1 -0.039 0.585 353.532 354.967 0.268
317.8846 0.09 -0.037 0.632 353.453 354.979 359.86
317.9168 0.082 -0.026 0.682 354.322 355.773 359.377
317.9508 0.074 0.004 0.733 352.566 355.871 359.459
317.9843 0.068 0.024 0.782 352.985 356.226 358.778
318.0175 0.068 0.034 0.827 354.43 357.596 357.981
318.0514 0.066 0.041 0.871 355.092 357.687 358.31
318.0833 0.067 0.048 0.917 355.837 357.804 358.799
318.1176 0.069 0.053 0.963 356.662 358.187 358.432
318.1544 0.074 0.051 1.015 357.733 359.221 358.071
318.1845 0.077 0.044 1.057 358.588 359.757 357.703
318.2169 0.078 0.031 1.102 359.664 359.761 356.54
318.2518 0.081 0.014 1.148 359.487 0.271 355.713
318.2846 0.084 -0.004 1.195 358.606 359.867 355.871
318.3156 0.089 -0.024 1.243 358.006 0.044 355.843
318.35 0.096 -0.04 1.294 356.749 359.846 356.677
318.3881 0.106 -0.046 1.35 355.712 0.664 356.002
318.4152 0.117 -0.042 1.408 355.017 1.173 357.081
318.4519 0.128 -0.029 1.47 354.281 1.438 357.788
318.4829 0.135 0.01 1.534 352.087 0.397 359.208
318.5162 0.139 0.019 1.593 353.61 0.329 357.21
318.5502 0.137 0.029 1.646 355.468 0.196 356.336
318.5841 0.132 0.048 1.699 354.364 359.248 357.139
318.6157 0.128 0.062 1.754 353.761 358.396 358.051
318.6511 0.123 0.066 1.808 355.208 357.357 357.061
318.6832 0.12 0.061 1.862 356.96 356.874 356.598
318.7145 0.116 0.049 1.915 358.476 356.066 357.095
318.7506 0.111 0.034 1.967 359.226 354.717 358.35
318.7825 0.106 0.017 2.02 358.77 353.591 359.763
318.817 0.102 -0.001 2.074 358.158 352.866 0.464
318.8543 0.097 -0.019 2.131 357.045 353.007 0.175
318.8828 0.091 -0.029 2.188 356.564 352.497 0.671
318.9166 0.086 -0.027 2.248 355.949 353.288 0.717
318.9481 0.082 -0.017 2.309 353.868 354.686 359.129
318.9858 0.079 0.014 2.378 352.803 356.6 358.719
319.0155 0.075 0.028 2.427 351.005 356.036 358.844
319.0489 0.078 0.033 2.482 352.582 355.774 359.707
319.0818 0.087 0.049 2.537 353.773 357.135 359.03
319.1158 0.092 0.063 2.591 354.037 357.505 358.706
319.1494 0.097 0.065 2.644 355.131 358.69 358.018
319.1839 0.1 0.06 2.697 355.964 359.749 357.769
319.2172 0.101 0.043 2.75 357.721 -0.002 358.207
319.2501 0.102 0.025 2.803 357.445 359.816 357.962
319.2823 0.101 0.01 2.858 355.356 359.65 356.701
319.3157 0.104 -0.009 2.914 354.527 359.296 356.918
319.3487 0.11 -0.026 2.97 354.636 359.413 356.388
319.381 0.12 -0.026 3.029 353.019 0.227 356.371
319.4145 0.128 -0.016 3.09 350.836 359.127 358.77
319.4487 0.135 -0.007 3.15 350.761 358.636 358.927
319.4833 0.139 0.026 3.208 350.848 357.909 358.957
319.5143 0.14 0.033 3.264 351.213 358.234 358.029
319.549 0.137 0.044 3.318 352.45 358.128 356.788
319.5852 0.133 0.057 3.373 354.129 357.928 358.187
319.6142 0.13 0.065 3.428 354.674 357.698 358.797
319.6498 0.127 0.063 3.482 356.046 357.803 357.542
319.6814 0.124 0.053 3.537 357.681 358.037 357.93
319.7173 0.117 0.045 3.592 356.997 357.276 359.514
319.748 0.11 0.033 3.647 355.77 356.806 0.035
319.7832 0.107 0.015 3.702 354.897 357.339 1.222
319.8142 0.099 -0.001 3.759 353.206 357.18 2.029
319.8531 0.089 -0.015 3.815 352.591 356.486 1.931
319.8806 0.082 -0.016 3.874 352.194 356.772 2.33
319.9154 0.074 -0.005 3.934 350.728 357.427 0.495
319.9487 0.07 0.011 3.995 351.342 359.113 358.144
319.9815 0.067 0.045 4.053 348.916 359.369 359.56
320.0138 0.062 0.044 4.11 350.092 357.5 2.048
320.0518 0.064 0.048 4.167 354.08 357.608 0.937
320.0817 0.063 0.057 4.222 355.633 356.648 1.169
320.1139 0.062 0.063 4.277 355.089 355.783 0.608
320.1478 0.063 0.058 4.332 355.899 355.881 358.509
320.1822 0.063 0.046 4.386 356.733 356.178 357.108
320.2137 0.063 0.031 4.442 356.182 356.253 356.833
320.2491 0.062 0.015 4.498 355.446 356.523 356.139
320.2817 0.065 -0.004 4.555 354.538 357.397 356.069
320.3144 0.068 -0.019 4.611 353.842 357.706 356.575
320.3484 0.071 -0.024 4.669 352.907 357.887 357.09
320.3809 0.079 -0.021 4.728 352.45 359.531 357.757
320.4193 0.082 -0.014 4.786 352.746 359.1 359.866
320.4466 0.079 0.019 4.845 351.683 358.056 0.736
320.4832 0.077 0.024 4.901 352.229 358.125 359.413
320.5134 0.072 0.036 4.955 353.497 357.628 358.211
320.5493 0.066 0.052 5.008 354.504 357.213 359.04
320.5822 0.063 0.064 5.061 353.99 356.792 0.48
320.6129 0.059 0.064 5.113 354.865 356.633 359.188
320.6485 0.053 0.058 5.165 355.326 356.41 358.235
320.6803 0.048 0.044 5.217 355.813 356.028 358.995
320.7144 0.044 0.029 5.27 355.611 356.282 359.396
320.7477 0.037 0.011 5.323 355.035 355.942 0.847
320.7821 0.028 -0.006 5.376 354.462 355.421 1.088
320.8147 0.018 -0.018 5.431 353.833 355.311 0.415
320.8476 0.011 -0.016 5.487 353.405 355.401 1.339
320.8813 0.002 -0.01 5.543 352.834 356.045 0.16
320.9145 -0.004 0.014 5.603 352.697 356.524 359.671
320.9467 -0.007 0.038 5.658 350.782 356.401 359.855
320.9806 -0.006 0.041 5.711 352.105 356.23 0.445
321.0133 -0.002 0.052 5.764 352.849 356.721 359.75
321.0472 0.003 0.064 5.817 352.927 357.27 359.723
321.0809 0.009 0.068 5.871 353.006 358.155 359.288
321.1136 0.016 0.064 5.926 353.701 359.727 357.915
321.1478 0.02 0.049 5.98 354.922 1.082 357.158
321.1809 0.024 0.032 6.034 355.327 2.225 357.059
321.2146 0.027 0.014 6.089 354.561 2.828 356.73
321.2491 0.031 -0.007 6.146 354.152 3.508 357.154
321.2802 0.035 -0.022 6.202 353.968 3.508 357.595
321.3134 0.037 -0.027 6.26 353.631 3.09 357.094
321.3474 0.042 -0.024 6.318 353.018 2.614 358.127
321.3817 0.048 -0.011 6.376 352.768 2.002 359.618
321.4133 0.051 0.03 6.434 351.36 0.963 0.839
321.4465 0.052 0.035 6.489 351.641 1.555 359.114
321.4812 0.048 0.041 6.54 353.394 1.315 358.723
321.5122 0.043 0.052 6.591 354.801 0.148 0.389
321.547 0.038 0.064 6.643 354.055 359.133 0.831
321.5806 0.032 0.064 6.694 355.154 358.287 359.219
321.6141 0.027 0.057 6.744 356.235 357.324 359.276
321.6472 0.023 0.044 6.792 357.006 356.483 359.867
321.6794 0.018 0.032 6.843 356.142 355.777 0.459
321.7136 0.015 0.017 6.894 355.093 355.364 1.478
321.7457 0.01 -0.001 6.944 354.974 355.36 1.147
321.7809 0.003 -0.016 6.997 354.785 355.087 1.065
321.8124 -0.001 -0.016 7.05 354.625 355.754 0.872
321.8491 -0.002 -0.007 7.105 353.465 358.084 359.028
321.8797 -0.005 0.002 7.158 354.123 359.887 358.063
321.9141 -0.009 0.036 7.21 351.092 0.372 357.617
321.9475 -0.009 0.045 7.263 349.036 0.731 358.14
321.9806 -0.002 0.052 7.316 350.54 1.786 359.749
322.0133 0.002 0.061 7.367 352.885 1.822 359.9
322.0457 0.006 0.068 7.419 353.544 2.034 359.329
322.0807 0.011 0.069 7.47 354.201 2.7 358.878
322.1129 0.016 0.063 7.519 354.462 3.375 358.36
322.1458 0.02 0.049 7.568 354.595 4.118 357.832
322.1797 0.024 0.033 7.618 353.471 4.429 357.617
322.2136 0.029 0.012 7.668 352.693 4.694 357.408
322.2458 0.034 -0.012 7.714 353.329 4.826 356.962
322.2801 0.04 -0.022 7.762 352.48 4.626 357.161
322.3139 0.05 -0.029 7.808 351.736 4.962 357.312
322.3472 0.059 -0.028 7.854 352.894 4.2 358.996
322.3809 0.067 0.005 7.901 350.011 3.786 358.119
322.4116 0.077 0.007 7.943 350.657 5.793 356.331
322.4483 0.082 0.022 7.984 350.9 6.971 355.227
322.4785 0.084 0.037 8.021 351.919 7.213 356.542
322.5134 0.087 0.052 8.058 351.371 7.338 357.296
322.5469 0.09 0.058 8.094 352.28 7.97 356.703
322.578 0.095 0.061 8.128 353.235 9.187 356.459
322.6125 0.1 0.062 8.163 353.116 10.026 356.451
322.6471 0.105 0.057 8.197 352.673 11.465 355.882
322.6799 0.111 0.049 8.229 351.757 13.329 356.045
322.7122 0.117 0.042 8.263 349.855 15.196 356.603
322.7461 0.122 0.029 8.296 348.946 17.307 355.922
322.7796 0.127 0.019 8.329 348.414 20.34 354.857
322.8119 0.133 0.016 8.362 346.912 23.438 354.714
322.8466 0.138 0.013 8.395 345.807 27.209 352.513
322.8809 0.147 0.026 8.428 345.629 30.927 351.674
322.9152 0.156 0.044 8.459 344.683 34.305 350.978
322.9473 0.165 0.057 8.489 343.949 37.456 350.508
322.9794 0.176 0.062 8.516 344.756 40.62 351.051
323.0116 0.19 0.068 8.54 345.164 44.249 351.839
323.0463 0.203 0.071 8.563 345.258 47.895 352.068
323.078 0.218 0.074 8.583 345.727 51.997 352.144
323.112 0.234 0.071 8.601 347.333 56.126 352.21
323.1464 0.249 0.067 8.617 348.723 60.527 352.985
323.1802 0.264 0.064 8.63 349.388 65.21 353.435
323.2109 0.278 0.061 8.643 349.614 69.181 352.937
323.2471 0.292 0.055 8.656 350.591 71.959 352.688
323.2802 0.306 0.05 8.668 351.261 73.75 353.517
323.3128 0.32 0.046 8.68 351.555 74.907 353.133
323.3451 0.334 0.042 8.691 351.832 76.002 352.536
323.3801 0.35 0.036 8.7 351.367 76.443 353.516
323.4119 0.367 0.031 8.708 351.33 76.18 354.328
323.4462 0.385 0.028 8.713 351.193 77.042 353.094
323.4777 0.406 0.028 8.716 350.278 78.391 352.519
323.5132 0.429 0.039 8.718 350.192 79.484 352.063
323.5452 0.452 0.047 8.719 351.099 81.467 351.726
323.5795 0.472 0.045 8.718 352.203 85.604 351.17
323.6125 0.489 0.041 8.713 352.877 91.457 352.701
323.6447 0.506 0.045 8.7 351.668 102.106 355.247
323.68 0.517 0.048 8.682 351.058 115.663 359.12
323.7124 0.526 0.052 8.673 350.483 126.606 1.511
323.7464 0.536 0.053 8.668 350.654 135.202 2.212
323.7794 0.55 0.052 8.669 351.317 139.581 3.194
323.8117 0.568 0.049 8.673 352.576 140.638 3.181
323.8509 0.586 0.046 8.681 353.912 140.476 1.986
323.8777 0.603 0.044 8.684 354.445 141.061 2.19
323.9144 0.623 0.042 8.69 354.52 140.334 1.974
323.9446 0.642 0.038 8.692 354.985 141.051 1.78
323.9816 0.66 0.031 8.693 356.055 142.416 2.918
324.0116 0.679 0.025 8.694 357.521 144.065 4.003
324.0465 0.7 0.024 8.694 357.821 147.072 3.629
324.0783 0.722 0.023 8.693 357.453 148.521 4.651
324.1144 0.746 0.023 8.692 356.918 150.425 4.808
324.1454 0.768 0.023 8.691 356.247 152.143 4.915
324.1782 0.792 0.025 8.688 355.984 154.316 4.668
324.2133 0.813 0.03 8.682 356.499 157.36 4.529
324.2506 0.831 0.039 8.671 356.075 160.385 5.786
324.2772 0.85 0.044 8.662 355.248 162.59 5.247
324.3135 0.866 0.041 8.652 356.226 164.456 5.596
324.3468 0.88 0.04 8.642 357.654 166.287 5.402
324.3784 0.894 0.042 8.628 357.853 168.216 4.668
324.4118 0.909 0.045 8.614 358.147 167.942 5.34
324.4455 0.922 0.046 8.598 358.857 168.464 4.78
