# Supplementary material for: Quantifying Spatiotemporal Gait Parameters with HoloLens in Healthy Adults and People with Parkinson’s Disease: Test-Retest Reliability, Concurrent Validity, and Face Validity
Source: Sensors (Basel). 2020 Jun 5;20(11):3216. doi: 10.3390/s20113216 (PMC7313704; doi:10.3390/s20113216)
Supplement: Supplementary file 1 [file sensors-20-03216-s001.zip › Data/HYA_11_FWS2_IWW_raw.csv]

IWW_x_SpineBase IWW_x_Head IWW_x_ShoulderLeft IWW_x_ElbowLeft IWW_x_WristLeft IWW_x_HandLeft IWW_x_ShoulderRight IWW_x_ElbowRight IWW_x_WristRight IWW_x_HandRight IWW_x_HipLeft IWW_x_KneeLeft IWW_x_AnkleLeft IWW_x_FootLeft IWW_x_HipRight IWW_x_KneeRight IWW_x_AnkleRight IWW_x_FootRight IWW_x_SpineShoulder IWW_y_SpineBase IWW_y_Head IWW_y_ShoulderLeft IWW_y_ElbowLeft IWW_y_WristLeft IWW_y_HandLeft…
-0.315 -0.360953589025354 -0.339941986281693 -0.313 -0.224 -0.210965191769016 -0.302953589025354 -0.31 -0.244034808230984 -0.225011602743661 -0.288 -0.312976794512677 -0.349 -0.213 -0.278 -0.327 -0.36 -0.22 -0.358965191769016 0.846990674524168 1.59232298125763 1.32849485151189 1.09221179151763 0.84340719370107 0.789080391363212 1.32466535890254 1.0654795142498 0.845612125784671 0.771007317553687 …
-0.315 -0.357 -0.335 -0.312902941302989 -0.223980588260598 -0.208038823478804 -0.299 -0.309941764781793 -0.246786470866575 -0.226038823478805 -0.288 -0.311 -0.349 -0.213 -0.278 -0.326941764781793 -0.36 -0.22 -0.355961176521195 0.84790194117394 1.59853242942163 1.32976097058697 1.09485070009033 0.843929153059597 0.787390394143204 1.32427815293055 1.06630145292625 0.852937824210079 0.77578983542468…
-0.315 -0.357 -0.335 -0.308011855990797 -0.223002371198159 -0.209995257603681 -0.299 -0.307007113594478 -0.236026083179753 -0.227995257603681 -0.288 -0.311 -0.349 -0.213 -0.278 -0.324007113594478 -0.36 -0.22 -0.354004742396319 0.847999762880184 1.59815092476728 1.32980988144009 1.09135846517743 0.839351097207386 0.786402394910141 1.32468900409677 1.06687860099309 0.826623785230488 0.7707422353825…
NaN NaN NaN NaN NaN NaN NaN NaN NaN NaN NaN NaN NaN NaN NaN NaN NaN NaN NaN NaN NaN NaN NaN NaN NaN NaN NaN NaN NaN NaN NaN NaN NaN NaN NaN NaN NaN NaN NaN NaN NaN NaN NaN NaN NaN NaN NaN NaN NaN NaN NaN NaN NaN NaN NaN NaN NaN
-0.308957599280409 -0.352 -0.324 -0.306957599280409 -0.223 -0.208 -0.297 -0.300936398920614 -0.233148402518567 -0.223 -0.286893998201024 -0.311 -0.347 -0.212978799640205 -0.266 -0.324 -0.36 -0.222978799640205 -0.338021200359795 0.832954299806634 1.57283944464588 1.3168842699393 1.0872136697594 0.84444480442096 0.793265795758937 1.33027 1.05285727083878 0.818485031383 0.771562860557683 0.834026031…
-0.307 -0.352 -0.324 -0.304993630669703 -0.223 -0.207991507559605 -0.297004246220198 -0.298 -0.24 -0.222997876889901 -0.282 -0.311 -0.347 -0.212 -0.266 -0.324 -0.36 -0.222 -0.339 0.843313057278542 1.59635496822907 1.32216324835845 1.09199806796981 0.845611655723008 0.792600318617949 1.33028299343381 1.06057825904972 0.838570445853121 0.773081252634958 0.844003375745057 0.506390594470828 0.1618478…
-0.307 -0.351976657188407 -0.323976657188407 -0.302023342811593 -0.223 -0.204023342811593 -0.29896498578261 -0.298 -0.239906628753627 -0.222011671405797 -0.282 -0.310976657188407 -0.347 -0.212 -0.266 -0.324 -0.36 -0.222 -0.339 0.844771942242898 1.59402793206884 1.3237530255913 1.09114567260565 0.855800037408985 0.788059920694927 1.33636350590884 1.05975299715652 0.83850222054204 0.77360172227609 …
-0.307 -0.349902830481614 -0.322 -0.303883396577936 -0.223 -0.205941698288968 -0.295980566096323 -0.298 -0.232 -0.222902830481614 -0.282 -0.309 -0.347 -0.212 -0.266 -0.323922264385291 -0.359922264385291 -0.221941698288968 -0.339 0.846648267869457 1.59719024920659 1.32910088298606 1.09559181212925 0.85676563172688 0.788902137729405 1.33410173213054 1.05920800174208 0.814961537791507 0.767772581275…
-0.307 -0.345003938708985 -0.322 -0.298004726450782 -0.223 -0.203002363225391 -0.295000787741797 -0.298 -0.232 -0.218003938708985 -0.282 -0.309 -0.347 -0.212 -0.266 -0.320003150967188 -0.356003150967188 -0.219002363225391 -0.339 0.847569259522711 1.594682016619 1.32964955886459 1.0820708708368 0.862595312936308 0.789009913348402 1.33318074047729 1.06162805427776 0.814030748354707 0.76538192208998…
-0.307 -0.341 -0.320965418346988 -0.297 -0.221 -0.200965418346988 -0.291965418346988 -0.297988472782329 -0.226 -0.220965418346988 -0.278 -0.307 -0.347 -0.212 -0.266 -0.32 -0.356 -0.219 -0.336 0.849046657106876 1.60228155700641 1.33242939495974 1.09169792510082 0.861258847278233 0.786982766532241 1.33249478407267 1.06477334289312 0.803351267993944 0.758705994153189 0.850466887651229 0.508827002923…
-0.307 -0.340922436021816 -0.318 -0.296961218010908 -0.221 -0.198116345967277 -0.288922436021816 -0.297 -0.226116345967277 -0.218058172983638 -0.278 -0.307 -0.347 -0.212 -0.266 -0.32 -0.356077563978184 -0.219058172983638 -0.335980609005454 0.848772216326564 1.59731712011675 1.33151922436022 1.09164856229384 0.861158448720436 0.787223102559127 1.33116304651758 1.06506387819891 0.803808650081939 0.…
-0.307 -0.33700070591142 -0.318 -0.29500035295571 -0.221 -0.20399894113287 -0.28500070591142 -0.297 -0.23199894113287 -0.220999470566435 -0.278 -0.307 -0.347 -0.212 -0.266 -0.32 -0.35999929408858 -0.221999470566435 -0.335000176477855 0.849389888818951 1.59969957115881 1.33148000705911 1.09814882995182 0.861080014118228 0.787379971763543 1.32980024530422 1.06525996470443 0.821436826928168 0.770518…
-0.304970641534638 -0.337931496914156 -0.314 -0.292 -0.218 -0.197970641534638 -0.282009786155121 -0.293 -0.224 -0.220970641534638 -0.278 -0.306970641534638 -0.347 -0.213 -0.265990213844879 -0.319 -0.356 -0.219 -0.329970641534638 0.848458611816506 1.58752166002993 1.33044761507922 1.0957108336413 0.861165730335301 0.788705222905768 1.32902373686072 1.06111027546288 0.804607180136792 0.759551895613…
-0.302 -0.331 -0.313903431468984 -0.291922745175187 -0.218 -0.195038627412407 -0.283 -0.292922745175187 -0.224 -0.217922745175187 -0.277922745175187 -0.304 -0.347 -0.212980686293797 -0.26494205888139 -0.31894205888139 -0.356 -0.218980686293797 -0.327 0.849303153948377 1.59860098257165 1.33220199512601 1.10374862367059 0.858704592162263 0.787240708792863 1.32841008625445 1.06216834802089 0.8033086…
-0.302 -0.331 -0.309005950439451 -0.288004760351561 -0.218 -0.19699761982422 -0.283 -0.289004760351561 -0.224 -0.214004760351561 -0.274004760351561 -0.304 -0.347 -0.21200119008789 -0.262003570263671 -0.316003570263671 -0.356 -0.21800119008789 -0.327 0.847941654222167 1.58749349559667 1.33078172562744 1.09657871144336 0.858430333224609 0.788798107760255 1.32942876230859 1.0630988694165 0.803240083…
-0.300964497722822 -0.328 -0.308940829538036 -0.287928995445644 -0.214 -0.193964497722822 -0.278928995445644 -0.288940829538036 -0.223952663630429 -0.211988165907607 -0.273976331815215 -0.300988165907607 -0.347 -0.213 -0.257964497722822 -0.311928995445644 -0.355964497722822 -0.218 -0.322952663630429 0.849306746200376 1.59517053541308 1.33165053310994 1.09995757535456 0.857455266363043 0.787150473…
-0.297914883766946 -0.327765930359103 -0.30380848847563 -0.28187232565042 -0.21387232565042 -0.19087232565042 -0.27287232565042 -0.283851046592156 -0.22 -0.210914883766946 -0.271914883766947 -0.29993616282521 -0.347 -0.212978720941737 -0.254978720941737 -0.305829767533893 -0.353 -0.218 -0.31880848847563 0.846564897655552 1.58305919166087 1.32925383717479 1.09375742915225 0.857051701167277 0.78581…
-0.293989152304075 -0.316993491382445 -0.294993491382445 -0.27599132184326 -0.207984813225705 -0.185 -0.26698264368652 -0.276997830460815 -0.219993491382445 -0.20699566092163 -0.26799132184326 -0.296993491382445 -0.347 -0.212002169539185 -0.253989152304075 -0.29798698276489 -0.353 -0.21799566092163 -0.30999132184326 0.848164359198119 1.60001014714081 1.33218659382348 1.08675655358398 0.8566648364…
-0.2889512352709 -0.313853705812702 -0.291865896994976 -0.271987808817725 -0.201 -0.184914661724076 -0.258951235270901 -0.275902470541801 -0.217036573546825 -0.204939044088626 -0.263939044088626 -0.293926852906351 -0.347 -0.212987808817725 -0.248951235270901 -0.2919512352709 -0.352987808817725 -0.215987808817725 -0.305926852906351 0.845594504276373 1.58637204342618 1.33062646132661 1.094421202965…
-0.284936923604371 -0.30197897453479 -0.280894872673952 -0.270873847208742 -0.200936923604371 -0.177915898139161 -0.254936923604371 -0.267957949069581 -0.219957949069581 -0.2 -0.258894872673952 -0.287768719882694 -0.346957949069581 -0.212 -0.24497897453479 -0.287915898139161 -0.351873847208742 -0.214894872673952 -0.299915898139161 0.847581471782565 1.5938501844466 1.33115399483839 1.0985199593928…
-0.282006409035363 -0.301002136345121 -0.276010681725604 -0.265012818070725 -0.198006409035363 -0.174008545380483 -0.252006409035363 -0.266004272690242 -0.218004272690242 -0.2 -0.254010681725604 -0.277023499796329 -0.345004272690242 -0.212 -0.244002136345121 -0.284008545380483 -0.346012818070725 -0.210010681725604 -0.296008545380483 0.847649850455842 1.59478794910868 1.33133959409443 1.0961950845…
-0.272896367712193 -0.279850308917613 -0.261861823616258 -0.244930911808129 -0.193815764821677 -0.170861823616258 -0.242884853013548 -0.259907882410839 -0.204930911808129 -0.19097697060271 -0.245907882410839 -0.260700617835225 -0.339907882410839 -0.205907882410839 -0.233896367712193 -0.279896367712193 -0.345988485301355 -0.209 -0.285815764821677 0.847779370901604 1.60643549895206 1.32987568619804…
-0.263806568627301 -0.266806568627301 -0.249806568627301 -0.238883941176381 -0.177903284313651 -0.158806568627301 -0.232709852940952 -0.251864598039111 -0.199 -0.188825911764571 -0.237806568627301 -0.234439049019174 -0.331806568627301 -0.197825911764571 -0.224806568627301 -0.270883941176381 -0.34494197058819 -0.209 -0.269806568627301 0.845119050980368 1.58890147088237 1.32688280274506 1.072922299…
-0.254002647058824 -0.257002647058824 -0.240002647058824 -0.233001588235294 -0.173001323529412 -0.149002647058824 -0.218003970588235 -0.245001852941176 -0.199 -0.180002382352941 -0.228002647058824 -0.206007676470588 -0.322002647058824 -0.189002382352941 -0.215002647058824 -0.265001588235294 -0.342000794117647 -0.209 -0.260002647058824 0.843550423529412 1.58998970617647 1.32449064588235 1.06949092…
-0.246852752209573 -0.246648870653596 -0.232818771950243 -0.224886732468902 -0.159920712728231 -0.133886732468902 -0.208841425456463 -0.231886732468902 -0.187954692987561 -0.178875405715792 -0.221841425456463 -0.147694177666035 -0.299750811431584 -0.163739484678475 -0.204886732468902 -0.246920712728231 -0.34198867324689 -0.20898867324689 -0.247796118444024 0.838122200436095 1.57799032257529 1.321…
-0.233845274532528 -0.215845274532528 -0.216729230431924 -0.214767911798792 -0.152787252482226 -0.12380659316566 -0.19451648291415 -0.221690549065056 -0.183883955899396 -0.167825933849094 -0.20790329658283 -0.120013625144866 -0.27761318633132 -0.142527913991286 -0.19470988974849 -0.239787252482226 -0.340941977949698 -0.20790329658283 -0.229729230431924 0.839986118589282 1.58726529186582 1.3232858…
-0.226019790648742 -0.208019790648742 -0.203034633635299 -0.203029685973114 -0.142027212142021 -0.114024738310928 -0.17006184577732 -0.206039581297485 -0.178014842986557 -0.159022264479835 -0.203012369155464 -0.0701261653857328 -0.258049476621856 -0.219804567343669 -0.180037107466392 -0.229027212142021 -0.338007421493278 -0.203012369155464 -0.216034633635299 0.836249450034774 1.56932537006224 1.3…
-0.20783167874803 -0.17878217249745 -0.186841579998146 -0.188792073747566 -0.130762369997218 -0.0978415799981456 -0.15883167874803 -0.192702962496523 -0.167732666246871 -0.147841579998146 -0.183881184998609 -0.0375544437447844 -0.2115643449949 -0.153831652486323 -0.166811876247798 -0.222663357496059 NaN -0.202821777497914 -0.201722764996755 0.8401858406871 1.58653395235892 1.31748673179961 1.0505…
-0.190610439115338 -0.156552004982639 -0.170298790407609 -0.167785741513436 -0.106902609778835 -0.0819220878230677 -0.141532526938406 -0.162688351292271 -0.140727307380737 -0.131629917159572 -0.171552004982639 0.00742851697312774 -0.166889751478715 -0.0376427754596916 -0.147629917159571 -0.188474092805707 NaN -0.184727307380737 -0.173610439115338 0.836783050289636 1.55633436419828 1.3140906581625…
-0.170958409545152 -0.133972273030101 -0.134970292532251 -0.156962370540852 -0.101984156017201 -0.0779683120344013 -0.117942565562352 -0.146930682575253 -0.126924741081703 -0.112938604566653 -0.148958409545152 0.0290950638967961 -0.110849482163406 -0.069831657682757 -0.128952468051602 -0.161986136515051 NaN -0.170960390043002 -0.153936624068803 0.837421640784931 1.57664959784386 1.31059431597117 …
-0.149702973680116 -0.119531612341722 -0.11969154959089 -0.137748670037021 -0.0937600941262477 -0.0618629109292844 -0.0886458532339846 -0.111805790483153 -0.088737245947795 -0.0816344291447583 -0.1277829423047 0.0773427226767891 -0.0341089210403484 0.0161081366549514 -0.104702973680116 NaN NaN -0.150737245947795 -0.121725821858569 0.828186336447594 1.55648055380829 1.30769949768177 1.050570823217…
-0.123290619170583 -0.0784195975032046 -0.0923336119481238 -0.115376604725664 -0.0725055830582854 NaN NaN -0.0941831372267324 -0.0650541588941112 -0.0493121155593536 -0.108269122781813 0.10803182666097 0.0450421569331691 0.114063653321939 -0.0782046336155026 NaN NaN -0.128150474721391 -0.097247626393043 0.829466937353512 1.57250546303868 1.3048903934926 1.0451056278519 0.833258757365939 NaN NaN 1…
-0.0910299056814049 -0.0520244682847858 -0.0620280932158652 -0.0870262807503255 -0.0500208433537065 NaN NaN -0.0570344368452542 -0.0220398742418732 -0.0180289994486351 -0.0750308119141748 0.154956500827047 0.137913907886865 0.207913001654095 NaN NaN NaN -0.134993656370611 -0.0630317181469446 0.823415609580845 1.55137958369016 1.29717715017655 1.02944451784897 0.816375650639935 NaN NaN 1.006957394…
NaN NaN NaN NaN NaN NaN NaN NaN NaN NaN NaN NaN NaN NaN NaN NaN NaN NaN NaN NaN NaN NaN NaN NaN NaN NaN NaN NaN NaN NaN NaN NaN NaN NaN NaN NaN NaN NaN NaN NaN NaN NaN NaN NaN NaN NaN NaN NaN NaN NaN NaN NaN NaN NaN NaN NaN NaN
-0.0698640507168075 NaN NaN NaN NaN 0.00738842652340707 NaN NaN NaN 0.0657962743729845 -0.0519223146953186 NaN 0.303679746415962 0.42154379713277 -0.0208057867382965 NaN NaN NaN NaN 0.79887901306987 NaN NaN NaN NaN 0.731205600397668 NaN NaN NaN 0.690550852146923 0.805047756632602 NaN 0.13408387260448 0.0895785296382491 0.797421819247276 NaN NaN NaN NaN 1.444 NaN NaN NaN NaN 1.1828057867383 NaN Na…
-0.0629248817470827 NaN NaN NaN NaN 0.0270313927027117 NaN NaN NaN 0.106059421901561 -0.0479226394111747 NaN 0.338040362046344 0.449062785405423 -0.0109271240829907 NaN NaN NaN NaN 0.794782858160133 NaN NaN NaN NaN 0.698664192349998 NaN NaN NaN 0.68503538078803 0.802403878422971 NaN 0.230204069021523 0.135499656528682 0.790942230306079 NaN NaN NaN NaN 1.44396972846524 NaN NaN NaN NaN 1.1729899094…
0.00443556011464276 NaN NaN NaN NaN 0.0553127098258974 NaN NaN NaN NaN 0.0213573826581684 NaN 0.374145186704881 0.505145186704881 NaN NaN NaN NaN NaN 0.788441889687813 NaN NaN NaN NaN 0.693482517300595 NaN NaN NaN NaN 0.796995901335159 NaN 0.224950600890106 0.179758650907473 NaN NaN NaN NaN NaN 1.417 NaN NaN NaN NaN 1.16397766358386 NaN NaN NaN NaN 1.33298883179193 NaN 1.34397766358386 1.31196649…
NaN NaN NaN NaN NaN NaN NaN NaN NaN NaN NaN NaN NaN NaN NaN NaN NaN NaN NaN NaN NaN NaN NaN NaN NaN NaN NaN NaN NaN NaN NaN NaN NaN NaN NaN NaN NaN NaN NaN NaN NaN NaN NaN NaN NaN NaN NaN NaN NaN NaN NaN NaN NaN NaN NaN NaN NaN
NaN NaN NaN NaN NaN NaN NaN NaN NaN NaN NaN NaN NaN NaN NaN NaN NaN NaN NaN NaN NaN NaN NaN NaN NaN NaN NaN NaN NaN NaN NaN NaN NaN NaN NaN NaN NaN NaN NaN NaN NaN NaN NaN NaN NaN NaN NaN NaN NaN NaN NaN NaN NaN NaN NaN NaN NaN
NaN 0.251511506233089 0.23150166957476 NaN 0.167521342891417 0.166481996258103 NaN NaN NaN 0.307422976308131 0.186324609724845 NaN 0.466606533666855 0.600045844142123 0.232295099749859 NaN NaN NaN NaN NaN 1.53929617093486 1.27353118763061 NaN 0.778061024288937 0.708789431495328 NaN NaN NaN 0.687613717193986 0.81918278946373 NaN 0.221309136286183 0.178205114952936 0.796073613403696 NaN NaN NaN NaN…
0.207173947781306 0.303773101250251 0.282811756312763 0.233966376562814 0.221063014219095 0.216101669281608 NaN NaN NaN 0.350734446187738 0.219115965187538 0.459483188281407 0.426961344937487 0.503748742093668 0.262212602843819 NaN NaN NaN NaN 0.813605395729351 1.55097531107625 1.28590201502818 1.01317027555037 0.791147564084342 0.744689750796784 NaN NaN NaN 0.708066269463107 0.823426605697479 0.…
0.216129574861368 NaN NaN 0.283108333080816 0.275110457258871 0.272129574861368 NaN NaN NaN NaN 0.225138071573589 0.484106208902761 0.425108333080816 0.49125277718857 0.273114705614981 NaN NaN NaN NaN 0.809832553892306 NaN NaN 1.02180679249114 0.78595883658071 0.730480960758765 NaN NaN NaN NaN 0.820206346413745 0.518330890124542 0.143622909820915 0.0605512919911518 0.802949441107845 NaN NaN NaN N…
0.277962499759109 NaN 0.366548259356454 0.334682278310254 0.327791930181545 0.333767563099036 NaN 0.372511708732691 0.413292404990109 NaN 0.290950316217854 NaN 0.476255854366345 0.610194936660073 0.328011233924127 NaN NaN NaN NaN 0.815768378154952 NaN 1.30652922150667 1.02075249672219 0.79036414867057 0.735878787912418 NaN 1.02746068353162 0.796273832260003 NaN 0.818530083850728 NaN 0.20551917260…
0.357530556273943 0.440517079822278 0.412054842837447 0.390951426872992 0.393385773923706 0.397385773923706 0.461013476451665 0.414723911751189 0.437703228558298 NaN 0.369551239466834 NaN 0.495800374812315 0.623662799203303 0.411427140309488 NaN NaN NaN 0.407075526030339 0.818742249935345 1.5762094198805 1.31045195229539 1.05760732703049 0.811255428061898 0.756131284948062 1.310211971036 1.031584…
0.429910972088547 0.464969923002887 0.46193864292589 0.435944658325313 0.458919393647738 0.462919393647738 0.508941049085659 0.448957892204042 0.470959095283927 NaN 0.442909769008662 NaN 0.439069778633301 0.513135948026949 0.478916987487969 NaN NaN NaN 0.457937439846006 0.812228012512031 1.55963039220404 1.30723395813282 1.06552026708373 0.824753397497594 0.759975271896054 1.30415744706449 1.0322…
0.480534493768605 0.534555873519349 0.507555873519349 0.495566563394721 0.520769671026791 0.531758981151419 0.535427595014884 0.48640621526414 0.500342076011907 NaN 0.504513114017861 NaN 0.437032069626116 0.488160348130582 0.523491734267117 0.527571411679699 NaN 0.412667620558048 0.501470354516372 0.845137715393955 1.5965830317149 1.33114956247193 1.06000594541557 0.835273041647954 0.764499231842…
0.530800168634647 0.586902754357037 0.559964305790472 0.549169477235253 0.593436200113469 0.603600337269294 0.576005340079428 0.524533445756431 NaN NaN 0.552820685779125 0.525246205733737 0.440041034288956 0.503 0.569738617201212 0.674579820124816 0.51595446880485 0.570303260260978 0.545882237212559 0.852303122540734 1.59965702922992 1.33288839516577 1.07821919617769 0.836581765036612 0.768142105…
0.568992552485149 0.629991597675553 0.605991024789795 0.604989115170602 0.661986632665652 0.679985104970298 0.623990642865957 0.549995034990099 NaN NaN 0.59199236152323 0.536997708456969 0.441999618076162 0.503 0.604993125370907 0.749985295932217 0.656972501483627 0.727969255131 0.587991788637472 0.851020250160114 1.60046984150161 1.3294706664571 1.08199926288699 0.84143905282888 0.76871988733246…
0.621275635859375 0.680462674478237 0.662462674478237 0.665570959994421 0.729689089648439 0.755748154475448 0.674551271718751 0.596423297926898 NaN NaN 0.643246103445871 0.558167350343192 0.445 0.507990155862165 0.66328547999721 0.81861033654576 0.801279737918529 0.896417555848216 0.642423297926898 0.845605102511272 1.59480305164252 1.32334965543507 1.07590897456563 0.84066013946197 0.76960739128…
0.649954678925502 0.72713365504957 0.710031053239543 0.724183801867623 0.800451111966763 0.832527486280804 0.730954678925502 0.639916491768482 NaN NaN 0.668878304611462 0.575343684413181 0.44507637431404 0.507 0.693107427553583 0.881031053239542 0.932176667950145 1.0416540074129 0.686011959661032 0.835374349595704 1.58242251367099 1.31695598197268 1.07485995383652 0.841431401607799 0.763216823336…
0.698877448462308 0.733982842784723 0.762867644339293 0.784848036093262 0.874813721662709 0.910803917539694 0.779877448462309 0.686882350523816 NaN NaN 0.713887252585324 0.592955881446431 0.448990195876985 0.507 0.749857840216278 0.933867644339293 1.04372058249406 1.17765930672522 0.737870095370047 0.80023801651437 1.55077926633458 1.30035159399189 1.07793230376343 0.828691912420415 0.75844196103…
0.752585150042649 0.826585150042649 0.817615947413315 0.841615947413314 0.936615947413315 0.981739136895977 0.817574884252427 0.730615947413314 NaN NaN 0.776595415832871 0.631503023720874 0.455256644755548 0.524948671048891 0.781667276364424 0.983677542154646 1.13862621320354 1.26044142897954 0.779605681623093 0.812091508888287 1.56625822383542 1.29680150888829 1.07109585710205 0.826358351871945 …
0.809995716746623 0.884099437241063 0.878203157735503 0.902306878229943 0.997410598724383 1.05426539003217 0.874369110526607 0.791140925438839 NaN NaN 0.834995716746623 0.681099437241063 0.480643067065527 0.52257226826211 0.847037204944399 1.05041059872438 1.19924892918666 1.30339413787887 0.839161669537727 0.803391350476041 1.55731914084687 1.28816980600237 1.06664542035243 0.830878732686573 0.7…
0.857143231613079 0.9360705778963 0.935114170126368 0.964107942664929 1.06411832176733 1.11411001848541 0.939118321767326 NaN NaN NaN 0.882134928331162 0.733153610715476 0.511107942664929 0.644107942664929 0.89613907997212 1.11712247340829 1.21103736476863 1.32200622746144 0.894122473408285 0.795435708506318 1.55303969408164 1.28344016606564 1.05746006227461 0.824216642625534 0.744907888117822 1.…
0.926792765324719 0.970914729220829 0.99069519420783 1.01669519420783 1.12159762309094 1.16762201587016 0.996878140051996 NaN NaN NaN 0.947817158103941 0.808097675064995 0.563731783376664 NaN 0.963817158103941 1.17668299781822 1.22925612418183 1.32514635667533 0.953658605038997 0.79820914937117 1.55779025328312 1.28357585946442 1.05749231731403 0.827439881154547 0.748776227435069 1.28563170229714…
0.992515187443802 1.04583023969523 1.04824535954285 1.07403779961904 1.1710793116038 1.21889250767238 1.06928687152761 NaN NaN NaN 1.01532838351237 0.899739790994273 0.62567752301713 NaN 1.03157745542094 1.23249814381714 1.25016604793905 1.337 1.00839065148952 0.800649080330971 1.56500971143314 1.28827144449707 1.05773853189851 0.829834677689295 0.755107745542094 1.28176939926187 NaN NaN NaN 0.79…
1.0639256616963 1.08495926668291 1.10693890002436 1.12294908335363 1.22194704668778 1.26095621168412 1.1299368633585 NaN NaN NaN 1.07793482669265 1.02886558005359 0.751868635052369 NaN 1.10592260669752 1.25597556000974 1.25799185333658 1.337 1.07393177169387 0.804376120151547 1.56075442974823 1.29635158857002 1.06049712830114 0.828641242366171 0.762542260669752 1.28409757636763 NaN NaN NaN 0.8042…
1.13452591295219 1.16465021964998 1.15647810268381 1.1624398544691 1.25535379598602 1.29431554777131 1.1826024093816 NaN NaN NaN 1.15049722679116 1.10886058483085 0.812879708938205 NaN 1.17058328527424 1.29110518259044 1.26502868616103 1.34208605848309 1.13650678884484 0.819397014688453 1.58668254537177 1.30984568554166 1.06503718485462 0.839930638728124 0.771129772376202 1.30416962705858 NaN NaN…
1.19013550717263 1.2327638866434 1.20688776015314 1.20861936754871 1.29272259547349 1.32757807637879 1.24628002626733 NaN NaN NaN 1.2031974439275 1.1998168114762 0.906250368760298 0.896138128913443 1.23201163366289 1.30284646898323 1.26808258233983 1.35106193675487 1.19007357041776 0.828741774550257 1.59852230051517 1.32408519089706 1.08353968049094 0.843993829258505 0.782604053748183 1.309483835…
1.22047039742621 1.25647871484382 1.24647532458059 1.2359837736109 1.31797467613483 1.34547161783639 1.273967315902 1.20697376446367 1.18490213445007 1.19487766806258 1.24547193431735 1.28446441150413 1.00098985830217 1.03555364221759 1.25896884505122 1.31600899683107 1.26300302733074 1.34400345219863 1.22947226628215 0.85976728040184 1.60084724826221 1.33153064800349 1.08816263150095 0.850630458…
1.26180895709604 1.31566867962791 1.28840116314182 1.2728616561909 1.33450343601395 1.36494317401761 1.32952527684219 1.26714117316235 1.27387245839995 1.27410625418018 1.28191235214586 1.37854202560782 1.12768009992081 1.19442077434669 1.30671231346637 1.32708819645712 1.26703456858206 1.34894680012017 1.27727076241142 0.862408791352236 1.60545408751888 1.34205722265361 1.08621828207107 0.859800…
1.320548784134 1.37352177518753 1.34810456600998 1.31710395861891 1.36700913815827 1.39005080816994 1.38274692672739 1.33518206488332 1.35290221362206 1.36975545749459 1.34196541501556 1.47730244855047 1.26342677431352 1.34129192284241 1.3631477108567 1.34381215215684 1.25795303803921 1.34817743331327 1.33415152797077 0.874686139572057 1.61999054602868 1.34831192544608 1.09864710578065 0.86713191…
1.36444457323768 1.41195197101172 1.38945237409775 1.3489624891298 1.3859793943929 1.41047471387686 1.43992836106059 1.39891896957153 1.43788793430333 1.44490411602344 1.3809496597537 1.56089787242143 1.40776860140242 1.47133314262702 1.40994309860868 1.38493365494755 NaN 1.35994012763559 1.38393861963565 0.878372406657781 1.62515709138688 1.3531529240489 1.09481977178281 0.870134576703171 0.8008…
1.41814033324779 1.48195882237834 1.44895271953432 1.4010513119341 1.4251652180716 1.43780927823684 1.49907919155224 1.4557522685404 1.51538236694505 1.52695685153344 1.43508989984311 1.64426050037399 1.5759332620591 1.65307825738142 1.46363459059614 1.36032773218892 1.27702979383536 1.52366014518631 1.44006046620013 0.883347764577227 1.62236030442281 1.35329890910417 1.09132031830087 0.847438074…
1.47582195396151 1.54303054468113 1.50026292906857 1.44233613001252 1.45175602585155 1.46422434289462 1.55684303322953 1.53072792996915 1.58360812545234 1.61847232725335 1.49177430141631 1.69824575830425 1.74130345160203 1.81691207478114 1.52432195396151 1.39380588035734 1.28006362213347 1.59822966060618 1.49679512446472 0.880687065450132 1.61433478602641 1.34946425924957 1.08289321405658 0.85367…
1.53659598675431 1.58510310250024 1.55158784828421 1.49557472616309 1.49455801367654 1.49755327061709 1.61759191751926 1.5970965522705 1.67813204435359 1.69913145717575 1.54606006375188 1.7490670711896 1.85014155444763 1.95212212962882 1.58509848941064 1.43109409062397 1.28304295441529 1.65404935764052 1.55308985040927 0.87473998719146 1.60619661835793 1.33739094595279 1.07129128471541 0.84103823…
1.59871998338647 1.6515702324698 1.60873625643169 1.54235595319636 1.52948219925768 1.53331251872319 1.67724328784902 1.65830858042271 1.76349445229898 1.78592502103201 1.60460173224708 1.81443860100924 1.94159964035748 2.07115685556906 1.649685990934 1.47776446417281 1.30403640305585 1.7066366889409 1.61215931162672 0.865829614916277 1.60158933231806 1.32901076204515 1.05735969847605 0.828846581…
1.64829986888126 1.69446221812618 1.66039119033153 1.58638104350372 1.55951295226522 1.55268544833796 1.71237089667591 1.70926942839783 1.82229986888126 1.84618825377537 1.6693506030203 1.88133030936468 2.01427957522564 2.15021869425879 1.69633030936468 NaN NaN 2.15399546404702 1.65942163081495 0.873132189305244 1.58667428552877 1.31341296880381 1.05747528709968 0.81467325171021 0.758452608290231…
1.71292000266335 1.73894500183105 1.72092500249689 1.64792375253851 1.61692875237205 1.60393625212236 1.78590875303788 1.78490625312111 1.87992875237205 1.90792375253851 1.73392000266335 1.95690625312111 2.04596125129006 2.17696750108199 1.76891000299627 NaN NaN 2.17996875104037 1.72092375253851 0.866897699743653 1.57787094963545 1.31055339988681 1.04224907436496 0.819663525215565 0.7527769122698…
1.79321846686565 1.81139227497632 1.78458780910082 1.70571816518382 1.67471816518382 1.66563126112849 1.84763126112849 1.84271816518382 1.94456608308699 1.97745745301782 1.80639227497632 2.02058780910082 2.11741400099015 2.22689197329449 1.84824019287948 NaN NaN 2.21619613748816 1.79143572700398 0.854260482838591 1.57473930598413 1.3050129692383 1.03502012072195 0.810572051928652 0.74286986725999…
1.86518021796618 1.86341114248275 1.85716867174035 1.78113403306287 1.74420331041784 1.72729568022447 1.91127258777281 1.90133031890195 1.99344578116024 2.03039959625692 1.87521485664367 2.08822640286949 2.12196536132251 2.22009236980663 1.91721485664367 NaN NaN 2.22886144529006 1.85230722645029 0.856065637463502 1.57539157125515 1.31274820750466 1.04939027048032 0.820491766647517 0.7358000153449…
1.92192261396076 1.91992261396076 1.91691846828009 1.85090464934451 1.82488944851537 1.81288253904758 1.97091846828009 1.95991985017365 2.04892399585432 2.07394057857701 1.93891294070586 2.12195439751259 2.122 2.21800276378712 1.96793090532211 2.10597098023529 NaN 2.22300829136135 1.91191846828009 0.868472864519883 1.58615511700638 1.3121110087823 1.05158719475608 0.824464665890867 0.747543638380…
1.98353108935896 1.97860103748473 1.99025129685591 1.93304145247862 1.91094818831093 1.90383160810133 2.01885751394586 2.0059041460297 2.07634715082621 2.11599741019739 2.00736787706552 2.14251036311965 2.12493005187424 2.218 2.02562435352665 2.08060621708995 NaN 2.23374352353887 1.97450777331704 0.871918160692857 1.58617976683958 1.31891748718781 1.05641481875291 0.821295777136244 0.743233290065…
2.03936240455569 2.04325807075571 2.04537399720013 2.00418851488906 2.00492188406689 1.99396825464466 2.07436240455569 2.05444355306678 2.12246673835567 2.14566381331118 2.06435081191125 2.16968699860007 2.12895362942223 2.218 2.08235081191125 2.10668699860007 NaN 2.23202318528888 2.02838558984457 0.877762414882903 1.59633094354158 1.32790647768513 1.05099491880888 0.816663442090878 0.75318210280…
2.09991817363555 2.09393181136295 2.10392090118103 2.07790044458991 2.10286771404413 2.10285271254398 2.12792772004473 2.09194954040859 2.16793863022666 2.17595908681777 2.12491817363555 2.1919699969997 2.13199590868178 2.218 2.13892362872651 2.15793044759021 NaN 2.24498227095437 2.08392499249925 0.880676113247688 1.61125977525025 1.33178484493904 1.0587992534708 0.82736531216758 0.77003714316886…
2.15090483122254 2.15860997809015 2.1666520999662 2.15337830777184 2.20089390619719 2.20676754056903 2.16030498904507 2.14486270934648 2.19051559842535 2.21222074529296 2.17688377028451 NaN 2.13493681718592 2.22289469530986 2.19186270934648 2.19128392810705 NaN NaN 2.14175740465634 0.888070989917888 1.62391810329006 1.33908309601169 1.07037127032189 0.834810147480367 0.771538197983578 1.355884218…
2.2113057365384 2.21634044971148 2.2273057365384 2.22221316807685 2.2929470337499 2.30883132317297 2.2361205996153 2.18257187086534 2.22856029980765 2.24759501298073 2.23631730759609 2.21884957624999 2.14389586048076 2.21904628423077 2.2523057365384 2.32939162298062 2.14273875471142 2.19765775730757 2.19934044971148 0.88996963493846 1.61774544329616 1.34835331484807 1.0845469637971 0.859403963453…
2.27191054735203 2.27790905647456 2.29090607471963 2.30188222068017 2.38286731190551 2.40985091225338 2.30190309296469 2.23292545612669 NaN NaN 2.29790905647456 2.22698807298027 2.14799403649014 2.219 2.30791800173936 2.42286283927311 2.3007659322378 2.35476742311527 2.25691501998442 0.891777331329335 1.62251276924429 1.34676253449169 1.1068169919729 0.867098937689201 0.800213689800519 1.35970652…
2.3257769735204 2.3376435524499 2.34282144721057 2.36262131560482 2.4602432892384 2.50679855233672 2.35382144721057 2.27797710512615 NaN NaN 2.34982144721057 2.25437736833766 2.15582210523933 2.23757749994341 2.3617769735204 2.49730999977365 2.45939763109646 2.54175276258903 2.3166435524499 0.888406717115538 1.61516722107503 1.34170496448908 1.10705533026253 0.884103523632447 0.81449556443023 1.3…
2.3606119100731 2.40424664896544 2.40924664896544 2.4252923066039 2.55196128872507 2.6108243158097 2.41036079306158 2.33238362188081 NaN NaN 2.38560049566349 2.27477171180771 2.15995434236154 2.23404565763846 2.39760049566349 2.56721240573659 2.62216228005205 2.7219682350886 2.37138362188081 0.871524044963448 1.60611261554244 1.33377028798005 1.10665467990794 0.87728321104609 0.813366779182133 1.…
2.43089925677252 2.4659122094732 2.47490645271734 2.49989350001666 2.63088774326081 2.69288342569392 2.47390933109527 2.3969078919063 NaN NaN 2.45789637839459 2.30595538514212 2.16499280405518 2.22900719594482 2.46590213515045 2.62691508785112 2.73384168921396 2.83883449326914 2.43490933109527 0.866387123985372 1.59802151351171 1.32029928513212 1.0941180618215 0.891878843922229 0.818193019933525 …
2.47306437490262 2.51882502894747 2.5336944766083 2.5772810608676 2.70534633703718 2.7702810608676 2.53660744171552 NaN NaN NaN 2.49908613362581 2.34219492724179 2.17086944766083 2.229 2.51295558128664 2.6847162353315 2.82497643874287 2.94171533406453 2.48684678767067 0.853878076482431 1.58517547444832 1.31325622763254 1.08728165830067 0.886500108152036 0.818346736191521 1.32322004378019 NaN NaN …
2.53230619734401 2.57830619734401 2.59824740050876 2.64521212240761 2.7830945287371 2.84710628810415 2.59828267860991 NaN NaN NaN 2.55929443797696 2.40525915987581 2.19570601582373 2.23591768443065 2.56934147544516 2.75517684430645 2.92384758202903 3.02305925063595 2.54531795671106 0.839487923761484 1.57968197186436 1.30155734940715 1.07692147426163 0.883533866977106 0.813626209774502 1.314885721…
2.59991570921878 2.63792577378967 2.66092199957559 2.71291570921878 2.85191445114742 2.91191948343287 2.66791319307606 NaN NaN NaN 2.62891319307606 2.47391445114742 2.21297861278686 2.25697358050141 2.63292074150423 2.81991948343287 2.925 3.03598490314366 2.60392703186104 0.834915548094704 1.57759255388486 1.29994186194562 1.07485245323915 0.879415145511868 0.809325346803286 1.3023956126656 NaN N…
2.66942113326766 2.69764350886376 2.72064350886376 2.7697102215426 2.90186588445987 2.96382140934065 2.73448784594649 NaN NaN NaN 2.69744337082727 2.55613204499272 2.25113273517519 2.27264419904623 2.70926547035039 2.88257679618493 2.95824392297325 3.06631063565208 2.66364350886376 0.838537498653845 1.57395272372175 1.30164130664628 1.07791039643842 0.879605552488078 0.807120034509123 1.297315190…
2.736383155687 2.75942988631678 2.77549530919846 2.82251400145037 2.95352334757632 3.00660746270991 2.79543923244273 NaN NaN NaN 2.76042054019082 2.63527100217555 2.30549530919846 2.32253269370228 2.77341119406487 2.93551400145037 2.96593457711832 3.067 2.72047661694655 0.838689345771183 1.57867467128912 1.30862448365706 1.08311158706756 0.874924207175765 0.802770562186643 1.29744766346851 NaN Na…
2.80189997551161 2.81691228621787 2.82692151924757 2.8639369076304 2.98694921833666 3.04294460182182 2.84991690273272 NaN NaN NaN 2.82889535899676 2.77877994612554 2.45277379077241 NaN 2.83490613086474 2.9709461406601 2.97298922813202 3.07798307277889 2.78689843667333 0.846677689293737 1.5863981663336 1.3171769198746 1.08942035148397 0.866812433813326 0.799544908894123 1.30858284195315 NaN NaN Na…
2.86548925194966 2.87169843244894 2.88169843244894 2.91283788611513 3.01434921622447 3.06741894305756 2.90762870561585 2.83544276739427 NaN NaN 2.89151249422736 2.88839686489788 NaN NaN 2.90141952511657 2.99639570077986 2.97983730405612 3.08093027316691 2.84072167472664 0.854425921160636 1.6015985825818 1.32234728077376 1.09302446841807 0.870277257491397 0.799559535154446 1.3224699596567 1.042877…
2.93318295080611 2.92535367750334 2.92942684608787 2.94956098849284 3.05945123561604 3.08874390995415 2.9583902617956 2.90021953509837 NaN NaN 2.95325611939064 2.97496344505253 2.6687927183553 2.67915853193314 2.96918295080611 3.02367074136963 2.98493902617956 3.08297561047182 2.89830489844699 0.868192321993791 1.61326049189883 1.33204183273599 1.09444353706848 0.858664386006801 0.795905120627125…
2.98299315646614 2.98299203915449 2.97699343579405 2.98799469276966 3.07099846369648 3.1049977653767 3.01799175982657 2.96099162016262 NaN NaN 3.00499287713822 3.05498896654745 2.7869836593171 2.85297569847159 3.02299259781031 3.04899650840109 2.98899944134417 3.06800209495935 2.95199259781031 0.880688277943418 1.61680952374591 1.34229858380748 1.09521989385539 0.860269755588076 0.797519768157832…
3.02996916635767 3.03975440934885 3.02886178785326 3.02616244766561 3.10524835046914 3.12359196168325 3.0718188364515 3.02753965234004 NaN NaN 3.04903359346032 3.12838932243386 2.93573569346596 3.0252202766448 3.0660550691612 3.08618392336649 2.98508590280353 3.04060131962469 3.0058188364515 0.888136569916289 1.62415871748638 1.34676207080398 1.08795934970054 0.849359454064832 0.794603997588628 1…
3.07853656928904 3.09744967603073 3.075555878902 3.05968139138621 3.11590345193522 3.13984552309635 3.12449795006313 3.08544967603074 3.11040140199834 NaN 3.09159449812791 3.23101520973921 NaN 3.15774487515782 3.12047864045017 3.10482621348339 NaN 3.11922761548173 3.05948829525665 0.890587697397035 1.62675624917606 1.35189095358309 1.08332363972528 0.850991752415756 0.790855915880099 1.3529089670…
3.1300132505334 3.14901818096443 3.12901725650861 3.1010117097737 3.15200770379849 3.16500708749461 3.17801787281249 3.15402064617994 3.18002650106679 3.18402834997843 3.15101479129309 3.31002742552261 3.23804437387928 3.32904776355061 3.16701448314115 NaN NaN 3.02602372769934 3.11601479129309 0.884969380614602 1.62775984900555 1.34927933439181 1.073995710525 0.842845186666706 0.784528138762286 1…
3.17207843591794 3.20673552835252 3.18379982352104 3.13818559453213 3.17646420692903 3.18750707037471 3.23475696007536 3.21956407456981 3.26415687183588 3.27402828149885 3.19797127730375 3.39709257666736 3.37891383191124 3.48067808296001 3.21299270902659 NaN 3.01967123318401 3.10134975734143 3.16297127730375 0.883003077762906 1.62728050154419 1.34716629252133 1.06037832958191 0.827564763510739 0.…
3.23043358664027 3.25454100986367 3.23451171262092 3.18257030710641 3.19581445079595 3.20780468504837 3.29838475790236 3.28734569491203 3.34521874019347 3.36016991145557 3.25049218112576 NaN 3.53053513786276 3.64243748038695 3.27737499215478 3.09882421654353 3.00614648621372 3.10498046850484 3.22044335238785 0.872057520880873 1.61661507944398 1.34054484456394 1.05423761791073 0.820476602398506 0.…
3.28607901366712 3.3110799234224 3.29606892198621 3.23706804100293 3.22756049254145 3.24253976639798 3.3495787803151 3.3580688459086 3.42457792298462 3.44059439636691 3.30403080246678 NaN 3.64005408206807 3.77153511789117 3.33607605616845 3.14102566872232 3.0090210016819 3.44907624733407 3.2850643310234 0.861029436852728 1.57957144068022 1.31607503585116 1.04015834346038 0.806971084827016 0.75067…
3.3493161210233 3.36992212110752 3.35390484921081 3.29148150475099 3.27560231962612 3.27391471111176 3.41232668007996 3.41101866620812 3.49025509930928 3.51559835152994 3.37372465069221 3.5741810614328 3.70239028077934 3.83668732347659 3.39783957176255 3.19483850376755 3.05304968490072 3.48445637726287 3.33800221334668 0.85274921160352 1.57897284659637 1.30354709345106 1.03781505151156 0.79725186…
3.4173972744619 3.41443418305738 3.41495222449877 3.34799700035697 3.31961678358519 3.31413323263006 3.47345773748556 3.47890278744868 3.57131018821469 3.59477036457261 3.43942123110754 3.65033880605223 3.7623567788559 3.87097969951721 3.46787369875596 3.24639881949847 3.02237721129508 3.49146748284996 3.39032809238064 0.847402076239789 1.58800579606623 1.30196641738912 1.02358201429595 0.7926980…
3.47889299330242 3.48089459041731 3.48051699206842 3.40752609754476 3.37752554941352 3.36603246236491 3.54250387016545 3.53900544364092 3.63448456295029 3.65899474104969 3.50651756383908 3.71849081918071 3.78301830551034 3.90596152740617 3.53401404826485 3.31389299330242 3.05295048943843 3.51151935449399 3.45090417310665 0.852302571354972 1.59205330808861 1.29063535557544 1.02167353658131 0.78945…
3.54727749527559 3.53917831037939 3.54081213259645 3.47614207765882 3.44173849727456 3.43023475110115 3.59886703705128 3.59340198162552 3.67858825027034 3.69823367739381 3.57269231418008 3.77046720284044 3.80410093224311 3.88248676601228 3.59625845715515 NaN NaN 3.95162561919006 3.52185113059748 0.853233147041092 1.58132719852217 1.30334025643757 1.03215878739074 0.797688358957015 0.7276158396854…
3.61144640861073 3.60245519327451 3.60642052733162 3.54986436589181 3.51882091528513 3.50534130778679 3.6599671162539 3.64702876647115 3.72610123667253 3.73964547513296 3.63744060469179 3.81012634319729 3.81043035297271 3.88893286100531 3.65647872409178 NaN NaN 3.94504173042783 3.58446099719346 0.855973949033666 1.58795271476129 1.31221406775416 1.03852687619629 0.807100062148416 0.73880455420805…
3.669068897894 3.66206431213418 3.67306999010281 3.6245868590395 3.60060678616086 3.59261142691042 3.71456971667131 3.69855923450109 3.76253685256498 3.78604624252639 3.69556458556568 3.83751283003987 3.81600131065058 3.9039970517948 3.71556846101047 3.72817425280447 NaN 3.96591909691221 3.64206911633576 0.856200575092308 1.59477648590624 1.31496452263064 1.04489682170922 0.811893827157215 0.7435…
3.72442106168939 3.71447467779962 3.73086557406088 3.69268115993607 3.68584138045142 3.68274013197738 3.76992430395039 3.74509812132507 3.79924874209721 3.82913041235104 3.75041594791012 3.8497517422064 3.81893341484579 3.90106010063222 3.7699432567408 3.81068031552927 NaN 3.92761271064712 3.69790996416369 0.857715351739458 1.60318520582536 1.32146896572538 1.04061236438368 0.804916300223458 0.74…
3.77752311049029 3.76851947033746 3.78996370205402 3.76385025196992 3.7851168413731 3.7831078344318 3.82499704642499 3.78166501653619 3.85350020819852 3.86073420179081 3.80847539238955 3.87129695888219 3.82246981740256 3.90050316177353 3.81657763051741 3.8702384249391 NaN 3.9299810293588 3.75251362516969 0.860821023245253 1.60813252436918 1.3283702977314 1.03896863807085 0.801447743166312 0.75824…
3.83651048507444 3.80655552851868 3.85251811846391 3.83651915113331 3.88101929200886 3.88153114401863 3.88500305702398 3.83151729113353 3.89407688544831 3.90907688544831 3.86800949936356 3.89249667914786 3.81951182853051 3.89800346172769 3.87900505192499 3.95152449036572 3.64886945242511 3.86914785663137 3.81101685697624 0.849850490146343 1.59428797789517 1.33117483598513 1.04614058121186 0.81299…
3.89049890809993 3.882139094345 3.91434912212174 3.9076677890847 3.97130515875423 3.984571318773 3.93407241067307 3.88499623449885 3.93238552935296 3.94738552935296 3.92199627024246 3.90281346273524 3.81757371703481 3.90339751673827 3.93053302152903 4.00601213313091 3.81150879215438 3.94281832567876 3.86647263675603 0.865890456360506 1.62186956528246 1.33767236155953 1.07741316600704 0.8409352471…
3.9381046395793 3.94098209246166 3.97547244012846 3.98086537950476 4.06766801747545 4.08960886554439 3.98752826855476 3.92774154216106 3.94790984028874 NaN 3.97308091517067 3.91787222029138 3.82393943365044 3.90746252169699 3.97612203515947 4.07542941105342 3.94055411354012 NaN 3.9200336428401 0.864453694060083 1.61893496332814 1.33534881499201 1.08069540101334 0.851499537015793 0.792965371227788…
4.00007352204187 NaN 4.03809574963593 4.05211797722998 4.16513507537925 4.21316756186287 4.03205471407767 3.97109233000607 NaN NaN 4.03008036130158 3.93703419629855 3.84402051777913 3.91700512944478 4.04106839259709 4.19210942815535 NaN NaN NaN 0.860686340996055 NaN 1.32604408404035 1.09443114799333 0.877731934508192 0.805897457210408 1.34099680264609 1.07262741817946 NaN NaN 0.854437486572057 0.…
4.04232756909648 4.0638897071128 4.09312427603263 4.11992098296878 4.24276460368889 4.3094674830571 4.06349958630436 4.02415555188861 NaN NaN 4.07626501738453 3.95668724144022 3.85581234486413 3.91995308621603 4.08037448288045 4.25499917260872 4.3277794142256 4.42552920737777 4.04226501738453 0.858583465165896 1.59496329058866 1.32264410723084 1.10083804070951 0.884590847262638 0.815930336755235 …
4.1006339626156 4.1226339626156 4.15759609667929 4.20049512084911 4.34038783402954 4.40341307798709 4.13952036480665 4.07269707250946 NaN NaN 4.13264658459437 4.00767813954131 3.8629558230743 3.92298106703184 4.13764027360499 4.32158347470051 4.45421112632673 4.57307859554962 4.10957716371113 0.848483930322482 1.58390257637794 1.30941368371926 1.09113228946524 0.888704566712774 0.820571537437868 …
4.14914306470389 4.14818559745369 4.22013146486303 4.27414113139708 4.42416046446517 4.48813339816984 4.21909086542004 NaN NaN NaN 4.1781449980107 4.03915659785155 3.87604059944299 3.92505799920428 4.18514113139708 4.39612759824941 4.55705219928385 4.679040599443 4.17011599840856 0.807301435568719 1.53712041583779 1.29542290476401 1.07508609472025 0.887821942914401 0.82205168678072 1.302387602699…
4.22183854432436 4.24249324669106 4.28693271640617 4.34585423967133 4.50569728620164 4.5559170210592 4.2652623186925 NaN NaN NaN 4.25182284897739 4.11872867689558 3.89667039771367 3.95452913959096 4.25685423967133 4.4609641071001 4.58357622563186 4.69967039771367 4.22905827918191 0.823274793658298 1.56781952040725 1.29181760192337 1.07310170460088 0.878646594540682 0.817827489991963 1.30116946223…
4.3005335489025 4.30264717160574 4.34565315174801 4.41359933046753 4.56266511203257 4.62459335032526 4.34055148932933 NaN NaN NaN 4.3305335489025 4.18958139004071 3.9337787347358 3.96394617871952 4.33354550918705 4.53058737018298 4.61580863544718 4.73180863544718 4.29560531060981 0.824345096283334 1.56585477095142 1.29243593350325 1.07111178088028 0.875826086582721 0.813982724540647 1.29507653866…
4.36813678160919 4.3681191954023 4.41210942528736 4.47410747126437 4.62307816091954 4.68109379310345 4.39912505747126 NaN NaN NaN 4.39912896551724 4.26823643678161 3.97617781609195 3.98739275862069 4.40014264367816 4.58309965517241 4.63302540229885 4.74002149425287 4.35312896551724 0.822991645977012 1.56526828505747 1.28779237356322 1.06224255517241 0.867653024137931 0.811447283908046 1.298912857…
4.43690581589757 4.42804649671074 4.46712465271806 4.52814028391952 4.66237475194147 4.72824970232976 4.46199960310635 NaN NaN NaN 4.46396834070342 4.38710862462294 4.06557756066684 4.18485812850588 4.47185892229318 4.63320280872537 4.64579679438098 4.7508280567839 4.41796834070342 0.828846838039279 1.5694337237058 1.29904102274325 1.05849955487758 0.864145803389224 0.810081727370034 1.3053771466…
4.49661415835668 4.49556184084572 4.51965993617877 4.55085612684486 4.69975803151182 4.75880380933391 4.51962723773442 NaN NaN NaN 4.52361415835668 4.4813918089351 4.14150952333476 4.14130736537688 4.53161415835668 4.65188228560034 4.65792152373356 4.76490844435582 4.47065993617877 0.828413466035101 1.57350364505385 1.30043202157958 1.07431549577186 0.864725814599123 0.807367722556837 1.307536462…
4.55502118282585 4.52903014479064 4.56702077546382 4.615011406137 4.73800773987868 4.7850057030685 4.59402077546382 4.51902933006657 NaN NaN 4.57302240491196 4.56903625522117 4.24205906749517 4.26605580859888 4.60101996073975 4.67900855460275 4.661 4.759 4.53602036810178 0.830467181792688 1.55822657889688 1.30525532422181 1.06250681924048 0.858189686331232 0.803037531386064 1.31232485168184 1.044…
4.6061874288485 4.60184364874594 4.6172030552168 4.64256246168765 4.75670309900234 4.79878123084383 4.6442030552168 4.58987490148254 NaN NaN 4.62714054974361 4.65660925322147 4.38473417659678 4.40085918754316 4.6492343079534 4.69967184626574 4.661 4.759 4.5852186815851 0.847814507126905 1.57411763415199 1.31811576336634 1.07897841459469 0.85743203230359 0.797074695791886 1.32404388995357 1.050627…
4.67150167990726 4.66948634698133 4.66761667685174 4.68666267562953 4.78081600488884 4.81190033598145 4.69858601099988 4.65450934637023 NaN NaN 4.69250167990726 4.74334068418499 4.51997269396267 4.59749737325883 4.71350934637023 4.72977000611105 4.6639770006111 4.759 4.63958601099988 0.869345784363286 1.6009744621279 1.32971198900516 1.07581644929723 0.857965783445369 0.798627273671478 1.33295261…
4.71002592225097 4.7250277413563 4.71802001015864 4.71801864582964 4.80500818597399 4.83100636686866 4.7650236483693 4.71302728657996 NaN NaN 4.73202319359297 4.83303774643562 NaN 4.74506184958125 4.75102683180363 4.75001637194798 4.6650527540546 4.7550277413563 4.69402273881664 0.870368949466671 1.60523315614775 1.33323085497951 1.07229671651488 0.852783724086608 0.795275634147206 1.331220213744…
4.76613469057662 4.78507396710831 4.76133204184862 4.75837758444985 4.82272674439262 4.84478746786092 4.816210594912 4.77208914797539 NaN NaN 4.78222577577908 4.91473998803262 NaN 4.87893540207755 4.80910432884247 4.78545348878523 NaN 4.81507396710831 4.74324095664616 0.868095067802948 1.61206464478249 1.3350814599699 1.06518960586029 0.83919949596566 0.785825736323938 1.33168286499247 1.05933335…
NaN NaN NaN NaN NaN NaN NaN NaN NaN NaN NaN NaN NaN NaN NaN NaN NaN NaN NaN NaN NaN NaN NaN NaN NaN NaN NaN NaN NaN NaN NaN NaN NaN NaN NaN NaN NaN NaN NaN NaN NaN NaN NaN NaN NaN NaN NaN NaN NaN NaN NaN NaN NaN NaN NaN NaN NaN
4.87211664230184 4.86019298999032 4.86511876307097 4.8390784684576 4.86802544922949 4.87403181153687 4.92709331384147 4.89514209153134 4.93314209153134 4.93915057460783 4.88212936691659 5.07116754076083 5.1132608546023 5.22429266613917 4.91810815922535 NaN 4.72001908692212 4.80996182615576 4.85811876307097 0.856003774969041 1.57625729315147 1.32463890837748 1.03965377382189 0.807431886337364 0.75…
4.92604281051588 4.9494162864899 4.92002540707071 4.87535607252886 4.87979115865801 4.88873894832251 4.9702342484127 4.96083396917389 4.99883396917388 5.00876435539322 4.94193838984488 5.14862512783189 5.23385937624459 5.35959832456711 4.96811242429654 NaN 4.72884336899351 4.79231326201299 4.91302540707071 0.857749021867605 1.5981219031728 1.31951102001822 1.05064490737969 0.817550396445888 0.752…
4.98455624995669 4.99764040944767 4.96962510772203 4.92264040944767 4.91870161635019 4.91281637929243 5.0345103447798 5.02054859909388 5.06847209046572 5.08343383615164 4.9936098059964 NaN 5.34515840509028 5.46421196112999 5.03647974132854 4.82279342670398 4.74090818964621 4.86245678874009 4.96957155168233 0.843748183200213 1.5871277553965 1.311947610997 1.04046002802505 0.801753178891331 0.73955…
5.04407221571064 5.0610549701678 5.02606251509279 4.96406035939994 4.94205604801423 4.94003988031782 5.09306898217136 5.08407006001779 5.1410743714035 5.16107113786421 5.05207544924992 5.26105712586066 5.39402910185354 5.52602694616069 5.09707113786422 4.88406035939994 4.75502910185354 4.87402802400711 5.02406467078565 0.839502455075007 1.58108379160458 1.30489486945101 1.02984825388879 0.7948940…
5.10984244398442 5.11111887527173 5.08299793658353 5.01903249049444 4.99310159831627 4.97636075264812 5.15589427485079 5.14787699789534 5.20880789007351 5.22585972093988 5.12079061311805 5.31308432136081 5.42053352220268 5.55056807611359 5.16185972093988 4.93903249049444 4.78153352220268 4.89955079915813 5.08296338267262 0.832630938688194 1.57542951526343 1.30022223830797 1.02825798866784 0.78943…
5.17251024719805 5.14969982892784 5.14054974339175 5.08151024719805 5.04757344110798 5.02858923958546 5.21751814643679 5.21051024719805 5.27448654948182 5.28950234795931 5.17954184415301 5.39138385937819 5.44580251903147 5.57183411598644 5.22847865024308 5.00845495252686 4.82366823197287 4.94166823197287 5.14451814643679 0.837500266829132 1.57029012813281 1.30062612937302 1.02910304866991 0.78525…
5.23711601743322 5.20216133674307 5.1961214557504 5.13811057911604 5.10112689406758 5.0861214557504 5.28609426416449 5.26710332802646 5.33106888535097 5.34308157475773 5.24112689406758 5.44203625544788 5.45802900435831 5.575 NaN 5.08312870683998 4.82319759219095 NaN 5.20510514079886 0.834391227564734 1.55904447381044 1.30430437528508 1.02590935390555 0.795767232961852 0.726608683179768 1.30587407…
5.29989601376643 5.28946476914394 5.26184426441173 5.19794776312113 5.16979251505703 5.15184426441173 5.33710301118523 5.32301676226073 5.36834450817382 5.38722375967952 5.30979251505703 5.46165500430201 5.47372400344161 5.575 5.34513751075502 5.15277526527213 NaN NaN 5.26199951247583 0.845878005018827 1.58852164396377 1.31208320920575 1.03097099110992 0.799681173358251 0.731307373530331 1.318900…
5.35260331607093 5.35848659281064 5.35505275105378 5.30455418341471 5.29367135950991 5.28767815518343 5.39933663734254 5.3783306745326 5.42924771017122 5.44329109948618 5.39144165445163 5.49619764186585 5.48008749481039 5.57043074366877 5.39760331607093 5.33668065377416 5.17657237801699 5.31359362569623 5.3393876551946 0.852451024791835 1.57928171003337 1.31461197581031 1.03380420776309 0.7964450…
5.42549762453934 5.4129999163715 5.42449761020303 5.3814985719153 5.38500000612087 5.38499951929127 5.45200005390858 5.42599849052879 5.47049958738876 5.48749934098723 5.44999834940763 5.5209987560454 5.48649938399617 5.56700085404252 5.46549811256364 5.52149783868417 5.3039682784208 5.34299267963557 5.39599872020462 0.847670394751595 1.58767501781241 1.31877038876324 1.03929851247576 0.800763330…
5.45792145391584 5.47106604881559 5.46589430198747 5.44378297749696 5.47564774971609 5.47377677224715 5.49535449444409 5.45636491823224 5.49774190802705 5.51927846693241 5.48686879783352 5.53090263996186 5.4889561199314 5.567 5.49592145391584 5.5908162877643 5.43156320472537 5.50523853912856 5.44431972932626 0.85121120734612 1.59948316118302 1.32550976531891 1.04911249250384 0.80123762629776 0.75…
5.51396152516578 5.50956740774049 5.53448061741131 5.51708490645377 5.56412141013589 5.57516409832285 5.55339842307831 5.49991022104902 5.5151544049311 5.55361026166231 5.54349073457307 5.54661701720615 5.49010260823351 5.56757339882622 5.55192838310158 5.65962573425479 5.56322582758161 5.61135265776423 5.47755167711288 0.848024433534659 1.62388394241547 1.33020631523074 1.04783940745401 0.809566…
5.57401096120267 5.56451015852685 5.59601352427193 5.59451366982693 5.65401841572445 5.67252030282349 5.60850567078394 5.54151197983929 5.58299690214474 5.57299877963278 5.60301156676708 5.56300230491466 5.496999765314 5.57100073701342 5.60851103160847 5.73851596999819 5.62402924547811 5.70152759793267 5.5530124680607 0.84867110695332 1.60060800683731 1.33184405011892 1.06107290298178 0.833343074…
5.62920243596333 5.62422018398596 5.66555784651051 5.67314170200013 5.75961157945867 5.78446821116172 5.64474932590274 5.58458422019536 5.60936831273186 5.61040641404895 5.6616313623928 5.58593796340087 5.50498094934146 5.57448990483281 5.66374688749994 5.81747040903332 5.77143084316506 5.84951844360235 5.6152038200793 0.85067965305276 1.59611367081969 1.32454279071741 1.07322013285224 0.84682422…
5.6649897881551 5.66803047099958 5.70848447208593 5.73061837690519 5.83758119871141 5.86373936908289 5.70232237758447 5.63095998995064 5.63910296717733 5.64289871399634 5.69702802270464 5.60046062601298 5.50551527704065 5.57653063797715 5.70093366047825 5.86411208837612 5.907571539033 5.99419147485494 5.66294623753639 0.836463731966658 1.57203797806865 1.31987268420616 1.06711324699962 0.83355785…
5.72494403399302 5.74043672730577 5.77443857676445 5.81191994396751 5.93092236483498 5.96940227070059 5.75895659307516 5.67689911767552 5.69188409264847 5.68590555697283 5.75743713796572 5.64595042722029 5.50949769381133 5.57799563852637 5.75795177487154 5.93392400846739 6.02590192864939 6.14388690362234 5.72344455933177 0.833320211177952 1.57943525097371 1.30957688845757 1.06032516854925 0.85057…
5.78379667173472 5.8011200387326 5.84227055157713 5.88124974491192 6.01523721896179 6.05461782026415 5.8178103298428 5.73357042602627 5.72862228293775 5.7284874549679 5.81729844289885 5.67037831893329 5.51504831458322 5.57918333425492 5.81529319330709 5.9987791517953 6.11720941062265 6.2347145963138 5.78527232274126 0.825870544387942 1.57155376363618 1.29637530776672 1.06117037576968 0.8587356713…
5.83658089224684 5.84804842825347 5.90089038471338 5.9453224054892 6.1014489222847 6.13778353272363 5.87814345359723 5.78929447577045 5.7894239233475 5.77620817738576 5.84759396243895 5.71597646054307 5.52935638923332 5.59384907992589 5.86808445397983 6.05843343180661 6.17085843121556 6.28884764391748 5.84189394644637 0.796748295738531 1.54349510298174 1.28518733034924 1.04996383243231 0.84445563…
5.91500369759717 5.92600387944621 5.98000303081735 6.02700278835196 6.16900278835196 6.22500278835196 5.93000369759717 5.84800375821352 5.85400230342119 5.83100394006256 5.96400333389909 5.81500484930776 5.57900266711927 5.59700248527023 5.94400363698082 6.15200315205004 6.24800036369808 6.37300018184904 5.91700387944621 0.80074007516427 1.54118009577383 1.27990020548942 1.04377013759911 0.851980…
5.97677673146907 5.99057995949691 6.03086993924536 6.07370423653196 6.21578708788866 6.27178708788866 5.99161102875567 5.91063174159485 5.89276637504948 5.89670423653196 6.01981815714742 5.89654310651856 5.62432562170722 5.64046482786186 6.00473530579072 6.20443496962268 6.25413463345464 6.376 5.98160067233608 0.802076625394753 1.54287091725378 1.2832850289186 1.04616696970414 0.855471535925175 0…
6.05164146409804 6.0472165698411 6.11430967232319 6.14137603067816 6.29113271670994 6.34728755287153 6.05130504764773 5.97243776435767 5.96765895887423 5.96550412271264 6.09842026958147 6.0458801533908 5.75268107832589 5.87781379503583 6.07588477806626 6.24628755287153 6.26715483616159 6.37593364164503 6.03995113642123 0.811400910946308 1.55376175556735 1.28297899261066 1.05828318921674 0.8745817…
6.07998970958689 6.10098048369927 6.12799503221436 6.15799396768887 6.29699787094901 6.35999538705619 6.10897906433194 6.03597693528096 NaN NaN 6.1169932580052 6.12896983844433 5.82697303202081 NaN 6.11498580632674 6.25899538705619 6.27399751610718 6.37300106452549 6.08198474180125 0.815418541600073 1.56665531963624 1.29044728900841 1.05754026967979 0.868032377440271 0.806439489027763 1.291487271…
6.1455044555818 6.16333973539183 6.18757652066492 6.2075456356293 6.3345044555818 6.38633973539183 6.16540150546307 6.09563829073616 6.12163829073616 6.11175153586677 6.1895044555818 6.21184419097363 5.9150912712586 5.92928687648419 6.17746327553431 6.28316472018998 6.27703088503562 6.37286616484564 6.14846327553431 0.825831249239907 1.5718999695963 1.30222697293111 1.05272479105939 0.85306739248…
6.19522440846152 6.19710591732009 6.24410591732009 6.26065170127791 6.38347396456575 6.41953321013647 6.20522440846152 6.15844164222083 6.18473787007442 6.18581686416871 6.23922440846152 6.29493535531015 6.02264630215878 6.05572529625307 6.22330340255582 6.29957270718362 6.28007899409429 6.35994075442928 6.1942441569851 0.825269639093793 1.53864516795669 1.30506547414801 1.0494002329969 0.8479695…
6.25584469083656 6.2518597207556 6.2988597207556 6.29291733544527 6.40693988032383 6.44593236536431 6.26584469083656 6.22981713598498 6.27077956118738 6.27576954124135 6.29984469083656 6.3907545113223 6.15366433180805 6.19065431186202 6.28783467089053 6.32792735539129 6.28398998005397 6.35700751495952 6.25584218585005 0.839114529391059 1.55820987521999 1.31721886301772 1.05238235979115 0.84596513…
6.30271468732141 6.32871468732141 6.31995717051975 6.3137657364158 6.41347220412308 6.44333181911351 6.32666363822703 6.29584231005738 6.34495717051975 6.35304650643493 6.33680402323659 6.46704650643493 6.29693986558669 6.33736102061538 6.33766363822703 6.33816590955676 6.28708933591518 6.357 6.30271468732141 0.849108805968782 1.59574097555529 1.32566787584008 1.05464690894184 0.841628602665597 0…
6.35908716361125 6.38517591166115 6.39473217141166 6.37328843116217 6.45015530908732 6.46915530908732 6.37933122074847 6.36239778178589 6.42068621294806 6.43610776618508 6.39999841556135 6.54961965191064 6.45063867004582 6.52399366224541 6.39010935062373 6.35128843116217 6.29406656103742 6.357 6.3592202856861 0.849652662392783 1.59640163226409 1.32471446909127 1.05051537241615 0.828299001560082 0…
6.40701214185327 6.43701432738686 6.42701529873512 6.38601529873512 6.45700485674131 6.47600582808957 6.43801359887566 6.42401675575752 6.49502088398763 6.52901991263936 6.44401214185327 6.62101651292045 6.61103156881851 6.70003885393047 6.43901359887566 6.36400485674131 6.2970007285112 6.3570007285112 6.41301359887566 0.843598880521128 1.58810006556601 1.32402792617146 1.0494282952838 0.82516685…
6.45762517683968 6.49651697315589 6.490745403155 6.44958910894508 6.47751697315589 6.50028854315677 6.49467326736581 6.49379349368113 6.58182956157573 6.61196181052258 6.4947093352604 6.6897814710496 6.7424547384154 6.86157496473073 6.49550495052435 6.38446888262976 6.30012022631532 6.3600360678946 6.46967326736581 0.838758444116689 1.5878050565443 1.3153440452532 1.04229842997938 0.8119768033799…
6.50997030463396 6.54010891958167 6.55259406406161 6.49833663630158 6.52007920854155 6.524 6.55104951317551 6.56010891958167 6.65152476442479 6.69264357723711 6.55377228328009 6.75510891958167 6.86356436869557 6.99246535801863 6.53812872171705 6.42351485552006 6.31013861494771 6.36305940640616 6.52599010676935 0.819654157821468 1.54191247942055 1.30323158323039 1.03298366221949 0.791133960113596 …
6.55798141969847 6.59497876536968 6.58198862430519 6.51499355377294 6.52399848324069 6.524 6.60297990293916 6.61497876536968 NaN NaN 6.59198521159674 6.80997876536968 6.94097004400366 7.06497193995279 6.59397838617985 6.44899014106449 6.31699734567121 6.36599886243052 6.57498104050864 0.815901452297038 1.56825980358555 1.29737226755517 1.02574280221282 0.789350690125485 0.723666135291403 1.303053…
6.62167295986693 6.65554040716587 6.65857099625073 6.57850981808101 6.56126510540212 6.55424471267888 6.65561178169721 6.67267295986693 NaN NaN 6.66664237078207 6.87256079988911 6.99639765810319 7.11746903263453 6.64668315622855 6.51567295986693 6.33333647993346 6.38214274906268 6.62861178169721 0.810946571065111 1.5586691125899 1.28674269644769 1.01189809295374 0.785540415420077 0.71129708844880…
6.68844472107108 6.70904689932687 6.71510971328648 6.6290678373134 6.58804689932687 6.57883751946149 6.71625627919224 6.73910971328648 NaN NaN 6.73036096912493 6.92815158925955 7.03546063570382 7.16339782174421 6.71438190711146 6.58265410093645 6.36681658147496 6.39648157369036 6.68910971328648 0.805748902867135 1.55468199333158 1.2811642965101 1.00788422938513 0.784683282952881 0.705193978217442…
6.7559708287215 6.75797886139239 6.76697759307593 6.67897843862024 6.63697886139239 6.61798308911391 6.77497463367087 6.79097759307593 NaN NaN 6.7939725198101 6.98197674753163 7.05699069901265 7.18199196732911 6.77897209703795 6.65996660099997 6.40498351188606 6.4189902762405 6.74097759307593 0.805230224069241 1.55384036358405 1.28043031707911 1.01041890502013 0.788108520297467 0.705379919673291 …
6.81577199061031 6.80441089822807 6.82669728184157 6.7357470876874 6.6957470876874 6.67278444207177 6.82867237891866 6.84153541284264 6.93678444207177 7.00336109238224 6.85773463622594 7.03541089822807 7.07407470876874 7.18496264561563 6.83978444207177 6.7334941753748 6.46527004906858 6.59027004906858 6.80362257307283 0.808040397610175 1.53027550270937 1.28073284104952 1.00598155707254 0.78387038…
6.87818225499876 6.83861574849831 6.88310343799885 6.79630048049864 6.75655663574837 6.73661574849831 6.88296550824899 6.88492609974903 6.99925615524973 7.03247290199951 6.9172413677487 7.06845319774953 7.08013792974986 7.18192118300008 6.90318225499876 6.85389160799802 6.56781279099811 6.69277338249815 6.85410343799885 0.81544881550975 1.53854969791677 1.28674664804225 1.01259344693985 0.7887447…
6.9369950597244 6.91899324829002 6.93799538907611 6.86099456569684 6.8339934953038 6.81699324829002 6.9309959654416 6.93099613011745 7.01199892960695 7.05599802388976 6.97899481271062 7.09099810622769 7.08699942363451 7.17800032935171 6.9619950597244 6.94799209555905 6.65799242491075 6.7809925895866 6.90899538907611 0.827329002064329 1.57335707618023 1.2985190111215 1.01972940057989 0.79295964594…
6.98762043794808 6.97167108594384 6.99169640994172 6.92788633992583 6.90812691790569 6.89421555189827 6.98158245195126 6.96750647995761 7.05220259198305 7.07032921197245 7.02570907194066 7.10824057797987 7.091 7.178 7.01560777594914 7.04796231191947 6.7683801578845 6.89337985996821 6.95867108594384 0.83531344555218 1.58222686727106 1.3035667376719 1.02992028601077 0.801739517353345 0.731612143602…
7.03702680907042 7.02513604407791 7.0472234320839 6.99850744310338 6.99800992413784 6.99116285314833 7.02815789107941 7.00778649205394 7.06865541004495 7.09650248103446 7.08193942106443 7.12730585802098 7.09113108200899 7.1779344589955 7.06409235007491 7.12483514812586 6.87890565119927 6.92579641619178 7.01207050307342 0.842719940038226 1.59074198552248 1.31131448793402 1.03858532253448 0.8079799…
7.08300752272299 7.07600931384752 7.10200985118487 7.06601361254637 7.08801701568296 7.08801755302032 7.08000895562261 7.04300841828526 7.09800232846188 7.11900286579924 7.12400770183545 7.14100286579924 7.09700053733736 7.17500071644981 7.113007522723 7.20701307520901 7.00902597130558 7.05102919532972 7.06000985118487 0.848090558830851 1.59889078809479 1.32047052479949 1.0415115851452 0.80977032…
7.12556749132003 7.12851919418641 7.15759163988684 7.14274860557111 7.18402631408942 7.18714705692347 7.13050711990301 7.09031393136853 7.11127770851831 7.13515696568426 7.16760371417025 7.15716903996767 7.10003622285021 7.179 7.15553126846982 7.28089349697197 7.15583529107756 7.21589566249458 7.11555541703663 0.851156993895852 1.60296604697624 1.32342644268066 1.05045997506659 0.811727711796495 …
7.1727839194049 7.17210552736588 7.20692462288783 7.20518592935613 7.26980904478053 7.28301004975615 7.17300502487807 7.11686432139514 7.13488442189271 7.14840200995123 7.21764321592197 7.1712613064683 7.10314070348293 7.17912060298537 7.19992462288783 7.35512562786344 7.30875376816592 7.37469849155131 7.16198492438051 0.846822613064683 1.57696010037933 1.32560185929356 1.05866613064683 0.8257243…
7.21097731312413 7.22596800568788 7.25197324112077 7.26296567882881 7.35794764567107 7.38094182852341 7.22197091426171 7.15897498626507 7.1779744045503 7.16798836570468 7.24898138512749 7.18399243770804 7.10999592799664 7.1849965097114 7.24497324112077 7.40996742397311 7.44292030507708 7.55489296448308 7.20997149597647 0.84694992437708 1.60132552693663 1.32617965678829 1.0599392437708 0.839092059…
7.27352236811339 7.27153480544942 7.30755968012149 7.32983330151422 7.43806961089884 7.48114423491504 7.26860942946562 7.19257211745752 7.18741043208909 7.19141043208909 7.31153480544942 7.20044774409719 7.1161865600405 7.1909626879919 7.30348505610529 7.47674624016198 7.57719398425917 7.70824373360331 7.25952236811339 0.835053191212783 1.59332182692411 1.31862684626226 1.06112980138445 0.8451726…
7.31626557418563 7.31524375394105 7.35315647296273 7.39715647296273 7.52465833858807 7.57394200176761 7.31820011345189 7.2388728097832 7.22093827051694 7.22472006807114 7.35537467540853 7.23685098953862 7.1314364048916 7.18806546073374 7.34335285516395 7.53744013614227 7.67344013614227 7.80844013614227 7.30217829320731 0.820023399596335 1.57051331602179 1.30702695978789 1.06032567326359 0.8536706…
7.37299234188636 7.3709924739228 7.40499300206857 7.44899300206857 7.5989899652304 7.66098824875666 7.37199273799569 7.27799471854232 7.26299432243299 7.25699564279741 7.41699168170415 7.27499485057876 7.15099735927116 7.19099960389067 7.40399181374059 7.60199128559483 7.73799128559482 7.87299128559482 7.35499287003213 0.811211189648343 1.57379955635755 1.2965814101492 1.06057996567053 0.86938787…
7.43274821361172 7.41762139774532 7.45465944250524 7.51158335298541 7.67174821361172 7.74087502947811 7.42265944250524 7.33469748726516 7.3136467609186 7.30069748726516 7.46976089519836 7.32588771106475 7.14839312918582 7.22383513937369 7.46474821361172 7.67176089519836 7.78825363173279 7.90308877110647 7.40467212409188 0.79747222732526 1.56393619316576 1.2855007400835 1.05362478209603 0.87419614…
7.4921762430927 7.46697687985665 7.50703668882747 7.55797687985665 7.73105662515107 7.81005662515107 7.4747775166206 7.39011643412189 7.36519617941631 7.3561762430927 7.53029586103433 7.39643541529957 7.17985726191502 7.2121762430927 7.5241762430927 7.73211643412189 7.80811961794163 7.91 7.45789713456223 0.795389346567948 1.55821791085305 1.27925404260706 1.05231798969954 0.882465980897082 0.8194…
7.5499570111086 7.51496429736138 7.55796211148554 7.60596429736138 7.78296138286027 7.86196138286027 7.51297158361416 7.44495919698443 7.42395628248332 7.4139570111086 7.59395263935693 7.46694753897998 7.22196866911305 7.2699570111086 7.5819570111086 7.78695919698443 7.81399562824833 7.91 7.50196721186249 0.799287100071393 1.55958897992461 1.27552277606231 1.0463244591867 0.882759781412417 0.8234…
7.6026470394506 7.55167145603364 7.60447612336931 7.65936624874562 7.82647612336931 7.90832962387106 7.5725249565354 7.4976470394506 7.48675691407429 7.48084237211494 7.6466470394506 7.60440395352489 7.32513537111144 7.443171995986 7.6356470394506 7.8262319575389 7.82408545804065 7.90996337512544 7.54856158140996 0.80420814386478 1.56230031975916 1.27871690143753 1.05011967694744 0.87555804337995…
7.65606323462955 7.60684624797045 7.64406323462955 7.69008493329545 7.86573775464091 7.93543397331818 7.61593304263409 7.55121512529091 7.54964909860909 7.55058400261136 7.69999813863182 7.71984438660227 7.41901797592955 7.53995287993182 7.68906323462955 7.84536887732045 7.83113019199545 7.907 7.59506323462955 0.811460427595795 1.56816250439398 1.28426192788873 1.0533215375203 0.883976689877954 0…
7.703991229177 7.64499301914088 7.691991229177 7.73899105018061 7.89899391412282 7.95499642007224 7.65799230315533 7.60598997620228 7.62398639627453 7.62198693326369 7.74499176616616 7.80298478530704 7.50998335333593 NaN 7.736991229177 7.86199695706141 7.83699892602167 7.907 7.642991229177 0.816889006570048 1.57593857697872 1.29020891170196 1.05294006980859 0.869402667046178 0.818201186746051 1.2…
7.73936285191634 7.69436285191634 7.72549388177502 7.76530237659695 7.91513102985868 7.97111087141888 7.70733261425664 7.65949388177502 7.69373578305258 7.70479625837197 7.78036285191634 7.86672570383268 7.58999784276993 7.59222966482759 7.77336285191634 7.88616126751837 7.84403023765969 7.904 7.67939308957603 0.82194730761662 1.58488287275986 1.29791308884726 1.05476628519163 0.864913901889768 0…
7.77579312071145 7.73072702731883 7.77466093392621 7.79572702731883 7.92859484053359 7.98197796886913 7.74101343202019 7.70907952541281 7.76738796124504 7.7845862414229 7.81679312071145 7.93936593011416 7.69062170457396 7.71590810927532 7.80979312071145 7.90228640470136 7.847 7.904 7.71894733862757 0.829640682268093 1.59200497050191 1.30912905409782 1.05833132186785 0.857005766410481 0.7972072759…
7.81092737749124 7.76293342936697 7.8039394812427 7.82793342936697 7.95494553311843 7.98100201729191 7.78590720457214 7.75690115269641 7.82887291060967 7.85485475498248 7.85192737749124 7.99987492790158 7.80675994226271 7.84473371746787 7.84492737749124 7.91497377520517 7.847 7.904 7.76091325644787 0.834100780975971 1.59045320749414 1.31396001440505 1.05838987896249 0.837769760823547 0.7895558155…
7.85734003432687 7.79965739969862 7.85037403775956 7.85434003432687 7.96211334477562 7.9910906758205 7.81644204462493 7.80047604805762 7.89166873417618 7.92174807551912 7.89540804119224 8.04958939283324 7.91753015447092 7.99440547521773 7.89229469641662 7.92413601373075 7.851 7.904 7.80139670671468 0.837347264771435 1.58688910615708 1.31990621900871 1.05362944398192 0.835180282257196 0.7825969182…
7.88757362887097 7.85751428795329 7.8839098940712 7.88451428795329 7.97207912122358 7.999 7.85573187131814 7.84279121223582 7.95096923498888 7.98816703804784 7.93165275009455 8.10185055315351 8.05307693211904 8.1192549548721 7.91859340917687 7.93619780305896 7.85107912122358 7.90407912122358 7.83673187131814 0.841474747273415 1.60948683515106 1.32483037371507 1.0570545713614 0.82562523083554 0.77…
7.91599079283888 7.88299174530382 7.92898539553753 7.90999174530382 7.97599873004674 7.999 7.89198825293236 7.88198730046741 7.99898444307258 8.04598126818943 7.96398952288562 8.14398634800247 8.15596666372696 8.23096380633213 7.94799047535056 7.94599682511685 7.85499873004674 7.90799873004674 7.87298825293236 0.841709923802805 1.60933005079813 1.32583967298704 1.05629024764089 0.826379755533998 …
