# Supplementary material for: Quantifying Spatiotemporal Gait Parameters with HoloLens in Healthy Adults and People with Parkinson’s Disease: Test-Retest Reliability, Concurrent Validity, and Face Validity
Source: Sensors (Basel). 2020 Jun 5;20(11):3216. doi: 10.3390/s20113216 (PMC7313704; doi:10.3390/s20113216)
Supplement: Supplementary file 1 [file sensors-20-03216-s001.zip › Data/HYA_11_SWS1.csv]

IWW_x_SpineBase IWW_x_AnkleLeft IWW_x_AnkleRight IWW_x_SpineShoulder IWW_y_SpineBase IWW_y_AnkleLeft IWW_y_AnkleRight IWW_y_SpineShoulder IWW_z_SpineBase IWW_z_AnkleLeft IWW_z_AnkleRight IWW_z_SpineShoulder HoloLens_x_position HoloLens_y_position HoloLens_z_position
-0.328 -0.337 -0.352 -0.356989864313066 0.862872297422372 0.162129966214377 0.156308817503191 1.37920510162909 1.432 1.274 1.482 1.40299662143769 -0.301195009943512 0.054 1.42912153595079
-0.328 -0.337 -0.352 -0.354 0.863543485160013 0.162121163364283 0.155974658389971 1.38068708172362 1.432 1.274 1.482 1.402 -0.300164887875676 0.054 1.42914057872499
-0.327978261783941 -0.337 -0.352 -0.354 0.863001956018832 0.162218478324876 0.157201739898511 1.37875695580853 1.43206521464818 1.274 1.482 1.402 -0.299191427651073 0.054 1.43009379441729
-0.327000076298468 -0.337 -0.352 -0.354 0.863539958035843 0.162150005340893 0.156380064090713 1.3795199404872 1.4349997711046 1.274 1.482 1.402 -0.298209512796706 0.0530349854227409 1.43105528891294
-0.327 -0.337 -0.352 -0.353975314103819 0.863141851442214 0.162129753141038 0.156040987435847 1.37935864006366 1.435 1.274 1.482 1.40203702884427 -0.297163547105361 0.053 1.43209484572452
-0.327021793768339 -0.337 -0.352 -0.352 0.863293051127567 0.162114140815984 0.156120217937683 1.38004934618695 1.43493461869498 1.274 1.482 1.405 -0.297153365988826 0.053 1.43306378448506
-0.327995552505231 -0.337 -0.352 -0.352 0.86343173452296 0.16231138558661 0.156128043102301 1.38002284639665 1.43201334248431 1.274 1.482 1.405 -0.296094392227826 0.053 1.43411607884443
-0.327 -0.337 -0.352 -0.352 0.863821600792112 0.16485532076152 0.155693078446369 1.38065088779875 1.435 1.274 1.482 1.405 -0.295245986087492 0.053 1.43494684113545
-0.327 -0.337 -0.352 -0.351976596123434 0.863963574248408 0.16446057478245 0.155954276364705 1.37993591463607 1.435 1.274 1.482 1.4050702116297 -0.293116898451531 0.0539950980392155 1.43604684613473
-0.327 -0.337 -0.352 -0.351 0.864529777013928 0.16365 0.156549108055713 1.38059695783288 1.435 1.274 1.482 1.408 -0.292115958622706 0.0530147058823526 1.4379972213205
-0.325544458412896 -0.337034072580194 -0.353113211181225 -0.347978447118114 0.863154514899263 0.16338943176077 0.156453954110494 1.37458692933398 1.4356378070029 1.27394873303861 1.4811429074496 1.41160156605934 -0.291122286769678 0.053 1.4389847820813
-0.323435430580349 -0.337057031677738 -0.353859137560182 -0.344302199911444 0.860855420326663 0.163382892191469 0.155811984886591 1.3663757855442 1.43640654089186 1.27391419234895 1.48056789610233 1.41450504681742 -0.290067544013976 0.053 1.44100917546534
-0.322 -0.337 -0.351982376446355 -0.342 0.859803665699158 0.16329908357521 0.155089647528927 1.36467470822221 1.437 1.274 1.48201057413219 1.416 -0.289072457634442 0.053 1.44294814494827
-0.322 -0.337 -0.346968943665653 -0.342 0.860844554929037 0.163038136619939 0.155001387322594 1.37166993802699 1.437 1.274 1.48498964788855 1.416 -0.287031804861901 0.053 1.44496950921235
-0.321978267971923 -0.336956535943847 -0.344 -0.342 0.861304122551165 0.1628373986908 0.156084132352419 1.37269562745771 1.43706519608423 1.27406519608423 1.484 1.416 -0.286040349743439 0.053 1.44689739700481
-0.321000096838942 -0.335000193677884 -0.344 -0.342 0.862389892508774 0.1618201007125 0.155820026146514 1.37609966300048 1.43999970948317 1.27699970948317 1.484 1.416 -0.284109538864583 0.053 1.44882065879995
-0.320987715667665 -0.335 -0.344 -0.339987715667665 0.861910564525808 0.161356487234431 0.155726265009491 1.37609181642075 1.44003685299701 1.277 1.484 1.41903685299701 -0.282922479285504 0.054 1.45197786854744
-0.319891699269829 -0.335 -0.344 -0.338978339853966 0.862738773056886 0.160265234767872 0.156191228338599 1.37862032559993 1.44302166014603 1.277 1.484 1.4220649804381 -0.28093090052223 0.054 1.45489828087891
-0.315009074887471 -0.335 -0.344 -0.337990925112529 0.861788757266409 0.160047549780383 0.15443845726913 1.37729175197927 1.44402268721868 1.277 1.484 1.42501814977494 -0.277899286898325 0.054 1.45885445896819
-0.316963293229295 -0.334963293229295 -0.344 -0.335987764409765 0.863686507666749 0.159489444208405 0.154099510576391 1.37983512856783 1.44897552881953 1.27698776440976 1.484 1.4290367067707 -0.274882896027565 0.0530109452736322 1.46181404565547
-0.313976883908681 -0.331976883908681 -0.344 -0.334930651726043 0.8618320712862 0.157787697552886 0.154045899184296 1.37704311609132 1.44725427700451 1.27606934827396 1.484 1.43213869654791 -0.271829233512968 0.053 1.46578690376074
-0.313000120141943 -0.331000120141943 -0.344 -0.33200036042583 0.863609781341663 0.156000219859756 0.153450073286585 1.37801987985806 1.45799867843862 1.27899963957417 1.484 1.43799927914834 -0.268481235729264 0.052 1.47013143025698
-0.312950691891123 -0.325950691891123 -0.344 -0.324987672972781 0.861309476703007 0.154142664215478 0.153407288054012 1.37359499364935 1.45811094324497 1.28101232702722 1.484 1.44504930810888 -0.26483050260781 0.052 1.47459782336988
-0.308977175818457 -0.321908703273828 -0.343908703273828 -0.323977175818457 0.862841013289441 0.150283353389895 0.153189315274554 1.37716827438766 1.46706847254463 1.28204564836309 1.48402282418154 1.44906847254463 -0.26031450068602 0.0509312015503877 1.47997000861643
-0.307993348195895 -0.317988913659825 -0.34 -0.322984479123755 0.861600399108246 0.147421530036106 0.153154722902077 1.37581465626287 1.47001330360821 1.28400443453607 1.485 1.45201552087624 -0.255431958411525 0.0499628571428567 1.48382944169773
-0.304988067292066 -0.312976134584132 -0.34 -0.315988067292066 0.86179992762225 0.14359007237775 0.150757447182005 1.37793708724701 1.4760357981238 1.28597613458413 1.485 1.4590357981238 -0.250620283587064 0.0490104761904765 1.48854105069111
-0.303976640146894 -0.310719681762726 -0.34 -0.314953280293788 0.863476163035479 0.141995596450393 0.148884627233786 1.380213871787 1.47925695838417 1.28404671970621 1.485 1.46207007955932 -0.245102937040709 0.048 1.49376987697817
-0.302999544045231 -0.298999088090461 -0.339999392060308 -0.312998936105538 0.864570182381908 0.144319886011308 0.148659931606785 1.38163012918718 1.49000091190954 1.28600075992462 1.48500030396985 1.46500121587938 -0.238199565103871 0.048 1.49764476409449
-0.3 -0.292693412243481 -0.336 -0.305933350487713 0.865767200720484 0.14369330159773 0.148210666495123 1.38247440144097 1.496 1.29114662892703 1.487 1.47306664951229 -0.232829168255606 0.048 1.50114408652108
-0.299934580926045 -0.269716517346196 -0.336 -0.30095638728403 0.865572211560472 0.152711186273655 0.148227508526602 1.38207962572219 1.49613083814791 1.30213083814791 1.487 1.47806541907395 -0.225353497142298 0.0469843750000021 1.5053445082713
-0.296996043150233 -0.25686546710793 -0.336007913699534 -0.298968345201866 0.866123600733288 0.147847607981462 0.146533657363431 1.38296209713038 1.5020118705493 1.30805143904697 1.48694460410327 1.4810118705493 -0.218057237126115 0.0439570200573068 1.50833834725014
-0.295950518801885 -0.22260415041508 -0.33760415041508 -0.290925778202828 0.867038288100684 0.152219261829314 0.0874769189793553 1.38348567039517 1.50502474059906 1.321 1.4729134079033 1.48406185149764 -0.211351766800761 0.0430019102196753 1.51017821469608
-0.291859739863179 -0.190392206073774 -0.339032616932612 -0.284859739863179 0.867699064932421 0.147592078549967 0.0229015804629703 1.38310867523611 1.50711688344735 1.32104675337894 1.45754546356416 1.48911688344735 -0.20388534739917 0.043 1.51196215759208
-0.285988542538101 -0.164915978612738 -0.339535680418439 -0.278986632961117 0.867659713563453 0.156877867457171 -0.0299710937576346 1.38179946531844 1.51199427126905 1.32300381915397 1.44512081193868 1.494 -0.193559903313223 0.0419252873563226 1.51306996985279
-0.279926414351173 -0.120656600305473 -0.339050624324988 -0.271914150076368 0.867493933800006 0.160994660424426 -0.071924616271619 1.38151116972214 1.50906132137402 1.32507358564883 1.4354277593407 1.494 -0.183950189515587 0.0409304703476494 1.51389433429356
-0.273848074925937 -0.0920450423916034 -0.337514732104682 -0.264848074925937 0.866177862346351 0.16105594916833 -0.103742499668143 1.38077460680905 1.514 1.33110851791005 1.42825461208405 1.49402170358201 -0.173706664529412 0.0389462055715665 1.51378670053397
-0.266963529084936 -0.0488972183302735 -0.33486528720995 -0.25794695139627 0.865177380725191 0.146979738682481 -0.126208256536365 1.37961667153831 1.51400663107547 1.33601326215093 1.42338967648255 1.4950099466132 -0.16311281580175 0.0379689440993796 1.51365985694289
-0.255851321552684 -0.0178612334491715 -0.331039573093215 -0.241900881035123 0.864381773125915 0.170980033046358 -0.140105399465446 1.37562823788954 1.516 1.34000991189649 1.42062125885005 1.49799008810351 -0.150679259014594 0.0359513888888898 1.5124474574573
-0.240697495991441 -0.00341659941206429 -0.325974873206903 -0.231654281133075 0.863561296445751 0.17406751008819 -0.146217441044545 1.37747787358365 1.51602160742918 1.34104321485837 1.41973766550037 1.49691357028327 -0.13777975252173 0.0349210019267829 1.51033003074323
-0.227002095396291 0.0229959588785815 -0.319608471003441 -0.216002394738618 0.86361999101973 0.178029393831787 -0.145327893862822 1.3787398069242 1.51699985032884 1.34299970065767 1.42052720274735 1.49300059868465 -0.124305571384564 0.0329935691318326 1.50825448047252
-0.207123252489152 0.0420784307452637 -0.311877649935253 -0.199562485193111 0.859506095737834 0.171606196680522 -0.138220270509437 1.37680950132162 1.51041693320818 1.34564310278839 1.42277817690481 1.48893080487521 -0.108327305447157 0.0307988505747133 1.50376396305574
-0.184825382461792 0.0514312735578279 -0.302719693454766 -0.184111153796461 0.853859879800849 0.160431102160562 -0.125678083573549 1.37274762589202 1.50074965817522 1.34792186386476 1.42627889428659 1.48501735036032 -0.0930326797093883 0.0279214501510573 1.49878113806168
-0.167953028938285 0.0570313140411435 -0.292071885014405 -0.168887248887745 0.851829433354894 0.159257224566409 -0.108484845644317 1.36797078857303 1.49700782851029 1.349 1.43081766120653 1.48101338895804 -0.0769458868540017 0.0248993902439017 1.49256765274727
-0.155700999658206 0.0651610001840431 -0.279871508066595 -0.15312961880604 0.854200099965821 0.168561984807938 -0.0874240693109025 1.36389559730224 1.4988504998291 1.34901150001315 1.43618278397845 1.4766720744864 -0.0596964849610483 0.0219508032128515 1.48619370817382
-0.129560951391214 0.0792310782151505 -0.266055846063763 -0.136077111890423 0.851693315430951 0.153860268086171 -0.0632792671624635 1.36193866001729 1.48588446089242 1.34997689217848 1.44216256891618 1.47174656076346 -0.0416689111091768 0.0211051587301588 1.47792419757874
-0.110960006429054 0.0890042850254584 -0.250562182458333 -0.116968576479971 0.854375784784369 0.142875400739341 -0.0368339517881607 1.36351658465579 1.48098714492362 1.34899857165818 1.44854532233357 1.46599000160726 -0.0228025145231391 0.0231371951219505 1.46878709456484
-0.0828032509568571 0.0920368904455893 -0.233327800702733 -0.0946925796200892 0.858459841681236 0.139702669948732 -0.00887163577715283 1.36814434769409 1.47203689044559 1.34797540636961 1.45511935054444 1.45890162547843 -0.00157437979493547 0.0264090038314142 1.45944926027233
-0.0661148222845087 0.095069882451223 -0.214289984249386 -0.0694875286910314 0.861678402378822 0.143178218891344 0.0198241682813994 1.37014029888021 1.47493011754878 1.34597670584959 1.46167295986261 1.45086023509755 0.0194571580667116 0.0331300546448065 1.4506050237443
-0.028924116163523 0.098 -0.193386016550719 -0.0479275654288174 0.862456726067324 0.145206001721612 0.0484699477983374 1.3718440040171 1.47197930440823 1.345 1.46799445660194 1.44496550734706 0.0430577093259464 0.0402865168539302 1.44174115448097
-0.00686594051937326 0.0980309368032216 -0.170553181059158 -0.0268350037161517 0.864354316653909 0.146940618736064 0.0762821901845007 1.37589742483277 1.46596906319678 1.34497937546452 1.47387214707624 1.43495875092904 0.0635572421517637 0.0430340340340335 1.43401711399938
0.00672258955393229 0.101093237361798 -0.145728761227128 -0.0104871945101126 0.860060906427753 0.147163864663359 0.10247738285073 1.37667107047198 1.46293007197865 1.34288345329775 1.47909433759935 1.4308601439573 0.0835073753172989 0.044 1.42582880873809
0.036994460247663 0.104999285193247 -0.118850040507054 0.0109960685628576 0.863869303063416 0.154028743727131 0.126272013207865 1.37922953180158 1.46000053610506 1.33800089350844 1.4834493344851 1.42500107221013 0.103694667878802 0.044 1.41855786943482
0.051314126658712 0.108039265832339 -0.089854302351363 0.0273664811018306 0.862224817211496 0.152136309614489 0.146882568666748 1.38068575898874 1.46094764555688 1.33598691138922 1.48672544404733 1.4208691138922 0.120800277402757 0.044 1.41295777897569
0.0754718063926602 0.111070770958899 -0.0586788302124799 0.0553774451141282 0.861037065618268 0.150313670907765 0.163525536638217 1.3810235155927 1.4567876871233 1.33495281936073 1.48871097259986 1.4109292290411 0.141213988417229 0.0418687179487171 1.40637346620828
0.0950654603641291 0.114007701219309 -0.0252609075428302 0.0710654603641291 0.859265775914482 0.148807689634207 0.175417404533113 1.37704648060932 1.44798459756138 1.33301540243862 1.48919422645653 1.40799614939035 0.160675247360164 0.038 1.40314962499445
0.112267579171408 0.116 0.0104621822051601 0.0882675791714085 0.860795028546075 0.148200877982793 0.181774659762277 1.38134685294952 1.44391486117273 1.337 1.48796351193117 1.40691486117273 0.180173756939861 0.0381638733705779 1.4008984052879
0.13438437537339 0.116022610316082 0.0491079054880055 0.110542647585962 0.863711222495658 0.147447790429316 0.176639901951726 1.38439969123446 1.43697738968392 1.33706783094825 1.48497738968392 1.39993216905175 0.198817018792463 0.040043209876542 1.39885187928326
0.151024673686254 0.117009595322432 0.0970973239846669 0.134019190644864 0.866792933427143 0.146916586806735 0.148952742127226 1.38698293342714 1.43599862923965 1.34 1.48400959532243 1.397 0.220391891415908 0.0429555555555559 1.39763953036108
0.169171457259212 0.124061234735433 0.16902874355527 0.148293926730077 0.868940409905024 0.144411874518312 0.136499285264623 1.38913751313433 1.43492651831748 1.34002449389417 1.49096325915874 1.39696325915874 0.24134849403249 0.0418152380952384 1.39732694296911
0.183412857196365 0.129086917304498 0.253673158111584 0.172434586522489 0.869707206757483 0.142960212783279 0.145998967653487 1.3905045857084 1.42886962404325 1.34202172932612 1.48810864663062 1.39393481202163 0.260476124910255 0.0398522012578621 1.39626755935238
0.202040022628062 0.133008893917347 0.329148973115563 0.192044469586735 0.866434068967186 0.143412973805296 0.140540661386786 1.3884596664781 1.423 1.34300444695867 1.49298888260332 1.39099555304133 0.281242131473494 0.0369129213483149 1.39708723039278
0.220180877046811 0.137085118610264 0.396659669229547 0.212255355830793 0.868229357300305 0.140288408336176 0.136417882091686 1.38830148813897 1.42298936017372 1.345 1.488 1.38904255930513 0.300008641323641 0.0359251497005989 1.39785291613338
0.237498419275792 0.145043340806591 0.458931827341699 0.23636839685602 0.865319972982872 0.142879941368388 0.142850487442322 1.38747944473135 1.42208668161318 1.3449783295967 1.4879783295967 1.3929783295967 0.320027383506233 0.032925324675325 1.39964256310277
0.259996355334358 0.146999683072553 0.500993186059888 0.2529973061167 0.862610438944514 0.140620366051201 0.148289118941697 1.38610022343385 1.42599936614511 1.34400015846372 1.48700015846372 1.39200015846372 0.341402455842009 0.0297226890756308 1.40183049918943
0.279343642777856 0.147024545912704 0.532196367301632 0.276233186170688 0.859224840439478 0.140804771696416 0.161504349521224 1.38226957290595 1.4279754540873 1.34403681886906 1.48295090817459 1.39603681886906 0.360163405280205 0.0269113924050657 1.40634865925411
0.307498702257749 0.149065048120576 0.548585433085184 0.295498702257749 0.857152514871979 0.136279557157554 0.159232279668294 1.38300899372919 1.42608673082743 1.34697831729314 1.47889158646571 1.39908673082743 0.380120110323058 0.0239273387829253 1.41239806193947
0.330082151518267 0.152 0.575010268939783 0.318112958337617 0.855005515896295 0.132645515896295 0.149861300732373 1.38160120294159 1.43002396085949 1.346 1.47399315404014 1.40300684595986 0.398341670260443 0.0230190735694829 1.41765649114925
0.354274160416777 0.152091386805592 0.578079963454893 0.351159926909786 0.85368103723784 0.13132480694357 0.150186652952236 1.37905450765539 1.4370456934028 1.3460342700521 1.4720114233507 1.40509138680559 0.421848095219304 0.023 1.42427128320505
0.378516356780956 0.160258178390478 0.585422473729873 0.365586769069268 0.852070042576347 0.12996798733464 0.145143536240456 1.38035248208061 1.441 1.34914082457662 1.47297652923723 1.4131642953394 0.442540008163577 0.0231215932914051 1.43152009802654
0.400040101770676 0.171026273573891 0.603001382819679 0.390026273573891 0.853326208860356 0.128248181865048 0.127396529122607 1.38212576635806 1.44100138281968 1.35499308590161 1.47200414845904 1.42000276563936 0.465590901135657 0.0277857142857136 1.43870836998571
0.429415066816859 0.190280780493758 0.604036623542664 0.409280780493758 0.857871893787102 0.148772374807472 0.124908433849808 1.38633761060546 1.44221974125598 1.34996337645734 1.47497558430489 1.4221342863231 0.487594015339063 0.0381773049645388 1.44703742205397
0.463455977506726 0.213347411433696 0.607 0.432455977506726 0.862955996251121 0.162879592127354 0.126379155313978 1.39024971134017 1.45995657357079 1.34691314714158 1.473 1.43313027928764 0.509935040991705 0.0451221864951755 1.45488558764633
0.484051364210704 0.229087747193287 0.607 0.45304280350892 0.866385286233352 0.170072054568428 0.125438180850871 1.39294104868597 1.45802996245624 1.34297431789465 1.473 1.43901070087723 0.531057750907939 0.0480980392156863 1.46186913292842
0.508205876098558 0.27034312683093 0.607039214494963 0.473166661603595 0.868867254377784 0.171097939112524 0.124604117218187 1.39345303851579 1.4720490181187 1.33098039275252 1.47301960724748 1.44402941087122 0.548809130040914 0.0489666666666672 1.46629266884219
0.529475380183364 0.306318099599328 0.611043216380306 0.49051859656367 0.87063398509107 0.178377038069951 0.126014874266893 1.3958361812944 1.47717286552122 1.32910804095076 1.47506482457046 1.44715125733107 0.565563363695725 0.0480306010928953 1.46907798951219
0.550997481914098 0.365993018034543 0.6129997710831 0.513997252997197 0.87171987295112 0.197257790951913 0.125330080120915 1.39837970240803 1.4849990843324 1.33399942770775 1.47799965662465 1.45399919879085 0.585936813758593 0.0500901639344261 1.47289309979926
0.567159054176164 0.401660686577911 0.613048939746512 0.531195758986048 0.87323908650114 0.16585362959018 0.12655960854664 1.40051682715925 1.48906117468314 1.332 1.47802446987326 1.45704893974651 0.602341348205056 0.0510010449320794 1.47363270555043
0.580544044529535 0.456719180713332 0.617108808905907 0.547565806310717 0.874810684111466 0.161795107026305 0.128969585603063 1.40348782382188 1.49397823821882 1.33191295287527 1.48002176178118 1.46104352356236 0.621133566357169 0.0520395327942495 1.47547280186486
0.605042819162611 0.534260807626814 0.622 0.573058389767197 0.87619346445952 0.147568842337042 0.129844978480021 1.40339529400556 1.49299610734885 1.32798832204656 1.481 1.46300389265115 0.63911146656358 0.0529380053908351 1.47618242141167
0.61626698159094 0.601934435568291 0.622036406580583 0.588230575010358 0.877106334093288 0.129433905358583 0.128457697508562 1.40476322772428 1.492 1.32501213552686 1.48098786447314 1.46402427105372 0.660319667440566 0.0550484668644897 1.47597310489637
0.638256267831929 0.679491012840315 0.626001774252087 0.607442644436968 0.87924370978958 0.135535733238318 0.120955415389568 1.40583394276034 1.49188351462185 1.32613978245378 1.47944087018488 1.46604659415126 0.68014050434774 0.056 1.47477316534268
0.649038646053821 0.742105918814175 0.630064750158569 0.626034352047841 0.878980458027305 0.139105180645435 0.114791647063528 1.40558083017449 1.48700286267065 1.33200286267065 1.47605895278396 1.46799427465869 0.701040961599588 0.0559142857142861 1.47350786633114
0.676184011480386 0.816834185377749 0.632664876689097 0.650220813776463 0.879307973830817 0.121993026000026 0.111296824207144 1.40616564301873 1.48901226743203 1.33396319770392 1.47157394099233 1.46398773256797 0.720204010559013 0.0549576719576724 1.47230751379966
0.691434951572804 0.884640981265185 0.634033337841174 0.668503628136931 0.879925276436914 0.139359160211644 0.109278643158874 1.4066094695935 1.49004578437608 1.33095421562392 1.46693580088268 1.46302289218804 0.742154750234641 0.0536613190730846 1.46999206711433
0.710094341957527 0.91226661857562 0.634401317612306 0.690094341957527 0.878859991548854 0.182800851694455 0.107544800257174 1.40615495475618 1.49201230547272 1.32899589817576 1.46309449852767 1.46398359270304 0.761742782137228 0.0500962566844922 1.46800361642667
0.733225534490027 0.977358804870498 0.634 0.71327679232867 0.876449785525716 0.168598079174374 0.1049029918405 1.40488602077444 1.4949282390259 1.32797949686454 1.461 1.45994874216136 0.785790619401375 0.0468597502401539 1.46556243505723
0.755561711910391 1.01308021521229 0.634086417216983 0.740432086084916 0.878299075862027 0.184147553289511 0.101298673758844 1.40057950794811 1.48782716556603 1.32619443873821 1.46102160430425 1.45493518708726 0.807013125300205 0.0448741396263513 1.46341665317747
0.780995803374908 1.06199192956713 0.637999354365371 0.759996771826853 0.875540455172414 0.19716785165077 0.0998802340425532 1.39784045194424 1.48000129126926 1.33499854732208 1.46199983859134 1.45200048422597 0.831586284065111 0.0409522292993642 1.46115757637453
0.804292907508899 1.06521968063167 0.642 0.786280703029361 0.868538276026423 0.182559626192393 0.0994536459974198 1.39623619359168 1.46886575072509 1.33398779552046 1.464 1.45195118208185 0.856946813453912 0.0377137254901965 1.45659671489197
0.828404076869743 1.08312760322202 0.642 0.809531680091767 0.866743420409686 0.181625573615702 0.0981370181772113 1.39344534328657 1.45787239677798 1.33308506881468 1.464 1.44782986237063 0.881586186553087 0.0337150537634406 1.45141044178354
0.84714879814444 1.08904959938148 0.6420225451734 0.8341352710404 0.865047104160815 0.177243566999786 0.0984838077031104 1.39092278554451 1.45192785544512 1.33700901806936 1.46400901806936 1.43996843675724 0.909061776502338 0.0286382352941181 1.4458034537298
0.880270756367508 1.1000902521225 0.647 0.864293319398133 0.862171796211718 0.169180821423968 0.103715180666312 1.38935233740032 1.43596615545406 1.339 1.466 1.43294359242344 0.933536560583336 0.0262934472934473 1.44056205658982
0.90471818348155 1.10809266883633 0.647486511390727 0.890556013017974 0.859786413689877 0.167507413506906 0.101548803539451 1.39143209119186 1.4327451607001 1.33904633441816 1.46593049837275 1.42790733116367 0.958346893056016 0.0294192872117396 1.43457347521692
0.935040366210168 1.11201113550625 0.668100219556278 0.914045933963294 0.863433563362001 0.167818190480234 0.102061560123243 1.39658616628659 1.422 1.341 1.46299860806172 1.42398886449375 0.986371471232701 0.038253012048189 1.42811120441905
0.964330238449071 1.12001223105367 0.740207927912378 0.947195696858709 0.866012994380898 0.166018649110095 0.203701214196364 1.40104816088745 1.42193884473165 1.34103669316101 1.46190215157065 1.41595107578532 1.01239837385359 0.0507960199004906 1.42282186534286
0.991411331835984 1.121064947132 0.757714418451971 0.963562875143977 0.867857660044921 0.12553930908892 0.210207825803962 1.4042263382458 1.417043298088 1.343978350956 1.45382680764801 1.41189175478 1.03796663372316 0.058 1.41776257626126
1.01006395382256 1.12400548175622 0.790060299318411 0.989038372293534 0.867295176054527 0.125958172747927 0.207856139566965 1.40858407477212 1.41901096351244 1.34299634549585 1.44594335518574 1.40699451824378 1.060726656773 0.0576000000000029 1.41451113800729
1.0259344050583 1.1230067948256 0.840789423248599 0.998472211640147 0.869326009268783 0.137321914068322 0.213778616641713 1.40503858884342 1.41405836507507 1.33103266695854 1.4506066754309 1.39302404291423 1.079796599471 0.0538898898898913 1.41144543740332
1.05313843372583 1.126 0.878342140432473 1.02661617487189 0.86942663447178 0.141271277974445 0.210605620439416 1.40417734104226 1.41304364263097 1.3295 1.45591446489188 1.38898036637678 1.09980509937086 0.0518287461773696 1.40828603140397
1.07198495680619 1.126 0.893995726570984 1.05346832045989 0.874399169381721 0.142222787479414 0.193934551201902 1.40803801483809 1.41350077268233 1.3295 1.45200106835725 1.38400496035452 1.12018567669198 0.0488456790123458 1.40618594775848
1.11828690468954 1.136 0.948713851066106 1.08028690468954 0.871746177992888 0.136406994331824 0.189296408551716 1.41451161280886 1.43808197276844 1.337 1.45579210618337 1.39695901361578 1.14059107309046 0.047 1.4058739949505
1.13936810675241 1.13589173330811 1.03074280887551 1.10141141342917 0.875115944541706 0.136374486442973 0.189243516593193 1.4153887594757 1.44412992003026 1.33745472010592 1.46349538766594 1.39404330667675 1.15964208893577 0.047048205128205 1.40477130460973
1.13453683908808 1.12301532636714 1.10429183552496 1.1135408505036 0.882723215529939 0.143903462456979 0.175538312667094 1.40997870694757 1.42647913888178 1.34399657249499 1.46400788744662 1.38299058921782 1.18116127473525 0.048 1.4046181442865
1.15534728791164 1.12898583297409 1.15359460846607 1.13588360372185 0.882423196329637 0.143511685147721 0.141473673869187 1.40998502794806 1.42050445628336 1.34442816655542 1.45454602655276 1.38003471945853 1.20225559320452 0.0479230072463773 1.40540059574907
1.17200532324927 1.13549980805815 1.22950174126363 1.153612210383 0.882618036812938 0.141663759008574 0.122937942455895 1.41177344972487 1.42047024870338 1.33848820185034 1.45853539444898 1.38148217481428 1.22128579948225 0.0470172101449281 1.40610648310716
1.2010120488877 1.14800172126967 1.33304360549835 1.18101319640082 0.867538967238197 0.130908777898533 0.135842025360647 1.41836922542865 1.43599827873033 1.34599942624344 1.47400286878279 1.393 1.24395181165465 0.0469432835820902 1.40599897035203
1.22231161259924 1.151 1.40972294123023 1.20432407710321 0.865741371095437 0.128793835599406 0.139390691076589 1.41699930892341 1.43298753549603 1.345 1.47897507099206 1.39303739351191 1.26682303388496 0.0458492753623188 1.40779605542608
1.24756418250616 1.15106509798148 1.46821516232096 1.23049908452468 0.865782732085804 0.12990497253574 0.141243304385983 1.41532354513037 1.43215189529012 1.34497830067284 1.47706509798148 1.396 1.28916415158164 0.0429415807560147 1.41046916142199
1.25652810651701 1.146 1.50900741438515 1.24254316958729 0.87181803465335 0.13844629251116 0.155309143216321 1.40614921874538 1.42550497010084 1.334 1.47101815206822 1.38450211025455 1.31561381158252 0.0392800000000015 1.41385302470726
1.27497990513346 1.14846461357843 1.53485369774327 1.26783444839636 0.869717793713803 0.138032794197846 0.158942159000064 1.40595332329267 1.42647248242112 1.33449399852066 1.47594972141267 1.38845861209909 1.33566524216132 0.0342800000000008 1.41864261046636
1.30751607081028 1.15053510203844 1.56779975873598 1.29113114590785 0.86274697101838 0.135071820739854 0.148600818093032 1.40104433135588 1.42456470997737 1.33498829932052 1.47251312564039 1.39108190475636 1.3633050214957 0.0298033126294002 1.42432092096478
1.3260234800535 1.15400454996562 1.58100755802723 1.3185045556724 0.858026710569204 0.136778263752295 0.142126800105307 1.3969538865371 1.42551242809886 1.33549805082999 1.47249585730038 1.3960013003978 1.3890006214996 0.027630372492839 1.4312253790563
1.38132920077175 1.15801828893176 1.59300713491525 1.35726823766587 0.84755573668386 0.13696132149976 0.141379753865804 1.40513438729299 1.45102438524235 1.33548780737882 1.47051794273021 1.41409754096941 1.41309206461409 0.0248382642998042 1.43767621922524
1.39066107407317 1.167072681961 1.60051703433834 1.37376457462367 0.850759338019385 0.141150246251216 0.143428614868544 1.39755106126078 1.43395301997471 1.33500484546407 1.47146138671567 1.4084110358417 1.43892517999996 0.0232869198312224 1.44426946168575
1.42554291161459 1.1785290442867 1.60550969733385 1.39903497720262 0.856641455216219 0.143827409752433 0.144926386255641 1.40030179431135 1.43998761056852 1.335987467424 1.47049904696681 1.41150774355262 1.46630110027006 0.0284117647058794 1.45025765844267
1.45781952166007 1.19983784355136 1.61049499868666 1.42582025898257 0.860241235622656 0.146569179855784 0.145133631171564 1.40151122901296 1.44247741411788 1.33150500131334 1.47002406052714 1.41940023122313 1.49291242948327 0.0400101010101005 1.4558785440625
1.48919920835552 1.22116459662373 1.61555233914808 1.45014897477751 0.864799772720776 0.149644425770982 0.14578493004112 1.407733243819 1.45041212214563 1.32453718078911 1.47198922052856 1.42400109472188 1.52011013690957 0.0498808808808821 1.46164769864369
1.51648664264873 1.2529692901903 1.62049750374255 1.47847542793395 0.868672138695511 0.16780138961119 0.14287626575501 1.41100275104462 1.45099699709549 1.32300156741957 1.47150077051632 1.42749609464454 1.54582431002834 0.0572189349112416 1.46715503524478
1.57030419376241 1.32615818075645 1.638 1.51134069701389 0.866315773186459 0.209023859397515 0.14209048671002 1.42700419137889 1.46118251625744 1.32506083875248 1.481 1.44506083875248 1.56845553599053 0.05861622156281 1.47067146443911
1.59547566355012 1.34005943245254 1.63808648428184 1.53941080033874 0.869305835649726 0.183892817876704 0.142134540424797 1.42983837689024 1.47617296856368 1.33004324214092 1.48104324214092 1.45004324214092 1.59051441819016 0.055 1.47242706805505
1.59450552237924 1.3882500619721 1.62949838918558 1.54950028446819 0.880327670270368 0.17150268741271 0.143913701749616 1.42052976899455 1.47000555379149 1.332 1.47449700466424 1.4420043798571 1.6151355854993 0.0552393162393161 1.47410895990226
1.61883372984417 1.43539405717714 1.63292873776093 1.57087182608897 0.884809858653844 0.172186092357355 0.142234842071191 1.42156641748224 1.47550762176956 1.321 1.47504078776383 1.44548655500789 1.63722795737314 0.0569234800838576 1.47475721495274
1.64207330854556 1.51994682077079 1.63295823426531 1.59558409842057 0.88783235411941 0.168685436383477 0.150434320088202 1.42418351050747 1.47813427990667 1.33285131587352 1.48245524003111 1.44704775420309 1.66230553584146 0.056 1.47437703938396
1.66297634525247 1.56691089757192 1.63250011738226 1.61947138534694 0.887409594970596 0.141143383976477 0.151505462865422 1.42497865935722 1.4869902270178 1.32102324411167 1.48100035214677 1.4514955390701 1.68669828155235 0.055798165137615 1.47313642769969
1.70193081466281 1.65506719201942 1.63074585901245 1.64952305275047 0.883934815164893 0.143253949151329 0.144581265218009 1.43550616505831 1.49927265836997 1.33450255246617 1.47721302711916 1.46157753827454 1.7102257884147 0.053761616161617 1.47187088190428
1.72747597608249 1.75464428101223 1.63019728077632 1.67447597608249 0.883828052825117 0.14999898302005 0.137251442576741 1.43775237988041 1.499 1.35195672944705 1.47318101189419 1.46402163527648 1.73428127605328 0.0516179104477638 1.47048252192098
1.72304763116139 1.8186430401866 1.63504686097367 1.68804965705317 0.888758422418238 0.138522889759971 0.137523424502268 1.4222005251367 1.48249211648651 1.34197620275711 1.46797656951316 1.45399812081064 1.7571725160375 0.0485260115606974 1.46814111146573
1.74541322697273 1.88770732290077 1.64717194461547 1.71189704796402 0.887342577844041 0.15387104595847 0.148827654670883 1.42278825364175 1.47951617900871 1.33110955247944 1.46217194461547 1.45447235801693 1.78036905784187 0.0446544715447179 1.46490717179972
1.74175669723582 1.96309775224948 1.66077938676504 1.73269587154477 0.894459290366938 0.131032715598907 0.159590231771032 1.40889317889973 1.46103041284552 1.32103041284552 1.46065791919698 1.43906082569105 1.80481788100937 0.0405894308943093 1.46058501092983
1.75083610800309 2.02134596674797 1.67412108202761 1.75497718952672 0.898216452458773 0.126763368464071 0.166874662805161 1.39630692993202 1.44703027130066 1.31838233493083 1.46309970070858 1.430316841611 1.83029103217045 0.0365258358662627 1.45637208022079
1.77898312026037 2.06210485120122 1.68703896821607 1.78031574651695 0.896020077822679 0.14530837491013 0.171048053325303 1.39051776936442 1.44254823292005 1.32230967993651 1.46748110756535 1.43117199483379 1.85651890289074 0.0324856577645895 1.45306619022578
1.81482051285201 2.09182417396518 1.69937498314335 1.80740978849643 0.890253973945837 0.165672990088908 0.172477508883492 1.3894785849918 1.44380257482857 1.32883737690385 1.4717859581824 1.4347106973691 1.88233882214587 0.0284079601990066 1.44970684200218
1.84697106462234 2.11695370339575 1.71097106462234 1.8349575614461 0.883301948315429 0.166862469152227 0.171530135031762 1.39114226460904 1.44701157415106 1.33399035487411 1.47399807097482 1.43401736122659 1.90925527689114 0.0236492307692322 1.44542973661435
1.87238116490135 2.13847637030114 1.72076198650052 1.86428595950156 0.876564229314642 0.144876006400831 0.170348799633437 1.39130619178401 1.447 1.3359523973001 1.47009520539979 1.42814280809969 1.93655814242873 0.0204990990991006 1.44085895645487
1.90856148855574 2.14690255301239 1.73186601039203 1.89759803117609 0.871530051706117 0.140507261788993 0.175002262659839 1.38551150172716 1.43909744698761 1.33896345737965 1.46209744698761 1.42898781912655 1.96186683976281 0.017 1.4352147600337
1.94097931637211 2.16199030454943 1.75698384091571 1.91698771909594 0.869381350899447 0.131615720315838 0.177028726664158 1.38889776358273 1.43600193909011 1.34099870727326 1.48098771909594 1.42100517090697 1.99164437295152 0.0179249249249199 1.43037028198885
1.97615452083011 2.17371817361004 1.76871817361004 1.94681656490504 0.84998642267539 0.122889725805198 0.171834943032884 1.38653264130071 1.436 1.34295302893501 1.48295302893501 1.41506239880971 2.01948514092413 0.0253313313313244 1.42507246404248
2.00466055092346 2.17696363045609 1.82234534820953 1.98183027546173 0.87375261836259 0.125021268060307 0.203549269866543 1.38537014448246 1.43501212318131 1.34201212318131 1.45731520271393 1.41202424636261 2.04629428531103 0.0347976190476156 1.41992441818082
2.03393349550739 2.18498165393307 1.87644519214854 2.00893808202413 0.876614106326 0.132303328011681 0.222143954885724 1.39314266296676 1.42602063932529 1.342 1.43411314826576 1.40800917303346 2.07186921597818 0.0403841463414631 1.41580307682399
2.06335800899766 2.185 1.91836248565259 2.03150780689821 0.878205332485874 0.124853279711594 0.216619694713746 1.39549885471681 1.42795720059984 1.342 1.42007936836792 1.40212839820047 2.09591990387442 0.043 1.41265995506501
2.0896877600825 2.185 1.95190081167598 2.0586757508549 0.881026133978178 0.125035796770341 0.194090944419558 1.39893880834934 1.4289879907724 1.342 1.41383864736042 1.39804803691039 2.11831420854498 0.0431118077324966 1.41047532015096
2.11994181994485 2.185 1.98086375317299 2.0799592739614 0.879602831429351 0.125059961213297 0.161672159072109 1.40036730432411 1.42301163601103 1.342 1.41401576958323 1.39600387867034 2.14156505911427 0.0441291989664075 1.40845452942308
2.1451203291152 2.18763639946903 2.00905489309789 2.10232305902317 0.879595217170523 0.125247065139086 0.126477793740352 1.40086444970455 1.42070406557092 1.34366167718015 1.41923551937635 1.3948405839579 2.16051319487589 0.0449905254091297 1.40825543203307
2.16568870273918 2.19182567692968 2.04027781440495 2.12675106004365 0.881598889769746 0.125299777776521 0.0956223034932343 1.40133901386777 1.42245533319277 1.34642403160695 1.42812268107976 1.39374243154184 2.18674123807801 0.045 1.40811710355064
2.18598995744578 2.19499817408105 2.07833610004847 2.15098630560788 0.884158311024971 0.123360520386901 0.0762201433997078 1.40203432139207 1.42500091295948 1.34899726112158 1.43930203903346 1.39199908704053 2.20834980119365 0.0447619047619052 1.40887189865496
2.20747606917994 2.19597618496272 2.12703333298272 2.17442843910539 0.885692610391478 0.119396689051338 0.0753857685287221 1.40396308437657 1.42597618496272 1.35192855488817 1.45139837757744 1.38907144511183 2.23005381076681 0.0428898721730578 1.40974511276609
2.22578111368994 2.19797567929888 2.19017309616198 2.19870815158658 0.888061301572681 0.117067482392263 0.100233633949228 1.40919615815956 1.426 1.35792703789665 1.46303648105168 1.38603648105168 2.25089907980184 0.0418981779206862 1.41150957925498
2.25194626862053 2.20199173363393 2.26584500563616 2.21696280135268 0.889726610789911 0.113247853047768 0.135126222682812 1.41157520550768 1.426 1.35700206659152 1.47098346726786 1.386 2.27287370590035 0.041 1.41321576880808
2.28036769529009 2.20786917833588 2.34132112197713 2.24192926703364 0.86113731954037 0.117182131448933 0.118042435331443 1.40418900002106 1.42795639277863 1.35504360722137 1.47197819638931 1.38624349716704 2.29203260610785 0.041 1.41389610270059
2.29682705677658 2.20602161790293 2.43103800331973 2.27084867467951 0.877692140423562 0.119525355590663 0.116838971429715 1.39900667674338 1.42206485370878 1.35203242685439 1.47793514629122 1.38503242685439 2.31638226105973 0.0407764227642287 1.41595352021144
2.31499465243884 2.206 2.50697771849516 2.29499286991845 0.880659174098887 0.121139527632098 0.132845240670567 1.40535816103313 1.422 1.352 1.47100207960712 1.38300059417346 2.33994343297862 0.0388707692307693 1.41875844632876
2.32770864490874 2.20893276420971 2.56370010805438 2.31357417332816 0.878831910309281 0.121257310568388 0.131696446077514 1.406366915712 1.42004482386019 1.35004482386019 1.46513447158058 1.38495517613981 2.36439448520528 0.0374130223517983 1.42155423652189
2.35370995158445 2.209 2.62235296891915 2.34366532875128 0.874142431828966 0.121141338684995 0.138809455786142 1.40046682269266 1.42 1.35 1.45807808995803 1.38796653287513 2.38780807242995 0.0333948412698425 1.42435228021269
2.37899393459676 2.209 2.64199539029353 2.36599466244515 0.867511596414134 0.121199985443032 0.143288932489029 1.39783062352345 1.42 1.35 1.45300121308065 1.38899975738387 2.41181313099203 0.0285220125786184 1.42821363160431
2.40834437729447 2.21682516727852 2.65667218864723 2.40903842003188 0.844523571119335 0.119126330671191 0.145168040146846 1.37546958450162 1.42195629181963 1.35097814590982 1.45397814590982 1.389 2.43667568667136 0.0244341290893038 1.43306252492945
2.43275772377023 2.21798990515709 2.66986876704221 2.42583848251349 0.852434092886862 0.119485861114408 0.142794631416693 1.38327530426801 1.42694952578547 1.35396971547128 1.45202018968581 1.39295962062837 2.45985641169063 0.0209023569023594 1.43724204995008
2.46700184546775 2.22700032567078 2.68700054278463 2.44900282248009 0.855789937036983 0.119700130268312 0.136439747062362 1.38781025402321 1.427 1.34999989144307 1.44800054278463 1.40300032567078 2.48750292350366 0.0181364985163199 1.44164061357399
2.48362768103798 2.22993429665376 2.69189049442294 2.47443057099927 0.85522270264694 0.120873718661505 0.134161029598912 1.39009875138993 1.427 1.34902190111541 1.45289049442294 1.40593429665376 2.51284444264601 0.0209781931464043 1.44734695360136
2.52063348008488 2.23693065839444 2.70289103461983 2.50272263357774 0.858546616969893 0.119296047628716 0.12736745947627 1.39304107464454 1.43690094056348 1.34602971783096 1.45200990594365 1.41194056433809 2.54156910923139 0.0359351032448407 1.45322174469693
2.54594762158142 2.27691619453027 2.703 2.53094133617119 0.863310069051837 0.130107267766336 0.125294211224854 1.39772023666278 1.437 1.34001257082046 1.452 1.41798742917954 2.56797678686488 0.0468882175226574 1.45886525896224
2.57723300929994 2.2896884100281 2.70690412616249 2.55442475697496 0.846522497185875 0.138065136425266 0.126822369518778 1.38815513058649 1.437 1.33511984229688 1.45395206308125 1.42483222078436 2.5927851962165 0.0523001949317739 1.46416696670642
2.59975173216282 2.33548089452225 2.707 2.57675173216282 0.863501498579271 0.13222883790031 0.126899548603932 1.40229591752943 1.43897743019662 1.32709027921352 1.454 1.42697743019662 2.61493389719452 0.0535324200913241 1.46683479204396
2.62100499998534 2.40200629030413 2.70700048386955 2.60000387095639 0.863040351611872 0.165048737100478 0.127949466130598 1.40537057096607 1.4439996774203 1.32899854839135 1.45399983871015 1.4280012903188 2.63519101706713 0.0500728476821197 1.46934425353344
2.65130794142297 2.44012934566116 2.70993302658932 2.62346421271456 0.865171332654906 0.157394800601875 0.12471389399645 1.4088309713754 1.44204464894045 1.32020092023204 1.45302232447023 1.43582140423819 2.65923218513021 0.0523848484848482 1.47114718975654
2.67867396012198 2.51114263587632 2.71 2.64277056453028 0.8788335989067 0.148901676139738 0.123286543504922 1.41103403756527 1.46274641342821 1.32098792444896 1.453 1.43797584889792 2.68152538690527 0.0548648915187382 1.47178470940366
2.69298560470259 2.57493522116163 2.71 2.6699722376407 0.881277655622992 0.148560246776527 0.123679578423433 1.41175928023513 1.46399897176447 1.31900205647106 1.453 1.44099691529341 2.70429032172583 0.0541249999999998 1.47142050012678
2.71060332806627 2.64345738692438 2.71488981335174 2.68858129073662 0.874502718694486 0.138643458522668 0.121195974817315 1.40471866877349 1.46302203732965 1.31508814931861 1.4549559253407 1.44393388801104 2.72719804215356 0.054600574712645 1.47003845090527
2.73273126295411 2.7250105590583 2.71598778467973 2.7136946169933 0.883733954457455 0.125726966865442 0.119826246375956 1.41381554244909 1.46497556935946 1.35846252590821 1.45006107660134 1.444 2.7475375277983 0.051901960784314 1.46789483248178
2.75096443162119 2.80883599025325 2.75093083926342 2.73495850355805 0.884778162300428 0.102645389203409 0.120897846137061 1.41499788565748 1.46400197602105 1.33404940052613 1.43203556837881 1.44200395204209 2.77024140443301 0.0508746268656717 1.46560149041417
2.77152749758298 2.88133499148288 2.76289162948986 2.75650499746788 0.887380149693844 0.120185222929418 0.122638988419592 1.41537144995626 1.46204500023019 1.32422500115096 1.42127872008355 1.44395499976981 2.79296999212216 0.0496562500000007 1.46326955068506
2.79176685067367 2.9600907176273 2.75165401799474 2.77676685067367 0.88744 0.111951886255607 0.124953206728714 1.41515268121725 1.46101165746632 1.32301165746632 1.42316921286856 1.44202331493263 2.81493250486663 0.0468583877995652 1.4602407631037
2.81295801933655 3.01289604788098 2.73991348806059 2.79895602025734 0.88475537752308 0.126410833434297 0.12831656487598 1.41387255882139 1.45900399815842 1.31900799631685 1.43725487460868 1.44299800092079 2.83972482860488 0.0444006116207991 1.45767220146704
2.84034202382064 3.07842555699938 2.7503655229699 2.8253655229699 0.865346928095855 0.12324684221809 0.13320512667294 1.39818739633716 1.44728198979116 1.319 1.46308353317874 1.43909399659705 2.86264223986429 0.0404339300937785 1.45445622157308
2.85486412635429 3.13743709489633 2.78070884218776 2.84679618953143 0.870277106330776 0.116010169032751 0.141942940232359 1.40310807685682 1.44799029473959 1.32989324213551 1.49370884218776 1.43701941052082 2.8830745966283 0.0370238704177331 1.4516838428033
2.88493806449273 3.18590090318836 2.77800619355073 2.87095045159418 0.873673083868355 0.112437246454351 0.15332660902342 1.40320989677415 1.44301032258455 1.33099793548309 1.49599587096618 1.43400619355073 2.91139095909999 0.0324858934169288 1.44772557073188
2.9054989626766 3.19771369295805 2.81021265563465 2.90126037347498 0.867169138997481 0.113201151453072 0.148039792525682 1.39803645227686 1.43421473028146 1.33295228215968 1.47159647300405 1.43204771784032 2.93729051499776 0.0285188405797112 1.44213345207859
2.93563293250074 3.21577975950045 2.82482870183368 2.92175528833383 0.868017519705025 0.1026212878089 0.160681793907821 1.39701113438081 1.43498776441669 1.333 1.50359622575082 1.42706117791654 2.96272109462279 0.0255774193548385 1.43612394125522
2.96395873750345 3.21999410535764 2.84197494776995 2.95295431652168 0.861309917735778 0.101791031562414 0.155368075660039 1.39303585043255 1.42701178928473 1.33399852633941 1.46805305178128 1.42500294732118 2.99035164067127 0.0222071005917169 1.43034826268252
2.9962457366134 3.22977143533739 2.85079429180365 2.97742858834348 0.845059874469251 0.100461084794114 0.156767086688585 1.38108930601771 1.40257141165652 1.34084000473618 1.47190857413496 1.41718285173009 3.01708432029095 0.0191906218144745 1.42430329112609
3.02267706582737 3.2329627383647 2.87173916855288 3.01059012201166 0.853212686490326 0.100202856725373 0.168483064951453 1.38869088405009 1.4049627383647 1.3400124205451 1.46311178490591 1.41008694381571 3.04402976345444 0.0214194659776054 1.41908583255608
3.05793304938309 3.23699234850092 2.89395791675509 3.03495409100555 0.857222520659654 0.104631506836026 0.187753349319429 1.39410980437748 1.41897321975324 1.34099808712523 1.47098469700185 1.40700573862431 3.06930025750424 0.0286271777003452 1.41444590376641
3.08145499995558 3.23993187499445 2.91061395830187 3.06431874994448 0.863093749988895 0.105802977081131 0.18136919376216 1.39962215207291 1.41606812500555 1.34002270833518 1.47784104165371 1.40211354167592 3.10078460042304 0.0414305150631625 1.40866084771787
3.11267103014882 3.24395755227727 2.9198094276633 3.09270286594087 0.86498121688269 0.106492890006442 0.18480137233761 1.40344041749855 1.41402122386137 1.33901061193068 1.45104296864085 1.40101061193068 3.12756981064469 0.0483066271018779 1.40463451249268
3.1325059113445 3.25300007466992 2.93900189163785 3.1115059113445 0.857014698057992 0.119505027844407 0.198800186674788 1.386065324639 1.41400054324862 1.33949995022006 1.4340011449387 1.39799854448395 3.15213436496054 0.0492546583850953 1.40153804796041
3.15405169405463 3.2544641906513 2.97609282983304 3.13305169405463 0.852694333658833 0.120461270220437 0.202460476628261 1.38455354165572 1.41644700452048 1.33852387289913 1.45645092332 1.39407543129161 3.17534127969224 0.0446676003734843 1.39942603519486
3.18174598942242 3.2545 2.99477931273322 3.15924953172005 0.855568596601139 0.120623224150249 0.173441314097338 1.39074166844139 1.422941095007 1.3385 1.45008582282597 1.38904645371061 3.19629155707661 0.0431090723751267 1.39826297570674
3.20648071213803 3.25499832902684 3.01695113777535 3.17949125672103 0.854953524850804 0.136058586684476 0.160547895888253 1.39083326630759 1.42000388155237 1.33150466880973 1.44002221010211 1.38950103490867 3.22048073652546 0.0441224489795909 1.39724028702373
3.22607931339935 3.25843963602655 3.10423073881258 3.20495936499559 0.859223448642647 0.121544624594522 0.147482008378914 1.39310272261617 1.42197538668474 1.33887064862833 1.42867543844879 1.38655503400995 3.24294660068069 0.045098878695208 1.39788182659296
3.25275416419144 3.25799138803293 3.19955327524098 3.22878216168191 0.863296392118949 0.11226025294391 0.132855912564221 1.39482866264107 1.42000391142089 1.34793666253045 1.43217868990361 1.38352799749047 3.26662779136671 0.0458768577494688 1.39775614571318
3.27197942521199 3.26199582519694 3.25193934430496 3.24897843494468 0.863755595945092 0.110319634812577 0.121412120295016 1.39693455381236 1.42299397290258 1.35349027540572 1.45752826900904 1.38250236525547 3.29196514435935 0.0446430769230773 1.39854529121636
3.29013191793757 3.2654265416662 3.32990660065774 3.27006707479546 0.861793263531176 0.11038680634329 0.113924152661815 1.39514345796409 1.4284019448934 1.35398480881233 1.46582066176135 1.3864212144725 3.3160056246829 0.0426404697380311 1.39929404492189
3.30881732116447 3.26649236884876 3.40919344193978 3.29523842277255 0.861667464063156 0.109679710132919 0.12850205405336 1.39602565210142 1.42949481017449 1.35151907787811 1.47441072195706 1.3869913017729 3.33820515435006 0.0407995642701532 1.39998128708049
3.32849959168908 3.27099962044957 3.49349239795187 3.3239983313144 0.860430241338079 0.109789981271589 0.121715233811341 1.39468487223945 1.43250062659228 1.34800094887608 1.48099823116137 1.3894991836325 3.36487610780158 0.0386666666666669 1.40076754991535
3.35249825698759 3.271 3.55960302282265 3.34554395316272 0.85734961805529 0.110020505905078 0.122641832900734 1.39452576163598 1.43495785122594 1.348 1.48196895088612 1.38704214877406 3.3890238744526 0.0364715447154471 1.40174356012144
3.37629439179938 3.27546231865796 3.61651101331682 3.3742541287068 0.854869828549637 0.114478598167875 0.129494584871156 1.39244295606243 1.43202632469363 1.34601634599682 1.48199759240214 1.38997728670316 3.4144837935521 0.0324028629856862 1.40452771996573
3.39649878341916 3.27799836958705 3.64999027479999 3.3934997562828 0.849890687144754 0.114639068628405 0.137836615543596 1.39030440965765 1.4325003009949 1.34699993012106 1.48449836242734 1.39299881749954 3.43992781558049 0.0280059171597652 1.40764110332081
3.42246910894509 3.27849135607473 3.67748286608688 3.42241724539347 0.844778301037326 0.111644925314469 0.147490456878494 1.38419525287186 1.43495016555405 1.34847406822419 1.48204652703615 1.39496211688912 3.46471355633282 0.0222245720040287 1.41232796605717
3.46766553021761 3.28246959365615 3.70176107830574 3.44973356657859 0.84038836174456 0.112795067089428 0.13365348936215 1.3831286100626 1.45186317145266 1.34899619920702 1.47902986521178 1.39846633399524 3.49004057708188 0.0176805555555569 1.41708530298823
3.48846813518892 3.285497391335 3.71048749498603 3.4729742295806 0.838690264524034 0.113270311078561 0.132522245854036 1.38093909668618 1.44550032749063 1.34800076039146 1.47750228492771 1.40299434601583 3.51578176906383 0.0158521739130443 1.42175561966358
3.51447520885682 3.29284565675326 3.72276048107896 3.5024145226954 0.838165776330273 0.114803219639665 0.13048333034331 1.37995579173745 1.44844038908013 1.34457131805554 1.4775035439647 1.40839957322533 3.54111122901736 0.0148751322751326 1.42649982304047
3.55514115258712 3.29894709336426 3.7358876724514 3.5292611461606 0.841408089486667 0.114610292910693 0.126917103175617 1.38157206312202 1.45146893969113 1.34202262030543 1.47799731873531 1.41345245589363 3.56733745775498 0.015153333333331 1.43246396065066
3.58400447203713 3.31452513920794 3.73999936304446 3.55800562033688 0.845748185636787 0.120239387863895 0.127079392546008 1.38494380396283 1.45400153180791 1.33899489545678 1.47949681077285 1.41600497670717 3.59249814267351 0.0222538226299598 1.43796362526781
3.61582319552152 3.3443979324296 3.74635782955989 3.58347671520233 0.847459680693266 0.136014848681036 0.125147946948596 1.38911614097089 1.45889543972482 1.33360480198607 1.478520344593 1.42334599689741 3.62019959651277 0.0328562091503203 1.44400339700591
3.64425819607451 3.39159674462124 3.75691604013302 3.60927747576717 0.849908335926797 0.145526590989738 0.110276348560577 1.39251049098229 1.46147773514953 1.32556766533213 1.47651641880673 1.42895459951834 3.64731171666517 0.0436327683615816 1.45069072673789
3.66947341064687 3.42547196215016 3.75899590716458 3.63697527850317 0.85327107134472 0.156077775599987 0.11247332887988 1.39472635939922 1.4654957767628 1.32350667493738 1.47699897679114 1.4339954677996 3.66973820010922 0.045530434782608 1.45487027563283
3.69692855231902 3.46721061411005 3.76046460334137 3.65954265900951 0.856609015143538 0.169557635930598 0.112017799108539 1.39491065418367 1.47333062867864 1.32595265208374 1.47651179888621 1.44233435847882 3.69117096200077 0.0428705402650357 1.45743457928392
3.72126090994533 3.53569747953469 3.76296909710103 3.68277087203094 0.860392028586145 0.166893646908658 0.113150541101177 1.39855321696092 1.47943782841235 1.32701512602327 1.47748763884041 1.44546771466919 3.71388208261137 0.0424620253164549 1.45893711900121
3.74599509382776 3.6000522245822 3.76449852996951 3.70500015389358 0.864467987576925 0.162601684867303 0.119907991232029 1.40102392619933 1.48199460988819 1.31600571206368 1.47650098002033 1.44699926397299 3.73795663535266 0.0451924198250726 1.45868415582442
3.76411843126106 3.66289769052924 3.76596422792585 3.72803231333366 0.865134909485258 0.152595508336048 0.120335078032225 1.40056485056812 1.48297615195057 1.32287943490164 1.47601192402472 1.44993839254763 3.76141354954849 0.046 1.45861484110583
3.78528885399985 3.70893461161796 3.76748851711905 3.74878352059651 0.867930037685871 0.142951074305497 0.119073989896455 1.40244396574369 1.48200307473881 1.33190286673512 1.47550382762698 1.45197781871932 3.78467120094131 0.0453821839080473 1.45919335808986
3.80548181232751 3.77245468160083 3.77199875275008 3.76948508847423 0.87053615962344 0.120658668978913 0.113597499020544 1.40509238938446 1.47701039778229 1.37494770469788 1.47349893609535 1.4544975947595 3.80489490795783 0.0428224299065424 1.45880327774904
3.82510816209956 3.84991600534052 3.7935392179408 3.7935228950964 0.87105942556467 0.119626441626361 0.111236742155652 1.40431015100573 1.47455267138635 1.34704683970498 1.46222774896041 1.45695414396527 3.82525826861291 0.042 1.45776683458794
3.84381494227645 3.91040283689162 3.8347141362045 3.81578346680916 0.87122206737374 0.114041658778645 0.114519227395147 1.40320950208304 1.47402160021407 1.35199298111272 1.454 1.45898011360549 3.84452931350877 0.042 1.45746444387076
3.864989634808 3.98847280708711 3.86117425779021 3.83649108609057 0.869866691163368 0.120333661381147 0.121252832902303 1.40313663032669 1.46450697528051 1.33799830504425 1.44957506982722 1.45949809753282 3.86772571316988 0.041845161290323 1.45616570578333
3.87275768765698 4.0788403623584 3.86896778868011 3.86561922346097 0.870552172734763 0.126570804828798 0.129901786029092 1.38821624935222 1.459034616049 1.33389615185299 1.44787521208635 1.45112115617151 3.89113237461567 0.0405803921568638 1.4548647370209
3.89681510191008 4.14648382616564 3.86466812515998 3.89775346921344 0.870371540817416 0.135809430562347 0.139284468377771 1.38516395971082 1.45701540817416 1.3290385204354 1.44857898529316 1.45000770408708 3.91364229312568 0.0382436647173471 1.45345978601022
3.91801303737932 4.20600651868966 3.85484866351559 3.90801350300001 0.86853801645586 0.132374902985866 0.148219261550595 1.38528666615586 1.45599813751724 1.33399906875862 1.45136494796342 1.44899953437931 3.93627141990257 0.0344782608695641 1.45125224346052
3.94551805704625 4.21975902852313 3.84608280003272 3.9365008447979 0.864353324177964 0.142718755024893 0.15552454714982 1.37825323969817 1.45206884899339 1.3320344244967 1.45591165861293 1.44801721224835 3.95989490772842 0.0313933933933937 1.4485429012714
3.96485478134862 4.27160255948042 3.84494393099714 3.95982420900096 0.861084610739866 0.133105437267851 0.160018706777703 1.37878495556264 1.45497707073926 1.33696178456543 1.46189767575744 1.44303821543458 3.98251917080867 0.0282801418439719 1.44421393728293
4.00400493339038 4.276006231651 3.85800545269463 3.9920051930425 0.857989353466208 0.136357673516959 0.160520122036499 1.37453923142971 1.45400077895638 1.33800129826063 1.46900155791275 1.4409989613915 4.00413160948335 0.0247524752475251 1.43947387707969
4.02269201815655 4.29961097030301 3.87865959901513 4.01167580858584 0.855540361831063 0.127545237753543 0.160982381501767 1.3716279803293 1.45695137128788 1.34291895214646 1.47490274257575 1.43706483828283 4.03037192567583 0.0216573787409709 1.43341120457299
4.06077790783652 4.30397662187753 3.879 4.03486557579579 0.85495321449184 0.123463144341247 0.172780683866873 1.36935309174858 1.45302337812247 1.34498831093876 1.475 1.43103506718371 4.0561122735764 0.0195921325051764 1.42611592222488
4.08802073949253 4.31000155546194 3.90500570336045 4.07201192520821 0.855260129621828 0.121488397874202 0.177338389124729 1.3720209851259 1.44599585210149 1.34299948151269 1.47899948151269 1.42399688907612 4.08175115425724 0.0191159420289852 1.41973065634361
4.12730008140764 4.31294750610557 3.9158075223871 4.09459754680939 0.855505625508798 0.11845406871126 0.193226882929388 1.37388675386686 1.43813998371847 1.34201749796481 1.47801749796481 1.41810498778885 4.10647436181441 0.0242846441947549 1.4137085661961
4.15484442939569 4.31995966688037 3.95179257252759 4.12681562002453 0.858353521039692 0.121163981989631 0.194484353363251 1.37738989105892 1.43402304749693 1.3390172856227 1.46805761874234 1.41700576187423 4.13035789559121 0.0316305732484065 1.40774313168668
4.18302001331864 4.32000333555311 3.99689256293368 4.14702418276002 0.861748182123557 0.12111779853495 0.191517787648488 1.38021945797262 1.43099749833517 1.33900166777655 1.4592010517378 1.41199332889379 4.15734116146432 0.0428806818181787 1.40157002129893
4.20659282679358 4.32393213779893 4.04227235697317 4.17550799904224 0.859606984899583 0.118524789052706 0.188699451162484 1.37958102760767 1.4280508966508 1.34096606889946 1.45377780592279 1.40413572440214 4.18211879582536 0.047 1.39774233669764
4.23776470825896 4.324 4.08720776164695 4.20378747842744 0.860750967833166 0.117805161238191 0.185081626296368 1.38398622425008 1.42303795028081 1.341 1.45124048823193 1.40102277016849 4.20779307008495 0.0461100823045278 1.39538816466478
4.27104665021457 4.33000699753219 4.13097458395591 4.23304665021457 0.859406414404504 0.119253738488192 0.17971659544127 1.38200117272639 1.42498833744636 1.33799766748927 1.45104170559987 1.39299066995709 4.23106919681644 0.0416182336182339 1.39330857353906
4.29065581985508 4.33294837297826 4.17284863090096 4.25265581985508 0.862102675230073 0.125028638947321 0.171656640988318 1.38669756885529 1.42008604503623 1.33701720900725 1.45263406496124 1.38906883602898 4.25302986044286 0.0398598484848487 1.39198834205804
4.31580778942729 4.33796155788546 4.21210570948299 4.2768154778502 0.861475228127578 0.125388001010044 0.159954045328642 1.38543045625516 1.42099231157709 1.33898462315418 1.45547017325067 1.38602306526873 4.27602065999403 0.0388967452300781 1.389923714039
4.33701529693619 4.33999947251944 4.24802162670289 4.29901424197508 0.865260522205753 0.111396729620538 0.143661090853369 1.38895106551073 1.41999947251944 1.34500421984447 1.45900263740279 1.37800158244167 4.30115611631595 0.0378035190615837 1.38895930047827
4.36550121163452 4.33901719959881 4.2882948164488 4.32553561083214 0.866232972397178 0.105306637512621 0.127070501223897 1.3909352568104 1.41901719959881 1.35286240320952 1.46391400200595 1.38094840120357 4.32366982028572 0.0368249754178958 1.38952630132547
4.38386340041422 4.34296964453649 4.36343083505923 4.34981786721895 0.866289696445365 0.104991593661834 0.125737968309171 1.3919326388001 1.41999241113412 1.35101517773175 1.46995446680474 1.37901517773175 4.34667201415526 0.036 1.38928460595123
4.41004325993911 4.3459954463222 4.45716620923973 4.37805692097251 0.866907358866876 0.105695491858977 0.123592609628028 1.39300560570092 1.4200068305167 1.3499931694833 1.4660091073556 1.3750022768389 4.37173423013618 0.0358363636363634 1.38918491030731
4.42867372467172 4.3440343447714 4.52874641584396 4.40257069035752 0.865769919967411 0.103754001323684 0.111796583799961 1.3911131427044 1.4229484828429 1.3470515171571 1.4699313104572 1.3759828276143 4.39715804320617 0.0346394129979042 1.3897541795935
4.44785529687603 4.344 4.62129933224185 4.42681721710657 0.864946168922653 0.107203268001836 0.112522841003341 1.38880744053441 1.42696953618443 1.347 1.47297715213832 1.38096192023054 4.42291719737405 0.0321574879227065 1.3896941551267
4.46101199660524 4.348 4.69203129549192 4.45401199660523 0.861746275836462 0.105709827874794 0.1220418725136 1.386719014192 1.42199687045081 1.346 1.47099687045081 1.37700104318306 4.44729565202359 0.0284437689969604 1.39041283482808
4.48360447350757 4.348 4.75096819175888 4.47660447350757 0.854732785180693 0.105385674945326 0.125568263473573 1.3848625019596 1.41610318082411 1.346 1.46510318082411 1.37896560639196 4.47298699097217 0.0254096385542177 1.39154791195051
4.50484038169035 4.35097719738434 4.77879477645903 4.50577957471525 0.848020469789336 0.106848750709606 0.138094533049088 1.38148561493826 1.41500760087189 1.34500760087189 1.46202280261566 1.379 4.4995648456452 0.0222225461613224 1.39445591367535
4.53501880899909 4.35700067174997 4.80600940449955 4.53501679374919 0.842816647967662 0.106748851307555 0.137419549927522 1.37675838780008 1.41799932825003 1.3420020152499 1.45799865650006 1.38100067174997 4.52461607166995 0.0182784810126594 1.39813697098122
4.56251734568494 4.35798276234589 4.81975867284247 4.55956905864727 0.837916015894005 0.105069476388527 0.136761549228253 1.37440137036986 1.41701723765411 1.34494828703767 1.45603447530822 1.38198276234589 4.55290951405437 0.0145467479674803 1.40225153247861
4.59475772342497 4.36990914628437 4.83786371942655 4.59374258113903 0.831915124012099 0.113277159513352 0.128483067620937 1.37188885214599 1.41501514228594 1.34797728657109 1.456 1.38696214428515 4.5802274278325 0.0120544015825933 1.40725004901387
4.62301867071356 4.37300881672585 4.8520015558928 4.62101504029703 0.830701872257665 0.111684797336123 0.123170451208911 1.37137102170294 1.415 1.34699792547627 1.45499896273814 1.39000570494025 4.60664943569704 0.009 1.41287992982914
4.65837987063802 4.38970716113462 4.85494832255317 4.6495004513473 0.834247814805646 0.120770661205603 0.124025013540419 1.37330606514325 1.415 1.34306890326244 1.45303445163122 1.40081051602828 4.63240964723363 0.0115277777777732 1.41845066231751
4.69376166575232 4.3959591427004 4.86493190450066 4.67681614215179 0.839266020345832 0.120522791915473 0.117028075422531 1.37686582609774 1.41897276180027 1.34101361909987 1.453 1.4039795713502 4.66060119396481 0.0243067484662609 1.42414147790394
4.72701672712913 4.43401774089453 4.866 4.70701317895022 0.844973320081691 0.132488672763012 0.116640476469739 1.38086289430022 1.43100456194431 1.3289984793519 1.456 1.4070020275308 4.68984927054844 0.0361341463414644 1.42974817935201
4.75943364404556 4.46839931944226 4.866 4.73255378015711 0.851407586924194 0.149296353018773 0.117563867436449 1.38647200325758 1.43984553928515 1.32605148690495 1.456 1.4109313507934 4.71685854499326 0.0453738601823705 1.43408449155621
4.79873937940026 4.48687971356935 4.86997326968208 4.76081288777455 0.856377322186341 0.145586930795306 0.116328420050145 1.38863610023468 1.4499331742052 1.326 1.45500668257948 1.41795322194364 4.74138569619461 0.0495646630236789 1.43657533130777
4.8200589274845 4.55815222933495 4.87000736593556 4.78706629342006 0.859623872511975 0.151756205058236 0.114555384013714 1.39453147318711 1.45601227655927 1.32700245531185 1.45499508937629 1.41900982124742 4.76384951157406 0.0476938110749179 1.43775093942415
4.8435828733919 4.61892242292908 4.87294785917399 4.81353073256589 0.865161801444343 0.158225290182773 0.112712674917634 1.3951195718348 1.46091309862331 1.32798261972466 1.45303476055068 1.42293047889865 4.7898518522274 0.0464378109452732 1.43619293262891
4.86487996234526 4.68263988703579 4.873 4.83985138195128 0.867497138822707 0.162088450382935 0.112620342964728 1.39588565578011 1.4600057160788 1.32402286431519 1.453 1.42598285176361 4.81550580538509 0.0482065321805958 1.43374146787863
4.88801070525627 4.76004536989563 4.87600203909643 4.86900968570805 0.869060851322761 0.140778076383609 0.113130050977411 1.39693020900738 1.46499949022589 1.31901682254557 1.45200101954822 1.42600152932232 4.84090627960488 0.049 1.43053986701338
4.90863740327615 4.8474632805513 4.87993093395736 4.88767193629747 0.870701164927199 0.117803863684327 0.113228273348934 1.39733292073063 1.46401726651066 1.35143020514823 1.45396546697868 1.42894820046802 4.86806882015834 0.0487691542288557 1.42688502788181
4.93082357580032 4.92935043817392 4.89884763364573 4.91180753723672 0.871493825153011 0.118669735319292 0.122534779136683 1.39781615074473 1.4630080192818 1.32720048204509 1.43912028922705 1.42701603856361 4.89386378526689 0.0471018793273994 1.4228635730459
4.95700790197078 5.01903643686526 4.91437984706143 4.93701185295617 0.871310136089497 0.108965816345471 0.133135611182422 1.39759944247206 1.45599692701136 1.32499648801299 1.43371928540203 1.42399868300487 4.91939873631515 0.0429189189189213 1.41962004237132
4.97468568894809 5.10055067681621 4.92299114300613 4.96352853342214 0.871614586865217 0.09960641024026 0.141735155637448 1.39635217639088 1.44912223207574 1.31713969380085 1.44094166516938 1.42105238517532 4.94496942754334 0.0378871794871819 1.41633214821413
5.00278661154279 5.19032172954673 4.92782136168504 4.99079423255912 0.86709475183446 0.111973746563766 0.147733229139841 1.39179482804462 1.44503048406532 1.3031066942286 1.45397587048465 1.42496951593468 4.97184929922429 0.0328606403013209 1.41280573365447
5.02704757919552 5.25412618830116 4.93201034330337 5.01405378517755 0.861613525092088 0.117792287844408 0.150529648327685 1.38787584199204 1.43498965669663 1.29799586267865 1.46601034330337 1.41898551937528 4.99682021170304 0.0279024390243947 1.40853998461489
5.0496397897949 5.31404465989083 4.93692169343368 5.03959280585511 0.85853901991052 0.123626971799206 0.150362662423255 1.38590147923966 1.43007830656633 1.29603132262653 1.47092169343367 1.41210962919286 5.02437185271087 0.0220101010101031 1.40337293167771
5.07977251342607 5.34973459899708 4.94295450268521 5.07175734765448 0.854262303093498 0.121139715503074 0.153049450379489 1.38397448331187 1.42206066308638 1.29302274865739 1.47596208557101 1.4110075828858 5.05292661757122 0.0173418530351434 1.39898705707761
5.10602029825771 5.36801171053329 4.95498828946671 5.09902498247103 0.847736619559389 0.118708735262404 0.158482473235171 1.38102732219139 1.40799453508446 1.29300078070222 1.48895706137792 1.39999843859556 5.08232140360917 0.0147382352941173 1.39372309441885
5.13155269789161 5.38274194109131 4.94025805890869 5.13044947432813 0.843484493004975 0.117117870362138 0.13643622816667 1.37765900947045 1.40112042749072 1.29398279607275 1.43494621599852 1.39803440785449 5.11105142055679 0.0137534930139715 1.3865276375075
5.16474986287722 5.39689388122064 4.94793936069751 5.15878776244128 0.841445008227367 0.110857601852457 0.144574888548949 1.3772824255721 1.4099317807847 1.29499242008719 1.434 1.39403031965125 5.14057020642164 0.0132409046214359 1.37949721931492
5.19201886286482 5.405 4.95797654887076 5.18501682363619 0.842142324720637 0.107510310982366 0.149955177754727 1.38064147334268 1.4059964313499 1.296 1.434 1.38799694115706 5.16924841757439 0.0153451327433627 1.37352005370796
5.22836349643344 5.4055 4.91279132875842 5.21207636538047 0.846621555236121 0.116930398323665 0.0635924700965362 1.36337401326919 1.39912041959367 1.28604301182598 1.434 1.37124516161421 5.19849628255548 0.0226123809523835 1.36812768096952
5.25777939896087 5.41045681053042 4.99536101767976 5.24371269965909 0.851781052506195 0.114113896488013 0.172900533860701 1.36804245595871 1.39800760693238 1.28302668690289 1.43697717920285 1.36603932336383 5.22731904823971 0.0342276688453168 1.3623287118325
5.28507914335906 5.41600579097749 5.08206177042658 5.27305984010075 0.85396137053134 0.108085502340814 0.192423206165272 1.39247276036594 1.39500386065166 1.29499806967417 1.44598262706752 1.36699034837085 5.25638195747806 0.0406942857142845 1.3580303524695
5.32529426483448 5.41894836084155 5.11344918230984 5.30346639536265 0.8546577787325 0.105800106413065 0.183889753559513 1.39387538533447 1.39696557389436 1.29401721305282 1.43715491747536 1.36208606526409 5.2812542589841 0.0427951167728242 1.35525827085041
5.33682095658035 5.41947584148647 5.1477429909474 5.31930361653451 0.849749607912601 0.115040989323548 0.176882233310397 1.3755835301066 1.3650362377703 1.28401811888515 1.4310453545387 1.35005135594986 5.30621331401969 0.0417546432062563 1.35395548276963
5.36502995179003 5.42250345789445 5.19273092727319 5.34753509969224 0.849734660853588 0.114684321244208 0.154971660867251 1.37858231751244 1.36750099466055 1.28349768642278 1.42894250918516 1.34799442807055 5.32985716205606 0.0412310030395135 1.35272134456361
5.39440649326378 5.42593067991718 5.25569188332559 5.37055985044215 0.848878447896415 0.111460742820737 0.143949852906147 1.37896149695757 1.36554593279688 1.28104984704597 1.42908720777829 1.3460319593505 5.35419968958252 0.0417543323139659 1.35169652623305
5.41530916051512 5.43045778835295 5.33799169497557 5.39623236930863 0.849125695808866 0.110897762437488 0.148828026130205 1.38147700393781 1.36598510368846 1.28397623295705 1.429 1.34253866335449 5.37852837576118 0.041 1.35144089275114
5.45600604976016 5.43200044813038 5.40601389204185 5.42200649789054 0.856880513109288 0.0994485727047322 0.102738467394092 1.40365035850431 1.39600067219557 1.30000134439115 1.42600201658672 1.35099977593481 5.40273970597715 0.0405471698113219 1.35163934757198
5.48254008555833 5.43396593226358 5.46694390017099 5.45050601782191 0.859130992441799 0.0931885057404967 0.0960165116585554 1.40522274581086 1.39894889839537 1.30589779679074 1.43484669518611 1.35001703386821 5.4275614567254 0.0387400793650801 1.35318572341947
5.4848108704966 5.43996251473905 5.57070319323415 5.46786365433585 0.851532812551426 0.107531625428238 0.121462593069276 1.38319234860474 1.36352229220188 1.29049669912196 1.43246791068322 1.34448750491302 5.45134692328416 0.0374990138067061 1.3541769318814
5.5114920390094 5.44149666262564 5.65549682498521 5.49749529863782 0.848689605460044 0.107414263813215 0.121731267237649 1.38162546009792 1.3635008586392 1.28900005830946 1.43599912192432 1.34200419601356 5.47535804470301 0.0352792792792783 1.35566398526629
5.53158450725276 5.44100859601664 5.72702743814634 5.5215062807099 0.84631463141165 0.108270339640519 0.11638597526618 1.38076183150304 1.36398509837685 1.28752578804991 1.43405330088608 1.34248825118011 5.50037414222689 0.0325189620758477 1.35640146275437
5.55774764468998 5.44100631495923 5.79831888635051 5.54576916162331 0.842828886131763 0.0930751176008318 0.117176544408499 1.37806050329325 1.36449409452006 1.28700380049353 1.43597848306666 1.34349029402654 5.52582571080837 0.0300072689511935 1.35738994648208
5.583477404551 5.44399502715217 5.85594650288615 5.58199947405171 0.825190903822478 0.0930804474110753 0.126127992994664 1.39835003173826 1.36449836052021 1.287 1.43000830621586 1.35200001813615 5.55232903470483 0.0256666666666669 1.35941522465238
5.61194320965652 5.45036755804959 5.88396093639103 5.60599217439646 0.828922614911639 0.0905277182321039 0.133079224726327 1.36958324329724 1.36155502414133 1.28699766653338 1.42607414334398 1.34701305980126 5.57824875938004 0.0209895178197053 1.36235353275165
5.6416956917772 5.45396453001187 5.90330642038696 5.63174856789325 0.826605349365069 0.091872794635221 0.1344759054297 1.36738253105065 1.3669395315023 1.28996322200987 1.42451622967238 1.34799397871326 5.60593482758938 0.0166175337186895 1.36615833852876
5.67152172065271 5.45700271647748 5.9140130237107 5.65551811501214 0.821829549985514 0.0937322518802863 0.131890992312344 1.36374410924191 1.36600031995121 1.28849932227652 1.42499686064329 1.35050286281014 5.63200424327965 0.0122782608695661 1.36974097303916
5.7155876802988 5.46239499077995 5.94045169460598 5.69224125620449 0.821034852794377 0.0981332337539752 0.123902460786357 1.36201634185651 1.36649813602816 1.28703528304761 1.41863157649611 1.35637485534221 5.65877292904102 0.00977777777777827 1.37360872257337
5.74327929138034 5.47883288185395 5.9479446097602 5.72224367985005 0.820586660904662 0.101119661588325 0.119601841721766 1.36118193459978 1.37343185521487 1.28699681136367 1.4185 1.35997150772102 5.68757266749868 0.00974702380952308 1.37819129983736
5.79902368802517 5.49950154348941 5.95848974523798 5.7580201348214 0.828261142947215 0.10781263737834 0.117616315541432 1.38950196610609 1.40100118440126 1.28899403223254 1.42149610493475 1.38000296100315 5.71610108710895 0.0158571428571363 1.38218145702836
5.81600582396218 5.54803427490179 5.9638884768519 5.78552366050279 0.825552223246768 0.150620736828888 0.121011452386619 1.37212986500334 1.3774371960369 1.28507469499017 1.42199134139828 1.37299082206112 5.74609497637518 0.0301856171039807 1.38702887492745
5.84523251905437 5.60338943979377 5.96697729373582 5.80582150178541 0.830773747038694 0.134114501882192 0.119837707949608 1.37628969611588 1.38343789632084 1.26719960622127 1.42298408566987 1.37696137940569 5.77403299384979 0.0396204819277084 1.39109779041892
5.87748144674714 5.62995824179154 5.97199896107063 5.84047741245843 0.834787300144775 0.140819335595994 0.118812494112686 1.38118601647276 1.38899872518374 1.26500321216988 1.42350027403961 1.38648985356385 5.80012248425576 0.0445083798882676 1.39352194316774
5.90006761483024 5.6926256246799 5.97445692225042 5.86159346147999 0.83784381410328 0.169843277683736 0.119744733768942 1.38354146123562 1.39440310719365 1.265 1.42399138445008 1.39042258857158 5.82420602488949 0.0462167755991282 1.39519416313437
5.93173642945402 5.75634953298068 5.97599136413043 5.89323642945402 0.842407260328994 0.161741168631438 0.119130597092903 1.3843600982614 1.39947349758155 1.26796902538003 1.42350287862319 1.39149881038056 5.85035089179227 0.0472517921146954 1.39673778743483
5.95700886374569 5.80002742593377 5.97800113826403 5.9230072210709 0.834849497199903 0.161476284050983 0.119149581115242 1.37283975037202 1.40350105982216 1.27600151639145 1.42349967287323 1.39449980231575 5.87472994498124 0.048 1.39741200316862
5.98393133198239 5.88769369804719 5.98043790596384 5.94701449957887 0.845820280410728 0.1500202170623 0.117782885400833 1.38448010268887 1.40692975965891 1.28238368386139 1.42202612888201 1.39450618196649 5.90427779472268 0.0482664609053499 1.39765297969485
5.97083384344482 5.9701276780853 5.98 5.95875076516723 0.84438932225067 0.13115139265648 0.118649554001923 1.36857391013485 1.3729896152153 1.2710103847847 1.414 1.38993769129181 5.93191145089743 0.048453333333333 1.39635569125672
6.00094554036064 6.05584569768849 5.98798547742951 5.98195824760983 0.841545264431804 0.125440347331478 0.106482110613579 1.36450755173666 1.37100363064262 1.27199818467869 1.40501633789181 1.39099818467869 5.95723985936452 0.0465226586102718 1.39536284642034
6.0195804234372 6.1401008639789 5.99093375106903 6.01427126175934 0.84341760068418 0.125645141745062 0.108142017279578 1.36991766030748 1.36806624893097 1.26613249786194 1.405 1.38904416595398 5.98423163711049 0.044284457478007 1.39484070318388
6.0467376184201 6.22617398391512 5.99397084649112 6.03183479678302 0.843192623815799 0.123897200570238 0.109170282163707 1.37053514108185 1.36998056432741 1.26699028216371 1.405 1.38999028216371 6.01046119309891 0.0409070227497538 1.39336635343147
6.07399329533823 6.31297864441066 5.99799900671677 6.07099031548856 0.821985266884301 0.120100938652648 0.114528671483687 1.3309798260543 1.36100223488726 1.26200124160403 1.405 1.39199950335839 6.03658637094818 0.0361358024691358 1.39088076402952
6.09944217039839 6.37758397101129 6.00093563504597 6.10035635045968 0.831579526600315 0.131196700473759 0.112416342766903 1.35913252554099 1.36589272507661 1.25808581993871 1.405 1.39004290996935 6.06425220324789 0.0320325203252052 1.38775431729047
6.1158337431067 6.42749083826428 6.00396882683251 6.1138649162742 0.832334284919293 0.137179731876181 0.112201766479491 1.35975989608944 1.36303117316749 1.26096882683251 1.405 1.38703117316749 6.09201014034056 0.0282160493827162 1.38490098192688
6.15193790849673 6.45096033042847 6.00699482570806 6.15093618373275 0.827847761437909 0.141392824981845 0.110203449527959 1.35745398420479 1.36200172476398 1.26499310094408 1.40599827523602 1.37502069716776 6.12047979167692 0.0251896551724143 1.38029629240034
6.17449180581562 6.47349180581562 6.007 6.17349180581562 0.826510049743077 0.129938958080042 0.109280769675362 1.35632540970922 1.36297790460068 1.26304419079864 1.406 1.37988952300339 6.14826473248491 0.0218088088088118 1.37516345865853
6.21458529246073 6.48686522004974 6.01392742618063 6.20368896934554 0.822937116324765 0.124939661227828 0.101936720894766 1.35390508980613 1.36102073537696 1.26695852924607 1.40303110306545 1.37109330919634 6.17617644072842 0.0168144841269873 1.36963845995736
6.25093410483322 6.50297071325921 6.0209871870509 6.24117187145612 0.805302270327509 0.129980664851373 0.106152129188412 1.34545831295168 1.3629963391574 1.2709926783148 1.4000054912639 1.36680382861754 6.20412725018114 0.013 1.36334112876925
6.27642523634544 6.51571261817272 6.0366462992895 6.27340313005103 0.820329563066143 0.123213196620236 0.11258476164575 1.34193149066826 1.35811053147203 1.27491157482237 1.4 1.36419895664966 6.23355078101275 0.0154433962264074 1.3568286139355
6.31364388398705 6.51897112572868 6.0508652534005 6.29677863058654 0.82928626461317 0.124535659111911 0.101954717357323 1.35278971003095 1.35304812378553 1.275 1.40099037524289 1.35508662281396 6.26456139141709 0.0261617933723184 1.35094231025086
6.34693386633619 6.52299198379833 6.07694789468912 6.33093186228577 0.83630607184959 0.125078937853278 0.116879819000695 1.36341885726808 1.35100400810084 1.27200601215126 1.39900400810084 1.35001002025209 6.29414347980635 0.0390813253012041 1.34641972561188
6.38318905500373 6.52593424770301 6.11807946784208 6.35936439446239 0.841474495131613 0.128082713482742 0.144462585931221 1.36449632917308 1.34317533945865 1.272 1.40780274310902 1.35195616513534 6.32165619243084 0.0480968992248061 1.34170831987975
6.40968431731478 6.52896357507478 6.15851433433043 6.38272074224 0.843358266461287 0.125285210761044 0.145149150085078 1.36837264759722 1.34102428328348 1.27298785835826 1.40602428328348 1.34607284985044 6.34719879200294 0.0514980158730158 1.33876444207317
6.44891409613549 6.53299118934723 6.22385682689249 6.41991850146188 0.824361982760449 0.125499449334202 0.159697885170653 1.35222574922361 1.33900440532639 1.26900881065277 1.40899339201042 1.34500220266319 6.37091762327822 0.053 1.33676466962361
6.46562728463216 6.53593422669979 6.29148721409522 6.44542996473153 0.840683204229175 0.128854799193429 0.182059465185419 1.37080277803235 1.33410962216701 1.2699780755666 1.41291230226639 1.33619731990062 6.39473403307884 0.0538179012345681 1.33549019485832
6.48876158878651 6.5389689028852 6.35237805770394 6.47272012596678 0.847205525315309 0.131512945510122 0.159610380697425 1.37325864664784 1.3310310971148 1.27 1.41201036570493 1.33402073140987 6.41867118590733 0.0562822736030825 1.33422897981751
6.50900246414522 6.543 6.41500788526471 6.49300320338879 0.850389910058699 0.131109853383359 0.152098467301673 1.37629010965446 1.32899975358548 1.27 1.41499827509835 1.33199975358548 6.44147573065363 0.057 1.33327159522294
6.52855917224248 6.543 6.47758935117592 6.51842692391522 0.84967609021315 0.129946229251573 0.139934194865181 1.37716038316479 1.32704408277575 1.27 1.40130857943027 1.33004408277575 6.4664654873761 0.0567376344086027 1.33300901554739
6.55573859363756 6.54597095484862 6.57208991859002 6.54573859363756 0.846986140636244 0.123106610213837 0.11191128171391 1.37282259955536 1.32105809030276 1.27 1.40892254626298 1.32801936343426 6.49210442064933 0.0553896987366383 1.33304478213092
6.57595991668959 6.54899398750344 6.64285970841357 6.56196793335167 0.834914190277832 0.117371383660156 0.125202763390577 1.36617326757575 1.31900400833104 1.27 1.40999799583448 1.328 6.51719630150706 0.0534602272727272 1.33374591837428
6.59455013627255 6.55192896888514 6.71329525324335 6.59421865773654 0.845395235068034 0.113640209515873 0.123111379173082 1.37397058369371 1.32290529184685 1.27 1.41292896888514 1.32702367703829 6.54249115300572 0.0517576719576722 1.33469496969668
6.63746855389702 6.56187640788303 6.80685059331216 6.63746855389702 0.846568505933122 0.109500672767958 0.115968739139986 1.37360692115855 1.31904943684679 1.2709876407883 1.40707415527018 1.32502471842339 6.56941066435 0.0504666666666679 1.33646090347948
6.65496126236686 6.562 6.87784049209884 6.64697949184128 0.842708841295093 0.108671777373756 0.112487747526628 1.37248255212642 1.32398860657849 1.271 1.40999316394709 1.32899088526279 6.59595586373862 0.0480394736842128 1.3383691621362
6.67750496670035 6.562 6.92985927109212 6.67635430439176 0.838913294733462 0.108347102651691 0.110973145707889 1.37083615895406 1.32791390725224 1.271 1.40608609274776 1.33193543043918 6.62479487036931 0.0433269754768439 1.34146127885116
6.71263682880128 6.56496887104011 6.9636575814412 6.7096575814412 0.833288107391796 0.108913981734421 0.120836236800365 1.36373408692454 1.32997924736007 1.27396887104011 1.40698962368004 1.33298962368004 6.65082243104944 0.0376033898305076 1.34500372885902
6.74900815555953 6.57800250940293 7.0140018820522 6.74901003761173 0.813994755318556 0.105521097863783 0.109949855709331 1.3457452195581 1.33500250940293 1.275 1.406 1.33800062735073 6.6796239798013 0.0311133501259426 1.34884833792828
6.76171151931234 6.58191123671149 7.01693342753362 6.76464494684596 0.821401793568272 0.107231166061276 0.109725103889089 1.3538753723599 1.33891123671149 1.275 1.406 1.33897780917787 6.70368694898514 0.0253853427895978 1.35228593604535
6.79762735477801 6.5849689462315 7.02689648743834 6.80062735477801 0.826617208593552 0.109358158849489 0.103841486461628 1.35734563382953 1.34097929748767 1.275 1.4030310537685 1.34097929748767 6.73571709379871 0.0214297188755018 1.35817738574962
6.82295054147256 6.59498021658902 7.02400593502329 6.81397428156573 0.824224846935689 0.113861117248472 0.10899965327606 1.35521429300018 1.34499208663561 1.2759980216589 1.403 1.34499208663561 6.76483658596768 0.02 1.36436185535326
6.87091649470927 6.62042507882533 7.02986732588277 6.86093860706214 0.831955091288783 0.120128480941619 0.110398600458922 1.36231924319462 1.34793366294138 1.28088943823564 1.403 1.35380098882415 6.7933544271161 0.0242412155745537 1.36939409437977
6.89477703748662 6.63387397770983 7.03396122391072 6.87487397770983 0.833863035460939 0.11869541349549 0.108340454387097 1.36504489248219 1.35196122391072 1.27802908206696 1.403 1.35796122391072 6.82178808466122 0.036991820040903 1.37490988692436
6.93399137839663 6.69198717812832 7.03999867359948 6.91399137839663 0.838369007410279 0.132097033284174 0.113238912351575 1.36635971482389 1.35799867359948 1.27100154746727 1.40399977893325 1.35999955786649 6.85168783338853 0.0470000000000008 1.38039270512263
6.95259269362386 6.73016395007004 7.04 6.93259269362386 0.839250706540078 0.161711311003059 0.113210643115331 1.36946204414672 1.35897856282231 1.27002143717769 1.404 1.36391425128923 6.87899813029691 0.0525588822355288 1.38451573774163
6.9826343942667 6.79619566738673 7.04691469199556 6.96164658112447 0.842519905237914 0.166202593123248 0.1131210968172 1.37235514558676 1.35998781314222 1.27 1.404 1.36893906571112 6.9037477755961 0.0537605512489235 1.38713586291847
7.00901105250968 6.86011990585863 7.04700255057916 6.98800892702705 0.845261147760621 0.173907505738539 0.113602002204639 1.37519066740155 1.36100042509653 1.26927366610948 1.404 1.37400085019305 6.92662882947977 0.0535693430656916 1.38931956374439
7.03441912074364 6.91359248487882 7.05286595094084 7.00853082829294 0.847899677923378 0.175514835360681 0.118204771488559 1.37672492382952 1.36197765849014 1.26906702452958 1.404 1.37595531698028 6.95801605616036 0.0576088751289982 1.39015192865134
7.05080683443841 6.96637221192484 7.053 7.02777061589562 0.848779979536493 0.15432751383929 0.118863239205344 1.37745154900668 1.366939635762 1.2709758543048 1.4079517086096 1.3799517086096 6.98518490789899 0.059 1.39056205298382
7.07399378646317 7.03498162954329 7.05599918953867 7.05799189538674 0.848200159390727 0.124328037074811 0.118999964880009 1.37911955154473 1.36799972984623 1.27399918953867 1.408 1.38099972984622 7.0106127078006 0.0584757834757839 1.39003274784191
7.09352079275555 7.11210713138444 7.05990415855111 7.07752079275555 0.8467066593542 0.102886169554402 0.115730267213445 1.37681654645484 1.36507188108667 1.26814376217333 1.40507188108667 1.38197603963778 7.03618570012698 0.0562615894039746 1.38877995689901
7.11281515794715 7.20213416091034 7.06693190029632 7.10374705824347 0.839520239980082 0.112589504294425 0.109629149456911 1.37231368109565 1.3659902714709 1.25908755676188 1.40103891411639 1.38596108588361 7.06336452576204 0.053089080459769 1.38743681424093
7.13599512430006 7.29198113316112 7.07399851609132 7.13099427635225 0.843529135093229 0.121238187511546 0.106790589323731 1.37746889766784 1.36699978801305 1.25999978801305 1.39800063596086 1.38400042397391 7.08726216144512 0.0499599999999987 1.38622929707235
7.16239910928259 7.36044213517709 7.07693323436473 7.15935459885908 0.84396998515471 0.115950400695599 0.104590074226451 1.37823264093483 1.36211127605878 1.24924480732931 1.40191097915298 1.38497774478824 7.11248527186278 0.0462516778523498 1.38497477009949
7.17880608795461 7.42720011281275 7.07996364149149 7.17679396845177 0.84191532976093 0.117558790870035 0.104609151634801 1.37675830044928 1.35903635850851 1.249 1.402 1.38302423900567 7.14099896619416 0.0430463768115941 1.38328877807316
7.20494682011563 7.49087114104942 7.08 7.20394477473546 0.838427097469183 0.112809776917203 0.10484950910876 1.37487382486091 1.35700409076034 1.25099590923966 1.402 1.38100409076034 7.16507150600517 0.0399818181818168 1.38065327150583
7.22745422272013 7.53200336322807 7.08292881165915 7.22645422272014 0.833626511584528 0.119741283632181 0.104410678251128 1.3725660014948 1.35797627055305 1.2529525411061 1.402 1.37807118834085 7.18791363281156 0.0361842723004676 1.37710496615858
7.26065846845621 7.54982405950774 7.083 7.25668951677837 0.823346288756204 0.116861876277421 0.104944307807603 1.35887261529314 1.35701034944072 1.25398965055928 1.402 1.37602069888144 7.21680431721155 0.0305678642714564 1.37426826733174
7.28701150566061 7.57200767044041 7.08700345169818 7.28600882100647 0.821040138067927 0.102404274016237 0.104099351847786 1.36285056377737 1.35799923295596 1.25900153408808 1.39900153408808 1.3709980823899 7.24208947325368 0.0261363636363638 1.37042227361787
7.31628799576032 7.59152533050688 7.0957863987281 7.30845413008291 0.821391455949124 0.0878343407766153 0.102450109572169 1.36428511179226 1.35604746694931 1.26290506610138 1.40290506610138 1.36611866737328 7.26792643496146 0.0237268518518523 1.36522417319609
7.34571942282383 7.592 7.10986454894944 7.34267104744863 0.822004098204225 0.103275682553109 0.0974880851229499 1.36226012415608 1.35401935015008 1.263 1.40002902522512 1.35708707567536 7.29322779171169 0.0234240631163699 1.36047568645625
7.37899300479066 7.59499936407188 7.11999788023959 7.36899448862294 0.828668588239569 0.106029448862294 0.0997395124551065 1.36868863275454 1.34700148383228 1.263 1.39700063592812 1.35000148383228 7.32073313240179 0.0279130434782589 1.35613825599496
7.40535881887648 7.595 7.15221633418236 7.39145380867255 0.83319981183655 0.107953217525432 0.114022574820846 1.37261453525494 1.34114248469412 1.263 1.39895250510196 1.34414248469412 7.35083136019442 0.0416083086053385 1.35151531290896
7.43860001761654 7.60191515525199 7.20140608676395 7.42855153490339 0.831670120325956 0.111665032283556 0.143808803787057 1.36683211803581 1.34001212067829 1.26003636203486 1.40097575864343 1.33906060339143 7.37770110352719 0.0508798798798784 1.34726235647567
7.46794164972258 7.602 7.24591146854461 7.44895975842937 0.839244688082374 0.111969476859582 0.14670488932053 1.37598140839437 1.33800402415706 1.26 1.39900402415706 1.33301207247119 7.40196108363467 0.0532882352941173 1.34360395963779
7.49146983985102 7.60493372998138 7.28120475977652 7.47149192985722 0.842848929677218 0.113280399391682 0.157838615729357 1.38137850496586 1.33213254003725 1.26 1.39704418001242 1.33104418001242 7.42488003230323 0.0537145833333337 1.34193953096818
7.51768667416552 7.60895179602546 7.3343612973374 7.49472282714642 0.845202282714642 0.114041082264711 0.155807837795294 1.38369324679413 1.33002410198727 1.26 1.39601205099363 1.32902410198727 7.44759148802983 0.0535703905540422 1.34198610154315
7.53800482866865 7.612 7.38301619024193 7.52200568078664 0.846990508430404 0.112859934670954 0.154536199553736 1.38596035220877 1.32800113615733 1.261 1.39799886384267 1.326999147882 7.46894033545385 0.0552439862542958 1.3429646223214
7.55459819171361 7.612 7.43865276045151 7.54152728436895 0.848737691951021 0.112635436229757 0.141476246757173 1.38717069163088 1.33190545687379 1.261 1.39409454312621 1.32407090734466 7.49320283142012 0.056 1.34515591278777
7.57381625045358 7.61497098691372 7.49842940930323 7.56477756633855 0.847264796674001 0.112293288149778 0.125393962777841 1.38342684661957 1.32902901308628 1.261 1.39300967102876 1.32201934205752 7.51362880470005 0.0557502517623366 1.34800638323868
7.59395997811492 7.61799399671724 7.56885992340222 7.58495997811492 0.85102243586372 0.107389825372787 0.109581397168845 1.38902869381747 1.32999799890575 1.261 1.39200200109425 1.32299799890575 7.53470783284942 0.0547360248447205 1.35210601686125
7.60669085858196 7.62190487956368 7.63635917247348 7.60354817792748 0.850649274242541 0.103709413210141 0.10369268065448 1.38905952439782 1.33390487956368 1.261 1.39492865967276 1.32397621989092 7.55535527278663 0.054 1.35703796841934
7.6267836086376 7.62496754129564 7.70922099109535 7.6237836086376 0.85022454421861 0.100434839009347 0.0985249634060501 1.39192862325245 1.33498918043188 1.26495672172752 1.39796754129564 1.32498918043188 7.57499762017533 0.0534534050179215 1.36172983850604
7.64695606683167 7.625 7.78184184059401 7.64694947685642 0.847765403779705 0.0997214937277233 0.097931186195545 1.39128149372772 1.33599780334158 1.265 1.40797803341583 1.32599780334158 7.59367946838659 0.0513527397260287 1.36624607892657
7.6655849125776 7.625 7.84655811737482 7.66949752575183 0.844414715736032 0.0993580832813836 0.0951911707780379 1.38996927458663 1.33991261317423 1.265 1.41093445988067 1.32697815329356 7.61417890365229 0.04783426443203 1.37199228046474
7.6887215218388 7.62796367676158 7.90035828945463 7.6927215218388 0.837227175772201 0.0999130985847008 0.108654244955357 1.38120703247587 1.34493946126931 1.265 1.41989103028475 1.33490313803089 7.63212338202926 0.0442214983713373 1.37858056962889
7.70800874472327 7.631 7.94001380745779 7.70901058571764 0.835208159005629 0.101200234726782 0.121697031396576 1.38324948912406 1.35200368198874 1.265 1.42100092049719 1.33900184099437 7.65045348777092 0.0407418397626127 1.38608820790571
7.72657503615513 7.631 7.96932900445546 7.73148557008252 0.831299466072605 0.101698593075743 0.115394264042076 1.38216482683515 1.35982106785479 1.265 1.4229552669637 1.3429105339274 7.66816556389677 0.0370668693009123 1.3941856272688
7.74972211016236 7.63495167133258 7.99272211016237 7.74780668533034 0.82756458319569 0.102362025769877 0.103849428205492 1.38070751914194 1.36395167133259 1.265 1.42398791783315 1.35090334266517 7.68543762905353 0.0343574297188763 1.40341812012948
7.77299615974257 7.63799949909686 7.993 7.76999632671028 0.824010586056678 0.103539804647774 0.105219747878751 1.37838038569542 1.37599799638743 1.265 1.424 1.35899866425828 7.70270071947308 0.0323757225433534 1.41345796714976
7.80329749720878 7.64484137033747 8.00570540205529 7.79247878825167 0.820804329327588 0.104722579729762 0.103245775988331 1.37605393408526 1.38479604757674 1.265 1.424 1.36975072481602 7.71998634440297 0.031 1.42502736926049
7.82573384952485 7.65389112026016 8.01587902251129 7.81374594727372 0.816709237837903 0.110608260349197 0.0978653278439012 1.37046774739368 1.39290321800904 1.26895160900452 1.42498790225113 1.37592741350678 7.7371260324562 0.031 1.43915343451482
7.85200051375845 7.66400041100676 8.01900008220135 7.83700030825507 0.819450088571957 0.112070048087791 0.0968099644479152 1.3739901154929 1.40800028770473 1.26599995889932 1.425 1.38700022605372 7.75548080782001 0.0341464174454825 1.45319170481649
7.87646520191648 7.68357216153319 8.02291443230664 7.85167912114989 0.823667800810402 0.114359942899383 0.0951170080273793 1.37948977739083 1.42170051307323 1.26404278384668 1.425 1.39776468884325 7.77478576180179 0.0440630630630652 1.46803482728268
7.89675782953473 7.71363674430209 8.02596367443021 7.87472150396494 0.827593018929737 0.122471194450169 0.0941612609266352 1.38458897304275 1.4328668062441 1.26498789147674 1.42796367443021 1.4088668062441 7.79250143762643 0.0515831012070578 1.48151735306974
7.92200628755598 7.76600785944497 8.02600117891675 7.89100746647272 0.830870778085052 0.146023460941784 0.0930986245971301 1.38708089990645 1.44400314377799 1.26799882108325 1.42800039297225 1.41900432269473 7.80963217583857 0.0561733333333343 1.49442539103898
7.93764697406457 7.78555871758071 8.02893380763711 7.90958078170168 0.832806313040491 0.129757146972847 0.0896772244233752 1.38931947316299 1.45182348703229 1.26506619236289 1.42897793587904 1.42975729466939 7.82589626861109 0.059 1.50687155629698
7.957795950193 7.83450007797285 8.029 7.92286736762545 0.831523671337069 0.141990122297845 0.0872442819270328 1.3870934657278 1.4618979750965 1.26796939252895 1.43196939252895 1.44088777260615 7.83980513679998 0.059 1.51858570799784
