# Supplementary material for: Quantifying Spatiotemporal Gait Parameters with HoloLens in Healthy Adults and People with Parkinson’s Disease: Test-Retest Reliability, Concurrent Validity, and Face Validity
Source: Sensors (Basel). 2020 Jun 5;20(11):3216. doi: 10.3390/s20113216 (PMC7313704; doi:10.3390/s20113216)
Supplement: Supplementary file 1 [file sensors-20-03216-s001.zip › Data/HYA_11_SWS1_HoloLens_raw.csv]

Time HoloLens_x_position HoloLens_y_position HoloLens_z_position HoloLens_x_orientation HoloLens_y_orientation HoloLens_z_orientation
205.3781 0.084 0.054 0.02 358.881 359.788 358.411
205.4104 0.084 0.054 0.021 358.968 359.786 358.404
205.445 0.085 0.054 0.022 359.237 359.784 358.343
205.4793 0.086 0.053 0.023 359.407 359.79 358.296
205.5109 0.087 0.053 0.024 359.357 359.718 358.266
205.5453 0.088 0.053 0.024 359.422 359.681 358.181
205.5762 0.089 0.053 0.025 359.421 359.68 358.161
205.6159 0.09 0.053 0.026 359.295 359.703 358.195
205.6446 0.091 0.054 0.028 359.235 359.722 358.051
205.6786 0.093 0.053 0.029 359.423 359.807 357.948
205.7125 0.094 0.053 0.03 359.589 359.873 358.009
205.7447 0.096 0.053 0.031 359.67 359.818 358.131
205.7789 0.098 0.053 0.032 359.691 359.568 358.094
205.8115 0.1 0.053 0.034 359.824 359.341 357.945
205.8459 0.102 0.053 0.035 359.958 359.051 358.111
205.8802 0.104 0.053 0.037 359.687 358.59 358.035
205.9109 0.107 0.054 0.038 359.512 358.218 357.978
205.9449 0.11 0.054 0.04 359.364 357.799 358.126
205.9783 0.114 0.054 0.043 359.253 357.36 358.094
206.0118 0.117 0.053 0.046 359.209 356.712 357.971
206.045 0.121 0.053 0.049 359.425 356.087 357.972
206.0755 0.125 0.052 0.052 359.629 355.792 358.172
206.1125 0.13 0.052 0.056 359.646 355.556 358.576
206.1424 0.135 0.051 0.06 359.731 355.131 358.929
206.1768 0.139 0.05 0.065 359.768 354.605 359.154
206.2118 0.144 0.049 0.07 359.794 354.193 359.01
206.2428 0.149 0.048 0.075 359.985 353.756 358.732
206.2764 0.153 0.048 0.082 0.403 353.303 358.451
206.3139 0.157 0.048 0.088 0.83 352.664 358.072
206.3446 0.161 0.047 0.095 1.479 352.06 357.711
206.3766 0.164 0.044 0.102 1.795 351.575 357.398
206.4115 0.166 0.043 0.109 1.878 351.23 356.727
206.4473 0.168 0.043 0.117 2.288 351.456 355.735
206.4755 0.169 0.042 0.126 2.472 351.766 355.664
206.5103 0.17 0.041 0.136 2.584 352.015 356.293
206.5429 0.17 0.039 0.146 2.791 352.343 355.996
206.5776 0.17 0.038 0.157 2.598 352.927 355.824
206.6098 0.169 0.036 0.169 2.158 353.526 355.921
206.6434 0.167 0.035 0.182 1.825 354.189 355.71
206.678 0.165 0.033 0.196 1.484 355.045 355.763
206.7091 0.161 0.031 0.211 1.117 355.849 356.033
206.7439 0.156 0.028 0.227 0.953 356.433 356.413
206.777 0.15 0.025 0.243 0.96 356.864 356.622
206.8098 0.144 0.022 0.26 0.787 357.552 356.786
206.843 0.136 0.021 0.278 359.894 358.008 357.171
206.8766 0.127 0.023 0.297 358.791 358.278 357.576
206.9094 0.118 0.026 0.318 358.038 358.376 357.906
206.9442 0.109 0.033 0.34 356.853 358.763 358.186
206.9747 0.101 0.04 0.362 355.505 359.207 358.451
207.0103 0.093 0.043 0.384 355.451 359.254 359.188
207.0436 0.085 0.044 0.404 356.464 359.081 359.691
207.0762 0.078 0.044 0.424 357.407 358.884 0.127
207.1131 0.072 0.044 0.443 357.868 358.793 0.079
207.1437 0.066 0.042 0.462 358.231 358.783 0.338
207.1762 0.063 0.038 0.481 358.749 358.843 0.963
207.2085 0.061 0.038 0.5 359.052 358.909 1.457
207.2443 0.059 0.04 0.52 359.212 358.855 1.724
207.2767 0.058 0.043 0.541 359.042 358.841 1.987
207.3082 0.058 0.042 0.561 359.588 358.818 1.724
207.3432 0.057 0.04 0.581 0.93 358.724 1.279
207.375 0.058 0.037 0.601 1.62 358.582 1.01
207.4106 0.059 0.036 0.621 1.328 358.433 0.741
207.444 0.061 0.033 0.641 1.279 358.184 0.558
207.4748 0.063 0.03 0.661 1.187 357.744 0.036
207.5105 0.068 0.027 0.681 1.157 357.636 359.692
207.5421 0.074 0.024 0.7 1.01 357.731 359.201
207.5788 0.08 0.023 0.72 0.285 357.458 359.41
207.6081 0.086 0.023 0.741 359.44 356.888 359.563
207.6438 0.094 0.023 0.763 358.687 356.183 359.556
207.6756 0.101 0.027 0.785 358.478 355.586 359.317
207.7106 0.11 0.038 0.808 357.864 354.925 359.806
207.7435 0.118 0.045 0.83 357.261 354.489 359.522
207.7746 0.125 0.048 0.85 357.718 354.435 358.378
207.8103 0.13 0.049 0.869 358.85 354.132 357.491
207.8443 0.133 0.048 0.886 358.911 353.192 357.715
207.8748 0.137 0.05 0.905 357.991 352.778 358.098
207.9114 0.138 0.051 0.923 357.197 351.932 358.389
207.9433 0.14 0.052 0.941 356.897 351.4 358.015
207.9804 0.141 0.053 0.961 357.127 351.194 358.044
208.0098 0.141 0.055 0.98 357.608 350.732 358.427
208.0435 0.14 0.056 1 357.582 350.562 358.316
208.0751 0.139 0.056 1.02 357.589 350.821 358.372
208.1101 0.138 0.055 1.04 357.74 350.539 358.854
208.1416 0.136 0.054 1.061 357.226 350.504 358.878
208.179 0.134 0.05 1.083 357.057 351.333 358.87
208.209 0.132 0.047 1.105 357.24 351.778 359.006
208.2437 0.13 0.045 1.127 356.838 352.552 359.136
208.2776 0.128 0.041 1.152 355.863 353.571 358.904
208.309 0.124 0.038 1.176 355.198 353.899 358.72
208.343 0.119 0.034 1.201 354.861 354.04 358.738
208.374 0.114 0.029 1.227 354.661 354.207 359.16
208.408 0.109 0.026 1.252 354.493 354.416 359.301
208.4431 0.103 0.029 1.278 354.525 354.783 359.209
208.4749 0.097 0.037 1.305 354.607 354.963 0.179
208.5081 0.092 0.05 1.331 353.915 355.172 0.09
208.5416 0.087 0.058 1.357 353.495 355.662 359.324
208.5746 0.084 0.058 1.38 355.243 356.191 359.64
208.6096 0.081 0.054 1.4 357.308 356.673 359.85
208.6429 0.078 0.052 1.42 358.07 356.77 359.82
208.6756 0.076 0.049 1.44 358.172 356.894 359.616
208.708 0.076 0.047 1.46 358.839 357.208 359.709
208.7432 0.075 0.047 1.48 359.467 356.939 0.052
208.7757 0.075 0.048 1.501 359.332 356.967 359.829
208.8086 0.076 0.048 1.522 359.478 357.481 359.331
208.8454 0.077 0.047 1.543 359.936 357.5 359.606
208.8762 0.077 0.047 1.564 359.887 357.353 359.566
208.9097 0.079 0.046 1.587 359.268 357.48 359.339
208.9442 0.082 0.043 1.61 358.86 357.344 359.14
208.9733 0.085 0.04 1.634 358.57 357.284 358.97
209.0133 0.091 0.034 1.658 358.351 357.277 358.769
209.0416 0.096 0.03 1.682 357.888 357.311 358.339
209.0738 0.103 0.028 1.707 357.117 357.572 358.102
209.1087 0.11 0.025 1.732 356.54 357.562 358.329
209.1425 0.117 0.023 1.758 356.246 357.575 358.309
209.1741 0.123 0.027 1.784 356.655 357.358 358.433
209.2081 0.129 0.039 1.811 356.204 356.742 359.105
209.2411 0.135 0.049 1.838 355.366 356.658 358.636
209.2744 0.141 0.057 1.864 354.849 356.706 358.505
209.3082 0.145 0.059 1.887 356.102 356.824 357.465
209.3419 0.147 0.055 1.909 357.402 356.981 357.029
209.3739 0.149 0.055 1.933 357.595 356.546 358.419
209.409 0.15 0.057 1.956 357.234 355.815 359.432
209.4408 0.15 0.056 1.98 356.76 355.239 359.247
209.4748 0.149 0.056 2.005 356.919 355.024 358.454
209.5075 0.148 0.054 2.028 358 355.16 358.068
209.5405 0.147 0.052 2.052 358.979 355.308 358.552
209.574 0.145 0.049 2.075 359.354 355.279 359.126
209.6086 0.142 0.045 2.099 359.647 355.081 359.058
209.6414 0.138 0.041 2.123 359.842 354.637 358.663
209.6742 0.134 0.037 2.148 359.592 354.347 358.513
209.7071 0.131 0.033 2.174 359.316 354.647 358.64
209.7408 0.128 0.029 2.2 359.392 354.924 359.092
209.7743 0.124 0.024 2.227 359.08 355.207 359.626
209.8068 0.12 0.021 2.254 358.73 355.531 359.799
209.8438 0.114 0.017 2.282 358.436 355.756 359.474
209.8737 0.11 0.017 2.309 358.063 356.226 359.444
209.907 0.105 0.024 2.337 358.096 356.693 0.05
209.9403 0.1 0.034 2.364 358.047 356.784 0.183
209.9739 0.096 0.04 2.39 357.849 357.244 359.321
210.0067 0.093 0.043 2.414 359.14 357.882 359.066
210.0412 0.091 0.043 2.437 0.075 358.026 359.915
210.0731 0.089 0.044 2.46 359.878 357.832 0.498
210.1118 0.089 0.045 2.482 359.337 357.839 359.835
210.1401 0.089 0.045 2.505 359.207 358.17 359.413
210.1741 0.09 0.045 2.527 359.973 358.322 359.806
210.2077 0.091 0.043 2.549 1.15 358.055 0.218
210.2416 0.093 0.042 2.57 2.399 358.487 359.47
210.2727 0.095 0.041 2.591 2.823 359.028 359.15
210.3111 0.096 0.041 2.613 2.366 358.937 359.19
210.3411 0.098 0.041 2.635 1.852 359.069 358.98
210.3739 0.101 0.039 2.658 1.093 359.296 358.494
210.4064 0.104 0.038 2.682 0.236 359.369 358.136
210.4407 0.107 0.034 2.706 359.698 359.358 357.61
210.4743 0.111 0.029 2.73 359.259 359.33 357.336
210.5061 0.116 0.025 2.754 358.501 359.089 357.247
210.5438 0.121 0.021 2.78 357.84 358.7 356.945
210.5735 0.125 0.018 2.805 357.512 358.139 356.853
210.6072 0.131 0.019 2.83 357.419 357.201 357.351
210.6393 0.137 0.034 2.858 356.487 356.191 357.486
210.6732 0.143 0.046 2.885 355.621 355.338 357.775
210.7063 0.149 0.052 2.91 356.193 354.796 356.983
210.7405 0.152 0.054 2.933 357.219 354.263 356.145
210.777 0.155 0.05 2.955 358.006 353.47 356.21
210.8072 0.157 0.052 2.977 357.694 352.98 356.529
210.8402 0.158 0.055 2.999 357.044 352.565 356.493
210.874 0.158 0.054 3.022 356.711 352.057 356.16
210.9068 0.157 0.055 3.045 357.235 351.801 355.626
210.9416 0.155 0.052 3.066 358.514 351.888 355.386
210.9739 0.153 0.051 3.088 359.608 351.69 356.231
211.0074 0.151 0.05 3.111 -0.002 351.409 356.998
211.0426 0.148 0.047 3.134 359.819 351.382 356.712
211.0732 0.146 0.045 3.157 359.804 351.385 357.152
211.1059 0.143 0.041 3.18 359.83 351.691 357.562
211.145 0.14 0.037 3.204 359.665 352.343 357.899
211.174 0.137 0.033 3.229 359.088 352.701 358.341
211.2059 0.132 0.029 3.254 358.377 352.552 358.867
211.2404 0.126 0.026 3.28 357.838 352.474 359.093
211.2714 0.121 0.023 3.306 357.16 352.447 359.255
211.3052 0.115 0.019 3.333 356.693 352.673 359.386
211.3379 0.11 0.02 3.36 356.799 353.11 359.847
211.3766 0.105 0.028 3.389 356.303 353.861 0.067
211.4053 0.1 0.04 3.417 355.321 354.448 0.177
211.4396 0.096 0.048 3.445 354.609 355.012 359.838
211.4733 0.093 0.05 3.47 355.772 355.597 359.875
211.5055 0.091 0.045 3.493 358.071 356.217 0.339
211.5412 0.09 0.043 3.515 359.029 356.924 0.609
211.5739 0.089 0.044 3.539 358.497 357.642 0.558
211.6082 0.09 0.045 3.562 358.193 358.269 0.88
211.6409 0.09 0.046 3.585 358.357 358.335 1.255
211.6723 0.091 0.045 3.609 358.939 358.336 0.928
211.7048 0.092 0.043 3.633 359.733 358.736 0.564
211.7417 0.093 0.041 3.657 0.216 358.768 0.841
211.7723 0.094 0.039 3.682 0.484 358.386 0.805
211.8071 0.095 0.037 3.707 0.435 357.963 0.464
211.8399 0.098 0.033 3.732 0.393 357.627 0.308
211.8725 0.101 0.029 3.757 0.253 357.352 0.082
211.9063 0.106 0.023 3.782 0.533 357.427 359.113
211.9394 0.111 0.018 3.807 0.614 357.821 358.806
211.973 0.116 0.016 3.833 0.433 357.712 358.923
212.0075 0.121 0.015 3.859 359.296 357.477 358.965
212.039 0.127 0.014 3.884 358.535 357.369 359.006
212.074 0.133 0.021 3.91 358.96 356.623 359.577
212.1067 0.139 0.031 3.937 358.605 355.782 359.619
212.1373 0.146 0.043 3.963 357.708 356.013 358.963
212.1727 0.151 0.046 3.987 357.67 355.921 358.605
212.2072 0.154 0.043 4.009 358.731 355.41 358.323
212.2399 0.156 0.042 4.031 359.95 354.552 358.229
212.2715 0.156 0.045 4.054 359.731 353.257 358.93
212.3058 0.156 0.046 4.078 358.735 351.917 359.377
212.3376 0.157 0.046 4.101 359.368 351.301 358.471
212.3724 0.157 0.043 4.122 1.369 350.995 357.441
212.4045 0.156 0.042 4.142 2.715 350.293 358.207
212.4416 0.156 0.042 4.163 2.768 349.782 358.733
212.4733 0.155 0.042 4.185 2.22 349.657 358.233
212.5043 0.154 0.041 4.207 1.375 349.713 357.612
212.5383 0.153 0.039 4.23 1.045 349.963 357.854
212.5725 0.151 0.035 4.253 1.312 350.637 357.745
212.6047 0.149 0.032 4.276 1.371 351.355 358.036
212.638 0.145 0.029 4.299 1.05 351.672 358.759
212.6756 0.14 0.025 4.323 0.641 351.859 358.75
212.7059 0.135 0.022 4.347 0.385 352.117 358.742
212.7382 0.128 0.02 4.372 359.605 352.412 359.016
212.7704 0.122 0.018 4.397 358.528 352.941 358.98
212.8049 0.116 0.023 4.423 357.773 353.497 359.753
212.8405 0.11 0.03 4.448 357.361 353.587 0.783
212.8719 0.104 0.042 4.474 355.93 353.568 0.688
212.9071 0.1 0.047 4.5 355.397 354.192 359.703
212.939 0.098 0.047 4.525 356.339 354.994 0.011
212.9714 0.096 0.042 4.548 358.209 355.722 0.877
213.0065 0.095 0.04 4.571 359.055 356.169 0.992
213.0417 0.093 0.039 4.595 359.252 356.472 0.767
213.0714 0.092 0.038 4.618 0.108 356.918 1.254
213.1055 0.093 0.037 4.641 1.11 357.461 2.014
213.1394 0.093 0.036 4.664 2.159 357.98 1.63
213.1727 0.093 0.036 4.689 2.414 358.681 1.28
213.2057 0.094 0.035 4.714 1.991 359.235 1.432
213.2375 0.094 0.033 4.739 1.862 359.594 1.813
213.272 0.095 0.029 4.764 1.737 359.649 1.858
213.3049 0.096 0.026 4.789 1.106 359.627 1.485
213.3381 0.099 0.023 4.816 0.623 359.71 1.305
213.3724 0.103 0.019 4.841 0.387 359.785 0.81
213.404 0.107 0.015 4.868 359.354 359.736 0.299
213.4368 0.112 0.013 4.895 358.539 359.477 0.59
213.4705 0.118 0.009 4.922 358.201 359.09 0.55
213.5049 0.124 0.009 4.948 358.2 358.887 0.047
213.5385 0.13 0.022 4.976 357.257 358.451 0.756
213.5711 0.136 0.034 5.005 355.847 357.931 1.237
213.6039 0.141 0.044 5.032 355.606 357.434 0.569
213.6368 0.144 0.05 5.057 356.318 356.769 359.326
213.6734 0.146 0.048 5.081 357.268 355.903 358.177
213.7041 0.145 0.046 5.105 357.429 354.568 358.256
213.7376 0.143 0.048 5.131 356.782 353.08 359.232
213.7723 0.14 0.049 5.157 355.932 351.576 359.598
213.8037 0.137 0.049 5.183 355.779 350.328 359.134
213.8372 0.133 0.048 5.209 356.596 349.381 358.545
213.8709 0.13 0.044 5.235 358.378 349.058 358.56
213.9042 0.127 0.039 5.26 0.185 348.877 359.285
213.9367 0.124 0.034 5.287 1.244 348.84 359.643
213.9721 0.12 0.029 5.313 1.698 348.808 0.123
214.0049 0.115 0.023 5.34 1.843 349.009 0.338
214.0379 0.111 0.018 5.368 1.575 349.779 0.463
214.0692 0.107 0.015 5.396 1.227 350.429 1.127
214.1032 0.1 0.014 5.425 0.574 351 1.057
214.1366 0.093 0.013 5.455 359.608 351.696 0.383
214.1705 0.087 0.014 5.484 359.129 352.541 0.418
214.2044 0.082 0.02 5.514 358.99 353.37 0.472
214.2394 0.076 0.033 5.544 358.668 353.759 0.713
214.27 0.072 0.04 5.572 358.549 353.867 0.151
214.305 0.069 0.043 5.598 359.331 354.538 358.599
214.3364 0.068 0.042 5.622 0.571 355.244 358.791
214.3705 0.067 0.041 5.646 0.907 355.834 359.585
214.4034 0.066 0.042 5.67 0.28 356.418 359.312
214.4361 0.066 0.041 5.694 0.297 356.403 359.164
214.4709 0.066 0.041 5.719 0.776 356.541 359.299
214.5027 0.068 0.039 5.743 1.362 356.816 359.165
214.5363 0.069 0.038 5.767 1.841 357.505 358.193
214.5701 0.071 0.036 5.791 2.158 358.16 357.926
214.6034 0.072 0.033 5.816 2.069 358.119 358.036
214.6368 0.073 0.031 5.841 1.761 357.936 357.803
214.6689 0.075 0.027 5.867 1.24 358.008 357.933
214.7034 0.078 0.022 5.893 1.169 358.138 358.076
214.7352 0.082 0.018 5.92 0.768 358.206 358.143
214.7698 0.086 0.013 5.947 0.474 358.315 358.393
214.8043 0.09 0.01 5.974 0.085 358.139 358.238
214.8364 0.095 0.009 6.002 359.337 357.97 358.596
214.87 0.099 0.012 6.03 358.912 357.232 359.766
214.9015 0.104 0.027 6.059 358.35 356.495 0.225
214.9358 0.109 0.038 6.088 357.813 356.304 0.111
214.969 0.112 0.044 6.115 358.132 356.001 0.196
215.0048 0.114 0.046 6.14 358.95 355.684 0.12
215.0354 0.116 0.047 6.165 359.228 355.598 359.788
215.0726 0.117 0.048 6.191 359.141 355.897 0.015
215.1028 0.118 0.048 6.218 359.355 355.527 0.915
215.1352 0.117 0.049 6.246 359.754 355.01 0.381
215.1702 0.116 0.047 6.272 0.527 354.935 359.211
215.2033 0.116 0.045 6.299 1.644 355.163 359.531
215.2374 0.115 0.042 6.326 2.791 355.225 0.114
215.2711 0.113 0.037 6.352 3.411 354.987 0.385
215.3035 0.11 0.033 6.379 3.497 355.077 0.143
215.3363 0.108 0.029 6.406 3.345 355.108 0.407
215.3687 0.104 0.026 6.434 2.6 355.095 0.33
215.4035 0.099 0.023 6.463 1.039 355.019 0.45
215.4368 0.094 0.018 6.491 0.39 354.79 0.76
215.4704 0.088 0.013 6.519 0.914 354.587 0.451
215.5028 0.082 0.013 6.547 0.659 354.327 0.196
215.5346 0.076 0.022 6.577 359.461 354.431 359.768
215.5688 0.072 0.036 6.608 357.873 354.568 0.594
215.602 0.067 0.047 6.636 357.293 354.346 0.087
215.6364 0.064 0.051 6.663 358.376 354.909 358.298
215.67 0.062 0.053 6.687 359.266 355.616 358.838
215.7026 0.061 0.053 6.71 358.852 356.201 359.691
215.735 0.06 0.056 6.734 357.893 356.553 359.444
215.7696 0.059 0.057 6.757 357.394 356.411 359.425
215.8033 0.059 0.057 6.782 357.773 356.479 359.474
215.8343 0.059 0.056 6.806 358.221 356.74 359.515
215.8686 0.06 0.054 6.832 358.718 357.165 359.249
215.9038 0.061 0.052 6.858 359.056 357.622 359.116
215.9353 0.063 0.051 6.884 358.786 358.036 358.713
215.9708 0.065 0.049 6.911 358.251 358.286 358.659
216.0012 0.068 0.045 6.939 357.626 358.585 358.514
216.0379 0.072 0.039 6.966 357.156 358.883 358.378
216.0674 0.076 0.033 6.994 357.347 359.148 358.035
216.1071 0.08 0.026 7.021 357.613 359.154 357.73
216.1353 0.085 0.022 7.049 357.507 359.268 357.722
216.1685 0.092 0.02 7.078 357.427 359.438 357.817
216.2008 0.097 0.02 7.106 357.976 359.114 357.616
216.2359 0.103 0.034 7.135 357.896 358.499 358.338
216.2685 0.109 0.045 7.165 357.431 357.941 358.008
216.3021 0.114 0.052 7.193 357.879 357.483 357.251
216.3355 0.117 0.054 7.219 358.414 357.288 356.434
216.3742 0.12 0.053 7.244 358.698 357.193 356.856
216.4016 0.121 0.057 7.271 357.793 356.599 357.735
216.4339 0.122 0.059 7.298 356.717 356.162 358.019
216.4689 0.122 0.059 7.325 356.876 355.914 357.813
216.504 0.121 0.057 7.351 357.859 355.447 357.816
216.5342 0.12 0.054 7.377 359.113 355.16 357.962
216.569 0.119 0.051 7.402 0.749 355.055 358.456
216.604 0.118 0.047 7.427 1.263 355.086 358.451
216.6338 0.117 0.044 7.454 0.631 355.406 358.326
216.6683 0.115 0.041 7.48 0.251 355.611 358.582
216.7068 0.111 0.037 7.505 0.022 355.746 358.365
216.7352 0.109 0.032 7.531 359.875 356.287 358.238
216.7686 0.106 0.027 7.556 359.712 357.026 358.715
216.8016 0.101 0.024 7.582 359.239 357.473 358.771
216.8376 0.096 0.023 7.609 358.571 358.302 357.961
216.8714 0.092 0.025 7.636 358.071 359.424 357.743
216.9013 0.088 0.038 7.664 357.405 0.58 358.092
216.935 0.084 0.05 7.692 356.549 1.37 358.057
216.9683 0.08 0.053 7.717 356.801 1.772 358.259
217.0023 0.078 0.054 7.74 357.83 2.497 358.36
217.0343 0.078 0.053 7.763 358.204 3.314 358.386
217.071 0.079 0.055 7.785 357.874 4.15 358.395
217.1001 0.081 0.056 7.808 357.406 5.085 358.287
217.1365 0.084 0.056 7.83 358.169 5.781 358.827
217.1696 0.088 0.055 7.851 359.476 6.808 358.872
217.2018 0.093 0.054 7.871 0.324 8.082 358.55
217.2346 0.098 0.054 7.891 0.521 9.18 358.232
217.2718 0.103 0.052 7.911 0.715 9.708 358.143
217.301 0.108 0.049 7.93 0.996 10.49 357.677
217.3368 0.115 0.045 7.949 1.301 11.496 357.462
217.3675 0.122 0.042 7.966 1.581 12.026 357.473
217.4012 0.13 0.038 7.984 1.653 12.362 357.378
217.4341 0.139 0.035 8.001 1.193 12.935 357.425
217.4673 0.149 0.033 8.018 0.348 13.109 357.464
217.5019 0.16 0.031 8.036 359.476 13.252 357.179
217.5338 0.174 0.031 8.052 358.212 14.247 357.15
217.568 0.188 0.031 8.07 356.984 15.665 357.083
217.6001 0.203 0.041 8.089 356.235 16.462 357.146
217.6334 0.217 0.05 8.107 355.452 17.045 357.021
217.6693 0.231 0.055 8.125 355.74 17.812 356.543
217.6993 0.243 0.059 8.141 356.157 18.556 355.866
217.7345 0.255 0.059 8.155 356.051 19.576 355.757
217.7679 0.268 0.059 8.17 355.222 20.814 356.321
217.8024 0.281 0.06 8.185 354.29 22.069 356.615
217.8325 0.295 0.059 8.2 354.363 23.994 356.237
217.8672 0.308 0.058 8.216 355.302 25.683 356.04
217.9012 0.322 0.056 8.23 356.352 27.235 356.06
217.9328 0.337 0.056 8.244 357.04 29.968 356.201
217.9672 0.353 0.055 8.256 357.271 32.965 356.624
218.0005 0.369 0.054 8.268 357.064 35.983 357.197
218.0332 0.387 0.051 8.277 356.698 40.475 357.743
218.0678 0.407 0.048 8.285 355.8 46.135 358.247
218.102 0.429 0.046 8.29 354.664 53.894 358.182
218.138 0.454 0.045 8.288 352.4 65.377 356.916
218.1683 0.475 0.044 8.288 351.005 74.889 355.849
218.2019 0.492 0.041 8.292 351.102 82.079 355.387
218.2328 0.508 0.038 8.298 351.507 88.102 353.887
218.2687 0.523 0.035 8.307 351.807 92.984 352.801
218.3003 0.538 0.037 8.315 352.241 96.976 352.634
218.3339 0.554 0.042 8.325 352.821 100.342 351.864
218.3668 0.569 0.043 8.335 353.312 102.986 351.612
218.4011 0.584 0.044 8.342 353.974 106.022 351.3
218.4331 0.598 0.044 8.344 355.233 109.982 351.892
218.4681 0.611 0.04 8.341 357.425 115.826 351.81
218.5026 0.622 0.034 8.336 0.15 122.509 351.07
218.5341 0.633 0.027 8.33 4.022 128.694 350.816
218.568 0.641 0.016 8.321 10.084 135.727 351.091
218.6019 0.648 0.008 8.31 16.511 142.883 352.729
218.635 0.653 0 8.298 22.126 149.655 355.715
218.6654 0.66 -0.009 8.287 26.719 156.059 356.583
218.7011 0.665 -0.019 8.276 30.551 162.805 358.642
218.7329 0.674 -0.024 8.266 31.736 167.228 359.24
218.7673 0.685 -0.024 8.251 29.914 170.804 0.703
218.8009 0.699 -0.025 8.24 27.46 171.729 0.692
218.8329 0.716 -0.021 8.227 24.853 171.73 357.181
218.8675 0.732 -0.019 8.214 23.01 171.792 357.697
218.9019 0.747 -0.02 8.199 22.11 171.746 357.891
218.9325 0.76 -0.02 8.182 21.782 171.87 357.946
218.9678 0.773 -0.021 8.164 21.875 172.228 358.074
218.9991 0.788 -0.009 8.141 22.17 172.37 357.305
219.0349 0.801 -0.003 8.122 22.605 171.775 357.825
219.0657 0.814 0.003 8.108 21.912 170.943 358.488
219.1019 0.826 0.009 8.094 19.368 170.505 358.153
219.1326 0.838 0.016 8.077 17.285 171.05 357.766
219.1692 0.852 0.022 8.06 14.641 171.448 357.914
219.2006 0.865 0.026 8.042 13.011 172.051 357.746
219.2321 0.877 0.028 8.024 11.811 173.167 357.976
219.2652 0.89 0.031 8.006 10.118 173.505 358.496
219.3009 0.903 0.031 7.987 9.223 174.164 358.483
