# Supplementary material for: Quantifying Spatiotemporal Gait Parameters with HoloLens in Healthy Adults and People with Parkinson’s Disease: Test-Retest Reliability, Concurrent Validity, and Face Validity
Source: Sensors (Basel). 2020 Jun 5;20(11):3216. doi: 10.3390/s20113216 (PMC7313704; doi:10.3390/s20113216)
Supplement: Supplementary file 1 [file sensors-20-03216-s001.zip › Data/HYA_11_SWS1_IWW_raw.csv]

IWW_x_SpineBase IWW_x_Head IWW_x_ShoulderLeft IWW_x_ElbowLeft IWW_x_WristLeft IWW_x_HandLeft IWW_x_ShoulderRight IWW_x_ElbowRight IWW_x_WristRight IWW_x_HandRight IWW_x_HipLeft IWW_x_KneeLeft IWW_x_AnkleLeft IWW_x_FootLeft IWW_x_HipRight IWW_x_KneeRight IWW_x_AnkleRight IWW_x_FootRight IWW_x_SpineShoulder IWW_y_SpineBase IWW_y_Head IWW_y_ShoulderLeft IWW_y_ElbowLeft IWW_y_WristLeft IWW_y_HandLeft…
-0.328 -0.360993242875377 -0.345 -0.326006757124623 -0.243 -0.222 -0.313010135686934 -0.323 -0.254 -0.232 -0.299 -0.311 -0.337 -0.204 -0.285 -0.326 -0.352 -0.217 -0.356989864313066 0.862872297422372 1.57197523677158 1.33138280420672 1.09569891994894 0.860019323198655 0.798886924419414 1.32856030407061 1.06690064192684 0.843962804206718 0.776457026865166 0.864162196065502 0.511278243147598 0.16212…
-0.328 -0.359011633642834 -0.345 -0.328 -0.242953465428664 -0.221953465428664 -0.316 -0.323 -0.254 -0.232 -0.299 -0.311 -0.337 -0.204 -0.285 -0.325965099071498 -0.352 -0.217 -0.354 0.863543485160013 1.57349498766791 1.33219825002074 1.10128069801857 0.85394803707923 0.792044401052928 1.32866093562426 1.06709767820427 0.844788487626432 0.775591168297121 0.864802205459301 0.510762326728567 0.162121…
-0.327978261783941 -0.360043476432118 -0.345 -0.328 -0.239043476432118 -0.218065214648177 -0.316 -0.323 -0.254 -0.232043476432118 -0.299 -0.311 -0.337 -0.204 -0.285 -0.323065214648177 -0.352 -0.217 -0.354 0.863001956018832 1.57140608543866 1.33120847790426 1.10135282554747 0.856304783669372 0.789050868266804 1.32958369591734 1.0677571736113 0.844661304292963 0.776541956439445 0.864156738426365 0.…
-0.327000076298468 -0.361999847403064 -0.345 -0.328 -0.240999847403064 -0.220999771104596 -0.316 -0.323 -0.254 -0.233999847403064 -0.299 -0.311 -0.337 -0.204 -0.285 -0.325999771104596 -0.352 -0.217 -0.354 0.863539958035843 1.57302987334454 1.3315899702436 1.1019299549839 0.855170088506223 0.790439891656176 1.32930002212656 1.06807997482151 0.844719995422092 0.776629993133138 0.86490994125018 0.51…
-0.327 -0.361962971155728 -0.344975314103819 -0.328 -0.244962971155728 -0.221987657051909 -0.315950628207637 -0.323 -0.254 -0.234950628207637 -0.299 -0.311 -0.337 -0.204 -0.285 -0.326 -0.352 -0.217 -0.353975314103819 0.863141851442214 1.57298666519197 1.33126481153771 1.10175209830118 0.865105814457882 0.794113094585209 1.32930296451959 1.06935271544858 0.844428271987267 0.776838150769833 0.86424…
-0.327021793768339 -0.359 -0.343 -0.327934618694982 -0.242 -0.221 -0.312 -0.323 -0.254 -0.231065381305018 -0.299 -0.311 -0.337 -0.204 -0.285 -0.325934618694982 -0.352 -0.217 -0.352 0.863293051127567 1.57351956412463 1.33245937132039 1.10190452642448 0.860750821483861 0.791142782923012 1.32873150043035 1.06957849956965 0.844290217937683 0.77587779548973 0.864477191943552 0.510899782062317 0.162114…
-0.327995552505231 -0.358991105010461 -0.343 -0.325 -0.242 -0.221 -0.312 -0.323 -0.254 -0.233986657515692 -0.299 -0.311 -0.337 -0.204 -0.285 -0.323 -0.352 -0.217 -0.352 0.86343173452296 1.57349835442694 1.33288097844885 1.10120541908039 0.859890088949895 0.790373646945711 1.32834902155115 1.06995292848332 0.844300133424843 0.77533115634864 0.864801334248431 0.510892757446757 0.16231138558661 0.12…
-0.327 -0.356987686214526 -0.343 -0.325 -0.242 -0.221 -0.312 -0.323 -0.253963058643577 -0.231 -0.299 -0.311 -0.337 -0.204 -0.285 -0.323 -0.352 -0.217 -0.352 0.863821600792112 1.57312125721231 1.33310418668706 1.10018049255142 0.859918003960558 0.791196033754882 1.32812593645079 1.0683686454836 0.844294659435689 0.775555890814236 0.865100985102838 0.511507906656469 0.16485532076152 0.1270548282101…
-0.327 -0.356 -0.342976596123434 -0.324953192246868 -0.242 -0.221046807753133 -0.312070211629699 -0.322953192246867 -0.251 -0.230953192246868 -0.298953192246868 -0.311 -0.337 -0.204 -0.284953192246867 -0.323 -0.352 -0.216976596123434 -0.351976596123434 0.863963574248408 1.57243989329508 1.3334481913568 1.10021953192247 0.860526298417745 0.791664085363935 1.32788050933539 1.06828363791533 0.841463…
-0.327 -0.356 -0.342 -0.323 -0.24199362896938 -0.22299362896938 -0.315 -0.321 -0.251 -0.229 -0.297 -0.31099681448469 -0.337 -0.204 -0.283 -0.323 -0.352 -0.216 -0.351 0.864529777013928 1.57326611367132 1.33379025484122 1.10018979042343 0.859117324167139 0.790997897559895 1.33124017520334 1.06926730823956 0.84159866208357 0.77334041411699 0.866019808869081 0.510608279821733 0.16365 0.12582995221727…
NaN NaN NaN NaN NaN NaN NaN NaN NaN NaN NaN NaN NaN NaN NaN NaN NaN NaN NaN NaN NaN NaN NaN NaN NaN NaN NaN NaN NaN NaN NaN NaN NaN NaN NaN NaN NaN NaN NaN NaN NaN NaN NaN NaN NaN NaN NaN NaN NaN NaN NaN NaN NaN NaN NaN NaN NaN
NaN NaN NaN NaN NaN NaN NaN NaN NaN NaN NaN NaN NaN NaN NaN NaN NaN NaN NaN NaN NaN NaN NaN NaN NaN NaN NaN NaN NaN NaN NaN NaN NaN NaN NaN NaN NaN NaN NaN NaN NaN NaN NaN NaN NaN NaN NaN NaN NaN NaN NaN NaN NaN NaN NaN NaN NaN
-0.322 -0.352978851735626 -0.332996475289271 -0.322996475289271 -0.239 -0.218003524710729 -0.307989425867813 -0.317 -0.249 -0.228982376446355 -0.293 -0.306 -0.337 -0.204 -0.283 -0.322992950578542 -0.351982376446355 -0.213 -0.342 0.859803665699158 1.55757551890568 1.32659296075701 1.09871923474211 0.867612633354576 0.79705907339674 1.32615307667681 1.05988024672975 0.839774219474404 0.773492809590…
-0.322 -0.347 -0.332 -0.322 -0.238937887331307 -0.218958591554204 -0.305031056334347 -0.316989647888551 -0.249 -0.224062112668693 -0.293 -0.305989647888551 -0.337 -0.204 -0.283 -0.320968943665653 -0.346968943665653 -0.213 -0.342 0.860844554929037 1.56479766056247 1.32743610774575 1.10134066267479 0.865328754953433 0.793938529581195 1.32986625281497 1.05996884084284 0.83814207042229 0.771445196480…
-0.321978267971923 -0.347 -0.332021732028077 -0.321978267971923 -0.232826143775386 -0.215 -0.308 -0.316 -0.249 -0.230043464056153 -0.293 -0.305 -0.336956535943847 -0.203956535943847 -0.282978267971923 -0.318 -0.344 -0.213 -0.342 0.861304122551165 1.56560780066051 1.32809193301293 1.10236195588253 0.845873983640918 0.790950862746954 1.33141717483635 1.06175848202512 0.838347823530108 0.77001435293…
-0.321000096838942 -0.347 -0.332999903161058 -0.321000096838942 -0.225000774711537 -0.215 -0.308 -0.316 -0.249 -0.231999806322116 -0.293 -0.305 -0.335000193677884 -0.202000193677884 -0.282000096838942 -0.318 -0.344 -0.213 -0.342 0.862389892508774 1.56910965331659 1.3313296794631 1.10244999128449 0.836150962579085 0.791889907034616 1.33129001258906 1.06124005132464 0.838699965137981 0.769310069724…
-0.320987715667665 -0.350901725341318 -0.332987715667665 -0.314987715667665 -0.232 -0.21 -0.30597543133533 -0.313987715667665 -0.24902456866467 -0.230938578338324 -0.29197543133533 -0.301987715667665 -0.335 -0.20197543133533 -0.278987715667665 -0.317950862670659 -0.344 -0.213 -0.339987715667665 0.861910564525808 1.5691057970979 1.33127914009674 1.09460690268781 0.848422456866467 0.79013780951449 …
-0.319891699269829 -0.342956679707931 -0.331978339853966 -0.314 -0.231805058685692 -0.209978339853966 -0.304 -0.313064980438103 -0.251 -0.226043320292069 -0.29 -0.300870039123794 -0.335 -0.2 -0.277956679707931 -0.314 -0.344 -0.213 -0.338978339853966 0.862738773056886 1.57114469396196 1.33123079374019 1.09663115846392 0.848467729173379 0.795590649804381 1.3304252711007 1.06054173281168 0.842323212…
-0.315009074887471 -0.340990925112529 -0.330986387668794 -0.313990925112529 -0.223013612331206 -0.209013612331206 -0.304004537443735 -0.315995462556265 -0.250972775337588 -0.227995462556265 -0.289990925112529 -0.294990925112529 -0.335 -0.2 -0.275995462556265 -0.314 -0.344 -0.213 -0.337990925112529 0.861788757266409 1.56956256871915 1.33217667004229 1.09038427532398 0.84159993700178 0.795616596917…
-0.316963293229295 -0.338938822048825 -0.328 -0.311987764409765 -0.22595105763906 -0.21192658645859 -0.30495105763906 -0.31497552881953 -0.245036706770705 -0.22695105763906 -0.288 -0.292938822048825 -0.334963293229295 -0.2 -0.27495105763906 -0.31395105763906 -0.344 -0.213 -0.335987764409765 0.863686507666749 1.57226493984394 1.33362996681601 1.0957462173471 0.843762258394159 0.794825095383838 1.3…
-0.313976883908681 -0.333907535634725 -0.327930651726043 -0.311 -0.221976883908681 -0.206046232182638 -0.300907535634725 -0.312976883908681 -0.247976883908681 -0.223092464365276 -0.287907535634724 -0.287884419543406 -0.331976883908681 -0.199884419543406 -0.271 -0.309953767817362 -0.344 -0.212930651726043 -0.334930651726043 0.8618320712862 1.56783086456292 1.33283525662027 1.09871184012529 0.84241…
-0.313000120141943 -0.330000480567773 -0.32500036042583 -0.311 -0.221000120141943 -0.207999759716113 -0.297000480567773 -0.312000120141943 -0.247000120141943 -0.226999519432227 -0.284000480567773 -0.283000600709717 -0.331000120141943 -0.195000600709717 -0.271 -0.308000240283887 -0.344 -0.21000036042583 -0.33200036042583 0.863609781341663 1.56828994353329 1.33347992070632 1.10047978254308 0.845819…
-0.312950691891123 -0.329950691891123 -0.321987672972781 -0.305 -0.220975345945561 -0.204963018918342 -0.295963018918342 -0.304987672972781 -0.243975345945561 -0.223036981081658 -0.284 -0.274889056755026 -0.325950691891123 -0.194926037836684 -0.267 -0.304987672972781 -0.344 -0.209975345945561 -0.324987672972781 0.861309476703007 1.56524030937901 1.3321644377298 1.0923850087573 0.844810955946273 0…
-0.308977175818457 -0.325908703273828 -0.320863054910743 -0.304977175818457 -0.219114120907714 -0.201908703273828 -0.292931527455371 -0.3038402307292 -0.241954351636914 -0.2258402307292 -0.283931527455371 -0.265703285639942 -0.321908703273828 -0.188954351636914 -0.266931527455371 -0.3038402307292 -0.343908703273828 -0.208 -0.323977175818457 0.862841013289441 1.56842754702233 1.33249101328944 1.09…
-0.307993348195895 -0.321993348195895 -0.314993348195895 -0.304 -0.223980044587685 -0.197980044587685 -0.28998669639179 -0.29699556546393 -0.239993348195895 -0.218988913659825 -0.280997782731965 -0.25296452371144 -0.317988913659825 -0.186980044587685 -0.263997782731965 -0.296997782731965 -0.34 -0.208 -0.322984479123755 0.861600399108246 1.56661696222163 1.33125272723968 1.09565407977318 0.8609197…
-0.304988067292066 -0.318940336460331 -0.311988067292066 -0.303964201876198 -0.214988067292066 NaN -0.283976134584132 -0.294988067292066 -0.236988067292066 -0.214035798123802 -0.279964201876198 -0.236832942088926 -0.312976134584132 -0.178 -0.262964201876198 -0.295940336460331 -0.34 -0.207976134584132 -0.315988067292066 0.86179992762225 1.56977291079923 1.33248525039149 1.09749011932708 0.85179544…
-0.303976640146894 -0.313929920440681 -0.310976640146894 -0.301046719706212 -0.213883200734469 NaN -0.281976640146894 -0.293929920440681 -0.235929920440681 -0.216859840881363 -0.277023359853106 -0.222532802937876 -0.310719681762726 -0.177719681762726 -0.259976640146894 -0.290883200734469 -0.34 -0.206 -0.314953280293788 0.863476163035479 1.57166345924113 1.33293074553243 1.09750864314565 0.8505860…
-0.302999544045231 -0.310998784120615 -0.309999544045231 -0.302999696030154 -0.208999848015077 -0.183999240075385 -0.280998936105538 -0.290999240075384 -0.232999848015077 -0.210999088090461 -0.277999544045231 -0.202996808316615 -0.298999088090461 -0.166013222688309 -0.258999848015077 -0.285998936105538 -0.339999392060308 -0.206 -0.312998936105538 0.864570182381908 1.57139030245 1.3333803951608 1.…
-0.3 -0.302933350487713 -0.306960010292628 -0.300986670097543 -0.207920020585256 -0.178906690682799 -0.273946680390171 -0.285933350487713 -0.231906690682799 -0.204986670097543 -0.274986670097543 -0.181680082341024 -0.292693412243481 -0.253039989707372 -0.257946680390171 -0.278946680390171 -0.336 -0.206 -0.305933350487713 0.865767200720484 1.5733870648483 1.33598559855903 1.09976573443121 0.850768…
-0.299934580926045 -0.29795638728403 -0.303934580926045 -0.299934580926045 -0.201978193642015 -0.17191277456806 -0.26986916185209 -0.28086916185209 -0.224825549136121 -0.20386916185209 -0.27395638728403 -0.15786916185209 -0.269716517346196 -0.255694710988211 -0.253934580926045 -0.27495638728403 -0.336 -0.206 -0.30095638728403 0.865572211560472 1.57389451748583 1.33638538974015 1.09944738323704 0.…
-0.296996043150233 -0.295960431502332 -0.3009881294507 -0.296976258901399 -0.200984172600933 -0.167968345201866 -0.2639881294507 -0.274984172600933 -0.216996043150233 -0.197972302051633 -0.271992086300467 -0.151940647253499 -0.25686546710793 -0.241402515685219 -0.250996043150233 -0.272996043150233 -0.336007913699534 -0.206205756187872 -0.298968345201866 0.866123600733288 1.57319940647253 1.335728…
-0.295950518801885 -0.285938148502356 -0.297950518801885 -0.290987629700471 -0.19690103760377 -0.159938148502356 -0.260851556405655 -0.270950518801885 -0.215876297004713 -0.190925778202828 -0.27 -0.136913407903299 -0.22260415041508 -0.0905670395164939 -0.249950518801885 -0.271950518801885 -0.33760415041508 -0.256948524540057 -0.290925778202828 0.867038288100684 1.57306373103248 1.33546088586359 1…
-0.291859739863179 -0.280883116552649 -0.293859739863179 -0.289836363173708 -0.188906493242119 -0.15495324662106 -0.248859739863179 -0.266719479726357 -0.205883116552649 -0.184859739863179 -0.269859739863179 -0.129812986484238 -0.190392206073774 -0.057145457784041 -0.245812986484238 -0.267859739863179 NaN -0.173187013515762 -0.284859739863179 0.867699064932421 1.57412610380027 1.33630896097948 1.…
-0.285988542538101 -0.275984723384134 -0.287986632961117 -0.28299427126905 -0.184992361692067 -0.152980904230168 -0.242980904230168 -0.254986632961117 -0.200978994653184 -0.178980904230168 -0.26399427126905 -0.121973265922235 -0.164915978612738 -0.104780398646928 -0.237992361692067 -0.262003819153966 NaN -0.18093507438257 -0.278986632961117 0.867659713563453 1.57270896882843 1.33542814771033 1.09…
-0.279926414351173 -0.267901885801564 -0.280889621526759 -0.279914150076368 -0.180926414351173 -0.142987735725195 -0.232901885801564 -0.247914150076368 -0.189938678625977 -0.168889621526759 -0.260889621526759 -0.107914150076368 -0.120656600305473 0.00980377160312732 -0.233914150076368 -0.263791507328323 NaN -0.147183964122068 -0.271914150076368 0.867493933800006 1.57215847158168 1.3344536225771 1…
-0.273848074925937 -0.259848074925937 -0.27178296417991 -0.272739557015892 -0.174848074925937 -0.141804667761919 -0.224891482089955 -0.24078296417991 -0.18478296417991 -0.159891482089955 -0.251826371343928 -0.100869778507946 -0.0920450423916034 -0.00465437791544118 -0.226869778507946 -0.246913185671964 NaN -0.161631039105847 -0.264848074925937 0.866177862346351 1.57122435706868 1.33396061840291 1…
-0.266963529084936 -0.252960213547203 -0.261953582471736 -0.260960213547203 -0.167973475698135 -0.132966844622669 -0.21994695139627 -0.230963529084936 -0.174983422311334 -0.154953582471736 -0.243966844622669 -0.0949767912358682 -0.0488972183302735 0.0561889856507875 -0.220963529084936 -0.242907164943473 NaN -0.144950266934003 -0.25794695139627 0.865177380725191 1.57096403203208 1.33487836246256 1…
-0.255851321552684 -0.240900881035123 -0.247881057242147 -0.248831497759708 -0.159871145345659 -0.122940528621074 -0.203890969138635 -0.219831497759708 -0.169920704828098 -0.140890969138635 -0.233881057242147 -0.0878909691386348 -0.0178612334491715 0.112950440517561 -0.209861233449172 -0.214960352414049 NaN -0.129930616724586 -0.241900881035123 0.864381773125915 1.56918179515682 1.33136741189146 …
-0.240697495991441 -0.230654281133075 -0.235632673703892 -0.231805533137355 -0.146740710849806 -0.116481421699613 -0.192783925708172 -0.202783925708172 -0.161589458845527 -0.129675888562258 -0.221567851416344 -0.0766542811330751 -0.00341659941206429 0.108799474879764 -0.195762318278989 -0.210870355424903 NaN -0.122503029128796 -0.231654281133075 0.863561296445751 1.57039867729824 1.33007067447889…
-0.227002095396291 -0.215002394738618 -0.219002544409782 -0.223001347040473 -0.135001796053964 -0.0930035921079276 -0.183001496711636 -0.193001496711637 -0.143002843752109 -0.115002245067455 -0.202002993423273 -0.0610023947386184 0.0229959588785815 0.144994462166945 -0.1850016463828 -0.205000898026982 NaN -0.100003442436764 -0.216002394738618 0.86361999101973 1.57214973208862 1.32829027240152 1.0…
NaN NaN NaN NaN NaN NaN NaN NaN NaN NaN NaN NaN NaN NaN NaN NaN NaN NaN NaN NaN NaN NaN NaN NaN NaN NaN NaN NaN NaN NaN NaN NaN NaN NaN NaN NaN NaN NaN NaN NaN NaN NaN NaN NaN NaN NaN NaN NaN NaN NaN NaN NaN NaN NaN NaN NaN NaN
NaN NaN NaN NaN NaN NaN NaN NaN NaN NaN NaN NaN NaN NaN NaN NaN NaN NaN NaN NaN NaN NaN NaN NaN NaN NaN NaN NaN NaN NaN NaN NaN NaN NaN NaN NaN NaN NaN NaN NaN NaN NaN NaN NaN NaN NaN NaN NaN NaN NaN NaN NaN NaN NaN NaN NaN NaN
-0.167953028938285 NaN -0.155964771703714 -0.158909972131712 -0.0859256291522842 -0.0499256291522842 -0.140949114683142 -0.152913886386855 -0.0949491146831418 -0.0709256291522842 -0.139941286172856 -0.00390214362142654 0.0570313140411435 0.171015657020572 -0.124968685958856 -0.148 NaN -0.0569804287242853 NaN 0.851829433354894 NaN 1.31832195712757 1.07418741106026 0.840117476227323 0.7746635414790…
-0.155700999658206 -0.149838999815957 -0.146781499750227 -0.135758499723935 -0.0667469997107894 -0.0307584997239353 -0.127781499750227 -0.13068949964506 -0.0817814997502272 -0.0518389998159569 -0.124735499697643 0.021184000210335 0.0651610001840431 0.175 -0.116677999631914 -0.147827499802811 NaN -0.0518389998159569 NaN 0.854200099965821 1.55152115501275 1.31878952496516 1.05814108986407 0.8419714…
-0.129560951391214 -0.135607167034244 -0.127653382677274 -0.114653382677274 -0.0446995983203043 -0.00960716703424411 -0.108468520105154 NaN -0.0627227061418194 -0.0374916279266688 -0.101560951391214 0.0375776955378763 0.0792310782151505 0.17504621564303 -0.088560951391214 NaN NaN -0.0379075687139398 NaN 0.851693315430951 1.55257358667714 1.31617901205039 1.04843599765443 0.838047715846641 0.77384…
-0.110960006429054 -0.118984288239986 -0.112958578087235 -0.0999657197963324 -0.0319642914545129 0.0070171401018338 -0.0859814315563467 NaN -0.0509757181890688 -0.0159757181890688 -0.0829600064290545 0.0620314235200286 0.0890042850254584 0.177002856683639 -0.0699628631126935 NaN NaN -0.0339428663272207 -0.116968576479971 0.854375784784369 1.55653952703994 1.31656127122422 1.07023428823999 0.84852…
-0.0828032509568571 -0.107667985989696 -0.0838278445872499 -0.0757417668808749 -0.00665568917449989 0.0193812012710894 -0.0726556891744999 NaN -0.0335819082833213 0.00125823311912508 -0.0548524382176428 0.084 0.0920368904455893 0.178975406369607 -0.0437663605112678 NaN NaN 0.00608607770637503 -0.0946925796200892 0.858459841681236 1.56322102755399 1.31744901625478 1.05951192216368 0.8495881597068 …
-0.0661148222845087 -0.080580705292662 -0.0692778813373624 -0.0543943520894007 0.0214658830081533 0.0503960005569303 -0.0446971760447003 NaN 0.00011647075203833 0.0223028239552997 -0.042021645682878 0.0843261181057073 0.095069882451223 0.177 -0.0242545871869547 NaN NaN 0.0134425888577457 -0.0694875286910314 0.861678402378822 1.56497918362671 1.31741472476878 1.08073681908627 0.852101110941395 0.7…
-0.028924116163523 -0.062924116163523 -0.0389551595511727 -0.0289275654288174 0.0410413911835329 0.0670517389794162 -0.0318792757146956 -0.0279482610205838 0.00506553604059381 0.0350862316323603 -0.000927565428817373 0.0980413911835329 0.098 0.177 0.0070965794282435 NaN NaN 0.0323552743253243 -0.0479275654288174 0.862456726067324 1.5678928312669 1.31929565679508 1.08856599885226 0.862653489496655…
-0.00686594051937326 -0.0408040669129301 -0.025742193306487 -0.00775250557422756 0.0533299925676966 0.0822371821580319 0.00315468401610778 -0.0128350037161517 0.0244846765838044 0.0602371821580319 0.0201443717483673 0.110082498141924 0.0980309368032216 0.177 0.0351031226774052 NaN NaN NaN -0.0268350037161517 0.864354316653909 1.57162804936825 1.32097960200783 1.0873543137542 0.869460933903513 0.8…
0.00672258955393229 -0.0214871945101126 -0.000393957148314854 0.0164428774685391 0.0854428774685392 0.105885754937078 0.0183729494471909 0.003489496149438 0.0712330934044943 0.0835361148303369 0.0347225895539323 0.118116546702247 0.101093237361798 0.176930071978652 0.045652661532584 NaN NaN NaN -0.0104871945101126 0.860060906427753 1.57435962587876 1.32576680574152 1.082175962504 0.87164295530613…
0.036994460247663 -3.93143714241262e-06 0.0249953537561044 0.0349966046679225 0.103996604667922 0.142993209335845 0.0339971407729873 0.0239962472645459 0.0809982129831171 0.105995889861169 0.064994460247663 0.122999106491559 0.104999285193247 0.174000536105065 0.0729949963527278 0.0879989277898703 NaN NaN 0.0109960685628576 0.863869303063416 1.57601969620713 1.32688979449306 1.08912872764398 0.87…
0.051314126658712 0.0163272152694916 0.0433010380479323 0.0652617722155933 0.127693696371322 0.165431924155729 0.056157063329356 0.03439265832339 0.105261772215593 0.128366481101831 0.0833664811018306 0.131287949437153 0.108039265832339 0.17701308861078 0.0892617722155933 0.106575898874305 NaN NaN 0.0273664811018306 0.862224817211496 1.57772557544683 1.32721120505628 1.07764578004277 0.8645110817…
0.0754718063926602 0.0415661676711922 0.0664953967122932 0.0855189870319262 0.18023590319633 0.198424625753394 0.0685425773515592 0.0642830838355961 0.125684119269357 0.156377445114128 0.111306674155229 0.153117951598165 0.111070770958899 0.178 0.109636938630091 0.150448216073027 NaN NaN 0.0553774451141282 0.861037065618268 1.57874406798723 1.3250076812621 1.09095968350867 0.843497456836528 0.780…
0.0950654603641291 0.0650924146317117 0.0870770121930931 0.107073161583438 0.190065460364129 0.216084713412402 0.0910847134124024 0.0760693109737838 NaN 0.172092414631712 0.124065460364129 0.158026954267583 0.114007701219309 0.178003850609655 0.136050057925511 0.169169426824805 NaN NaN 0.0710654603641291 0.859265775914482 1.57229462073159 1.3236878283227 1.09344771280441 0.844222271859696 0.77505…
0.112267579171408 0.0892067657233611 0.10723109110258 0.12624325379219 0.207352717998675 0.238291904550627 0.113267579171408 0.094279741861018 NaN 0.196218928412971 0.141267579171408 0.165145952275314 0.116 0.179 0.149267579171408 0.213316229929846 0.0104621822051601 0.143112123658508 0.0882675791714085 0.860795028546075 1.57356224637628 1.32828990496762 1.0980175940566 0.844820338286168 0.775469…
0.13438437537339 0.106452206321635 0.126339154741226 0.146565257902044 0.236587868218125 0.262429596005553 0.135271323792981 0.117293934109063 0.18852003726988 0.214497426953798 0.163542647585962 0.177045220632163 0.116022610316082 0.179067830948245 0.171339154741226 0.239429596005553 0.0491079054880055 0.072334008648823 0.110542647585962 0.863711222495658 1.57952089347065 1.32754054418618 1.0971…
0.151024673686254 0.126038381289728 0.141043864331117 0.171020561405211 0.262020561405211 0.281027415206948 0.147027415206948 0.130024673686254 0.211013707603474 0.236023302925906 0.187017819884516 0.179006853801737 0.117009595322432 0.18199451695861 0.186023302925906 0.258057571934592 0.0970973239846669 0.130231658498714 0.134019190644864 0.866792933427143 1.58344690208161 1.33059583943908 1.103…
0.169171457259212 0.154208198100471 0.173159210312125 0.186244938941731 0.277183704206298 0.301195951153385 0.167195951153385 0.148208198100471 0.221134716417952 0.253269432835904 0.200195951153385 0.184134716417952 0.124061234735433 0.178048987788346 0.203159210312125 0.300367408412596 0.16902874355527 0.300016496608183 0.148293926730077 0.868940409905024 1.58124106976935 1.33481093223879 1.1012…
0.183412857196365 0.171673609109858 0.186478045174738 0.206478045174738 0.292456315848614 0.317521503826987 0.183738797088232 0.16539112787024 0.232847443718854 0.275478045174738 0.216369398544116 0.195152105282871 0.129086917304498 0.182043458652249 0.216478045174738 0.330456315848614 0.253673158111584 0.383651428785459 0.172434586522489 0.869707206757483 1.58519616088102 1.3316880308307 1.10555…
0.202040022628062 0.202031128710715 0.208044469586735 0.228024458272704 0.313035575669388 0.341028905231378 0.217011117396684 0.183044469586735 0.271035575669388 0.297048916545409 0.233040022628062 0.202008893917347 0.133008893917347 0.184191219222962 0.238042246107399 0.351051140024746 0.329148973115563 0.458040022628062 0.192044469586735 0.866434068967186 1.57782627021173 1.33294868814719 1.107…
0.220180877046811 0.216265995657076 0.228191516873094 0.23924471600451 0.329202156699377 0.354202156699377 0.222361754093623 0.203276635483359 0.287117038089113 0.319117038089113 0.251202156699377 0.20610639826283 0.137085118610264 0.270074478783981 0.257191516873094 0.374223436351943 0.396659669229547 0.476893745407774 0.212255355830793 0.868229357300305 1.58062850898761 1.33235350970597 1.11046…
0.237498419275792 0.241476748872497 0.246455078469202 0.262585100888974 0.348281715242839 0.373303385646134 0.256455078469202 0.229563430485678 0.298195033629658 0.330476748872497 0.270455078469202 0.21632505604943 0.145043340806591 0.277043340806591 0.275498419275792 0.39532505604943 0.458931827341699 0.561473587424082 0.23636839685602 0.865319972982872 1.57945489854402 1.33166180145859 1.111092…
0.259996355334358 0.262996513798082 0.266996672261806 0.288995721479464 0.360997939971594 0.38699778150787 0.276996672261806 0.254995879943188 0.306998573826488 0.351996513798082 0.290996672261806 0.230997623044147 0.146999683072553 0.278999683072553 0.297996355334358 0.409997623044147 0.500993186059888 0.627989224466799 0.2529973061167 0.862610438944514 1.57471076854906 1.32768064494735 1.100821…
0.279343642777856 0.286294550952448 0.286220913214336 0.297196367301632 0.370478645297728 0.40324545912704 0.308233186170688 0.277355915734208 0.331319096865152 0.374282277996096 0.312233186170688 0.248135002519872 0.147024545912704 0.28 0.314466372341376 0.435233186170688 0.532196367301632 0.651392734603264 0.276233186170688 0.859224840439478 1.57328177220039 1.32662459498035 1.09845508589861 0.…
0.307498702257749 0.310260192482304 0.304390288723456 0.31347701955089 0.409130096241152 0.423260192482304 0.327585433085184 0.306498702257749 0.357823942860629 0.397520384964608 0.33147701955089 0.259281875189163 0.149065048120576 0.280065048120576 0.352281875189162 0.45447701955089 0.548585433085184 0.683346923309738 0.295498702257749 0.857152514871979 1.57110410294777 1.32452123986441 1.096341…
0.330082151518267 0.322109535357689 0.322085574498195 0.335085574498195 0.4150616136387 0.435054767678845 0.354085574498195 0.329102689397834 0.395058190658772 0.421095843437978 0.353071882578484 0.272068459598556 0.152 0.282695354786427 0.365112958337617 0.476068459598556 0.575010268939783 0.699 0.318112958337617 0.855005515896295 1.5753404841158 1.32186489975991 1.09144439121153 0.8404408215151…
0.354274160416777 0.354137080208388 0.347274160416777 0.360205620312583 0.433205620312583 0.451285583767476 0.37935412387167 0.359319853819573 0.41246835737866 0.449297007118175 0.374262737066078 0.292251313715379 0.152091386805592 0.194102810156291 0.398251313715379 0.496262737066078 0.578079963454893 0.698897189843709 0.351159926909786 0.85368103723784 1.57259535983855 1.3203571532986 1.0868687…
0.378516356780956 0.366516356780956 0.371516356780956 0.378563298306497 0.451445944492643 0.476492886018185 0.410469415255414 0.38765718135758 0.453352061441561 0.475633710594809 0.397633710594809 0.314774535171433 0.160258178390478 0.203140824576624 0.420516356780956 0.519445944492643 0.585422473729873 0.690164295339395 0.365586769069268 0.852070042576347 1.57484773807642 1.31849805793674 1.0842…
0.400040101770676 0.388040101770676 0.393029039213248 0.402038718950998 0.470034570491962 0.497033187672284 0.430041484590355 0.41502765639357 0.468041484590355 0.502037336131319 0.424040101770676 0.347053929967461 0.171026273573891 0.209005531278714 0.442040101770676 0.538022125114856 0.603001382819679 0.697004148459035 0.390026273573891 0.853326208860356 1.57725089883279 1.32341829691807 1.0877…
0.429415066816859 0.417268572646203 0.41420753340843 0.430231949103539 0.495268572646203 0.52120753340843 0.460231949103539 0.43539065112175 0.498268572646203 0.529366235426641 0.45339065112175 0.386488313902187 0.190280780493758 0.213268572646203 0.471378443274195 0.554195325560875 0.604036623542664 0.7 0.409280780493758 0.857871893787102 1.57794907554717 1.32947030676692 1.0903684442848 0.84491…
0.463455977506726 0.439369124648302 0.43143426429212 0.44954283036515 0.51754283036515 0.538477690721332 0.47943426429212 0.467499403935938 0.520933668228058 0.559629683223574 0.485455977506726 0.42675996251121 0.213347411433696 0.235195418931454 0.502477690721332 0.570195418931454 0.607 0.700065139643818 0.432455977506726 0.862955996251121 1.58201119550135 1.33439646627926 1.0927718349765 0.8428…
0.484051364210704 0.456053504386151 0.451044943684366 0.47403210263169 0.542055644561597 0.560064205263381 0.499038523158028 0.490040663333474 0.563023541929906 0.588044943684366 0.506051364210705 0.461092027544179 0.229087747193287 0.244089887368733 0.524055644561597 0.579019261579014 0.607 0.703 0.45304280350892 0.866385286233352 1.58611578385437 1.33649522202809 1.09736066345439 0.843132611014…
0.508205876098558 0.481156857979854 0.472196072474817 0.48922548334604 0.568205876098558 0.590254894217263 0.517166661603595 0.509254894217263 0.574186268851076 0.609294108712226 0.530186268851077 0.504421555820857 0.27034312683093 0.286245090593522 0.550176465227336 0.588078428989927 0.607039214494963 0.703019607247482 0.473166661603595 0.868867254377784 1.58419499863297 1.33895156797223 1.09768…
0.529475380183364 0.4973673392326 0.492388947422752 0.512345731042447 0.589432163803058 0.61651859656367 0.53451859656367 0.535475380183364 0.593864327606117 0.639583421134129 0.549410555612905 0.548361315979634 0.306318099599328 0.312490965120551 0.568626637514434 0.596280906471988 0.611043216380306 0.705 0.49051859656367 0.87063398509107 1.58882924182533 1.34116306053093 1.09865613537399 0.8461…
0.550997481914098 0.513998054206348 0.509997939747898 0.527998168664798 0.608997710830998 0.639997252997197 0.557997252997197 0.556997481914097 0.632995421661995 0.665996909621847 0.567997825289448 0.609992789117643 0.365993018034543 0.379992102366942 0.596996680704947 0.608998512040148 0.6129997710831 0.705 0.513997252997197 0.87171987295112 1.5928695272866 1.34265982487857 1.09667023235065 0.87…
0.567159054176164 0.538195758986048 0.526195758986048 0.547232463795932 0.636146819239536 0.671171289112792 0.580232463795932 0.583159054176164 0.658256933669188 0.694281403542444 0.585207993922676 0.619526102275003 0.401660686577911 0.438929855183726 0.613146819239536 0.620110114429652 0.613048939746512 0.702146819239536 0.531195758986048 0.87323908650114 1.59314600336172 1.34293850740234 1.0986…
0.580544044529535 0.554674615216624 0.542478759185991 0.566413473842447 0.648500520967173 NaN 0.599544044529535 0.596544044529535 0.679826947684894 0.717674615216624 0.60245699740481 0.662892233028438 0.456719180713332 0.515936798525146 0.625522282748354 0.629282903155359 0.617108808905907 0.714 0.547565806310717 0.874810684111466 1.5967899270646 1.34523956476438 1.10090980322088 0.89081642552932…
0.605042819162611 0.585054497116051 0.564070067720636 0.585058389767197 0.671077853022929 NaN 0.624050604464904 0.621070067720637 0.717046711813758 0.748093423627515 0.623038926511465 0.703124564836687 0.534260807626814 0.60333087534745 0.649050604464904 0.642038926511465 0.622 0.713992214697707 0.573058389767197 0.87619346445952 1.59364965377484 1.34522638394788 1.10180019463256 0.89604556237769…
0.61626698159094 0.599242710537219 0.582194168429775 0.600194168429775 0.691230575010358 NaN 0.637339794752106 0.639194168429775 0.729169897376053 0.772230575010358 0.63326698159094 0.735376201332689 0.601934435568291 0.688764538192238 0.662230575010358 0.652182032902914 0.622036406580583 0.712 0.588230575010358 0.877106334093288 1.59611029157851 1.34688269343523 1.10187657680383 0.89492310636901…
0.638256267831929 0.619512535663858 0.598442644436968 0.616349456134449 0.710419347361339 NaN 0.665372753210079 0.655582426890748 0.743419347361339 0.791442644436969 0.655349456134449 0.767025071327717 0.679491012840315 0.752327933310906 0.681279564907559 0.667442644436969 0.626001774252087 0.714003548504173 0.607442644436968 0.87924370978958 1.59533258042084 1.34874630795294 1.10405770577748 0.8…
0.649038646053821 0.641031489377187 0.617024332700554 0.631027195371207 0.7280214700299 NaN 0.681028626706534 0.680031489377187 0.761048665401107 0.810030058041861 0.670031489377187 0.810022901365227 0.742105918814175 0.808153152879956 0.693037214718494 NaN NaN 0.798072998101661 0.626034352047841 0.878980458027305 1.59586280541724 1.34943005725341 1.10479865454479 0.903107552416591 NaN 1.33273417…
0.676184011480386 0.663269883504566 0.634306685800643 0.650245348640515 0.743184011480386 NaN 0.701245348640514 0.70217174404836 0.795159476616334 0.831220813776463 0.692147209184309 0.826380290392797 0.816834185377749 0.915846452809775 0.719220813776463 NaN NaN NaN 0.650220813776463 0.879307973830817 1.5977830750296 1.34944043548882 1.10381326108398 0.901325904710565 NaN 1.33565282150937 1.07071…
0.691434951572804 0.685412059384762 0.659412059384762 0.670434951572804 0.758366275008677 NaN 0.721618089077143 0.716457843760846 0.808251814068466 0.849389167196719 0.704526520324973 0.857503628136931 0.884640981265185 0.9851903937782 0.737434951572804 NaN NaN NaN 0.668503628136931 0.879925276436914 1.59486906184515 1.34705107204666 1.10003031271828 0.895323830342893 NaN 1.33582162492049 1.07331…
0.710094341957527 0.703102545606007 0.677114851078728 0.689098443781767 0.774176378442333 NaN 0.748094341957527 0.736098443781767 0.819114851078728 0.866069731012085 0.727077934660566 NaN 0.91226661857562 1.03630763681802 0.756102545606008 NaN NaN 0.838782603315264 0.690094341957527 0.878859991548854 1.59738503679267 1.34665601277934 1.09916247675935 0.893694107800408 NaN 1.3333173253631 1.073264…
0.733225534490027 0.728235786057756 0.705215282922299 0.713256289193212 0.817030754703185 NaN 0.771123018812742 0.760184528219113 0.847164025083656 0.883143521948199 0.746235786057756 0.893887232754986 0.977358804870498 1.11139981114141 0.781215282922299 NaN 0.634 0.786020503135457 0.71327679232867 0.876449785525716 1.59614124907399 1.34324769811873 1.09242925473974 0.872829543400917 NaN 1.330286…
0.755561711910391 0.751604920518882 0.726518503301899 0.738324064563687 0.820540107606145 NaN 0.783583316214636 0.778540107606145 0.863259251650949 0.897453690389162 0.769540107606145 0.88449069699296 1.01308021521229 1.15060492051888 0.802518503301899 NaN 0.634086417216983 0.788064812912737 0.740432086084916 0.878299075862027 1.59227988006839 1.34199086622641 1.08750537109316 0.871378408021216 N…
0.780995803374908 0.778995480557594 0.749996126192223 0.752997578870139 0.844995964783566 NaN 0.809995641966251 0.802995964783566 0.874998063096112 0.917996610418195 0.793995964783566 NaN 1.06199192956713 1.17799548055759 0.825996126192223 NaN 0.637999354365371 0.790999515774028 0.759996771826853 0.875540455172414 1.58684089743213 1.3388605165077 1.08639018400587 0.851383299192957 NaN 1.332360387…
0.804292907508899 0.797329520947511 0.781231885111212 0.780292907508899 0.850134249274912 0.878134249274912 0.854134249274912 0.826292907508899 0.900268498549824 0.936195271672599 0.818280703029361 NaN 1.06521968063167 1.19514645375445 0.857219680631674 NaN 0.642 0.796 0.786280703029361 0.868538276026423 1.58835898527553 1.33286948112794 1.08330814630841 0.852892440895907 0.795268314392527 1.3159…
0.828404076869743 0.824552947295438 0.800659283313792 0.804552947295438 0.861382809666073 0.889382809666073 0.865531680091767 0.850595481702779 0.922319008055061 0.952425344073414 0.841425344073414 NaN 1.08312760322202 1.20706380161101 0.875531680091767 NaN 0.642 0.796042534407341 0.809531680091767 0.866743420409686 1.58418895429692 1.32955724850635 1.08062749207831 0.85307128486077 0.79702938326…
0.84714879814444 0.850112725867 0.831112725867 0.8301578162138 0.87907214455488 0.9070676355202 0.89017134331784 0.87810821683232 0.9370901806936 0.97209468972828 0.86117585235252 NaN 1.08904959938148 1.21004058131212 0.90011723490168 NaN 0.6420225451734 0.79801803613872 0.8341352710404 0.865047104160815 1.58229693385642 1.32804490479081 1.07586197878066 0.852191783499893 0.772601883737576 1.3146…
0.880270756367508 0.875304600913446 0.856338445459385 0.865146659699067 0.895259474852195 0.922180504245005 0.928180504245005 0.902293319398134 0.957270756367508 0.993236911821569 0.900146659699067 1.04028203788282 1.1000902521225 1.21901128151531 0.926338445459385 NaN 0.647 0.802 0.864293319398133 0.862171796211718 1.58167291030682 1.32693173277593 1.06528515777915 0.848150934239121 0.7707543821…
0.90471818348155 0.902556013017974 0.886556013017974 0.878857186736044 0.918463344181645 0.938440176972563 0.944834019526961 0.92850967859981 0.981556013017974 1.01446334418165 0.913764517899715 1.06562551464522 1.10809266883633 1.22 0.956648681854303 NaN 0.647486511390727 0.802486511390727 0.890556013017974 0.859786413689877 1.58637764825052 1.32805892398278 1.06747470964201 0.846507337306717 0.…
0.935040366210168 0.926044542025012 0.910052893654702 0.915034798457041 0.938037582333604 0.957029230703914 0.980038974271886 0.950045933963294 1.00503201458048 1.03404454202501 0.946044542025012 1.09201809519766 1.11201113550625 1.22000695969141 0.984043150086731 NaN 0.668100219556278 0.823091867926588 0.914045933963294 0.863433563362001 1.58923829595216 1.33223318753867 1.06682799560887 0.84765…
0.964330238449071 0.958220158966048 0.948256852127055 0.940269083180725 0.965305776341733 0.978305776341733 1.00818346580504 0.983195696858709 1.02839139371742 1.06622015896605 0.978293545288063 1.10533023844907 1.12001223105367 1.22504892421468 1.01530577634173 NaN 0.740207927912378 0.88918346580504 0.947195696858709 0.866012994380898 1.59522889475067 1.33458237837371 1.06540651192245 0.84440516…
0.991411331835984 0.97649792801198 0.969584524187977 0.962671120363973 0.990801014627968 1.00364947131997 1.02384431271597 0.999649471319974 1.06049792801198 1.08458452418798 1.00241133183598 1.13225978852799 1.121064947132 1.229 1.04058452418798 NaN 0.757714418451971 0.904714418451971 0.963562875143977 0.867857660044921 1.59850530652499 1.33968126679452 1.06677550443216 0.845751234646395 0.78762…
1.01006395382256 0.999043854049753 0.99604202679768 0.993043854049753 1.0270475085539 1.03307126283085 1.0620274087811 1.02903471778939 1.08303837229353 1.11104019954561 1.02108039909121 1.14399269099171 1.12400548175622 1.22900548175622 NaN NaN 0.790060299318411 0.937058472066338 0.989038372293534 0.867295176054527 1.60462100498864 1.34245285051323 1.06840801177428 0.851222709264228 0.7806580813…
1.0259344050583 1.00844302910261 1.01648423309726 1.01041036214407 1.03999433832746 1.06126427543998 1.04540356731846 1.02496358759583 1.08481601970585 1.11221976104073 1.0519293524432 1.12948092269267 1.1230067948256 1.21905670987277 1.07283997561188 1.05373552794346 NaN 0.969472845344134 0.998472211640147 0.869326009268783 1.60147647883647 1.34522196607416 1.07635174946212 0.840630008201434 0.7…
1.05313843372583 1.03614825053744 1.04212261466229 1.03764912561435 1.0907007116167 1.10023159795329 1.07646430074042 1.04759785386404 1.10532663562097 1.13267313462209 1.07471884165892 1.13703207566554 1.126 1.21699487282497 1.09711792502571 1.12637526532468 0.878342140432473 1.01378112470931 1.02661617487189 0.86942663447178 1.60459425343418 1.34444514242228 1.08228616704234 0.842495883783492 0…
1.07198495680619 1.06247207891249 1.06198106480893 1.06696402782866 1.12397564664922 1.13546514397374 1.0874934371096 1.0699695223618 1.14146215820346 1.16046352223564 1.09897986290701 1.14199232096452 1.126 1.21200949148945 1.11548237166988 1.13150591436933 0.893995726570984 0.958015224090869 1.05346832045989 0.874399169381721 1.60740868925167 1.34671732588843 1.08744145222823 0.843417516015145 …
1.11828690468954 1.09628690468954 1.08731422894569 1.0964098638422 1.17471043065981 1.19157380937908 1.14317760766495 1.11228690468954 1.17304098638422 1.20731422894569 1.13332789107376 1.17006831064037 1.136 1.228 1.16021859404917 1.17113662128073 NaN NaN 1.08028690468954 0.871746177992888 1.60903177607665 1.34819530158344 1.10036372219858 0.838361366212807 0.783607840706015 1.33114579477555 1.0…
1.13936810675241 1.11738976009079 1.1104763734443 1.12643306676754 1.22634645341403 1.23382282685833 1.15641141342917 1.13332480007566 1.17638976009079 1.23036810675241 1.15741141342917 1.175 1.13589173330811 1.22780511995461 1.17638976009079 1.18164960015131 NaN NaN 1.10141141342917 0.875115944541706 1.6092279914825 1.34927834666162 1.10721682988689 0.838563719490827 0.78287356163344 1.333746889…
1.13453683908808 1.12903417325085 1.12903939486025 1.14605454347012 1.23706810105223 1.25806135610728 1.14654752775634 1.1285288415764 1.17808537396168 1.22304327089135 1.16203289536477 1.16600802283103 1.12301532636714 1.21251106950215 1.17204739237193 1.22613424729632 1.10429183552496 1.17957718163923 1.1135408505036 0.882723215529939 1.61129462168507 1.34860684397473 1.11249142508793 0.8437663…
1.15534728791164 1.14207662249961 1.14848091128657 1.17047485865154 1.26648170946241 1.29426002386115 1.17574712041524 1.14450272729919 1.2064179904087 1.24538200737017 1.18378390162961 1.17540142885528 1.12898583297409 1.21400971074255 1.19484728791164 1.28099082216832 1.15359460846607 1.23724206609524 1.13588360372185 0.882423196329637 1.612714667959 1.3495793550859 1.11410834546378 0.859008361…
1.17200532324927 1.16607034103364 1.17508207520268 1.1957363468769 1.29869447752753 1.32423012789898 1.18973102362763 1.16460022029149 1.23404591298629 1.26561785353536 1.19953494658466 1.18164221760209 1.13549980805815 1.21604719259864 1.21001135028534 1.32103501056527 1.22950174126363 1.30413831571337 1.153612210383 0.882618036812938 1.61476727913364 1.35105135592593 1.11781939997034 0.86985319…
1.2010120488877 1.19701319640082 1.20201434391393 1.23701090137459 1.34700975386147 1.3710120488877 1.244 1.2080120488877 1.27500459005246 1.31100918010492 1.21901491767049 1.20300172126967 1.14800172126967 1.22900057375656 1.24200688507869 1.36102122899262 1.33304360549835 1.40704475301146 1.18101319640082 0.867538967238197 1.61612923116621 1.34722061965708 1.11761288025792 0.862850850313289 0.7…
1.22231161259924 1.2202866835913 1.22723682557542 1.25638639962305 1.36459829619053 1.39249858015878 1.24466061871038 1.22934900611114 1.28342379313496 1.32733654160718 1.24526175458336 1.20617450305557 1.151 1.22995014198412 1.25433654160717 1.39814957404763 1.40972294123023 1.48586005077389 1.20432407710321 0.865741371095437 1.61479199432064 1.34828965446171 1.12254760962876 0.898690365887256 0…
1.24756418250616 1.24358588183332 1.24669437846912 1.28736888856172 1.41234718923456 1.43247738519752 1.29730379058024 1.2574339865432 1.31821516232096 1.3546509798148 1.26662928048764 1.22056418250616 1.15106509798148 1.22606509798148 1.28147738519752 1.41058588183332 1.46821516232096 1.55532365895676 1.23049908452468 0.865782732085804 1.61487774124056 1.34734956873426 1.11613999727919 0.8606472…
1.25652810651701 1.25753179233892 1.26853601284802 1.29604813968813 1.414046411353 1.44800145129381 1.28053616561579 1.2289588927776 1.27898825507931 1.31597455267185 1.28651289067896 1.2275042205091 1.146 1.219493898388 1.292052512965 1.41602509390295 1.50900741438515 1.60858439593491 1.24254316958729 0.87181803465335 1.6103904705027 1.34422756721249 1.11272859482052 0.868082208566064 0.80602660…
1.27497990513346 1.27886672254568 1.28943438311657 1.322854719587 1.43595963394282 1.46494763098414 1.30292300261234 1.24952201882261 1.29952201882261 1.33652201882261 1.30151217928278 1.23346812523996 1.14846461357843 1.21997061505776 1.31643149390949 1.43690086405835 1.53485369774327 1.65949885842488 1.26783444839636 0.869717793713803 1.6107748000271 1.34196838570997 1.11162062755547 0.86599543…
1.30751607081028 1.30852919645067 1.32007599916859 1.34716838538766 1.45854374705197 1.49098931279317 1.34055931112592 1.30216624794629 1.37034177983485 1.36860277888205 1.33747476219187 1.25745756741287 1.15053510203844 1.2215 1.34257599916859 1.47405310454595 1.56779975873598 1.66143437179804 1.29113114590785 0.86274697101838 1.60654959356372 1.33636603223218 1.10660144816645 0.868813223524348 …
1.3260234800535 1.32651397570966 1.34550008715998 1.37649326506494 1.4750023592894 1.50402835297853 1.36301072614184 1.33299960129417 1.3790415113028 1.38297271161984 1.35252843443173 1.27151364989686 1.15400454996562 1.22150950434385 1.36501543901386 1.49451251240545 1.58100755802723 1.67299196181375 1.3185045556724 0.858026710569204 1.60369930760866 1.33411864542803 1.09411805929144 0.865553225…
1.38132920077175 1.36329262290822 1.37832920077175 1.39889109412992 1.5011893587948 1.53477699523652 1.41837797125645 1.3873535860141 1.44734139339293 NaN 1.40025604504469 1.30077436094148 1.15801828893176 1.2328341501253 1.4143535860141 1.51980276528509 1.59300713491525 1.68076421856461 1.35726823766587 0.84755573668386 1.60846718954522 1.32710646003859 1.07778082717485 0.856581867900571 0.79358…
1.39066107407317 1.38405492514832 1.39919938650108 1.42716959124234 1.52706813735335 1.5470907396301 1.42514638725276 1.39623213099058 1.44474973737506 NaN 1.41519733983957 1.32185266587942 1.167072681961 1.23460145388899 1.42767913174227 1.54312832958367 1.60051703433834 1.7189219005288 1.37376457462367 0.850759338019385 1.60507852407072 1.32952409605255 1.09483768720708 0.837506518259668 0.7878…
1.42554291161459 1.40103774087251 1.42403793173187 1.45054839123955 1.54053766930025 1.5590223014821 1.44406385448738 1.41904743820636 1.47053128435695 1.48592756947748 1.45003223739014 1.35656792905175 1.1785290442867 1.24301165111507 1.46554491311065 1.56701379575564 1.60550969733385 1.71791982466128 1.39903497720262 0.856641455216219 1.60748031080316 1.33324297422709 1.09664740761769 0.8358712…
1.45781952166007 1.42242760970155 1.4547911971421 1.48514793996304 1.56237411867269 1.57542076508195 1.48025565934328 1.45366626185434 1.50334116150264 1.50454985454823 1.48176713661496 1.389517744513 1.19983784355136 1.24911103733151 1.49737264402767 1.58391392046234 1.61049499868666 1.69795909222659 1.42582025898257 0.860241235622656 1.6085313693088 1.33827907093546 1.09462974759411 0.837893425…
1.48919920835552 1.45955305425641 1.47618615556662 1.50711444691941 1.58611389955847 1.59467482873423 1.50825201099085 1.48068998709321 1.54110640425268 1.54357960061373 1.51561992052883 1.4357542843083 1.22116459662373 1.26715053298664 1.52679466538937 1.60056156041039 1.61555233914808 1.70152374838665 1.45014897477751 0.864799772720776 1.61737427500756 1.34264163878448 1.09986759668536 0.862005…
1.51648664264873 1.48148693290492 1.50098007741881 1.52698555019384 1.5999940522603 1.6174824153547 1.53848053129201 1.50798143374297 1.56797848361231 1.56896147418392 1.53948682735722 1.50543007831414 1.2529692901903 1.29796636644657 1.55898414639129 1.61349038438717 1.62049750374255 1.7034998944523 1.47847542793395 0.868672138695511 1.62119059618375 1.34744469299144 1.10662557958541 0.860201814…
1.57030419376241 1.51334069701389 1.53226769051092 1.55721901950893 1.64929202601191 1.66234069701389 1.58926769051092 1.56626769051092 1.63208517425347 NaN 1.58029202601191 1.58902433550099 1.32615818075645 1.31970572952878 1.60835286476439 1.63623118725943 1.638 1.70403650325149 1.51134069701389 0.866315773186459 1.63231883756868 1.34843178027339 1.11335870643663 0.832788021260788 0.78810452451…
1.59547566355012 1.54151890569104 1.55451890569104 NaN NaN NaN 1.61173511639564 1.58858376890242 1.63992970602978 NaN 1.60451890569104 1.59195132710024 1.34005943245254 1.37831888529806 1.63747566355012 1.6553243160569 1.63808648428184 1.707 1.53941080033874 0.869305835649726 1.63471794446883 1.35024432319444 NaN NaN NaN 1.34189994977101 1.07777026949864 0.862158321563004 NaN 0.87434767293089 0.4…
1.59450552237924 1.56049653637195 1.5685025427496 1.58350799124761 1.67599847877293 1.69850060034862 1.60900168469565 1.59799107216782 1.65650264804308 1.68149021411387 1.61800221116304 1.64807528421247 1.3882500619721 1.42790944534175 1.63551611920095 1.65101878295016 1.62949838918558 1.709 1.54950028446819 0.880327670270368 1.63073997789417 1.35138008987765 1.10602981003571 0.861637670008985 0.…
1.61883372984417 1.57601345129361 1.58978218860725 1.60629249559433 1.69526605209612 1.72279742584487 1.63371720237823 1.61795832556566 1.68915894494676 1.71027501962519 1.63447356280329 1.69920707052266 1.43539405717714 1.51297242209273 1.66130370185492 1.6398135560545 1.63292873776093 1.70895562774514 1.57087182608897 0.884809858653844 1.63010611256434 1.35370400323595 1.11168510896648 0.871621…
1.64207330854556 1.60853732457574 1.608139854968 1.62111987568685 1.70861589933994 1.7445824979517 1.65460428440525 1.64460867240478 1.72153655092101 1.73956391243589 1.65953773798281 1.73605833386565 1.51994682077079 1.58215745661664 1.68605012832669 1.65777697381029 1.63295823426531 1.70427341262489 1.59558409842057 0.88783235411941 1.63253820801317 1.35520608309732 1.11377480071453 0.870132323…
1.66297634525247 1.63147842909062 1.63346847983298 1.64047754852164 1.71997869289763 1.76398095301122 1.6779715027292 1.6714689788086 1.75145210318955 1.76596739394607 1.67847936814868 1.737 1.56691089757192 1.65785472430204 1.70348227366264 1.66698256691625 1.63250011738226 1.69250537054138 1.61947138534694 0.887409594970596 1.63302362999953 1.35736192017137 1.11273282188213 0.873203917790779 0.…
NaN NaN NaN NaN NaN NaN NaN NaN NaN NaN NaN NaN NaN NaN NaN NaN NaN NaN NaN NaN NaN NaN NaN NaN NaN NaN NaN NaN NaN NaN NaN NaN NaN NaN NaN NaN NaN NaN NaN NaN NaN NaN NaN NaN NaN NaN NaN NaN NaN NaN NaN NaN NaN NaN NaN NaN NaN
1.72747597608249 1.68758415246487 1.68338943497658 1.68641107025306 1.77038943497658 NaN 1.75554088191192 1.73849761135896 1.8103677997001 1.83554088191192 1.73547597608249 1.87032452914715 1.75464428101223 1.80520679820062 1.76745434080601 NaN NaN NaN 1.67447597608249 0.883828052825117 1.64081103124086 1.35708502388641 1.11968495085211 0.913337690403747 NaN 1.33962302618856 1.08117730547104 0.85…
1.72304763116139 1.70504033445759 1.69355009716044 1.69505164626935 1.78708053094623 1.82400132032181 1.74955750389106 1.7450492169459 1.81154221364695 1.8500534887831 1.73854173686408 1.87309080710756 1.8186430401866 1.88762494512952 1.76406350821519 1.70300454777511 1.63504686097367 1.75979303069962 1.68804965705317 0.888758422418238 1.62942279269186 1.35351555877351 1.1210985683466 0.891285980…
1.74541322697273 1.73228277945024 1.72326558498869 1.7198459723058 1.79871516355345 1.841605611074 1.77585170379298 1.76301704796499 1.83830468994613 1.87390749548555 1.75891845073349 1.90938761589534 1.88770732290077 1.97080872566685 1.79381934577557 1.7636415492549 1.64717194461547 1.70701146297436 1.71189704796402 0.887342577844041 1.6306351141476 1.35377756449855 1.11625990363245 0.8770697902…
1.74175669723582 1.74881752292686 1.73287834861791 1.73770600915994 1.82869587154477 1.86674655962064 1.7816046330082 1.77563504585372 1.85473642200547 1.88772628439029 1.77365532108407 1.91571614677512 1.96309775224948 2.07003692655844 1.79472628439029 1.79271614677512 NaN NaN 1.73269587154477 0.894459290366938 1.6206903766065 1.35155611880813 1.11028097064714 0.870983461470992 0.809155416515981…
NaN NaN NaN NaN NaN NaN NaN NaN NaN NaN NaN NaN NaN NaN NaN NaN NaN NaN NaN NaN NaN NaN NaN NaN NaN NaN NaN NaN NaN NaN NaN NaN NaN NaN NaN NaN NaN NaN NaN NaN NaN NaN NaN NaN NaN NaN NaN NaN NaN NaN NaN NaN NaN NaN NaN NaN NaN
NaN NaN NaN NaN NaN NaN NaN NaN NaN NaN NaN NaN NaN NaN NaN NaN NaN NaN NaN NaN NaN NaN NaN NaN NaN NaN NaN NaN NaN NaN NaN NaN NaN NaN NaN NaN NaN NaN NaN NaN NaN NaN NaN NaN NaN NaN NaN NaN NaN NaN NaN NaN NaN NaN NaN NaN NaN
NaN NaN NaN NaN NaN NaN NaN NaN NaN NaN NaN NaN NaN NaN NaN NaN NaN NaN NaN NaN NaN NaN NaN NaN NaN NaN NaN NaN NaN NaN NaN NaN NaN NaN NaN NaN NaN NaN NaN NaN NaN NaN NaN NaN NaN NaN NaN NaN NaN NaN NaN NaN NaN NaN NaN NaN NaN
1.84697106462234 1.85195563242093 1.84094212924469 1.84192669704327 1.89998263877341 1.93896334852164 1.8749749226727 1.86796720657199 1.94096720657199 1.97396913559717 1.8659749226727 2.02295370339575 2.11695370339575 2.23495177437057 1.89496141949646 1.84598070974823 1.71097106462234 1.85597685169788 1.8349575614461 0.883301948315429 1.60369441347657 1.3358796797153 1.08584991884791 0.862258344…
1.87238116490135 1.88323835680166 1.87223835680166 1.86933356220145 1.92830976085151 1.96047637030114 1.91111935005192 1.8943573635514 1.97321455545171 2.00133356220145 1.89430976085151 2.03861917840083 2.13847637030114 2.25159537705088 1.91842876760125 1.88700034330218 1.72076198650052 1.86478578785047 1.86428595950156 0.876564229314642 1.60133783728037 1.33086257695223 1.0745753816189 0.8576237…
1.90856148855574 1.90178074427787 1.903622392923 1.900622392923 1.94381728689822 1.98273202078406 1.93471983991061 1.91870765903716 1.98387819126548 2.02471983991061 1.92661021204955 2.08542749894777 2.14690255301239 2.25693909563274 1.95752494593538 NaN 1.73186601039203 1.87685382951858 1.89759803117609 0.871530051706117 1.59874130484477 1.32891253461589 1.07366779575901 0.853143839460656 0.7806…
1.94097931637211 1.9439728527384 1.93697867000874 1.92798254818897 1.98697220637502 2.00698448727908 1.95698578000583 1.95297802364537 2.01098254818897 2.04898448727908 1.96297673091863 2.10998448727908 2.16199030454943 2.27498836545931 1.9859819018256 NaN 1.75698384091571 1.89398901182268 1.91698771909594 0.869381350899447 1.60088859092785 1.32679135736308 1.06448593361575 0.843396269724704 0.76…
1.97615452083011 NaN 1.9692249774276 1.96510754976512 2.00262423148005 2.02750680381756 NaN 1.98229543402509 2.05787269444015 2.07438937615508 2.00303709316762 2.13343634722007 2.17371817361004 2.28964771701255 2.0182249774276 1.96469468807754 1.76871817361004 1.90474165914253 NaN 0.84998642267539 NaN 1.3171713324951 1.05907987499471 0.837901988692633 0.764198465862758 NaN 1.05198460735649 0.8274…
2.00466055092346 2.00211500776474 1.98580602909912 1.99366055092346 2.02670904364868 2.0477575363739 2.01764842774216 2.00868479728607 2.06295150727478 2.09179390591782 2.02869692046738 2.1537575363739 2.17696363045609 2.28802424636261 2.04666055092346 2.06378768186951 1.82234534820953 1.95538171775345 1.98183027546173 0.87375261836259 1.60167318553182 1.33002936784771 1.06774210368639 0.84190920…
2.03393349550739 2.02095872134942 2.02890138989028 2.02093808202413 2.0649128561821 2.07493808202413 2.04793120224903 2.03294496179922 2.08694496179922 2.1209334955074 2.05294496179922 2.1859266157323 2.18498165393307 2.2850068797751 2.07992432247393 2.065 NaN 1.93903898539222 2.00893808202413 0.876614106326 1.60748786866325 1.33530823558458 1.06097580055014 0.840293829741471 0.767174931899012 1.…
2.06335800899766 2.0386148053986 2.04270040419891 2.05133660929759 2.08848640719813 2.10729380989743 2.07246500749805 2.05746500749805 2.11244360779798 2.14350780689821 2.08431520959751 2.18697860029992 2.185 2.28010699850039 2.10837940869774 2.10316541169696 NaN 1.94878600299922 2.03150780689821 0.878205332485874 1.60778379408698 1.33802093682778 1.06102850202099 0.839810485853038 0.767913950224…
2.0896877600825 2.06765173239971 2.07263972317211 2.0786757508549 2.12753164012374 2.1356637416273 2.08781986158606 2.08171177853769 2.13374780622048 2.15881986158606 2.1126637416273 2.18996397231721 2.185 2.27703602768279 2.13073579699288 2.13857967703413 NaN 1.96381986158606 2.0586757508549 0.881026133978178 1.61080337185583 1.34132060973348 1.06985275759756 0.847822485071918 0.775705487378817 …
2.11994181994485 2.09594569861519 2.09795151662071 2.10594763795037 2.15394957728554 2.17692048725796 2.11893988060968 2.1029592739614 2.16993018393382 2.18395151662071 2.14693406260416 2.19898254598345 2.185 2.277 2.15495345595588 2.14898060664828 NaN 1.97597672797794 2.0799592739614 0.879602831429351 1.61453282445986 1.34118034908033 1.06739498409139 0.847381047240993 0.776458720038787 1.340873…
NaN NaN NaN NaN NaN NaN NaN NaN NaN NaN NaN NaN NaN NaN NaN NaN NaN NaN NaN NaN NaN NaN NaN NaN NaN NaN NaN NaN NaN NaN NaN NaN NaN NaN NaN NaN NaN NaN NaN NaN NaN NaN NaN NaN NaN NaN NaN NaN NaN NaN NaN NaN NaN NaN NaN NaN NaN
NaN NaN NaN NaN NaN NaN NaN NaN NaN NaN NaN NaN NaN NaN NaN NaN NaN NaN NaN NaN NaN NaN NaN NaN NaN NaN NaN NaN NaN NaN NaN NaN NaN NaN NaN NaN NaN NaN NaN NaN NaN NaN NaN NaN NaN NaN NaN NaN NaN NaN NaN NaN NaN NaN NaN NaN NaN
2.18598995744578 2.17098082785103 2.16898813152683 2.18498265376998 2.26596622049943 2.2909671334589 2.17498995744578 2.16198356672945 2.22097900193208 2.25098265376998 2.21299360928368 2.23599178336473 2.19499817408105 2.27400547775685 2.22099087040525 2.20397991489155 NaN NaN 2.15098630560788 0.884158311024971 1.61912333539583 1.3432282562474 1.08963748936144 0.863192239844463 0.79145544433222 …
2.20747606917994 2.19149988421722 2.19438080903084 2.21135699399357 2.29333317895629 2.32419028873264 2.19061895940359 2.17957132932904 2.24247606917994 2.27442843910539 2.23642843910539 2.24185710977635 2.19597618496272 2.27888092481362 2.24149988421722 2.25378543309896 NaN 2.19483236847681 2.17442843910539 0.885692610391478 1.6188078589623 1.34608046009116 1.09596567855846 0.876808018380381 0.8…
2.22578111368994 2.22262302913267 2.22562302913267 2.25250142562708 2.33450142562708 2.35957438773043 2.21964734983379 2.20074463263826 2.26967167053491 2.30068383088546 2.25576895333938 2.2469391982472 2.19797567929888 2.279 2.26175679298882 2.33402717195528 2.19017309616198 2.27210013405863 2.19870815158658 0.888061301572681 1.62172400536235 1.34618951358598 1.10256071451436 0.86643181820006 0.…
2.25194626862053 2.24096280135268 2.24496073476116 2.26796900112723 2.36593593566295 2.39093593566295 2.24395040180357 2.21896280135268 2.29494833521205 2.3179648679442 2.28593800225446 2.26695866816964 2.20199173363393 2.28698346726786 2.27996280135268 2.37691320315625 2.26584500563616 2.33387393791741 2.21696280135268 0.889726610789911 1.62082194259603 1.34877464752797 1.10912656715513 0.866499…
2.28036769529009 NaN 2.28608424835116 2.30321507001528 2.38654212417558 2.42230228445803 NaN 2.24149851695421 2.3096729458397 2.33560753500764 2.30556392778627 2.26602180361069 2.20786917833588 2.28895639277863 2.32108424835116 2.40145490973283 2.34132112197713 2.4142121039237 NaN 0.86113731954037 NaN 1.32713251390449 1.11183004007061 0.875734173915118 0.807102597182063 NaN 1.06128724410366 0.835…
2.29682705677658 2.2974055076695 2.29590271943683 2.33070815831048 2.41074058516487 2.44674058516487 2.29092433733975 2.26277301201926 2.32780543887365 2.35974058516487 2.32479462992219 2.26896757314561 2.20602161790293 2.28603242685439 2.33387029258244 2.44057845089292 2.43103800331973 2.51788667799924 2.27084867467951 0.877692140423562 1.61566319651218 1.33548347606343 1.10767604613324 0.877196…
2.31499465243884 2.31899376117865 2.32599108739807 2.34899465243884 2.44698930487768 2.48798781944402 2.31499286991845 2.28499346409192 2.35199286991845 2.38199346409192 2.34799316700518 2.27899702913269 2.206 2.286 2.3469961378725 2.46099405826538 2.50697771849516 2.61297207384727 2.29499286991845 0.880659174098887 1.61360071894989 1.34218803625671 1.10697019607724 0.876220294115864 0.8047814171…
2.32770864490874 2.35126040630681 2.34652934946797 2.37050693753787 2.46752934946797 2.50755176139806 2.33161899718835 2.30846211367768 2.36666382104855 2.40057417332816 2.36070864490874 2.29561899718835 2.20893276420971 2.2850224119301 2.36264140911845 2.4903276420971 2.56370010805438 2.66872251998448 2.31357417332816 0.878831910309281 1.61335560298252 1.33937454635868 1.11125183574618 0.8861522…
2.35370995158445 2.36782150866735 2.37172110729274 2.40462070591812 2.4887657301259 2.5287657301259 2.36759839450154 2.33569879587615 2.42237528033573 2.42967648445957 2.38275457441761 2.30588844291709 2.209 2.28203346712487 2.38475457441761 2.50781035295906 2.62235296891915 2.73724141183624 2.34366532875128 0.874142431828966 1.60944406504775 1.3370554350149 1.10494228898972 0.886221784913326 0.8…
2.37899393459676 2.39599320674837 2.3989934493645 2.42799441982902 2.51199441982902 2.54899514767741 2.39599320674837 2.36699247889998 2.42399975738387 2.44899539029354 2.40099563290966 2.32899441982902 2.209 2.28299975738387 2.41999150843546 2.54299150843546 2.64199539029353 2.74999708860644 2.36599466244515 0.867511596414134 1.60529099715229 1.33102145812294 1.09942132225791 0.887079791350128 0…
2.40834437729447 NaN NaN 2.47788544140059 2.5560165659417 2.57736623138465 2.41947550183557 2.40025696093373 2.46606027412207 2.47638808547484 2.43425696093373 2.33975960500797 2.21682516727852 2.28495629181963 2.44445364774539 2.56256291819631 2.65667218864723 2.76956291819631 2.40903842003188 0.844523571119335 NaN NaN 1.06743462874903 0.855613046081234 0.782988717352972 1.33334801910196 1.05947…
2.43275772377023 2.45157601659791 2.4468586721993 2.48394952578547 2.56392933609965 2.59383848251349 2.4487072495557 2.42673753408442 2.47986876704221 2.50174762892733 2.46073753408442 2.35187886188512 2.21798990515709 2.285 2.46479810314186 2.58972743924151 2.66986876704221 2.78286876704221 2.42583848251349 0.852434092886862 1.59678409573231 1.32222338624786 1.07679723449921 0.864373493301809 0.…
2.46700184546775 2.4650041251632 2.48300217113853 2.51200173691082 2.58000227969545 2.60900195402467 2.47600477650476 2.45600336526472 2.50700249680931 2.53000325670779 2.49700184546775 2.37600455939091 2.22700032567078 2.29400065134156 2.50800141124004 2.61400282248009 2.68700054278463 2.79200054278463 2.44900282248009 0.855789937036983 1.59799041251632 1.32862008901668 1.08623032784192 0.867680…
2.48362768103798 2.50216775761431 2.50256197769174 2.52764958215339 2.60054007657633 2.62660577992257 2.51903635092183 2.4863210654222 2.5294962743455 2.55934296653761 2.51362768103798 2.41708015315266 2.22993429665376 2.29986859330752 2.52071528549963 2.63943057099927 2.69189049442294 2.79689049442294 2.47443057099927 0.85522270264694 1.60170677576143 1.32942204108536 1.08918385863145 0.87293239…
2.52063348008488 2.51587122273252 2.53369291574679 2.55869291574679 2.61981178707061 2.64581178707061 2.54178206923966 2.51274244546505 2.56465329197218 2.59168300980314 2.55162357414122 2.45463348008487 2.23693065839444 2.30396037622539 2.55268300980314 2.65485141084522 2.70289103461983 2.80096037622539 2.50272263357774 0.858546616969893 1.603037518511 1.33282612167271 1.08701238743265 0.8693767…
2.54594762158142 2.56290152857307 2.56094343130793 2.57796019240188 2.64494762158142 2.66396228753862 2.56694762158142 2.55291619453027 2.59693295562422 2.62592876535073 2.58393295562422 2.5058931480261 2.27691619453027 2.33094343130793 2.57794762158142 2.66597695349582 2.703 2.801 2.53094133617119 0.863310069051837 1.61053428647443 1.33703124232841 1.08815754869001 0.871245998288821 0.7944165911…
2.57723300929994 2.56690412616249 2.58247269389371 2.60532888313745 2.66940078851558 2.67961650464997 2.61384951394991 2.57740078851558 2.64287348240929 2.65625697775932 2.60156856773122 2.54894538778742 2.2896884100281 2.34173634694686 2.62582554549054 2.68161650464997 2.70690412616249 2.80783222078436 2.55442475697496 0.846522497185875 1.58168874734377 1.32813859234952 1.07940499708061 0.858151…
2.59975173216282 2.61050346432563 2.6027743019662 2.61786458117972 2.68186458117972 2.70076301706451 2.62587586608141 2.60271787745775 2.66278558686789 2.69061631334254 2.63759374353915 2.57669530765437 2.33548089452225 2.38945832471887 2.63490972078648 2.69386458117972 2.707 2.81096614529493 2.57675173216282 0.863501498579271 1.61363725969717 1.33922101357368 1.08254174418327 0.865126717425527 0…
2.62100499998534 2.62100483869549 2.62200370966654 2.63700209676805 2.70900306450714 2.72800419353609 2.64800370966654 2.63300370966654 2.68900709675338 2.72400564514474 2.65100387095639 2.66200451611579 2.40200629030413 2.41201048384022 2.65800532256504 2.70300209676804 2.70700048386955 2.811 2.60000387095639 0.863040351611872 1.61383055644998 1.34460040483752 1.0878202129026 0.859270038709564 0…
2.65130794142297 2.6503302658932 2.64448653718479 2.64970978188705 2.72757583506569 2.75341956377411 2.67048653718479 2.65548653718479 2.73201772331003 2.75821864354207 2.67446421271456 2.68937491483365 2.44012934566116 2.47554890943527 2.69026329248252 2.71570978188705 2.70993302658932 2.811 2.62346421271456 0.865171332654906 1.61720298057772 1.34705396557973 1.0891105316993 0.859504642127146 0.…
2.67867396012198 2.66779471563236 2.65981886673443 2.66877056453028 2.75171018677509 2.77277056453028 2.69273433787717 2.68069811122406 2.75769811122406 2.79258943126472 2.69673433787717 2.73742037355019 2.51114263587632 2.56097357816179 2.72162565791783 2.72489132004066 2.71 2.81396377334689 2.64277056453028 0.8788335989067 1.62236781091216 1.35047882237096 1.09045393951712 0.858818452885726 0.8…
2.69298560470259 2.70096606822752 2.68197737881835 2.68498354823153 2.76498663293811 2.79198046352494 2.71897326587623 2.70397635058282 2.78896812469858 2.83096092704987 2.71198457646706 2.77296401175646 2.57493522116163 2.62493522116163 2.73398766117364 2.73598868940917 2.71 2.81100308470659 2.6699722376407 0.881277655622992 1.6182742774598 1.35196850905848 1.09221820058782 0.871966458138075 0.8…
2.71060332806627 2.70686777602209 2.70449314141801 2.70260332806627 2.7953168427808 2.81253721607731 2.73855925340697 2.7304049920994 2.83105239482498 2.86425073079184 2.72177962670348 2.81798628283602 2.64345738692438 2.74137755777145 2.76333888011045 2.74773555204418 2.71488981335174 2.81588981335174 2.68858129073662 0.874502718694486 1.59404586465547 1.34669878120682 1.09113446143591 0.8596674…
2.73273126295411 2.76034037270553 2.72179233955545 2.72078012423518 2.80489006211759 2.83275569359464 2.76468240167303 2.7556946169933 2.85570683231357 2.89858467911089 2.7466946169933 2.85258467911089 2.7250105590583 2.81018157354205 2.77980455487571 2.76578012423518 2.71598778467973 2.79723209108509 2.7136946169933 0.883733954457455 1.62882318014722 1.35171648033461 1.09741206625669 0.871974376…
2.75096443162119 2.76898419183164 2.74395652753701 2.73497233570537 2.81897233570537 2.84896838366328 2.7849604795791 2.78394467141073 2.89592095915819 2.92894071936864 2.76496443162119 2.88294071936864 2.80883599025325 2.88684982240056 2.79497035968432 2.77797628774746 2.75093083926342 2.84889724690565 2.73495850355805 0.884778162300428 1.62841167961789 1.35470421025834 1.09791915031095 0.877718…
2.77152749758298 2.79343749712259 2.76257249781317 2.74966249827356 2.82975249873394 2.86366249827356 2.80748249735279 2.80159499792827 2.90772999861884 2.95343749712259 2.78552749758298 2.91916749574144 2.88133499148288 2.96226749113759 2.81845999723769 2.78581999907923 NaN NaN 2.75650499746788 0.887380149693844 1.6264159002348 1.35591232485843 1.09749967504949 0.879870724747939 0.81720585002992…
2.79176685067367 2.81080182307262 2.77980182307262 2.77470856334208 2.8477901656063 2.88080182307262 2.83073187827472 2.83263861854419 2.93567359094314 2.98068524840945 2.81169690587577 2.95656867374629 2.9600907176273 3.06481093843571 2.83382513800525 2.80774353574103 NaN NaN 2.77676685067367 0.88744 1.62463051714072 1.35629580331213 1.09746034972399 0.880176969058758 0.811388545901942 1.3457269…
2.81295801933655 2.83694802394049 2.8049500230197 2.79695602025734 2.86197201289103 2.89297601104946 2.85295602025734 2.85395801933655 2.95097001381182 3.00195801933655 2.83196001841576 2.97895602025734 3.01289604788098 3.11989204972255 2.85994802394049 2.84891803775231 NaN 2.85918191620829 2.79895602025734 0.88475537752308 1.62299323850832 1.3521183761419 1.09759972012891 0.876437496547045 0.806…
2.84034202382064 2.84871801020885 2.82745951956695 2.82043602041769 2.88250651786548 2.90569451105958 2.89108353317874 2.88720102892506 2.99006003402948 3.02738902211916 NaN 3.01024802722359 3.07842555699938 3.20300257231265 NaN 2.8753655229699 2.7503655229699 2.8668120068059 2.8253655229699 0.865346928095855 1.58650792821646 1.33888817848102 1.08471018877027 0.863872199059522 0.805203838774939 1…
2.85486412635429 2.89158267380245 2.84879618953143 2.83783501057306 2.88993206317714 2.92382530531265 2.90190294739592 2.90087383161469 3.00189324213551 3.04879618953143 2.8717573684898 3.03278648427102 3.13743709489633 3.25451473697959 2.90393206317714 NaN 2.78070884218776 2.81748526302041 2.84679618953143 0.870277106330776 1.61997342156905 1.34046146295262 1.08139940693904 0.86136164273071 0.78…
2.88493806449273 2.90796696772945 2.87694219352655 2.86394632256036 2.92093599997582 2.94196283869564 2.93393393545891 2.93193599997582 3.03193806449273 3.070954580628 2.90393393545891 3.06094219352655 3.18590090318836 3.28693393545891 2.93094425804345 NaN 2.77800619355073 2.82298761289855 2.87095045159418 0.873673083868355 1.61747586322802 1.33913278709783 1.07982320000121 0.844045778078035 0.78…
2.9054989626766 2.93435580915562 2.8974989626766 2.8844989626766 2.93173755187822 2.95761825727741 2.9544989626766 2.94957053943708 3.04468983403789 3.09052282159676 2.92157053943708 3.07173755187822 3.19771369295805 3.31628423239514 2.95442738591611 NaN 2.81021265563465 2.92159024906363 2.90126037347498 0.867169138997481 1.61058820538714 1.33812457468777 1.07691109958208 0.839841877589092 0.7744…
2.93563293250074 2.96562069691744 2.92664516808405 2.91562069691744 2.95373081716721 2.97380423066706 2.98265740366736 2.97666963925067 3.07166963925067 3.1137185815839 2.95755951900089 3.11447386991773 3.21577975950045 3.32490211533353 2.9787063460006 NaN 2.82482870183368 2.93881646625037 2.92175528833383 0.868017519705025 1.60699245747408 1.33599606179245 1.06707100991892 0.836994014921598 0.76…
2.96395873750345 2.98297494776995 2.95396021116404 2.93597052678818 2.9769661058064 2.995967579467 3.00796315848522 2.99796905312759 3.09995873750345 3.13197347410936 2.979967579467 3.13497052678818 3.21999410535764 3.33698231607291 3.00995431652168 NaN 2.84197494776995 2.95996905312759 2.95295431652168 0.861309917735778 1.60521256416943 1.33264490728977 1.06201727988332 0.830379711423295 0.76239…
2.9962457366134 NaN 2.98331430601218 2.96726859307966 3.00045144480975 3.01652001420853 3.04806288488331 3.03122288014714 3.12247430127601 3.14372572240487 3.00638287541096 3.18092574608575 3.22977143533739 3.3418857176687 3.04810859781584 NaN 2.85079429180365 2.96586286120244 2.97742858834348 0.845059874469251 NaN 1.32145170653868 1.04624867480078 0.822777594742845 0.75777788252075 1.31527176693…
3.02267706582737 3.04639139329004 3.00967706582737 2.99170190691757 3.02470190691757 3.04070190691757 3.06480127127838 3.05273916855287 3.13682611236858 3.16276400964308 3.04255286037636 3.18891305618429 3.2329627383647 3.3429875794549 3.06875158909798 NaN 2.87173916855288 2.98673916855288 3.01059012201166 0.853212686490326 1.60748366917298 1.32592050558897 1.05194373785308 0.820664344268398 0.75…
3.05793304938309 3.0629693940037 3.04094070088217 3.02493687513263 3.05194835238124 3.06395600388032 3.09294643950647 3.07994835238124 3.14598278412708 3.17996748112893 3.07294261375693 3.21295409100555 3.23699234850092 3.343 3.10393304938309 NaN 2.89395791675509 3.01095409100555 3.03495409100555 0.857222520659654 1.60839912007761 1.33082072255737 1.04873629335799 0.823654223118198 0.761205064783…
3.08145499995558 3.09525062493892 3.0654322916204 3.05236416661484 3.07740958328521 3.09136416661484 3.12525062493892 3.10736416661484 3.1645685416315 3.19759124996669 3.09938687495003 3.23059124996669 3.23993187499445 3.343 3.12452312496113 NaN 2.91061395830187 3.02565937497224 3.06431874994448 0.863093749988895 1.61155665207736 1.33391824166082 1.0484661312505 0.824744793747946 0.76219706458146…
3.11267103014882 3.1197453136636 3.09864980628745 3.0826816420795 3.11163919435677 3.12267103014882 3.1438089852477 3.13273470173292 3.18083020910907 3.21185143297043 3.12770286594087 3.24188326876248 3.24395755227727 3.343 3.15270286594087 NaN NaN 2.89737955098884 3.09270286594087 0.86498121688269 1.6145190131624 1.33840267078915 1.05078506196289 0.826976335394576 0.763615037177736 1.33294755925…
3.1325059113445 3.13550351434028 3.13000587617492 3.11500641942354 3.15000929528607 3.16750883698697 3.15400506346737 3.13650427131903 3.2005011011076 3.23050398724974 3.16300604607396 3.25150133539695 3.25300007466992 3.353 3.17350506346737 3.21350370318044 2.93900189163785 3.05300199119774 3.1115059113445 0.857014698057992 1.59774447286276 1.32902567561853 1.05247676035111 0.824546875721122 0.7…
3.15405169405463 3.1428711040188 3.15496479552352 3.142411800044 3.18867403892967 3.20129006004117 3.17943948553735 3.15461184551252 3.20978323761072 3.24714431147706 3.18309084678748 3.2612746445453 3.2544641906513 3.353 3.19893948553735 3.22867677744161 2.97609282983304 3.09204508403478 3.13305169405463 0.852694333658833 1.58699817495784 1.32832379472248 1.05376128537175 0.826452463434467 0.765…
3.18174598942242 3.18308957383577 3.1797708919872 3.18661793430088 3.22518335125311 3.23666591504094 3.19884129386919 3.17531399427886 3.24521323874766 3.26434205738391 3.21617855720201 3.27537883859504 3.2545 3.35101264216107 3.22280394002202 3.26520691766712 2.99477931273322 3.01398083229681 3.15924953172005 0.855568596601139 1.59853025315332 1.33050153797928 1.05443716273319 0.8240963314861 0.…
3.20648071213803 3.19549386614442 3.2089742863277 3.2054828366898 3.26844913312345 3.27796300922177 3.22747952603648 3.19448555300263 3.25598713794835 3.28598300874467 3.24048253430406 3.28549079271141 3.25499832902684 3.34749739057661 3.24548158542282 3.3069811214132 3.01695113777535 3.15293210541624 3.17949125672103 0.854953524850804 1.59909821354599 1.33456625316632 1.05930745795608 0.82419390…
3.22607931339935 3.22490025798121 3.22760644063275 3.24370222133852 3.29788049721351 3.31521288126551 3.24267009806749 3.21211710055974 3.27362368748231 3.3060838638197 3.26252960935289 3.29528800996903 3.25843963602655 3.34209485767256 3.26361177059625 3.32554715832965 NaN 3.1449488939999 3.20495936499559 0.859223448642647 1.60288533826283 1.33521282058743 1.06963226701775 0.832891757469694 0.77…
3.25275416419144 3.24927306936167 3.26564831583523 3.27172417669274 3.34655475069041 3.35611760780679 3.264297875961 3.23330696828124 3.30075392401485 3.32481702130782 3.28924531204778 3.30987205558243 3.25799138803293 3.35043690270703 3.29075982544396 3.35622863706235 3.19955327524098 3.25627247682102 3.22878216168191 0.863296392118949 1.6058682079312 1.33553168533707 1.08292938957479 0.82930254…
3.27197942521199 3.27548385649561 3.28447757291764 3.30547482294133 3.37346935155179 3.39645644242176 3.28248360001506 3.25698127750635 3.32345644242176 3.34696127260992 3.30947723094356 3.31998924239164 3.26199582519694 3.34900120400111 3.31047951070551 3.3839828662283 3.25193934430496 3.32092647792169 3.24897843494468 0.863755595945092 1.60698160858647 1.33568400104149 1.07815378662199 0.839968…
3.29013191793757 3.29217749150057 3.30851209564732 3.33190654772707 3.41218459193879 3.4351845919388 3.3157530550635 3.27510890195164 3.3446131067673 NaN 3.32470004907766 3.31902380637936 3.2654265416662 3.35047415442492 3.33303136522642 3.42752939206411 3.32990660065774 3.40232656632797 3.27006707479546 0.861793263531176 1.59838844739685 1.33654673181343 1.0851497765986 0.854243681008107 0.78016…
3.30881732116447 3.32216852978175 3.335214769417 3.35577184143105 3.44468744603959 3.47608596136797 3.3323705776029 3.28984296311797 3.35439820815435 3.37782448352141 3.34583211467265 3.32394719628936 3.26649236884876 3.34851526230249 3.34637638177647 3.45276176895407 3.40919344193978 3.48668214076667 3.29523842277255 0.861667464063156 1.60944650645479 1.33600083117541 1.09282044001033 0.85257537…
3.32849959168908 3.34550095581186 3.36199801981578 3.37899895071655 3.4749983634156 3.51049631183885 3.35249863921794 3.3115002146863 3.36650141779435 3.39700451146443 3.36600161116463 3.33449979224948 3.27099962044957 3.3519993053559 3.36549971341248 3.48649541303929 3.49349239795187 3.5924891216967 3.3239983313144 0.860430241338079 1.61025525508461 1.33507504998612 1.09985342525609 0.8550644260…
3.35249825698759 3.38324448684751 3.38304174071434 3.40790331723627 3.51078884806995 3.53495790062321 3.38041308194377 3.33943081894909 3.39247518017153 3.41469652882673 3.39391662934483 3.34675378211905 3.271 3.35150842975481 3.38804837805947 3.50709273928191 3.55960302282265 3.65173168159322 3.34554395316272 0.85734961805529 1.61084692660182 1.33324975908897 1.10099468282958 0.85769047676834 0.…
3.37629439179938 3.40034859329093 3.40877443440577 3.43079955530047 3.53428613935955 3.56920165347222 3.40826892259933 3.36329439179938 3.42966569838715 3.43981072252637 3.41531572714461 3.35988833392548 3.27546231865796 3.3515 3.41278441310258 3.54566036073339 3.61651101331682 3.72436218835829 3.3742541287068 0.854869828549637 1.60787096877853 1.33229833600028 1.10237220015504 0.862064050160237 …
3.39649878341916 3.42599550111412 3.43549535419653 3.45750095310268 3.56899238720582 3.60049403193819 3.4324971458465 3.38599967924415 3.43450359045965 3.46301164572479 3.43549743968169 3.37049875478031 3.27799836958705 3.35250037087384 3.43499788759418 3.55949846810484 3.64999027479999 3.7644845576151 3.3934997562828 0.849890687144754 1.6017519712589 1.32833642680751 1.10107684245177 0.862255641…
3.42246910894509 3.435820506675 3.45410869005354 3.49424917590096 3.59102503070805 3.62694723538062 3.45601563598124 3.41735087389853 3.46141213217696 3.48855051588596 3.45656877783699 3.38468979279077 3.27849135607473 3.3525 3.46290807396562 3.5790814799736 3.67748286608688 3.79148158778275 3.42241724539347 0.844778301037326 1.59873948596178 1.32640159965672 1.09059916825264 0.860432825552616 0.…
3.46766553021761 3.46078642550461 3.4911387228419 3.51627537530138 3.61031556062797 3.66316044533565 3.48223175422603 3.4427558302044 NaN 3.51083276510881 3.50561992070183 3.40134633201603 3.28246959365615 3.35746199207018 3.48976796267177 3.60624768748637 3.70176107830574 3.81033583581337 3.44973356657859 0.84038836174456 1.5964216566164 1.32157366750163 1.08479026695713 0.862683742845814 0.7873…
3.48846813518892 3.48447498621872 3.5104785773556 3.5384794469106 3.64495061991203 3.67998216473915 3.51895910464162 3.4689721667333 3.53600174661667 3.55000567650417 3.5249884774579 3.41847923233685 3.285497391335 3.35899684551729 3.52795029617474 3.63246813518892 3.71048749498603 3.81050043665417 3.4729742295806 0.838690264524034 1.59274875074402 1.31899742492612 1.08095596418948 0.851307537611…
3.51447520885682 3.50410259386752 3.53450786154066 3.56787199511894 3.6612058076054 3.69324061077234 3.53910506259068 3.50626619213652 3.54386938926465 3.5755755151101 3.54998799123403 3.44350571105756 3.29284565675326 3.35949183682904 3.55301988691637 3.65749862312815 3.72276048107896 3.81344393304483 3.5024145226954 0.838165776330273 1.59267944647376 1.31589418306758 1.07222201226597 0.84997135…
3.55514115258712 3.53126652713017 3.56871056146056 3.59230104268229 3.68132825153853 3.71480062803271 3.57766339512337 3.53478535130356 3.5876626949056 3.60676235322895 3.5881603176493 3.48464653355669 3.29894709336426 3.37239343119015 3.5931438338518 3.69121324272524 3.7358876724514 3.82540455245828 3.5292611461606 0.841408089486667 1.5920037886918 1.31567014392109 1.06649568042228 0.84579830080…
3.58400447203713 3.56149298903961 3.59848559012162 3.62248291223868 3.70050128058526 3.72850153403264 3.60649605488016 3.57504593199007 3.61907119458461 NaN 3.62903444899255 3.52353305836905 3.31452513920794 3.37500867727853 3.61551697549835 3.70699949532997 3.73999936304446 3.82799489768151 3.55800562033688 0.845748185636787 1.59738522010048 1.31874158615449 1.0626050159633 0.84366018108225 0.77…
3.61582319552152 3.57913096001581 3.61661369444388 3.64648311495535 3.72106425161646 3.74172109202923 3.63296771985002 3.59464985434346 3.64945727423236 NaN 3.64650937587959 3.58525233836303 3.3443979324296 3.3872442739324 3.65418929530103 3.72366265384951 3.74635782955989 3.83093045429048 3.58347671520233 0.847459680693266 1.60054727247438 1.32060216809325 1.05998640158779 0.839376141929588 0.77…
3.64425819607451 3.61468642626007 3.64326677873229 3.66534638469568 3.73835297724825 3.75885297724825 3.66571254704907 3.63369923679453 3.68473008430278 NaN 3.67971466142617 3.63754214012236 3.39159674462124 3.41526416639014 3.67978431686351 3.73936554011645 3.75691604013302 3.83645658962355 3.60927747576717 0.849908335926797 1.60475536503438 1.32565647031376 1.06574711414956 0.842565824329299 0.…
3.66947341064687 3.65494391615148 3.66448466594429 3.68198497490748 3.753486712362 3.77698599811634 3.68748448738287 3.6570096423164 3.70001857038714 3.73801178505338 3.70097768204371 3.68646747810939 3.42547196215016 3.43948505122135 3.70846962677465 3.75148794821478 3.75899590716458 3.83449848926653 3.63697527850317 0.85327107134472 1.60755167713484 1.32660769471265 1.06749985628981 0.842115241…
3.69692855231902 3.672180211101 3.68899934563627 3.70160180581198 3.77311733449836 3.79562540358439 3.71150726235088 3.68357249741093 3.75117666168031 3.77047749683558 3.71671560775963 3.73656826561844 3.46721061411005 3.49298955558658 3.73249561583609 3.76422040415974 3.76046460334137 3.83499984762858 3.65954265900951 0.856609015143538 1.60661546079528 1.32882749076802 1.0664332480309 0.83988065…
3.72126090994533 3.70021866252891 3.70682206489084 3.71932446396481 3.78933580848226 3.81629457770798 3.73924643477451 3.7247248431087 3.79536313421122 3.80474285760449 3.73827981747441 3.7854676578313 3.53569747953469 3.53454117393639 3.76270353650564 3.78379734257166 3.76296909710103 3.84292510146307 3.68277087203094 0.860392028586145 1.61017413046387 1.33056360241716 1.07398505942455 0.8407631…
3.74599509382776 3.71999860590453 3.73548987177425 3.73349876991576 3.81050088992059 3.83499860590453 3.75800072590936 3.7564954198267 3.82450047584545 3.85149615180665 3.76199607384809 3.83499100366463 3.6000522245822 3.58394021875996 3.78599484983445 3.80799085179458 3.76449852996951 3.83649306392268 3.70500015389358 0.864467987576925 1.61082899234059 1.33439911546083 1.07729802395164 0.8440405…
3.76411843126106 3.73616281512795 3.74429861648301 3.749656190664 3.8315700727366 3.8526270430538 3.78298130500282 3.77901773950257 3.85245944433416 3.87844023336791 3.77865420333521 3.87466001881307 3.66289769052924 3.67881503097842 3.80459657054042 3.81631054050773 3.76596422792585 3.82717024852602 3.72803231333366 0.865134909485258 1.61008686586942 1.33486924850499 1.08003012078471 0.836173954…
3.78528885399985 3.77064657369238 3.77074445984544 3.76336688072286 3.84535771969253 3.87181332553812 3.80826052324156 3.80325672720762 3.87772387912026 3.91167637863399 3.79928810111168 3.90274596562179 3.70893461161796 3.81118854307923 3.82826971586493 3.8249234474603 3.76748851711905 3.81218582679456 3.74878352059651 0.867930037685871 1.61043497704397 1.33984112012796 1.08160001207716 0.840426…
3.80548181232751 3.7894872018038 3.78948036725258 3.77798595455387 3.86448527664608 3.88748672172101 3.82598325740244 3.83098094624787 3.91297632393872 3.94297421060916 3.81798412348209 3.93695601811009 3.77245468160083 3.88401389588692 3.84798277731966 3.83400578995288 3.77199875275008 3.83047593311528 3.76948508847423 0.87053615962344 1.61208629831717 1.34270709689563 1.08472985522114 0.8484374…
3.82510816209956 3.81740999640147 3.80665856170204 3.79810853238487 3.87871994993855 3.90465856170204 3.84952479659496 3.85354450207917 3.93749600397526 3.96654297086593 3.83661645859243 3.96985690465782 3.84991600534052 3.90180710267033 3.87153161194657 3.84873849449484 3.7935392179408 3.87387796409759 3.7935228950964 0.87105942556467 1.61219901372435 1.34332476853294 1.08724587159505 0.85052155…
3.84381494227645 3.83386973177739 3.82679670175748 3.816810507979 3.8903823275085 3.92133482867096 3.87327631203382 3.88173045907181 3.9543636516044 4.01274504039861 3.85679505588195 4.00414197695485 3.91040283689162 3.97974159653087 3.89031494227645 3.8638841092721 3.8347141362045 3.94048235474869 3.81578346680916 0.87122206737374 1.61194429243581 1.34347854143792 1.08292006959093 0.850436171002…
3.864989634808 3.85898795190616 3.85048828125418 3.83349748834989 3.90599906146906 3.9354965980346 3.89798367167937 3.90149804931717 3.99003477997126 4.03802917029848 3.8884653431628 4.02899535426345 3.98847280708711 4.06596885620834 3.91098895200413 3.86905946253151 NaN 3.9001997043511 3.83649108609057 0.869866691163368 1.61523438511867 1.34342854942392 1.08343197084534 0.849318064490452 0.78833…
3.87275768765698 3.88580961173048 3.86270576358348 3.85151537531396 3.93049806728946 3.94863653148547 3.90972307160798 3.92649806728946 4.02046345124046 4.06354999136296 3.89175768765698 4.05154999136296 4.0788403623584 4.17664997408889 3.92365383950997 3.92108267470142 NaN 4.07491917163874 3.86561922346097 0.870552172734763 1.60585271216631 1.33449132752435 1.07876248369586 0.83042561760367 0.77…
3.89681510191008 3.90783051008424 3.88681510191008 3.87482280599716 3.93993066321628 3.9638844386938 3.93877658147468 3.93989984686796 4.04779198964884 4.09476117330052 3.91283821417132 4.076807397823 4.14648382616564 4.25936826485943 3.94483821417132 3.93291525504212 NaN 4.10479198964884 3.89775346921344 0.870371540817416 1.60443078572191 1.33162203368905 1.0722196143208 0.828930708681041 0.7766…
3.91801303737932 3.92601629672415 3.91201024365518 3.8990093124138 3.95401024365518 3.97400884679311 3.95901024365518 3.97900977803449 4.06501117489656 4.11301257175863 3.93501443424139 4.10500977803449 4.20600651868966 4.3260093124138 3.96601303737932 3.94101070927587 NaN 4.11801489986208 3.90801350300001 0.86853801645586 1.60122762067827 1.33111781623896 1.05685629831551 0.826570302653449 0.769…
3.94551805704625 3.96039757130781 3.93362133053634 3.91865575503304 3.97562133053634 3.99267296728138 3.98062133053634 3.99963854278469 4.08858690603964 4.1395352692946 3.96546642030121 4.12563854278469 4.21975902852313 4.34565575503304 3.99351805704625 3.96360411828799 NaN 4.14944920805286 3.9365008447979 0.864353324177964 1.59620795458906 1.32651072544475 1.04904683737437 0.827208812038574 0.76…
3.96485478134862 3.97787006752245 3.96873249195798 3.94083185208787 4.00577070739255 4.01086242443553 4.00680127974021 4.01290063987011 4.12670956269723 4.1667936366533 3.98088535369628 4.15874777813181 4.27160255948042 4.37974013504489 4.01583185208787 3.96995414147851 NaN 3.98725346625406 3.95982420900096 0.861084610739866 1.59435360469471 1.32140867401979 1.04744131176863 0.804167548909035 0.7…
4.00400493339038 4.01200545269463 3.98801090538926 3.98200441408613 4.01400649130313 4.02800467373825 4.03500701060738 4.046006231651 4.13900804921588 4.188006231651 4.02800389478188 4.17800571234675 4.276006231651 4.39500285617338 4.04900545269463 4.01100986678076 3.85800545269463 3.99800571234675 3.9920051930425 0.857989353466208 1.59426862384374 1.31840770727173 1.04287915872711 0.812035149698…
4.02269201815655 4.03265959901513 4.02931919803027 3.99872443729796 4.0385947607323 4.04570822772726 4.06156234159088 4.06961097030301 4.16949750330805 4.21161097030301 4.04275685643938 4.19964338944442 4.29961097030301 4.40582169472221 4.06965959901513 4.0483840363131 3.87865959901513 4.01964338944442 4.01167580858584 0.855540361831063 1.58905591072475 1.30972313050935 1.03969251900909 0.7936627…
4.06077790783652 4.05586557579579 4.04292402110197 4.02285973126517 4.06087142032641 4.07085388673455 4.08188310938764 4.09485388673455 4.18192986563259 4.23188310938764 4.08475452971405 4.22684219767332 4.30397662187753 4.40798831093877 4.10877206330591 4.04999415546938 3.879 4.01701753359185 4.03486557579579 0.85495321449184 1.5847846054739 1.31018643483632 1.03192535355759 0.802734886076274 0.…
4.08802073949253 4.08201451764477 4.07801244369552 4.05601451764477 4.09301244369552 4.10001451764477 4.12101088823358 4.12701036974627 4.22200570336045 4.25300725882239 4.1140155546194 4.25701140672089 4.31000155546194 4.41500051848731 4.13302385041641 4.09601659159403 3.90500570336045 4.04400518487313 4.07201192520821 0.855260129621828 1.58803186136945 1.31032046145371 1.02885914968081 0.804559…
4.12730008140764 4.10951005698534 4.10158004884458 4.08351005698534 4.11658004884458 4.12751005698534 4.14163254273901 4.14665004070382 4.2328075223871 4.26675502849267 4.14347506105573 4.2786150447742 4.31294750610557 4.41598250203519 4.17819509361878 4.12744006512611 3.9158075223871 4.05382502035191 4.09459754680939 0.855505625508798 1.59155718230634 1.31119442681132 1.02724869666229 0.80399014…
4.15484442939569 4.13585019126993 4.13580409627606 4.11780409627606 4.15080409627606 4.15882138189876 4.17878681065336 4.17384442939569 4.24990204813803 4.28390204813803 4.18078681065336 4.2998790006411 4.31995966688037 4.4130172856227 4.1998790006411 4.17472919191102 3.95179257252759 4.08680985815029 4.12681562002453 0.858353521039692 1.59304176051985 1.31395409722712 1.031117413453 0.8002814341…
4.18302001331864 4.15902751831313 4.15403335553107 4.14603001997796 4.18702585053658 4.19303335553107 4.19102835220141 4.19701834554209 4.2610141761007 4.30101250832415 4.20402334887175 4.31001667776553 4.32000333555311 4.41300083388828 4.22902084720692 4.23002918608968 NaN 4.10601751165381 4.14702418276002 0.861748182123557 1.59447045029967 1.3181177735183 1.03764244329265 0.814182785186844 0.74…
4.20659282679358 4.19144013684117 4.1933213779893 4.18138924019037 4.21747406794171 4.2323213779893 4.2244231712909 4.21862675789411 4.27771158564545 4.31574551674599 4.23152496459251 4.32966068899465 4.32393213779893 4.41398303444973 4.25357586124331 4.26440620574064 NaN 4.12664372344438 4.17550799904224 0.859606984899583 1.59500083860286 1.31549529801921 1.04052029093772 0.817463335062106 0.755…
4.23776470825896 4.21284060882058 4.21087096904523 4.21474952814663 4.26464326736035 4.26674193809047 4.24584060882058 4.24281783865209 4.29487096904523 4.33287096904523 4.26276470825896 4.34091650938221 4.324 4.414 4.28079506848361 4.28187096904523 NaN 4.11608349061779 4.20378747842744 0.860750967833166 1.59686580659498 1.31785163206409 1.04282277057251 0.812716735871827 0.753420644952763 1.3239…
4.27104665021457 4.24303965268239 4.24506764281113 4.25205831276822 4.29907930536478 4.31207697285405 4.2690489827253 4.26103965268239 4.30705364774676 4.34703498766093 4.29705598025749 4.35203498766093 4.33000699753219 4.414 4.3130326551502 4.2730489827253 NaN 4.09106297778967 4.23304665021457 0.859406414404504 1.5967187171191 1.31716564467596 1.03592460151716 0.809419296334752 0.752059983145919…
4.29065581985508 4.25970744687682 4.27350093878986 4.27656977481885 4.33241489375363 4.34443210276088 4.28963861084783 4.27770744687682 4.32960419283334 4.36174186489131 4.32058698382609 4.36674186489131 4.33294837297826 4.414 4.32675907389855 4.29363861084783 NaN 4.11753535680436 4.25265581985508 0.862102675230073 1.59617946495399 1.31953835420246 1.04206227161464 0.821733854868989 0.75625634544…
4.31580778942729 4.29274628204402 4.30178472415856 4.30974628204402 4.37170015150657 4.38568477466075 4.31480778942729 4.29486929681056 4.34290005050219 NaN 4.34680010100438 4.37493849261673 4.33796155788546 4.414 4.35180778942729 4.39620809244043 NaN NaN 4.2768154778502 0.861475228127578 1.5995140900148 1.32272562769938 1.05305565800069 0.828866411692328 0.76630273134977 1.3220056074985 1.040681…
4.33701529693619 4.31801635189731 4.32701740685843 4.3450189893001 4.41401846181954 4.42502268166401 4.32801160457228 4.30801371449452 4.38500316488335 NaN 4.36801476945563 4.38700263740279 4.33999947251944 4.41299947251944 4.37001793433898 4.41802742898903 4.24802162670289 4.26904378088634 4.29901424197508 0.865260522205753 1.59732353939455 1.32705033231275 1.05809286949424 0.833331308151785 0.7…
4.36550121163452 4.3484668124369 4.35943241323928 4.38038081444285 4.44839801404166 4.46726041725118 4.34962160882619 4.33355281043095 4.39089680240714 NaN 4.39551841123333 4.39191400200595 4.33901719959881 4.41201719959881 4.40341521364047 4.46910562086189 4.2882948164488 4.35057243329879 4.32553561083214 0.866232972397178 1.60391459069199 1.32766916425275 1.06343643418247 0.835767344994952 0.77…
4.38386340041422 4.36587098928009 4.37885581154834 4.40184063381659 4.48274197856018 4.49975715629194 4.37381786721895 4.34590893360948 4.39695446680474 NaN 4.41386340041422 4.39398482226825 4.34296964453649 4.412 4.41789375587772 4.50374197856018 4.36343083505923 4.41055225691326 4.34981786721895 0.866289696445365 1.60328569164941 1.32625092796686 1.07364266945671 0.836584080684616 0.77577117293…
4.41004325993911 4.40105236729471 4.40407058200591 4.43007513568371 4.51607513568371 4.53808196620041 4.40007058200591 4.36904781361691 4.41607058200591 NaN 4.44603415258351 4.4010250452279 4.3459954463222 4.421 4.44004553677801 4.54307058200591 4.45716620923973 4.52422540705114 4.37805692097251 0.866907358866876 1.59968569209725 1.32775127502978 1.07733505458236 0.844505113533071 0.7817062157701…
4.42867372467172 4.42360503512892 4.43446765604333 4.46243331127193 4.54843331127193 4.57338179411483 4.43046765604333 4.38963937990032 4.44646765604333 NaN 4.46074241421451 4.41181110375731 4.3440343447714 4.421 4.45965655228602 4.57346765604333 4.52874641584396 4.62129993381579 4.40257069035752 0.865769919967411 1.60213706903575 1.32830038346401 1.07951187730375 0.855320588585738 0.784383119387…
4.44785529687603 4.45476390542932 4.46477152138321 4.48284768092214 4.56984006496825 4.60972582565986 4.44886291282993 4.41084006496825 4.45890860855328 NaN 4.47687814473771 4.42291622450718 4.344 4.41703046381557 4.48580198519878 4.59384768092214 4.62129933224185 4.72620794079514 4.42681721710657 0.864946168922653 1.59521346399633 1.32472749359355 1.08083017541948 0.860491767911458 0.78987818841…
4.46101199660524 4.4800130397883 4.4820146045629 4.51001616933749 4.60201460456289 4.63101825570362 4.47101982047821 4.43401199660524 4.49800208636613 NaN 4.49101199660524 4.42900782387298 4.348 4.41999947840847 4.49701199660523 4.62401408297136 4.69203129549192 4.79703546822417 4.45401199660523 0.861746275836462 1.5957897287724 1.32462765805402 1.08164929585143 0.862068779475815 0.79197786669063…
4.48360447350757 4.50457007989954 4.50951848948748 4.54046689907542 4.62951848948748 4.66539811185935 4.50834652144729 4.45660447350757 4.50193121278392 NaN 4.51360447350757 4.44374204793972 4.348 4.41901719680402 4.51960447350757 4.6505356862915 4.75096819175888 4.86383061732674 4.47660447350757 0.854732785180693 1.59527894233809 1.32021721365004 1.08032321568543 0.859770240521403 0.787960334928…
4.50484038169035 4.53179477645903 4.53183278081847 4.55191639040923 4.65877957471525 4.69477957471525 4.53083278081847 4.48677197384336 NaN NaN 4.53285558343413 4.45392399128112 4.35097719738434 4.419 4.54084038169035 4.66886318430602 4.77879477645903 4.88881757907469 4.50577957471525 0.848020469789336 1.59261037033666 1.31796664590943 1.07596321581015 0.851622099123324 0.781360013737022 1.318971…
4.53501880899909 4.56701612199922 4.559020824249 4.58302082424899 4.68101343499935 4.71302216774893 4.56801948074906 4.51502351124887 4.54703493099831 NaN 4.56001679374919 4.46201276324938 4.35700067174997 4.4190020152499 4.57402149599896 4.702020824249 4.80600940449955 4.92300604574971 4.53501679374919 0.842816647967662 1.58888754811262 1.3143778369651 1.06910778322511 0.85092145769743 0.7783779…
4.56251734568494 4.59058629630138 4.58946563272262 4.61346563272262 4.70065524691782 4.7454311574144 4.59650010803083 4.54939668210618 4.59810364198632 NaN 4.58456905864727 4.48067248457193 4.35798276234589 4.42194828703767 4.60544839506851 4.73246563272262 4.81975867284247 4.93184486111302 4.55956905864727 0.837916015894005 1.5853029174375 1.31121550524623 1.06586688425856 0.853052594290583 0.77…
4.59475772342497 4.61680315028279 4.61679557913982 4.64278043685388 4.74069715428122 4.76187886171249 4.63868201199528 4.58473500999606 NaN NaN 4.617750152282 4.49886371942655 4.36990914628437 4.42795457314218 4.63180315028279 4.75483343485467 4.83786371942655 4.94887129056952 4.59374258113903 0.831915124012099 1.58419794970012 1.30456034810075 1.05740412758095 0.824547746071805 0.767083446178085…
4.62301867071356 4.6450160775589 4.64701348440424 4.66701555892797 4.74601659618983 4.77700674220212 4.65701970797542 4.61901555892797 NaN NaN 4.64601711482076 4.54200829809492 4.37300881672585 4.43099948136907 4.65902074523729 4.78901037261864 4.8520015558928 4.9600015558928 4.62101504029703 0.830701872257665 1.58021509295575 1.30186253091895 1.05810817441912 0.828687111225708 0.762602992500479 …
4.65837987063802 4.67546599971608 4.67255212879413 4.69648322553169 4.77744877390046 4.78977606439706 4.6943454190068 4.64848322553169 NaN NaN 4.67843154808485 4.55772438695023 4.38970716113462 4.43001722581561 4.69831096737558 4.80865548368779 4.85494832255317 4.96294832255317 4.6495004513473 0.834247814805646 1.58986084249071 1.30665593801982 1.05465063487095 0.82321594779295 0.768270607043927 …
4.69376166575232 4.70480252305193 4.70279571350199 4.72977528485219 4.79985018990146 4.8019182854008 4.7128774281012 4.68276847530226 NaN NaN 4.72170718935286 4.60765952250332 4.3959591427004 4.4478774281012 4.72581614215179 4.82787061855126 4.86493190450066 4.97293190450066 4.67681614215179 0.839266020345832 1.59052659522503 1.3126792788914 1.05405367715696 0.810933553177685 0.766145253391851 1.…
4.72701672712913 4.72901571336373 4.73101520648103 4.75201419271562 4.81501824777723 4.82301622024643 4.74501824777723 4.72001419271562 NaN NaN 4.75001774089453 4.65403041296205 4.43401774089453 4.46202230283884 4.77001267206752 4.83900709635781 4.866 4.973 4.70701317895022 0.844973320081691 1.59201375600081 1.31641381682674 1.05923901664756 0.810615206481026 0.767755703226073 1.31174480017918 1.…
4.75943364404556 4.75946796864886 4.76048513095051 4.77951945555381 4.85038215714061 4.85445080634721 4.78038215714061 4.74751945555381 NaN NaN 4.78439931944226 4.71297026190102 4.46839931944226 4.50524485872741 4.79457094245876 4.8527597277769 4.866 4.973 4.73255378015711 0.851407586924194 1.59929282734478 1.32381076786858 1.0573332948652 0.840085130950509 0.798188311894892 1.32104747300338 1.05…
4.79873937940026 4.78979952261558 4.77887971356935 4.79489976130779 4.86589976130779 4.88380620519507 4.81079952261559 4.78177279229766 4.84384630067195 4.85174606197974 4.8207594271387 4.75671264908234 4.48687971356935 4.52089976130779 4.8357260142413 4.86591312646675 4.86997326968208 4.973 4.76081288777455 0.856377322186341 1.60777379950657 1.32652262529335 1.06115407159162 0.843540219564738 0.…
4.8200589274845 4.81408102529118 4.80604665092523 4.81504419561337 4.89206629342006 4.91408102529118 4.8280908465386 4.80108102529118 4.87307365935562 4.88809330185045 4.8380638381082 4.82713013152826 4.55815222933495 4.5761866037009 4.86304910623708 4.88503928498966 4.87000736593556 4.97301227655927 4.78706629342006 0.859623872511975 1.60391419858327 1.32791906010074 1.0586298634729 0.8423305823…
4.8435828733919 4.84642645091386 4.82466977476859 4.83268715504393 4.91853073256589 4.94642645091386 4.86435692981251 4.83342645091386 4.90247859173988 4.92533954953718 4.86354811284123 4.87907884540711 4.61892242292908 4.65067909907435 4.88265239449325 4.9007219155946 4.87294785917399 4.97791309862331 4.81353073256589 0.865161801444343 1.60559027972917 1.331535866784 1.06655939357252 0.846555091…
4.86487996234526 4.86589139450286 4.84786853018767 4.84890854273925 4.93789139450286 4.97483994979368 4.88488567842406 4.86283423371489 4.93083994979368 4.96179422116331 4.88289139450286 4.93170276390256 4.68263988703579 4.72657129409022 4.90885138195128 4.91591425881805 4.873 4.98098285176361 4.83985138195128 0.867497138822707 1.60964684988087 1.33360845352083 1.07349095918182 0.85265536056249 0…
4.88801070525627 4.89301325412681 4.87201019548216 4.87100815638573 4.96800764661162 5.00101172480449 4.91001682254557 4.8960183518679 4.97501376390092 5.00502192028665 4.90700917593395 4.97801682254557 4.76004536989563 4.85704536989563 4.93101070525627 4.93100713683751 4.87600203909643 4.97799082406605 4.86900968570805 0.869060851322761 1.60703046389444 1.33356147834491 1.07845187087098 0.857431…
4.90863740327615 4.91855107072285 4.89165466978681 4.88672373582945 4.98274100234011 5.02360287025483 4.94243020514823 4.93137840561626 5.00153380421219 5.04725754004164 4.92468920280813 5.01043020514823 4.8474632805513 4.9444632805513 4.95163740327615 4.94475826885077 4.87993093395736 4.96031079719187 4.88767193629747 0.870701164927199 1.6079242874753 1.33640992711909 1.08205663190588 0.86052561…
4.93082357580032 4.94082357580032 4.91580753723672 4.90882357580032 5.00283961436393 5.03887971077295 4.96383159508213 4.95481555651852 5.04564715160065 5.08867120944606 4.94880753723672 5.0675429009372 4.92935043817392 5.01345468883736 4.97382357580032 4.95690376861836 4.89884763364573 4.96991980718196 4.91180753723672 0.871493825153011 1.60841615074473 1.3367377546011 1.08828020026 0.8620183720…
4.95700790197078 4.97301360894967 4.93401053596104 4.92700921896591 5.01700614597727 5.05600614597727 4.98901185295617 4.98301624293993 5.08900921896591 5.12401624293993 4.96800965796429 5.08902151092045 5.01903643686526 5.09503819285876 5.00300790197078 4.96801887693019 NaN NaN 4.93701185295617 0.871310136089497 1.60900951710179 1.3369901360895 1.08588002194992 0.864890438998377 0.80265824400649…
4.97468568894809 5.00345868652171 4.95758091859746 4.94763330377278 5.03075553584852 5.06975553584852 5.01552853342214 5.01935391617108 5.10963330377278 5.16035391617108 4.98961584204767 5.13714437546981 5.10055067681621 5.18048082991578 5.02068568894809 5.01024914582044 NaN NaN 4.96352853342214 0.871614586865217 1.60792920789762 1.33729458686522 1.08592912691374 0.865872538274894 0.7987298469004…
5.00278661154279 5.02583233764076 4.98181709560811 4.97578661154279 5.04985520068975 5.08488568475507 5.04577136951013 5.04977136951013 5.16259608613457 5.20069515934684 5.01282471662443 5.16578661154279 5.19032172954673 5.29016930922015 5.04878661154279 5.05664943324887 NaN NaN 4.99079423255912 0.86709475183446 1.60605425130054 1.33392591145552 1.08015435431503 0.86368691865625 0.793241610749156…
5.02704757919552 5.05006205982024 5.01105585383822 4.9980579224989 5.07602275526742 5.09702068660675 5.06707033446294 5.07407240312362 5.18305792249889 5.23106619714159 5.0380496478562 5.19906412848092 5.25412618830116 5.36613446294386 5.07006205982024 5.07202275526742 4.93201034330337 5.04701861794607 5.01405378517755 0.861613525092088 1.60220197359658 1.32978151849123 1.07399168003536 0.8434569…
5.0496397897949 5.07953016060205 5.03757714454184 5.02556148322858 5.08682772555408 5.10684338686735 5.10046751534899 5.10845185403572 5.21056148322858 5.26249883797552 5.06162412848164 5.22951449928878 5.31404465989083 5.42998201463777 5.09953016060205 5.08282772555408 4.93692169343368 5.05585904818061 5.03959280585511 0.85853901991052 1.59839076589547 1.32575421138439 1.0605444033786 0.83725882…
5.07977251342607 5.11076493054027 5.07174218188288 5.05081042785506 5.09990142248463 5.12287867382724 5.12878767919767 5.13480284496926 5.2526815187965 5.29078767919767 5.09177251342607 5.25679526208346 5.34973459899708 5.46871185033969 5.12580284496926 5.08994691979942 4.94295450268521 4.98752321912003 5.07175734765448 0.854262303093498 1.59595812309706 1.32098594287868 1.0511203691802 0.8303023…
5.10602029825771 5.13102576317325 5.0910281052799 5.07502498247103 5.11601171053329 5.13400936842663 5.15602420176881 5.16901795615105 5.27302498247102 5.31701795615105 5.11502264036437 5.28902029825771 5.36801171053329 5.48600858772441 5.15901795615105 NaN 4.95498828946671 4.99000702631998 5.09902498247103 0.847736619559389 1.59156914903458 1.31875551096224 1.0468112405211 0.820602364732293 0.75…
5.13155269789161 5.16343227040089 5.12638065861915 5.10644947432813 5.13074194109131 5.14579355287305 5.18646667825538 5.19160430967334 5.30444947432813 5.33960430967334 5.14350108610987 5.31455269789161 5.38274194109131 5.4968107568003 5.18160430967334 NaN 4.94025805890869 4.99884516465479 5.13044947432813 0.843484493004975 1.5904987522807 1.31310892258166 1.0357930280637 0.810998254408465 0.751…
5.16474986287722 5.19278018252847 5.14684840174377 5.13081808209252 5.14886356156939 5.16088630130783 5.22272712313878 5.22078018252846 5.32385598165658 5.36381808209252 5.17674986287722 5.34378018252847 5.39689388122064 5.50890904104626 5.21375744279003 NaN 4.94793936069751 5.00693936069751 5.15878776244128 0.841445008227367 1.59174037351073 1.31246416895205 1.0314715324373 0.805927444769289 0.7…
5.19201886286482 5.21801682363619 5.18401376479325 5.15801427460041 5.18100815691452 5.1830107059503 5.24801580402188 5.25101325498609 5.33701121575746 5.38100866672167 5.20401682363619 5.36101121575746 5.405 5.51 5.24101886286482 NaN 4.95797654887076 5.01000458826442 5.18501682363619 0.842142324720637 1.59306137647932 1.3132721513862 1.03096867959946 0.804918506265029 0.742561085889245 1.3099811…
5.22836349643344 5.23357636538047 5.21261722082126 5.18654410168274 5.19967957734681 5.2115612996536 5.26112582704905 5.26706130448184 5.34274625147097 5.38127850551221 5.23753335355449 5.37762796894952 5.4055 5.50803225886949 5.27736349643344 NaN 4.91279132875842 5.01884517480813 5.21207636538047 0.846621555236121 1.5723584969438 1.30455042281649 1.02290604165868 0.796387728172059 0.736623829859…
5.25777939896087 5.27313380237322 5.24322546139913 5.21673313097106 5.24161607374417 5.24074073790344 5.29420128926051 5.28831448038166 5.3628182212083 5.39983349771262 5.27466699542523 5.3928639880817 5.41045681053042 5.51146950963092 5.3028098266904 NaN 4.99536101767976 5.11228494835592 5.24371269965909 0.851781052506195 1.57814946627798 1.30872227562023 1.03637017146553 0.80128877456418 0.7438…
5.28507914335906 5.31103860651662 5.27206756140408 5.24207721303323 5.26407142205574 5.27106949172991 5.33105211879743 5.32303860651662 5.39303088521329 5.42903281553912 5.30007914335906 5.40601737293248 5.41600579097749 5.51400579097749 5.33506370075242 5.3460752827074 5.08206177042658 5.08328954887461 5.27305984010075 0.85396137053134 1.60367083004011 1.32569965162915 1.03580816619046 0.8094882…
5.32529426483448 5.33065573894365 5.30639754315138 5.28131147788729 5.30036311704575 5.30638033009857 5.35753524757392 5.34265573894365 5.40872459115492 5.4457073781021 5.34029426483448 5.41484508252464 5.41894836084155 5.51694836084155 5.36743196925702 5.38432869094011 5.11344918230984 5.23041804207735 5.30346639536265 0.8546577787325 1.60409259838729 1.33060393473591 1.03487635240018 0.80857600…
5.33682095658035 5.33983307405433 5.33027867918167 5.31418804653871 5.34175292477231 5.34871290745712 5.3633028376952 5.3508783521586 5.41491084860122 5.44936479165765 5.36231265686848 5.42934441268901 5.41947584148647 5.513 5.37634511509389 5.41298421863507 5.1477429909474 5.14665764081108 5.31930361653451 0.849749607912601 1.58575266874462 1.31820807165774 1.03581795736493 0.80624119118516 0.74…
5.36502995179003 5.38401477635279 5.35954072150724 5.34454010098836 5.38105218962225 5.38805017535837 5.38702631929613 5.36902398077613 5.4325229611728 5.46752281151613 5.39103457894447 5.44351833401835 5.42250345789445 5.513 5.40602753844169 5.45503500297171 NaN 5.22000394095898 5.34753509969224 0.849734660853588 1.59024718316186 1.32348514317693 1.03047360628835 0.794869307049421 0.748734437705…
5.39440649326378 5.39479045441018 5.38550608914708 5.37979664176591 5.41730045780636 5.4277194931849 5.4095521201526 5.38861286817086 5.45357783634627 5.48564324217999 5.42530679917183 5.45967753043822 5.42593067991718 5.513 5.4309999441989 5.49762148264295 5.25569188332559 5.2972776463787 5.37055985044215 0.848878447896415 1.59080640872177 1.32457587714442 1.03978985828182 0.809986434446357 0.75…
5.41530916051512 5.42816024241726 5.41468933189905 5.40921120217449 5.46054780064635 5.47303414297859 5.4268368887319 5.40632417944789 5.47033647585063 5.49441297679709 5.44779508996611 5.4733711780313 5.43045778835295 5.51399207765235 5.44982500521042 5.53464522348449 5.33799169497557 5.37406547339199 5.39623236930863 0.849125695808866 1.5931466064699 1.32466592848558 1.04790727844693 0.81069671…
5.45600604976016 5.46300470536901 5.44200537756459 5.44500694602093 5.50800873854246 5.51501053106399 5.47600470536902 5.4400051534994 5.49300627382535 NaN 5.48000560162978 5.49299977593481 5.43200044813038 5.52199955186962 5.49200492943421 5.56800851447727 5.40601389204185 5.46701814928049 5.42200649789054 0.856880513109288 1.61267010082934 1.33535017477085 1.06284080439404 0.820693029361385 0.7…
5.48254008555833 5.48364228876759 5.46559118716296 5.4754719500855 5.54633567913982 5.56119940819414 5.49664228876759 5.46260822103117 5.52052305169012 NaN 5.50457415329475 5.49201703386821 5.43396593226358 5.52003406773642 5.51362525489938 5.60535271300803 5.46694390017099 5.546620256675 5.45050601782191 0.859130992441799 1.61311233475931 1.3361167135828 1.06636884841313 0.833979702101803 0.7733…
5.4848108704966 5.50233756386921 5.49374289359828 5.50873430229529 5.58468212136199 5.60858855138375 5.50029617482426 5.46339084509518 5.51191402655129 5.52787263750635 5.51878857829472 5.49492002540142 5.43996251473905 5.51597390953335 5.51929187917276 5.63669401354303 5.57070319323415 5.66044875459512 5.46786365433585 0.851532812551426 1.5960119306387 1.32907321935762 1.07236265836636 0.8470368…
5.5114920390094 5.53049865544867 5.51900452986766 5.54049594347568 5.6299907916405 5.65799003018373 5.52699955296084 5.48999360079591 5.5404905938418 5.54796643189152 5.54299455661754 5.50350562174468 5.44149666262564 5.51450245929868 5.54299533751079 5.67199588516623 5.65549682498521 5.72504540156008 5.49749529863782 0.848689605460044 1.59419137745864 1.32778989228687 1.07351527175962 0.84602867…
5.53158450725276 5.5545062807099 5.54495928543033 5.5674673158231 5.66528650270445 5.69620339857208 5.54953206875981 5.51254467997283 5.55126990119166 5.5606945306828 5.56308450725277 5.5152590147649 5.44100859601664 5.51597421195009 5.56651172392328 5.69604726715222 5.72702743814634 5.81070248638573 5.5215062807099 0.84631463141165 1.59225633615858 1.32459468904264 1.07329331799332 0.84826233408…
5.55774764468998 5.58272402277023 5.57421642178318 5.60412573459772 5.71450335743624 5.74551809234111 5.57277676261036 5.53874764468998 5.56562204928408 5.58669291504331 5.5867645421712 5.52639533927832 5.44100631495923 5.52291732328089 5.59126536112978 5.72619619087767 5.79831888635051 5.88578386295019 5.54576916162331 0.842828886131763 1.58993332835958 1.32327138343721 1.06915420550815 0.847106…
5.583477404551 5.62399940150711 5.60597237729473 5.63298308832184 5.75096491802299 5.7844722503417 5.60297814267823 5.5664781880186 5.57897845099275 5.60397182052898 5.61547243170318 5.54198906227104 5.44399502715217 5.52150002720422 5.61498071978289 5.75746992714311 5.85594650288615 5.97542215007239 5.58199947405171 0.825190903822478 1.600590107366 1.31034894096485 1.0747236428647 0.836211289591…
5.61194320965652 5.64280568897972 5.63346699579242 5.66633127937691 5.78044275818685 5.82275435109664 5.64173429089551 5.59593342432036 5.59857094661454 5.6294422305989 5.64248472252692 5.55230974897198 5.45036755804959 5.52591046338814 5.6463788516487 5.77664934348124 5.88396093639103 5.99902713833666 5.60599217439646 0.828922614911639 1.58486762277353 1.3117112225252 1.06646093141679 0.83848435…
5.6416956917772 5.65836518624329 5.65874438079434 5.69274987589524 5.7998049808385 5.85072212983522 5.665767808209 5.64872408810691 NaN NaN 5.67120315261239 5.57229752000331 5.45396453001187 5.526 5.67570446061438 5.80272972221687 5.90330642038696 6.02277212685436 5.63174856789325 0.826605349365069 1.58161700030364 1.30949998925408 1.0610767392737 0.841384397821995 0.782676470053314 1.30499227374…
5.67152172065271 5.68751084420761 5.68901792527484 5.73151622817436 5.83551323515031 5.88201330025727 5.69801830474943 5.65451786016789 5.67802005020616 5.6790195839223 5.70102227374585 5.58552280513667 5.45700271647748 5.52800619190415 5.70402248518546 5.83501911268682 5.9140130237107 6.01750833358617 5.65551811501214 0.821829549985514 1.57748944916453 1.30593356627511 1.05295688078325 0.8312515…
5.7155876802988 5.70907767918657 5.72525682377576 5.76432696990959 5.86243841096795 5.90894526276767 5.73522568863322 5.69074997197604 5.72005402538788 5.72007602479746 5.74607481662217 5.6315596690123 5.46239499077995 5.54072771127483 5.74956153298414 5.87370410918504 5.94045169460598 6.03463328179818 5.69224125620449 0.821034852794377 1.57640556369708 1.30311808899926 1.04656118348328 0.8345788…
5.74327929138034 5.73773177764424 5.74731905424736 5.78879938589873 5.8873021483653 5.92784712035658 5.76228290618643 5.68877079853261 5.73980205327816 5.75365619779891 5.7712925824563 5.65233468162014 5.47883288185395 5.54446353613019 5.78025760254379 5.8982961972624 5.9479446097602 6.0350047829545 5.72224367985005 0.820586660904662 1.56695999908985 1.30249153682277 1.04875983897896 0.8359748204…
5.79902368802517 5.77202250362391 5.78796854768433 5.83096440658659 5.92496105365414 5.95398210531097 5.82402842563021 NaN 5.79690444142506 5.79992288255355 5.81701954262077 5.7114759087377 5.49950154348941 5.54351178963809 5.82296594146266 5.92198136721352 5.95848974523798 6.03950044630381 5.7580201348214 0.828261142947215 1.59588299061318 1.31010976387616 1.03993075404099 0.823134407192265 0.76…
5.81600582396218 5.80256827356912 5.80956475976037 5.84622073099381 5.93875484606355 5.96479323223294 5.83086832500892 5.76063610592279 5.81263610592279 5.82834044198506 5.84256643417425 5.79331797483969 5.54803427490179 5.56163350923701 5.85343603581124 5.9357412806226 5.9638884768519 6.04441341398276 5.78552366050279 0.825552223246768 1.58459418592608 1.3098197852181 1.04661833991532 0.83141056…
5.84523251905437 5.81638074225005 5.83971869111809 5.86680519904495 5.95781655217704 5.98381446578319 5.85525575807105 5.79657730447261 5.86241292287863 5.86457730447261 5.87124256261329 5.85243791498869 5.60338943979377 5.72120354400861 5.88023892257809 5.94690213894106 5.96697729373582 6.04648486249055 5.80582150178541 0.830773747038694 1.5883201694982 1.3152573217298 1.04921026342232 0.8273224…
5.87748144674714 5.84948068185738 5.85848727788436 5.89398325056626 5.98248755889458 6.00098994894563 5.87949057333028 5.82295824179154 5.89994057485719 5.90493575660237 5.90298040781777 5.88748631526042 5.62995824179154 NaN 5.9119841108378 5.96648887186356 5.97199896107063 6.04750027403961 5.84047741245843 0.834787300144775 1.59547668117336 1.31480209872888 1.05048159222383 0.823533387632364 0.7…
5.90006761483024 5.8730588707595 5.89385846283334 5.90724828433682 6.00309571175809 6.0186537703294 5.90843651686589 5.84550608386934 5.9166349315556 5.93729133772557 5.92606748630942 5.9571429212038 5.6926256246799 NaN 5.93505263400851 5.9787697589512 5.97445692225042 6.04652359637165 5.86159346147999 0.83784381410328 1.59467884108822 1.31810438637005 1.05129396358421 0.818608428349855 0.7714240…
5.93173642945402 5.90373305144652 5.91679509611188 5.93475717462608 6.0218341117917 6.04576918850315 5.93726968788746 5.89152505582716 5.9962295557564 6.00536209010585 5.9547514173797 6.0100704458203 5.75634953298068 NaN 5.9697168739014 6.00082994812364 5.97599136413043 6.04500863586957 5.89323642945402 0.842407260328994 1.59746668034684 1.31909604827752 1.05143408669718 0.819485625892147 0.77298…
5.95700886374569 5.92851156624265 5.94450603180622 5.95450404160441 6.04400433813078 6.0650064169746 5.96151043817875 5.92800831537525 6.00751443194168 6.03400929991471 5.98200710182852 6.04851585653195 5.80002742593377 5.8510320141947 5.99800710182852 5.98900540499391 5.97800113826403 6.04350119946481 5.9230072210709 0.834849497199903 1.57433106862197 1.31829712469752 1.04847121318996 0.81601002…
5.98393133198239 5.96177792404481 5.96360468683547 5.96822522060214 6.0577159476524 6.08359794154657 5.95617395725923 5.9475279755767 6.07398968322908 6.08247742235987 6.00502882785029 6.09796886946001 5.88769369804719 5.92618270597031 6.02102882785029 6.00169318412486 5.98043790596384 6.04890419409931 5.94701449957887 0.845820280410728 1.60088061406005 1.32362573726425 1.05137552820301 0.8159795…
5.97083384344482 5.97477153473663 5.97676114995193 5.98076114995193 6.06986499779892 6.09286499779892 5.97283384344482 5.96482345866012 6.05976114995193 6.07962614775084 6.00483384344482 6.11868845645904 5.9701276780853 6.02597190631482 6.00086499779892 6.00793769129181 5.98 6.054 5.95875076516723 0.84438932225067 1.58851577284496 1.3178521993837 1.05041227262485 0.795797880408592 0.7585805684248…
6.00094554036064 6.00195098632458 6.00594735568196 6.00096369357376 6.0869691395377 6.11595824760983 6.00294554036064 5.99794009439671 6.09294009439671 6.12691467989834 6.03794009439671 6.16691286457703 6.05584569768849 6.10785295897374 6.02994735568196 6.01798184678688 5.98798547742951 6.05998910807213 5.98195824760983 0.841545264431804 1.57402637661866 1.31550433861794 1.04766504659325 0.797007…
6.0195804234372 6.04013876389741 6.01969083832215 6.01664667236817 6.10655834046021 6.13262458939118 6.02451417450623 6.02049209152924 6.12233751069031 6.15927126175935 6.05364667236817 6.19340375962128 6.1401008639789 6.19992420016299 6.05347000855225 6.0277791702301 5.99093375106903 6.06 6.01427126175934 0.84341760068418 1.58902080547344 1.31808170094075 1.04624202031663 0.792736502609444 0.753…
6.0467376184201 6.05783479678303 6.05267931140234 6.03977648976527 6.12878620760156 6.14983479678303 6.05767931140234 6.05764044005717 6.16261128654829 6.19565015789346 6.08370846491122 6.23658213303942 6.22617398391512 6.30300878069815 6.07974733625639 6.04681536111044 5.99397084649112 6.05702915350888 6.03183479678302 0.843192623815799 1.58976601568712 1.31886290597951 1.04806182764613 0.788708…
6.07399329533823 NaN 6.08799130877178 6.06999255037581 6.13699801343355 6.15999751679194 6.07799503358388 6.09099180541339 6.17299751679194 6.22299329533823 6.10699428862146 6.24999677182952 6.31297864441066 6.40897392631534 6.10999255037581 6.05399826175436 5.99799900671677 6.057 6.07099031548856 0.821985266884301 NaN 1.31553082939149 1.0281149589665 0.795658264237564 0.749910059596993 1.3026633…
6.09944217039839 6.12664833596533 6.10463526526049 6.08957090030645 6.15950653535242 6.18250653535242 6.12399161572016 6.11350653535242 6.21214180061291 6.25529198550565 6.13635635045968 6.30088434079678 6.37758397101129 6.49511196134839 6.13250653535242 6.06672108519919 6.00093563504597 6.057 6.10035635045968 0.831579526600315 1.58286005968554 1.31213444879683 1.03198503826068 0.796159057957815 …
6.1158337431067 6.1408649162742 6.14161553093425 6.11572983254839 6.16692726260918 6.18992726260918 6.1378649162742 6.13775061466006 6.22289608944169 6.27876100571589 6.1528337431067 6.30892726260918 6.42749083826428 6.54944927404096 6.14982335205087 6.07689608944169 6.00396882683251 6.05996882683251 6.1138649162742 0.832334284919293 1.58112054970414 1.30744842232017 1.03694877209475 0.7975356603…
6.15193790849673 6.16795343137255 6.16096722948439 6.13896033042847 6.18696550472041 6.20697067901235 6.17793100944081 6.17393790849673 6.25294825708061 6.30295860566449 6.18993618373275 6.34194308278867 6.45096033042847 6.57595515613653 6.18593790849673 6.08398792665214 6.00699482570806 6.06 6.15093618373275 0.827847761437909 1.57488072803195 1.30405577795933 1.02904374636892 0.802311772875817 0…
6.17449180581562 6.19342551961765 6.19033713802037 6.16540342421833 6.21242551961765 6.21677904600679 6.19755809201358 6.1974697104163 6.28527085182241 6.32940342421833 6.21249180581562 6.37427085182241 6.47349180581562 6.5945801874129 6.20555809201358 6.10942551961765 6.007 6.06 6.17349180581562 0.826510049743077 1.57248391277434 1.30336546677952 1.02385688466241 0.793792671882079 0.730020134574…
6.21458529246073 6.22368896934554 6.22464749859162 6.19173044009947 6.21695852924607 6.23679264623036 6.2306578662801 6.2306578662801 6.30579264623036 6.35276154316492 6.25159566014921 6.40369933703403 6.48686522004974 6.60786522004974 6.24855418939528 6.12286522004974 6.01392742618063 6.06692742618063 6.20368896934554 0.822937116324765 1.56879804941673 1.29939147075393 1.02094923688152 0.7899581…
6.25093410483322 NaN 6.25993593525452 6.22593776567582 6.25393227441192 6.25995790031011 6.25695240904621 6.26693410483322 6.33893959609712 6.37595790031011 6.28793410483322 6.43394508736102 6.50297071325921 6.61798169578701 NaN 6.14995057862492 6.0209871870509 6.0739871870509 NaN 0.805302270327509 NaN 1.28708249587777 1.00363170289691 0.773160732773618 0.706069250132365 1.28944143423342 1.024269…
6.27642523634544 6.2829610041629 6.27369051187831 6.25435891746222 6.2696462992895 6.28933681116781 6.30002732304612 6.28655787411187 6.36149155522866 6.39262419299509 6.31049155522865 6.45649155522865 6.51571261817272 6.62680104335034 6.31733681116781 6.18520417340137 6.0366462992895 6.074 6.27340313005103 0.820329563066143 1.5514279438643 1.29698562111178 1.01156983370059 0.779975255939156 0.71…
6.31364388398705 6.31371125728679 6.32351876214466 6.30154763641598 6.3125861354444 6.32565350874415 6.32080750485786 6.31671125728679 6.37487487815761 6.4068652534005 6.35754763641598 6.47977863058654 6.51897112572868 6.627 6.34474013155811 6.23551876214466 6.0508652534005 6.11262463447283 6.29677863058654 0.82928626461317 1.56821417518244 1.30502406066643 1.02711072001727 0.794728131080245 0.71…
6.34693386633619 6.34693386633619 6.34395991899163 6.3179679351933 6.34992585013451 6.35893386633618 6.35393386633618 6.34693987848744 6.40593787443702 6.4229679351933 6.38095390684037 6.50395190278995 6.52299198379833 6.627 6.38392184203367 6.29887374482363 6.07694789468912 6.11599398784874 6.33093186228577 0.83630607184959 1.57578510990539 1.30991034047698 1.02490472955899 0.793712324698486 0.7…
6.38318905500373 6.36949589905638 6.37040822932705 6.36005755040974 6.38227672473306 6.39518905500373 6.37062740365036 6.37047398162404 6.41871507337969 6.44256165135337 6.42305755040975 6.51378082567669 6.52593424770301 6.62113150459399 6.41432055959772 6.36648769716913 6.11807946784208 6.12480274310902 6.35936439446239 0.841474495131613 1.5791156999044 1.31261950788677 1.02953611137075 0.797475…
6.40968431731478 6.4025993258226 6.41644148447999 6.39063575074782 6.43140505955478 6.43847790940521 6.40063575074782 6.38680573373217 6.44468431731478 6.46275716716522 6.44672074224 6.52684215865739 6.52896357507478 6.63087858358261 6.44463575074782 6.42035649298782 6.15851433433043 6.27910590388868 6.38272074224 0.843358266461287 1.5854925363257 1.31530770323297 1.03423354136591 0.8034970287331…
6.44891409613549 6.42195814939934 6.45292070412507 6.43490308281953 6.47889647482995 6.48489867749315 6.4279405280938 6.42391850146188 6.46495594673615 6.48594933874657 6.49688986684037 6.5399713653785 6.53299118934723 6.631 6.470942730757 6.4868546242293 6.22385682689249 6.34186563754526 6.41991850146188 0.824361982760449 1.5482224456833 1.31027118952902 1.01595048494948 0.784801432094651 0.7404…
6.46562728463216 6.46503532493029 6.46571498236577 6.45456151133195 6.5181230226639 6.52705724936369 6.45734226699792 6.43671498236577 6.48162728463216 6.50556151133195 6.50678075566597 6.54978075566597 6.53593422669979 6.62415347103382 6.49740804029813 6.54470645842925 6.29148721409522 6.41339951636161 6.44542996473153 0.840683204229175 1.59004075727303 1.31715543274451 1.02845870951944 0.801377…
6.48876158878651 6.47886524583585 6.49568902885197 6.50052317757302 6.56452317757303 6.56758537180263 6.48076158878651 6.45679268590131 6.49486524583585 6.52183414872105 6.52976158878651 6.55989634295066 6.5389689028852 6.61806219422961 6.51779268590131 6.57865793173717 6.35237805770394 6.47041952052368 6.47272012596678 0.847205525315309 1.5917618110931 1.32118936643666 1.04296104482009 0.8046199…
6.50900246414522 6.51200246414522 6.51600406583961 6.52400579074127 6.59100616036305 6.60400554432675 6.50700246414522 6.47700209452344 6.51400172490165 6.53800209452344 6.55000246414522 6.57000086245083 6.543 6.618 6.54100209452344 6.62900332659605 6.41500788526471 6.44700899413005 6.49300320338879 0.850389910058699 1.59537979917216 1.32431985338336 1.04847109038426 0.819401495736149 0.758590777…
6.52855917224248 6.53155917224247 6.54827263420008 6.56996405476982 6.63989793060619 6.64800813754557 6.52655917224248 6.4936252964061 6.52769142056973 6.5546252964061 6.56955917224247 6.57684571028487 6.543 6.618 6.5576252964061 6.65540488252734 6.47758935117592 6.51839097868503 6.51842692391522 0.84967609021315 1.59378592746224 1.32315622925157 1.0571249337173 0.831272417551182 0.76476091884250…
6.55573859363756 6.55180636565745 6.57474827535469 6.59080636565745 6.66575795707182 6.69455464101214 6.55076763878894 6.51974827535469 6.55374827535469 6.57480636565745 6.59574827535469 6.58690318282873 6.54597095484862 6.62097095484862 6.58770954848618 6.68868050333479 6.57208991859002 6.63784787566184 6.54573859363756 0.846986140636244 1.57964786765189 1.32563550525567 1.05873615514451 0.83408…
6.57595991668959 6.58692985420678 6.60094789169647 6.63391382088262 6.71789578339293 6.74090780838606 6.57395390419303 6.53596793335167 6.57395991668959 6.59096793335167 6.62294588753095 6.59298797500688 6.54899398750344 6.621 6.60097394584823 6.71893987503439 6.64285970841357 6.70287173340669 6.56196793335167 0.834914190277832 1.55149625692616 1.31893350807561 1.05704342712304 0.834958296459308 …
6.59455013627255 6.61726601181311 6.61759749034913 6.64669219850227 6.74436071996626 6.78005291846853 6.59255013627255 6.55552645923426 6.58376322961713 6.61052645923426 6.63862116738741 6.59983426073199 6.55192896888514 6.621 6.6234554281194 6.7482896888514 6.71329525324335 6.78696377470734 6.59421865773654 0.845395235068034 1.59342188735367 1.32483651714798 1.06455768680519 0.847896279242701 0.…
6.63746855389702 6.64664158286078 6.66935732099175 6.69341911705023 6.79932024335665 6.83235732099175 6.63843147626193 6.59451799074381 6.62251799074381 6.64260450522569 6.68936968020344 6.61580225261284 6.56187640788303 6.63383933024794 6.6605427091672 6.79739439862684 6.80685059331216 6.91640566169106 6.63746855389702 0.846568505933122 1.59296841522543 1.32978981063903 1.06893747335029 0.852585…
6.65496126236686 6.66695442631396 6.68596354105116 6.70397721315698 6.81297037710407 6.86193391815524 6.65197037710407 6.60497721315698 6.64295442631396 6.65996126236686 6.69997721315698 6.62298404920988 6.562 6.63100683605291 6.67397037710407 6.80797721315698 6.87784049209884 6.98384960683605 6.64697949184128 0.842708841295093 1.59069514982652 1.32379383161371 1.07006753902095 0.856201865097041 …
6.67750496670035 6.69635430439176 6.70850496670035 6.72650496670035 6.84528973483094 6.89135430439176 6.67744039713953 6.62750496670035 6.65669867538282 6.68250496670035 6.72152648988729 6.63278476813059 6.562 6.62708609274776 6.69650496670035 6.82756953626118 6.92985927109212 7.05151490010106 6.67635430439176 0.838913294733462 1.58756865896634 1.31985630797963 1.07182147349538 0.855172814578158 …
6.71263682880128 6.72866795776117 6.74759532352142 6.76559532352142 6.87469908672106 6.92366795776117 6.70669908672106 6.66758494720146 6.69559532352142 6.7156575814412 6.75168871040109 6.65378209728077 6.56496887104011 6.627 6.73856419456153 6.85768871040109 6.9636575814412 7.09258494720146 6.7096575814412 0.833288107391796 1.58432330798708 1.31237751111013 1.06123144167641 0.847213218086108 0.7…
6.74900815555953 NaN 6.7840056461566 6.79901819317126 6.91101317436539 6.96501003761173 6.74301505641759 6.70401003761173 6.74600815555953 6.75601631111906 6.8000037641044 6.68700627350733 6.57800250940293 6.6679962358956 NaN 6.88801442906686 7.0140018820522 7.13999749059707 6.74901003761173 0.813994755318556 NaN 1.30276052697462 1.05341986825635 0.842008412802645 0.780166097878441 1.296601035128…
6.76171151931234 6.79040084780255 6.79280028260085 6.8273564661583 6.93153399273532 6.98064494684596 6.76646742026893 6.71964494684596 6.75871151931234 6.78142303862468 6.80586685506723 6.69677809177872 6.58191123671149 6.66213314493277 6.7873564661583 6.91048961109106 7.01693342753362 7.13608876328851 6.76464494684596 0.821401793568272 1.57512430776871 1.30358135970941 1.05321466007265 0.8395361…
6.79762735477801 6.80683437990134 6.82268946231501 6.84977227236434 6.95080332613284 6.99683437990134 6.79866875980268 6.76552384221635 6.79759630100952 6.81762735477801 6.83568946231501 6.72569981357118 6.5849689462315 6.662 6.81768946231501 6.94365840854651 7.02689648743834 7.14589648743834 6.80062735477801 0.826617208593552 1.57611844731158 1.30204625147218 1.04881595957738 0.833106662089711 0…
6.82295054147256 6.82296834654244 6.84894856313147 6.87495054147256 6.96796636820134 7.00598219493012 6.81896043317805 6.78296636820134 6.83392877972049 6.84794064976708 6.86494262810817 6.75494262810817 6.59498021658902 6.64702967511646 6.84794064976708 6.96296241151915 7.02400593502329 7.11306528525622 6.81397428156573 0.824224846935689 1.5607504664529 1.30089225530885 1.03345036753585 0.812710…
6.87091649470927 6.86993860706215 6.88713761823799 6.90727029235522 6.98657986529543 7.01480098882415 6.86398283176789 6.83482804529779 6.87018184294374 6.89004916882651 6.91291649470927 6.80976170823917 6.62042507882533 6.66166831470692 6.89591649470927 6.99527029235523 7.02986732588277 7.1198452135299 6.86093860706214 0.831955091288783 1.58297672284863 1.30624882430626 1.04024565577695 0.816473…
6.89477703748662 6.88684489564287 6.90681581357591 6.92681581357591 6.99888367173215 7.02094183586608 6.88084489564287 6.85778673150894 6.90665101519646 6.92665101519646 6.93578673150895 6.8684377467054 6.63387397770983 6.67487397770983 6.91680611955359 7.00590305977679 7.03396122391072 7.12693214184376 6.87487397770983 0.833863035460939 1.58508429568384 1.30971723420456 1.04324217815594 0.816550…
6.93399137839663 6.92299204159689 6.94599137839663 6.9589929258639 7.03499204159689 7.03999579973169 6.92399049412962 6.90798894666235 6.95698894666235 6.97298983092936 6.97499137839663 6.93098629386131 6.69198717812832 6.71799049412962 6.95899071519637 7.02599557866494 7.03999867359948 7.127 6.91399137839663 0.838369007410279 1.58808933901041 1.31336919973835 1.04466969050655 0.801463335897304 0…
6.95259269362386 6.93572131669001 6.95872131669001 6.97465700515694 7.03793568846693 7.05369987951232 6.94357125644617 6.92659269362386 6.98831401031388 7.00920682442542 6.99457125644617 6.98873520651621 6.73016395007004 NaN 6.97857125644617 7.03578562822309 7.04 7.127 6.93259269362386 0.839250706540078 1.59049726454288 1.31341892814112 1.04575620473276 0.803984692081556 0.749629960672789 1.31000…
6.9826343942667 6.9656343942667 6.9846831416978 6.99771970227113 7.05380501027557 7.07375626284446 6.9696831416978 6.96651252568893 7.03839065711116 7.0524759651156 7.02364658112447 7.0453175359645 6.79619566738673 NaN 7.01159783369337 7.0527928234178 7.04691469199556 7.13687813142223 6.96164658112447 0.842519905237914 1.59124146919956 1.31610685174685 1.04508853080044 0.804069634394267 0.7490659…
7.00901105250968 6.9950097772201 7.01400935212358 7.015008076834 7.07800850193053 7.0940097772201 7.00600850193052 6.99701360308884 7.06501955444021 7.09201572857147 7.04701232779926 7.10201912934368 NaN NaN 7.03501275289579 7.07200552625484 7.04700255057916 7.13299872471042 6.98800892702705 0.845261147760621 1.59483975344401 1.31876109674904 1.04654870770656 0.804279124301156 0.749760760922782 1…
7.03441912074364 7.01748614527322 7.03550848678308 7.03357551131266 7.0975531698028 7.11648614527322 7.0255531698028 7.02828507168448 7.10997229054644 7.12817336413518 7.07535209621406 7.1459946320563 6.91359248487882 6.9260053679437 7.0643297547042 7.08470956037182 7.05286595094084 7.13006702452958 7.00853082829294 0.847899677923378 1.59427295807572 1.32128235890456 1.04357791818997 0.8022660235…
7.05080683443841 7.04467403311482 7.05575854304802 7.05079476159081 7.11775854304802 7.14071025165762 7.05860159602923 7.06160159602923 7.14063781457203 7.16160159602923 7.08587927152401 7.17268610596242 6.96637221192484 7.00008246358247 7.08080683443841 7.09191549006681 7.053 7.1270362185428 7.02777061589562 0.848779979536493 1.59727317781482 1.32315778596042 1.04811374053019 0.819251864107391 0…
7.07399378646317 7.07399216554052 7.07899378646317 7.0709945969245 7.13499540738582 7.1609945969245 7.08199378646317 7.08899270584807 7.16799270584807 7.19799027446409 7.11199297600185 7.20599108492542 7.03498162954329 7.08597703692911 7.10399378646317 7.10099756861602 7.05599918953867 7.1230010806151 7.05799189538674 0.848200159390727 1.60049913820946 1.32315000810461 1.05131914901561 0.82271911…
7.09352079275555 7.09059267384222 7.10437703058222 7.08954475311778 7.15452079275555 7.18344891166889 7.10737703058222 7.11437703058222 7.20313742696 7.23996970442444 7.12859267384222 7.24699366478666 7.11210713138444 7.17286752776221 7.12352079275555 7.11466455492889 7.05990415855111 7.12690415855111 7.07752079275555 0.8467066593542 1.58359499347369 1.32546321394153 1.05005114847089 0.8241938198…
7.11281515794715 7.11377624383076 7.12678597235986 7.10683461500535 7.17084434353444 7.20380542941805 7.13077624383076 7.14470814412708 7.23667895853979 7.28061085883611 7.15078597235986 7.28067895853979 7.20213416091034 7.26214388943944 7.14380542941805 7.12094162882542 7.06693190029632 7.127 7.10374705824347 0.839520239980082 1.56930629669265 1.32518330769989 1.05126774205334 0.827517701283397 …
7.13599512430006 7.15999024860013 7.14399639622179 7.12599597224788 7.18799639622179 7.22699512430007 7.16099364039139 7.16799512430006 7.25399639622179 7.30999385237834 7.17099576026093 7.3069944883392 7.29198113316112 7.35997943726549 7.1699944883392 7.13099788013046 7.07399851609132 7.12999936403914 7.13099427635225 0.843529135093229 1.60053334996926 1.32555991944496 1.05770863692389 0.8331288…
7.16239910928259 7.17662166140015 7.17919881237679 7.15533234364733 7.21048813012962 7.24362166140015 7.19033234364733 7.20026557801206 7.29897626025923 NaN 7.20326557801206 7.34610979152977 7.36044213517709 7.46266320276564 7.19346587491786 7.14371068224717 7.07693323436473 7.13684421351771 7.15935459885908 0.84396998515471 1.59878983682904 1.32645952520519 1.06125921358133 0.834919272962487 0.7…
7.17880608795461 7.20268489292624 7.19383032696028 7.17575760994326 7.22779396845177 7.25980608795461 7.20779396845177 7.21483032696028 7.31679396845177 NaN 7.21684244646312 7.35786668546879 7.42720011281275 7.54304255927587 7.21375760994326 7.15091516348014 7.07996364149149 7.137 7.17679396845177 0.84191532976093 1.59723854283934 1.32452399661562 1.05981866403437 0.831373993795299 0.763746358508…
7.20494682011563 7.22994477473546 7.22693250245446 7.19895295625614 7.25694068397513 7.27696522853714 7.23095295625614 7.24094682011563 7.34693863859496 NaN 7.24394477473546 7.40091204865278 7.49087114104942 7.61285886876841 7.23695295625614 7.16397341005782 7.08 7.137 7.20394477473546 0.838427097469183 1.59494466346678 1.31939047234646 1.05431124959092 0.816470455710701 0.760746074779099 1.31645…
7.22745422272013 7.24952541106099 7.24945422272013 7.22145422272014 7.27359659940184 7.29945422272013 7.25638303437928 7.26443049327318 NaN NaN 7.26547795216709 7.41369151718964 7.53200336322807 7.65400336322807 7.25945422272013 7.17376270553049 7.08292881165915 7.13992881165915 7.22645422272014 0.833626511584528 1.59238217115101 1.31655857810169 1.04745634342312 0.811763664050894 0.7533984454410…
7.26065846845621 NaN 7.28166881789693 7.25465846845621 7.29973091454125 7.32276196286342 7.2807516134227 7.29369986621909 7.39876196286342 NaN 7.29865846845621 7.44665846845621 7.54982405950774 7.66786545727063 7.29364811901549 7.18983440894846 7.083 7.14 7.25668951677837 0.823346288756204 NaN 1.31384763300672 1.03447402525734 0.80016015700677 0.738009070903881 1.30766126868907 1.0540730536734 0.…
7.28701150566061 7.31500421874222 7.30601265622667 7.28101265622667 7.33300536930829 7.34601073861657 7.30701188918263 7.31501150566061 7.41600997157253 7.46900651987435 7.32501227270465 7.47400997157253 7.57200767044041 7.69100728691839 7.31701150566061 7.21001534088081 7.08700345169818 7.14400230113212 7.28600882100647 0.821040138067927 1.58470064815221 1.30963939403521 1.03463991946038 0.79697…
7.31628799576032 7.32573893177878 7.33821679533635 7.31321679533635 7.34666773135482 7.37333546270963 7.33726426228566 7.34428799576032 7.44138292965894 7.48559653093085 7.35624052881101 7.49938292965894 7.59152533050688 7.70954906398153 7.34628799576032 7.24905066101376 7.0957863987281 7.14985759915206 7.30845413008291 0.821391455949124 1.58634989042783 1.30809749888996 1.03443498402968 0.797067…
7.34571942282383 7.35174844804896 7.36276779819904 7.35064202222351 7.38364202222351 7.40073877297391 7.36969039759871 7.36975812312399 7.4519032492496 7.49887422402448 7.38274844804895 7.53268072252367 7.592 7.68722252672593 7.37770007267375 7.26980649849919 7.10986454894944 7.16287422402448 7.34267104744863 0.822004098204225 1.57587274929693 1.30797087075675 1.02913176165147 0.796139094570538 0…
7.37899300479066 7.39499088503025 7.39599300479066 7.37999385269482 7.41399364071878 7.43099364071878 7.3969942766469 7.39099554850315 7.47199576047919 7.51599639640731 7.4199921568865 7.54999639640731 7.59499936407188 7.687 7.40899342874274 7.32698791736568 7.11999788023959 7.163 7.36899448862294 0.828668588239569 1.593546231066 1.30986959724552 1.03531867726951 0.799489287760503 0.7334787027066…
7.40535881887648 7.40476252550981 7.42235881887648 7.40245380867255 7.44328757652942 7.45345380867255 7.41652505101961 7.40662004081569 7.47883376785686 7.51892875765294 7.4453825663255 7.56562004081569 7.595 7.68407124234706 7.43828757652942 7.37386012244707 7.15221633418236 7.18252505101961 7.39145380867255 0.83319981183655 1.59502414135198 1.31474150022939 1.03841472058661 0.802711633418236 0.…
7.43860001761654 7.43760001761654 7.46152729354682 7.44943032812053 7.48746669015539 7.49351517286853 7.4466363796514 7.4366363796514 7.50567274168626 7.52887879321713 7.47860001761654 7.58970910372112 7.60191515525199 7.684 7.47160001761654 7.44118791455479 7.20140608676395 7.31932734639644 7.42855153490339 0.831670120325956 1.56676713622613 1.31810024417522 1.03060672301273 0.798235876326902 0.…
7.46794164972258 7.47492555309433 7.47896579466496 7.47295372219377 7.52093360140845 7.53391951685873 7.46695975842937 7.44697987921468 7.51597987921468 7.53997786713615 7.50893963764405 7.59598792752881 7.602 7.684 7.50193963764405 7.48790744438754 7.24591146854461 7.36690744438754 7.44895975842937 0.839244688082374 1.6023775048105 1.31979665994964 1.0408391749872 0.810255653849767 0.74740424542…
7.49146983985102 7.48477909993792 7.51127102979515 7.50918266977032 7.56696176970824 7.57311639975169 7.48655819987585 7.46655819987585 7.5287128299193 7.55564655990068 7.53540356983239 7.6087128299193 7.60493372998138 7.684 7.52155819987585 7.53005012973307 7.28120475977652 7.40220475977652 7.47149192985722 0.842848929677218 1.6044351572874 1.32220565858473 1.04389152098076 0.809077170707635 0.7…
7.51768667416552 7.51068667416552 7.53472282714642 7.53963847019098 7.59467462317188 7.61648180727374 7.50972282714642 7.48379513310822 7.54579513310822 7.56884333708276 7.55872282714642 7.62283128608913 7.60895179602546 7.684 7.54768667416552 7.57644565429284 7.3343612973374 7.4553612973374 7.49472282714642 0.845202282714642 1.60715734180725 1.32368264656917 1.04625204169477 0.815165404349406 0.…
7.53800482866865 7.53400568078664 7.56500568078664 7.58100653290464 7.64800766906197 7.65801334984861 7.53000454462931 7.49700482866865 7.55900284039332 7.58600369251132 7.58200482866865 7.63600284039332 7.612 7.683999147882 7.56800482866865 7.61701022541596 7.38301619024193 7.50198863842671 7.52200568078664 0.846990508430404 1.60809047718608 1.32481104526474 1.05267093164901 0.823020320964445 0.…
7.55459819171361 7.55352728436895 7.58452728436895 7.60345637702429 7.67436183389808 7.70388911826703 7.54562182749516 7.51359819171361 7.56876364218447 7.59869273483982 7.59859819171361 7.64576364218448 7.612 7.68107090734466 7.58459819171361 7.65214911186411 7.43865276045151 7.4629454312621 7.54152728436895 0.848737691951021 1.60973029188699 1.32840302032389 1.05587247463651 0.824123291566846 0…
7.57381625045358 7.57380657942482 7.61371954016599 7.64658414576337 7.72748743547578 7.75055513267709 7.56580657942482 7.5308355925111 7.58187427662613 7.61484526353986 7.62177756633855 7.65293230279869 7.61497098691372 7.681 7.60084526353986 7.68964217193592 7.49842940930323 7.5342940149006 7.56477756633855 0.847264796674001 1.58499196913955 1.33101533887666 1.06561561075931 0.830042457378885 0.…
7.59395997811492 7.6129219573241 7.63695397483216 7.66396598139768 7.75793996717238 7.79391395294708 7.58296598139768 7.54696798249194 7.60495397483216 7.63196598139768 7.64096197920918 7.65898799343448 7.61799399671724 7.681 7.61796598139768 7.71894196826664 7.56885992340222 7.6108479168367 7.58495997811492 0.85102243586372 1.6143107275882 1.33238729852276 1.07312513186969 0.83961092957176 0.769…
7.60669085858196 7.61690487956368 7.65945305749116 7.70597745530956 7.806810994546 7.8330487956368 7.6025243978184 7.55969085858196 7.61769085858196 7.64469085858196 7.65466707847288 7.6687621989092 7.62190487956368 7.68002378010908 7.63361951825472 7.74535793705484 7.63635917247348 7.68519271170992 7.60354817792748 0.850649274242541 1.61122657195124 1.33255595738146 1.07489719580366 0.8478400092…
7.6267836086376 7.6516213151158 7.68571869122888 7.72975114993324 7.8277836086376 7.87257803684332 7.61882688691008 7.57681606734196 7.6278918043188 7.66082688691008 7.67676196950136 7.67592426302316 7.62496754129564 7.68395672172752 7.65081606734196 7.77468623252452 7.70922099109535 7.77206951714167 7.6237836086376 0.85022454421861 1.61338554777605 1.33488457401492 1.07550383284617 0.84701125235…
7.64695606683167 7.66497144344058 7.70894947685642 7.7599341002475 7.87290115037125 7.908920920297 7.63496485346533 7.59296485346533 7.64795606683167 7.67696485346533 7.69695606683167 7.6819868200495 7.625 7.684 7.67394947685642 7.79196265680692 7.78184184059401 7.86679351410884 7.64694947685642 0.847765403779705 1.61235232845792 1.33456076883045 1.08435053760643 0.853715216488856 0.7854902248700…
7.6655849125776 7.6904319856325 7.73149752575183 7.78836644551318 7.88962860599048 7.94127905868741 7.65456306587116 7.61256306587116 7.65973783952269 7.69362860599048 7.71656306587116 7.68884707305491 7.625 7.68693445988067 7.6925849125776 7.82427905868741 7.84655811737482 7.9481867233653 7.66949752575183 0.844414715736032 1.6107556101315 1.33135165719713 1.07883365235846 0.852820317436991 0.787…
7.6887215218388 7.70779416831564 7.7547215218388 7.81567309085425 7.93445515142374 7.97361255212355 7.6777215218388 7.63275784507722 7.6827215218388 7.71276995282336 7.73576995282336 7.69887892253861 7.62796367676158 7.687 7.7157215218388 7.83092735352317 7.90035828945463 8.00532196621622 7.6927215218388 0.837227175772201 1.57968042538369 1.32705182115347 1.07354332351231 0.856978784233832 0.7838…
7.70800874472327 7.73700598323171 7.77701058571764 7.83200874472326 7.94501104596623 7.99501058571764 7.69400920497186 7.64900920497186 7.69300736397749 7.72900782422608 7.75900874472327 7.73000046024859 7.631 7.687 7.73201058571764 7.85101242671201 7.94001380745779 8.05500920497186 7.70901058571764 0.835208159005629 1.60189977447819 1.32423896904315 1.0745294430992 0.856067629719747 0.7850081544…
7.72657503615513 7.74970923526403 7.79948557008252 7.85057503615513 7.96846320356437 8.01748557008252 7.71355266963698 7.66855266963698 7.70864213570958 7.74561976919143 7.77757503615513 7.73097763348185 7.631 7.687 7.75448557008252 7.87739610400992 7.96932900445546 8.07455266963697 7.73148557008252 0.831299466072605 1.60142095959389 1.32205010100066 1.07334706348696 0.851035187568479 0.781089689…
7.74972211016236 7.77074627449607 7.81877043882978 7.87273419232922 7.99073419232922 8.03578252099663 7.73277043882978 7.68777043882978 7.72875835666293 7.76477043882978 7.80072211016236 7.75273419232922 7.63495167133258 7.687 7.77475835666293 7.89677043882978 7.99272211016237 8.0878429318309 7.74780668533034 0.82756458319569 1.60035292791853 1.3186707169023 1.07399178412654 0.846237269470887 0.7…
7.77299615974257 7.78999682761342 7.84199615974257 7.89199682761342 8.00699732851657 8.05099749548428 7.75599615974257 7.71099615974257 7.74799682761342 7.78499666064571 7.82599582580714 7.81298998193713 7.63799949909686 7.687 7.79699632671028 7.91399716154885 7.993 8.09099949909686 7.76999632671028 0.824010586056678 1.59617069625537 1.31597044413412 1.07314014359223 0.843200497563789 0.772200579…
7.80329749720878 7.80856943377312 7.86350144963203 7.91056943377312 8.02459209515348 8.05979604757674 7.77456943377312 7.73250144963203 7.77341080411059 7.80650144963203 7.85141080411059 7.78367984141086 7.64484137033747 7.69384137033746 7.8253428199695 7.9423428199695 8.00570540205529 8.10077338619638 7.79247878825167 0.820804329327588 1.59514379444938 1.31202155197666 1.07020798414109 0.8380787…
7.82573384952485 7.81887902251129 7.88277014277146 7.93569755627824 8.03389112026017 8.06889112026017 7.79772175177598 7.75275804502259 7.79672175177598 7.82577014277146 7.87077014277146 7.8570926688347 7.65389112026016 7.69696370675339 7.85168545852936 7.95880643601807 8.01587902251129 8.10692741350678 7.81374594727372 0.816709237837903 1.57536195497741 1.30914411565182 1.05677368254222 0.835500…
7.85200051375845 7.83500071926183 7.90200045210744 7.94800047265778 8.05000018495304 8.07500004110068 7.81300039045642 7.77200045210744 7.81300063706048 7.8420005959598 7.90000053430879 7.86800055485913 7.66400041100676 7.70400018495304 7.87100053430879 7.9720002671544 8.01900008220135 8.10099993834899 7.83700030825507 0.819450088571957 1.58238034586219 1.31064004007316 1.05512001664577 0.8278398…
7.87646520191648 7.86925128268308 7.92352937768651 7.97050798576316 8.05880747268993 8.07695721615332 7.83159355345653 7.79352937768651 7.84333685037644 7.87037963422312 7.92544380999314 7.8944224180698 7.68357216153319 7.71280747268993 7.89644380999314 7.98472190499657 8.02291443230664 8.09806417577002 7.85167912114989 0.823667800810402 1.59884997393018 1.31254828574949 1.05591267254209 0.820060…
7.89675782953473 7.87889102329063 7.94672150396494 7.98581837215105 8.06789102329063 8.08292734886042 7.85175782953473 7.81276993805799 7.85980626362778 7.89372150396494 7.9477336124882 7.94143089940661 7.71363674430209 7.82561962834794 7.9187336124882 7.99784258919757 8.02596367443021 8.098 7.87472150396494 0.827593018929737 1.60125493535684 1.31551415877114 1.05564351147175 0.812056020589481 0.…
7.92200628755598 7.89500746647272 7.96200746647272 8.00500746647272 8.07400510863923 8.08900628755598 7.86700785944497 7.83200864538947 7.88300746647272 7.91300903836172 7.97000864538947 7.99500864538947 7.76600785944497 NaN 7.94200746647272 8.01000392972249 8.02600117891675 8.09500117891675 7.89100746647272 0.830870778085052 1.60386105709535 1.31711026329141 1.05472970920054 0.815139308368843 0.…
7.93764697406457 7.91358078170168 7.98058078170168 8.02358078170168 8.08671316642746 8.10464697406457 7.88655871758071 7.85351458933878 7.90158078170168 7.93549252521782 7.99151458933878 8.01651458933878 7.78555871758071 7.89947046109686 7.96058078170168 8.01977935879036 8.02893380763711 8.09793380763711 7.90958078170168 0.832806313040491 1.60649064751461 1.31776521703895 1.05400632744951 0.81341…
7.957795950193 7.9238979750965 7.99980615268335 8.0398367601544 8.11570412777985 NaN 7.90580615268335 7.8698367601544 7.921795950193 7.95480615268335 8.0078367601544 8.06154088793425 7.83450007797285 7.8465509344789 7.97980615268335 8.02890817758685 8.029 8.10096939252895 7.92286736762545 0.831523671337069 1.59390038782667 1.31730489719537 1.04756621416237 0.805758559175694 NaN 1.31789305762819 1…
