# Supplementary material for: Quantifying Spatiotemporal Gait Parameters with HoloLens in Healthy Adults and People with Parkinson’s Disease: Test-Retest Reliability, Concurrent Validity, and Face Validity
Source: Sensors (Basel). 2020 Jun 5;20(11):3216. doi: 10.3390/s20113216 (PMC7313704; doi:10.3390/s20113216)
Supplement: Supplementary file 1 [file sensors-20-03216-s001.zip › Data/HYA_11_SWS2.csv]

IWW_x_SpineBase IWW_x_AnkleLeft IWW_x_AnkleRight IWW_x_SpineShoulder IWW_y_SpineBase IWW_y_AnkleLeft IWW_y_AnkleRight IWW_y_SpineShoulder IWW_z_SpineBase IWW_z_AnkleLeft IWW_z_AnkleRight IWW_z_SpineShoulder HoloLens_x_position HoloLens_y_position HoloLens_z_position
-0.331263643107998 -0.354748209431464 -0.362186442992318 -0.350125811705363 0.864199036136032 0.157627482012546 0.147677206871152 1.3799491543443 1.46149484437834 1.30583045625996 1.49109082351741 1.43863683103731 -0.292403242180201 0.057 1.45567269712964
-0.331010226811537 -0.354 -0.362 -0.347 0.862475455652311 0.155411760833268 0.147384682058001 1.37720642467444 1.46596931956539 1.305 1.491 1.445 -0.288342415376561 0.057 1.45966568438183
-0.331 -0.354 -0.362 -0.347 0.863479934664093 0.153300140005515 0.14698002733441 1.37733999733323 1.466 1.305 1.491 1.445 -0.285417977364154 0.0560480307396741 1.46348531820324
-0.326090160424942 -0.352036064169977 -0.362 -0.343072128339953 0.865060968343169 0.150629047271168 0.147696836577959 1.37826304984011 1.46796393583002 1.30794590374504 1.491 1.44598196791501 -0.280206117660148 0.056 1.46865774060847
-0.325010299902995 -0.347051499514973 -0.362 -0.342010299902995 0.865812481070814 0.149936694936946 0.14771 1.37900248107081 1.47096910029102 1.30503089970898 1.491 1.44896910029102 -0.275362757862872 0.056 1.4734201879778
-0.324 -0.34499596407558 -0.361 -0.339985874264529 0.867565621022004 0.142396439293948 0.148157820600813 1.38139190797154 1.47401614369768 1.31100807184884 1.494 1.45201614369768 -0.270226936745686 0.056 1.4774927244581
-0.324 -0.343040574337104 -0.361 -0.333142010179863 0.865444023155758 0.135826329772669 0.147101910142036 1.37747135154589 1.48183770265158 1.31491885132579 1.494 1.45983770265158 -0.263984180448483 0.0559761248852158 1.48361699436296
-0.320040914925598 -0.334092058582596 -0.361 -0.331020457462799 0.865964169623102 0.122278599310463 0.146723682343304 1.38087399486547 1.4829897712686 1.3179693138058 1.494 1.4659386276116 -0.259354302074782 0.0550578512396698 1.48816952669673
-0.317000499977274 -0.327001166613639 -0.358000499977274 -0.325000999954548 0.863820358317046 0.131418453403633 0.145230248322046 1.37806047497841 1.48899900004545 1.318 1.49200033331818 1.47099916670454 -0.253146985208207 0.0530417972831762 1.49330218763383
-0.317 -0.327 -0.357018693056417 -0.322056079169251 0.864418597235586 0.132116727929944 0.144533272070056 1.37914925070738 1.49685045554866 1.318 1.49494392083075 1.4768878416615 -0.245853685372239 0.052 1.49742136902875
-0.315025019604733 -0.307250196047332 -0.357 -0.317062549011833 0.857221321557276 0.136356458045871 0.143858381567586 1.37408442548219 1.5029249411858 1.3239249411858 1.495 1.48193745098817 -0.239174251737577 0.052 1.50116391149591
-0.309000692527086 -0.301000692527086 -0.357 -0.311000692527086 0.861679474833626 0.13673996191101 0.143760010387906 1.37776956717057 1.50799942289409 1.32100034626354 1.495 1.4869994228941 -0.230872949849021 0.0509930348258713 1.50424035054622
-0.308021443593997 -0.27555753344392 -0.355042887187994 -0.305128661563981 0.858333337091469 0.138070836712164 0.142536804492496 1.37338606730111 1.51093566921801 1.33763545890205 1.49108577437599 1.49091422562401 -0.22288790675088 0.0499980099502487 1.50715628067466
-0.303050287138115 -0.227482756525909 -0.353222590029474 -0.298070401993362 0.861774296131938 0.142000373735165 0.140613511672387 1.37772494272425 1.51198994257238 1.34195977028951 1.48685447224312 1.49198994257238 -0.214911227968947 0.049002985074627 1.5090792112041
-0.298989273087715 -0.20392950886213 -0.352047521744452 -0.293980078591471 0.861873340666969 0.147925599995294 0.138294509432331 1.37690392298506 1.514 1.33801225932833 1.48359392357948 1.4930076620802 -0.206235005633006 0.0470789980732187 1.50997263433026
-0.292126245394523 -0.158829612592579 -0.351277206189177 -0.281234455732685 0.864010683577134 0.157906403126251 0.135643414776997 1.37941383025572 1.514 1.34585571954912 1.48122973755227 1.4979098247182 -0.19554314620573 0.04796722846442 1.51095488238847
-0.283092648326414 -0.121380887564148 -0.350671167219897 -0.274072059809433 0.863644220645981 0.157337823636453 0.132723844711051 1.38076641157879 1.51004117703396 1.34797941148302 1.47968752332869 1.49898970574151 -0.186172295789828 0.0470308988764047 1.51181231187213
-0.275980561422215 -0.0879254854518239 -0.349988928692865 -0.266946050028529 0.865111522688593 0.15402687362874 0.129599416239161 1.38070353222001 1.50999190059259 1.35101295905186 1.47889289007595 1.49807709227026 -0.174106635881929 0.0460202634245194 1.51174157938204
-0.264263516343992 -0.0430101459853028 -0.348990014464327 -0.2568054033508 0.866029357886387 0.152142382211992 0.126333746365996 1.37979684617394 1.50510979847666 1.35882432243734 1.47877144696124 1.49672644385411 -0.162205419621735 0.046 1.5106690753627
-0.25113183970006 0.00848278271514969 -0.347433948390536 -0.243275581033284 0.863466469355166 0.120216658210687 0.122990452096224 1.37811280126559 1.50203042454617 1.36097971696922 1.47924880315178 1.49550975056202 -0.147801578442445 0.0449886039886052 1.50950853708446
-0.235984039407128 0.00902793103752681 -0.345080254327739 -0.225982044333018 0.861357486206623 0.120005362688583 0.119633150434512 1.37571784531996 1.50299600985178 1.36100498768527 1.48025056781476 1.49499900246295 -0.134522701522117 0.0430892687559368 1.50749728274014
-0.220290241106024 0.0364920780644571 -0.341688456132187 -0.208326521244278 0.858885712974199 0.154776934549464 0.116325458385528 1.37359918254931 1.49907256027651 1.36590929965437 1.48170235011739 1.49401814006913 -0.117895364689318 0.0409945355191255 1.50425873984421
-0.205187900482386 0.0399624199035228 -0.33701807766013 -0.196150320385909 0.858119144490143 0.173638882406665 0.113130992953941 1.37300701495134 1.49208768689178 1.36501252669883 1.48352975922686 1.48807516019295 -0.103362288643829 0.0382622950819667 1.49958242803163
-0.1799724615308 0.0440178190094822 -0.330828642767816 -0.169980561080565 0.855139627420711 0.169431932848434 0.110113371144417 1.36807880126663 1.484 1.36700323981991 1.48565840431039 1.48299190045024 -0.0854305621571809 0.0350744336569576 1.49411809317424
-0.16337302259209 0.0547586324404126 -0.322879675311496 -0.158263310065004 0.854915046776246 0.164569273676977 0.107336209961625 1.36735623745401 1.484 1.36895611498917 1.48801389453517 1.47810971252709 -0.0679183587792371 0.0309774011299428 1.48778604379851
-0.140241270544675 0.062916079810548 -0.31293069914742 -0.132272740615719 0.852505490757546 0.1662609081569 0.104863126410232 1.3671519931045 1.48004196009473 1.369 1.4905218390684 1.47305245011841 -0.0500916712794073 0.0281525423728816 1.4801026606539
-0.109993221367569 0.0690010428665278 -0.300741238131836 -0.115989049901458 0.855550818650224 0.166730818650224 0.102757737494907 1.36605163208612 1.46599895713347 1.36599947856674 1.4931078470773 1.46899478566736 -0.0317385863946003 0.0250892307692311 1.47080865586972
-0.0972274352457447 0.0709650099621931 -0.286070816120996 -0.0953673953969722 0.857092532820322 0.168272532820322 0.101083660220318 1.36912524059083 1.46403499003781 1.3650174950189 1.49569752772905 1.45917495018903 -0.0104702253278723 0.0262303664921454 1.46201595885241
-0.0564227996664454 0.0818865659431488 -0.268678956971147 -0.0732268681137024 0.86079174178628 0.16393547674461 0.099904511591132 1.3709218505509 1.46696906343904 1.36401031218699 1.49821649019086 1.45306187312192 0.00778758286860881 0.0314659685863874 1.45400848643258
-0.0256284049923855 0.0879832833450564 -0.248325184538541 -0.0519387792049545 0.86418669445231 0.160752356244298 0.0992839086120171 1.37392326604132 1.46195002828304 1.3621525007326 1.50059034362995 1.44614117628682 0.0316940721382914 0.0393188405797061 1.44458062012487
-0.00876292666566411 0.0886361081419095 -0.224769022679426 -0.0314589541603214 0.864272061638187 0.161232611600576 0.0992854682876413 1.37796697157847 1.45291193839051 1.35973092967398 1.50274469721349 1.4376261172522 0.0518875554827673 0.0450416666666663 1.43671037232693
0.00684313434306552 0.089 -0.197769995250052 -0.0117479695942371 0.858638129756107 0.165426456522433 0.0999728076226724 1.38138581468385 1.448 1.35707320397324 1.50460516010871 1.42908698228922 0.0704309514556163 0.0469428571428577 1.43033609834042
0.0299921241469594 0.0919989727148208 -0.167087626106669 0.00723359787886442 0.852692054570358 0.169598589195021 0.101409543621778 1.38251264287899 1.45199863028643 1.35500068485679 1.50609734148281 1.42209405766907 0.0866026319490485 0.0460106496272625 1.42449993614046
0.0554856026149283 0.0949406464555687 -0.132481439105527 0.0255251716445492 0.862560769935859 0.163532466146677 0.103659293289627 1.3796803036854 1.45494064645557 1.35401978451481 1.50714685050297 1.41821762966292 0.105462706309936 0.0469360360360362 1.42019163182517
0.0777212526844959 0.100923978004863 -0.0937109581028748 0.0427846043471105 0.855532746834068 0.160882436051259 0.106785673630886 1.37546562275978 1.44808869232766 1.35103801099757 1.50767929633642 1.41701267033252 0.12075471350947 0.0460351351351355 1.41736002434601
0.089997339124888 0.101999778260407 -0.0505357069549627 0.0589964521665173 0.860698833649743 0.158880436826998 0.110852301650223 1.38098876269307 1.44999955652081 1.35399933478122 1.50762028815034 1.41300088695837 0.138746215098979 0.0429503968253986 1.41402855387274
0.106636544987476 0.104935860880143 -0.00271520951804005 0.0775937855742383 0.863185695545188 0.158067745156494 0.115922794352307 1.38408244012708 1.44902137970662 1.35302137970662 1.50689543511195 1.4081068985331 0.155592755503489 0.0410345528455279 1.4109263976073
0.127809974774661 0.105 0.0499910103516434 0.0928642676961867 0.865003893099948 0.15692031565509 0.122060768741805 1.38631027357185 1.44008143938229 1.353 1.50543034638844 1.40106334174178 0.172860564664655 0.0430643274853806 1.40878326420876
0.144996141403198 0.10899909209487 0.107823428797838 0.109996141403198 0.868579191964434 0.153400796686752 0.129329841823385 1.3871898048004 1.43900022697628 1.36199795721346 1.50315063114702 1.40000022697628 0.190400831551989 0.045 1.40766053291964
0.159728478323415 0.111945695664683 0.171022521964294 0.133565565317464 0.869885925078009 0.152084255936442 0.137793630601715 1.39046954117335 1.43998189855489 1.36003620289021 1.49998189855489 1.39705430433532 0.208674101052378 0.0450456349206347 1.40646805406616
0.16890702499976 0.121896694444178 0.238307852775994 0.146865702777432 0.868217665250046 0.15615723149989 0.146275888638646 1.39301407030549 1.43505165277791 1.35901033055558 1.49802066111116 1.39403099166675 0.226521531698215 0.0470144927536229 1.40434879243627
0.180013982898066 0.127000932193204 0.304058728171875 0.164017711670883 0.868208005106543 0.160540223726369 0.147099978923053 1.39219183642061 1.42999347464757 1.36100279657961 1.50099440684077 1.39299533903398 0.244870230259646 0.0479806763285026 1.4032280183133
0.194671108752719 0.127978073916848 0.365618656761419 0.18258340442011 0.866116921817945 0.160774737740044 0.136595705393885 1.39411680561619 1.42315348258206 1.36393422175054 1.49513155649891 1.38810963041576 0.26464665470712 0.047 1.40101955690374
0.212814539888386 0.130969089981398 0.41747452968376 0.207742416511647 0.863684831048277 0.157137916289486 0.141833022532376 1.39272493984232 1.42201030333953 1.36301030333953 1.4890618200372 1.388 0.283210587269264 0.047 1.39988563587023
0.233995227504121 0.133999318214874 0.462989773223117 0.229995000242412 0.857851320390527 0.152750988588432 0.151787750109086 1.3852217021902 1.42299977273829 1.36100045452342 1.48300136357025 1.388 0.302742701881709 0.04389147286822 1.40177544779126
0.248704692734905 0.137921251395975 0.485547195526854 0.243724379885911 0.859291059888021 0.150867799329932 0.158122821004499 1.39104305832302 1.42398031284899 1.36296062569799 1.47907874860403 1.38898031284899 0.321169225101022 0.0400155038759695 1.40355828922619
0.270756924723057 0.143933706742652 0.506767973599282 0.262790071351731 0.856946517302939 0.136430871637831 0.159753205708139 1.39054685030326 1.42498895112378 1.36794475561888 1.47603314662867 1.39097790224755 0.339874411460953 0.0379043478260887 1.4065361295511
0.298024562020273 0.144 0.522016886388938 0.289024562020273 0.859451464697955 0.13708161188258 0.16063149540048 1.38886712931388 1.4230046053788 1.368 1.46899232436866 1.3940046053788 0.35826380076512 0.0350057971014519 1.41024610193074
0.313649256850214 0.144 0.532758864084522 0.304649256850214 0.854021883244551 0.138106982480795 0.155221444815613 1.38704099310563 1.42593423565942 1.368 1.46410960723431 1.39693423565942 0.377944405804337 0.0329196277495772 1.41449007378551
0.339732579671986 0.150928002219381 0.546856004438762 0.320835433644299 0.85522621756771 0.136793885286262 0.14594513992439 1.38711876575233 1.42896914380831 1.368 1.46103085619169 1.40095885841107 0.394899909560351 0.032073604060914 1.41857752129417
0.359031515607814 0.151019904594409 0.551013269729606 0.344034833040215 0.856832106569575 0.13503975119257 0.14236611860409 1.3877021397439 1.4390033174324 1.3680033174324 1.463 1.40501326972961 0.414291094898568 0.031 1.42405785347061
0.377657761360255 0.162783849280161 0.558855899520108 0.364621736240282 0.858077124048817 0.134892701883998 0.140072149390369 1.38896676379762 1.44096397488003 1.36996397488003 1.463 1.41285589952011 0.433256658496506 0.0312626865671629 1.42988555103349
0.411647152996732 0.175865087910515 0.565927355028739 0.380833954351403 0.862771016533664 0.136602046314246 0.125828922191085 1.39160260246798 1.44297924429393 1.36802075570607 1.463 1.41695848858785 0.451269630770109 0.0372630057803497 1.43569678116693
0.435019043264962 0.201022050096271 0.569001002277103 0.405013029602342 0.863381152618669 0.14835038359079 0.126151393165174 1.39469029066036 1.45499398633738 1.36699398633738 1.46200300683131 1.42000501138552 0.470585998815557 0.0440044004400441 1.44131544616312
0.453579730361777 0.222513371997847 0.569977880545357 0.417712447089637 0.86450456262716 0.158470842449895 0.127509253958046 1.39497358535815 1.44913271672786 1.36113271672786 1.46493364163607 1.42488940272678 0.48999859782969 0.0480811287477951 1.44755119844281
0.480722077078194 0.241804424610581 0.57 0.44274266396129 0.867885105233151 0.167538079566973 0.127777529574028 1.39535608849221 1.45889706558452 1.35506176064929 1.465 1.43192794590916 0.505026386067325 0.0489629629629625 1.45183394262841
0.503993449259027 0.277989746666303 0.572999145555525 0.459995158147976 0.870039396192571 0.156283232648263 0.13017931644442 1.39382043861483 1.46999686703693 1.34900170888895 1.46300056962965 1.43899800629623 0.521765516572591 0.0479323671497587 1.4550135128818
0.519683696120873 0.329952243400391 0.573 0.471762772090655 0.872186705906544 0.175894422461167 0.131189637937781 1.39509430030982 1.47392092403022 1.34703953798489 1.463 1.44096046201511 0.537254981641333 0.0470347222222217 1.45685201155424
0.53875904049105 0.373454670585008 0.577936589602908 0.492733676332213 0.875784344514094 0.165004956167752 0.132157825203758 1.39957280382182 1.48288586128523 1.34403804623826 1.46497463584116 1.44593658960291 0.553161405042286 0.048 1.45966867650621
0.552022890291339 0.428050058545622 0.582003614256527 0.506020480786987 0.87675130113235 0.167892945256773 0.128740566233523 1.40025002409504 1.48100240950435 1.34349967571945 1.46699759049565 1.45099879524782 0.569370689469734 0.048 1.46147749888678
0.570587603461352 0.493869769514111 0.584934884757055 0.522631013623315 0.87780655851254 0.163147153835109 0.129199798611939 1.40026956589838 1.48295658983804 1.33589147459509 1.46504341016196 1.45002170508098 0.585188151625634 0.0480792682926804 1.46134426393371
0.585844628651474 0.56129564988668 0.585 0.53982391247167 0.879799387401096 0.131643642962225 0.12729999111351 1.40161591299773 1.483 1.32511393898892 1.465 1.45296892573029 0.60249248870493 0.0510838323353287 1.46115658695839
0.598996651586178 0.623984030641774 0.59499742429706 0.556995621305003 0.881949451375274 0.13377936895278 0.12153148102919 1.40318959819034 1.48100051514059 1.34399510616441 1.45600231813265 1.45200025757029 0.620456222601429 0.0530404040404036 1.4600067500577
0.615685531034404 0.694668131439829 0.598454818445513 0.574667032859957 0.879986996348894 0.121265851724197 0.115352727568705 1.4038966813144 1.47707399269779 1.32535146531449 1.44793076096411 1.45101849817445 0.638612244337207 0.0540496031746023 1.45879497688647
0.627875730388262 0.761316517135443 0.593663072658359 0.59083430718435 0.879356213480587 0.117556348861433 0.109789180422706 1.40511736592281 1.47106213480587 1.32598964419902 1.44355529165767 1.44704142320391 0.656475312774091 0.055 1.45666225189549
0.645027341118018 0.825073981848755 0.585271875004142 0.613027341118018 0.880021592218049 0.177428990402925 0.105043488501095 1.40369255719869 1.46999356679576 1.32198230868834 1.44187518450015 1.44799356679576 0.674893224994867 0.055 1.45454677175788
0.661627898505892 0.86999313713359 0.577930913551403 0.629627898505892 0.880988330560049 0.182887644273408 0.101318300713775 1.40524519756614 1.46608755329273 1.31124077155501 1.44188971377836 1.44408755329273 0.695632855555632 0.0549508357915438 1.45026610437578
0.677834573465672 0.913555416188994 0.576289876368687 0.64979321683209 0.88015889167622 0.168491675453662 0.0988162659706487 1.40401323412275 1.46204135663358 1.30902067831679 1.44259815377911 1.44202067831679 0.715313629529565 0.0538620689655163 1.44714426714201
0.69599601820595 0.947992478833462 0.584998451524536 0.670995354573609 0.878530358361464 0.170569506699959 0.0977400331816171 1.40256031854352 1.45300199089702 1.31199933636766 1.44299977878922 1.43900066363234 0.736103502496277 0.0496411709159587 1.4437854202369
0.709739901659443 0.975479803318886 0.599721323206546 0.689647009394959 0.876979353955577 0.173602592580549 0.0982110823426095 1.4008326980771 1.44613004917028 1.31003715690579 1.443 1.43409289226448 0.755908195459817 0.0448966565349561 1.43981940865282
0.727773777352648 0.990811481127207 0.601974864150294 0.713698369803531 0.874866518321439 0.187523546335066 0.105211019092042 1.39735386205774 1.43810054339882 1.31 1.44596229622544 1.43005027169941 0.776201416970537 0.0388142414860673 1.43457961409416
0.757992619634809 0.998998031902616 0.621995079756539 0.730995817793058 0.871570804459806 0.16938450694301 0.124015394652121 1.39752994587732 1.42400344417042 1.3209972938661 1.45099876993913 1.42100221410956 0.798807488459975 0.0327579365079385 1.42924123354442
0.775610295131943 1.01465359567284 0.621021650270448 0.757415442697915 0.867637034087199 0.170055061313391 0.113581008385676 1.39461451780593 1.42987009837731 1.31708660108179 1.44806495081134 1.41610825135224 0.820579235735895 0.0287915437561454 1.42399544532038
0.800741822524878 1.02588640191095 0.624958691603981 0.781752149623883 0.86353192802196 0.171722753744662 0.114527710752184 1.39330301214475 1.43 1.31502065419801 1.44997934580199 1.41204130839602 0.842167041927451 0.0249279279279289 1.41696194428407
0.831987039112915 1.03999414669616 0.634995819068682 0.803990801951101 0.86386984112461 0.128807957100009 0.124795710364468 1.39274022995122 1.41800501711758 1.31599958190687 1.44900041809313 1.40600250855879 0.864178724616711 0.0231556256572009 1.41075909792939
0.848694235352346 1.05374819381958 0.652676249196601 0.825604304573624 0.865991149903592 0.178911986610807 0.129376184514231 1.3936630930136 1.41014388924595 1.30912590309021 1.44801798615574 1.39912590309021 0.887091248149919 0.0274142581888222 1.40421935114677
0.872754396365919 1.06686696469821 0.66487719818296 0.844805563789686 0.866188362642439 0.173782526591843 0.137655266746242 1.39721346645943 1.40604093393901 1.30603070045426 1.44997953303049 1.39306140090852 0.908377575292366 0.0325349544072934 1.39723071255809
0.901029705435257 1.05700405074117 0.662020253705857 0.873027004941143 0.863481228724822 0.144043478306714 0.125134469317759 1.40116286252376 1.39599189851766 1.30699864975294 1.44300135024706 1.38399189851766 0.932537876884173 0.0434248756218868 1.38899110056764
0.922508689713289 1.05993300314272 0.676665015713606 0.892553354284808 0.864369677619959 0.139327864940219 0.128366080134136 1.40323265555419 1.39013399371456 1.30602233228576 1.44397766771424 1.37813399371456 0.955260483061028 0.0501121121121107 1.38194405378004
0.940833966557538 1.06297232775959 0.686907759198632 0.911824742477401 0.864181937056829 0.136891676588321 0.134345024482385 1.4054795225421 1.39594465551918 1.30500922408014 1.44300922408014 1.37007379264109 0.976049404564981 0.0518938547486046 1.37683675763353
0.967989540869597 1.063 0.711990315619997 0.927993801996798 0.865619442179712 0.137389798564896 0.143206587224487 1.40715935695717 1.391001936876 1.305 1.4340034863768 1.3660015495008 0.993708281715656 0.0500316573556808 1.37296348501211
0.985789972204294 1.0589704170822 0.755965917760838 0.955756119838596 0.873324276645296 0.155098793111857 0.152595507483566 1.40458616659342 1.37545496458489 1.2890197219452 1.43108087196312 1.34307034888502 1.01523207624595 0.0501260162601633 1.36846668368953
0.994889440644336 1.06048104053374 0.813736344630841 0.965877866814125 0.872232782252079 0.154175214842657 0.16063336171582 1.40570645261372 1.37500525400812 1.28850631982209 1.43510954104165 1.3420147712721 1.03540921396053 0.0518452380952381 1.36447124182026
1.02601604605693 1.0690009438857 0.879969127250528 0.988016046056932 0.870578839020587 0.139020132143998 0.166355702606414 1.4125809438857 1.39300283165711 1.30200283165711 1.44221161235086 1.3519990561143 1.05420266936957 0.0498585858585863 1.36331957787836
1.04262687103819 1.06997805123754 0.94933179664042 1.00462687103819 0.869376996977825 0.139156927173256 0.168798082840508 1.41355805123754 1.39593415371262 1.30493415371262 1.44850920462923 1.35102194876246 1.07234092472583 0.0482366863905327 1.3621585700699
1.06477186620537 1.07197926056412 1.01649188382104 1.0257822359233 0.872813705987217 0.138328710563068 0.166996055103265 1.41586604595156 1.396 1.30796889084619 1.45012443661526 1.34902073943588 1.09017851998082 0.051 1.36102051272039
1.06452929033116 1.06601212922116 1.07209778546754 1.03902942556777 0.879354524344248 0.14286258056719 0.154691991137162 1.41034989477171 1.37900021778529 1.29700437853298 1.442 1.33699260233372 1.10926045750507 0.051 1.35992641372536
1.080913924127 1.07296297887182 1.11092413274272 1.05593891941627 0.881646815409057 0.141114516474676 0.125991705583593 1.41291757961701 1.37902082681515 1.29947963721284 1.42763236978317 1.33302036278716 1.12708817369499 0.0509341085271321 1.35971035202418
1.0918884094288 1.07794962207177 1.18127985537133 1.07728156639519 0.88561461974208 0.140174265095543 0.127226437637596 1.41130161531662 1.37949525246242 1.29950022327326 1.43987505990912 1.33102055306317 1.1445121289241 0.0499636363636369 1.35866580838757
1.1169975998909 1.08699919996363 1.25798399927269 1.09399733321212 0.874900125339031 0.132259959998182 0.127581856084367 1.41918994399745 1.39700133339394 1.30800053335758 1.44599973332121 1.34200026667879 1.16174330999341 0.0489532520325205 1.35953108545536
1.12580106110123 1.08993368703374 1.30982847092945 1.11355791355828 0.871966312966257 0.133609496035522 0.128411211326227 1.41810453579752 1.39308841728834 1.30702210432209 1.44306631296626 1.34395579135583 1.17998470755254 0.0479367991845061 1.36045712497394
1.14579347914166 1.09 1.36147337181124 1.1318141312275 0.869653440117421 0.131769516221113 0.138930440684652 1.41765444019845 1.39497934791417 1.307 1.4489380437425 1.34301032604292 1.19724259737661 0.0469307692307698 1.36239312140256
1.15850714652234 1.08350321777228 1.38450831216747 1.14551021858899 0.877369166942314 0.141608650923241 0.160334103717949 1.4105391793538 1.38499754585677 1.29849892740924 1.43799909066531 1.33600045466735 1.21350293493736 0.0460760683760687 1.36482034951102
1.17248660642082 1.0869956459724 1.40314688925095 1.1624763843446 0.875934345745479 0.140815524072383 0.160764981778378 1.40964400451036 1.38401173609724 1.29851944966327 1.43896043768069 1.33747435079172 1.234905867577 0.0447961904761918 1.36727598424411
1.19474341178371 1.08996972169079 1.44107790461833 1.1857373418636 0.877073348486335 0.133729818061867 0.158540419272187 1.40993314514376 1.38548351989552 1.30097476807566 1.43850638733474 1.33799227171538 1.25306923372111 0.0427751479289968 1.37094035751945
1.23002080420656 1.09400495338252 1.46300990676503 1.21002080420656 0.864165650930151 0.130249286712918 0.147907870045518 1.41335799883346 1.39600495338252 1.30800198135301 1.4449990093235 1.35400495338252 1.2718640756857 0.0388689024390278 1.37473212805708
1.25053777320511 1.09888994600122 1.47277989200243 1.23053777320511 0.859876627410931 0.129545847775825 0.145807323219477 1.41138446181551 1.40088994600122 1.30995597840049 1.44402201079976 1.35888994600122 1.2912781281762 0.0358789743589738 1.37869651179542
1.27277006565161 1.10295819375484 1.48388503282581 1.25375961409032 0.857682157309935 0.128669092858323 0.143345501809548 1.40933121666942 1.401 1.31197909687742 1.44301045156129 1.36295819375484 1.31189824338599 0.0338297872340422 1.38373108169152
1.29003935619084 1.09950544526793 1.48301856597084 1.27602323334334 0.866753462399217 0.137694995385801 0.150615120997018 1.4008517673904 1.39350411426916 1.3025 1.43300367060291 1.35550678218458 1.33307454294761 0.0318178403755871 1.3896798454782
1.31102762608504 1.10302018603396 1.49291830441321 1.28909080825066 0.865962838366929 0.137715153700271 0.148450474010704 1.40187659390865 1.39556854590179 1.30248806142134 1.43449711628086 1.3590444668934 1.35290564552754 0.0300656410256415 1.39607239958411
1.34317156543224 1.11388913269594 1.49794873369239 1.32265672999977 0.867959282135485 0.136714969213033 0.14853404543899 1.40511673538662 1.40292530430451 1.30200468587758 1.43350989028831 1.36889902298425 1.37458368407404 0.0324578313253024 1.40203646780387
1.36800490166052 1.13050173463019 1.50500071437749 1.33850397838369 0.870109960449552 0.143105026867262 0.14664899617131 1.4074707684068 1.40850249184439 1.30149904318283 1.43600036931073 1.3745015592712 1.39771333333188 0.040546268656712 1.40786265943261
1.40749414551236 1.14780205693962 1.5179120253065 1.36260411387924 0.85995648101226 0.136665806959287 0.13611007121386 1.42121456170032 1.42975806959287 1.3050879746935 1.44495601265325 1.39584604428637 1.42062998130777 0.049344615384616 1.41359283653388
1.43570879573711 1.18065679497588 1.52096879954326 1.38675039634609 0.865759055107838 0.149584486016233 0.134377160251206 1.42445671951281 1.43593759908652 1.29708320121797 1.44401040015225 1.39896879954326 1.44314271279508 0.0553302752293551 1.41852905181901
1.44501915444212 1.21053280044888 1.51450232087022 1.39652075403495 0.879275531873779 0.174572285162874 0.133231014900836 1.41656541857437 1.42950430436962 1.29349893554153 1.43899845275319 1.39400575854492 1.46416843833088 0.0587282608695655 1.42302984780899
1.4653854862392 1.25186008156377 1.51597029697154 1.4223854862392 0.881682579441383 0.173525617744865 0.13387909447358 1.41343144214969 1.43346524349548 1.29201973337142 1.43801980201897 1.40296524349548 1.48138560226075 0.0560108695652178 1.42379065200719
1.48428021345191 1.3016025809466 1.51846830742507 1.44325485939197 0.885208595445125 0.192871931438042 0.133826289920052 1.41680289793103 1.43597163537581 1.28797908320772 1.43898732297003 1.40596529686083 1.50210983147845 0.0569680511182116 1.42565173025127
1.52199552898868 1.33498882247169 1.53399888224717 1.46999524955047 0.885349136535938 0.204233342080964 0.138777976867376 1.43072949980561 1.45399916168538 1.31299804393255 1.44899944112358 1.41999888224717 1.52316814025707 0.0559155060352836 1.4264424356263
1.54452901362269 1.3761399379197 1.53889761165711 1.48959044662843 0.888729352043404 0.203465972581491 0.144137987152876 1.43243436885667 1.45497952233142 1.31495904466284 1.44997952233142 1.42489761165711 1.54177547320401 0.0549716312056746 1.42628570080327
1.55887963235815 1.48803705886517 1.52611176995315 1.50982804622592 0.887382294694847 0.163863305709945 0.156820981307235 1.43281699080895 1.455 1.32094841386778 1.43810317226445 1.42698280462259 1.5630360182388 0.053 1.42610661722513
1.56051457910912 1.52713691878957 1.51542403119943 1.52301447172016 0.892238347207528 0.143828171114409 0.194604482469003 1.41931127003444 1.44250058534033 1.28707407082059 1.41767941559213 1.41500112228516 1.58374694524992 0.053 1.42593216323491
1.57695549427527 1.58856729675976 1.51162982255565 1.53799378518911 0.894614518416866 0.138202299079794 0.221873952529283 1.4225446620746 1.43908281329541 1.32023154969786 1.40069081219135 1.41600267300858 1.60459083769349 0.0529944994499448 1.42575108849409
1.59531236287199 1.63650921854741 1.51412177219054 1.56126118097203 0.894258726636197 0.107128106508865 0.188217598444457 1.42261438202818 1.43751571277195 1.33979968103976 1.40101201715328 1.41649512979598 1.62753513791469 0.0519058823529414 1.42437504546844
1.63104489281949 1.74716033149818 1.52201496427316 1.59105558158604 0.889455275565187 0.133315994494553 0.100805002342743 1.43336707127797 1.45099358674007 1.31397007145367 1.42101710202647 1.42899786224669 1.6489860999502 0.0509267822736031 1.42238252897548
1.65154389715325 1.82037106126162 1.52884796571775 1.61643530123736 0.887297999394824 0.186281517120741 0.103089177111363 1.43202975528095 1.44806515754954 1.3003040685645 1.42882624653457 1.42802171918318 1.6693374328105 0.0498785942492027 1.42213016390993
1.68366660594112 1.87939572326828 1.529 1.63481246584188 0.883509382173205 0.162670985036717 0.103961352591598 1.43052552366087 1.4628437215349 1.30593748861396 1.429 1.42701041856434 1.69249692977798 0.0467179487179491 1.41982791315255
1.68249871123801 1.9214962192913 1.55699015811259 1.65249874730629 0.886430583039263 0.165013253801721 0.167447680005333 1.41216618721931 1.44099960341867 1.29800001803414 1.43399824252011 1.41449943668775 1.71346880364958 0.0438557993730413 1.41769502529884
1.70383309712109 1.9449522550444 1.56680140346115 1.6729120822945 0.885710424349706 0.160274163216786 0.170900491211401 1.41361373680191 1.43165357223602 1.2985293360387 1.43301985965389 1.41051546154307 1.73635600299963 0.040641490433033 1.41437744755477
1.72820233604361 1.96667430961155 1.57292646249336 1.70016595457854 0.883916778531566 0.156310988936144 0.17571116999469 1.41094777139696 1.42409221234949 1.29395174957208 1.43003676875332 1.40605466901966 1.75855581356236 0.0367134328358216 1.41126818601246
1.77799458049708 1.98460232896252 1.57499948385686 1.72999432242551 0.875780593564606 0.149720738155707 0.180178861904386 1.42227065034035 1.41000464528822 1.29347579820628 1.42500129035784 1.41100180650097 1.78144384175171 0.0337369942196544 1.40891568747286
1.80251171109831 1.99762784273469 1.57814128560503 1.7526346002168 0.873511570762962 0.139886323691692 0.177531923508536 1.41969729282097 1.40439867102299 1.29816261660064 1.42010710858093 1.40723498303839 1.80456051418859 0.0308909465020592 1.40485339938907
1.80576439674253 2.0065090163639 1.58457885134051 1.77179984290683 0.877270379538792 0.129527830182943 0.169038830957418 1.40519730132112 1.40552180753225 1.30425572948053 1.41608600683495 1.39475210750688 1.82821760080802 0.029 1.40062885002407
1.81303613757351 2.01200401528595 1.5946462130002 1.79503747600216 0.882484992338859 0.121365342268303 0.155982304572507 1.39325133842865 1.40599464628541 1.30799866157135 1.41293304050102 1.38098795414216 1.85227788439921 0.0294067460317425 1.39726256844255
1.84031131920442 2.01503113192044 1.60867740252104 1.82320754613628 0.886241443239646 0.117901933902836 0.139645064675276 1.3942969054268 1.40194811346593 1.30697924538637 1.41064326496029 1.37194811346593 1.87716867439947 0.0346809815950832 1.39208115284092
1.86964784435258 2.01796478443526 1.62700645183993 1.84276522956839 0.889204432279611 0.119026500700182 0.1213098315872 1.39871694188246 1.3970586926079 1.30502347704316 1.40921173559389 1.3670586926079 1.90358086917253 0.0438727272727178 1.38665499579287
1.89400466608694 2.023 1.64996739289379 1.87300466608694 0.885686038067998 0.119800191945849 0.102259325629751 1.38938762771898 1.38299798509882 1.307 1.40863350778298 1.36199925766799 1.92870767167538 0.0521083844580769 1.38059141839413
1.92859436289692 2.023 1.67789425761953 1.90681171451326 0.882017218243007 0.121617323615457 0.0837762671244029 1.38590972486682 1.37878390916353 1.307 1.40890363690867 1.35651049135699 1.9529168638212 0.0528763285024155 1.37644988118495
1.95776015440616 2.023 1.71112107795407 1.929844100364 0.881764181255219 0.122351005790231 0.0671433763926304 1.38934897447896 1.38178413896554 1.307 1.41001717835212 1.35302398455938 1.97512005430481 0.0516231003039525 1.37335109386679
1.97002078947926 2.02600283492899 1.74998188583432 1.94102551436091 0.884971993900057 0.120772438038932 0.0536433737559067 1.39406467763283 1.38400188995266 1.30599905502367 1.41196918749446 1.35199622009468 1.99736300065937 0.0478935742971886 1.37023345466252
1.99218396039286 2.02901022002183 1.79481071319721 1.96816352034921 0.887112090868533 0.123348466996726 0.0445589795357056 1.39907867854667 1.38598977997817 1.30503066006548 1.41475471971683 1.34796933993452 2.01935579830654 0.047 1.36804718372964
2.00981313079402 2.02998961837745 1.84594159197964 1.98383389403913 0.89018740170518 0.123201557243383 0.0411729140535007 1.40566023549643 1.38501038162255 1.30796885513234 1.41836883040037 1.34503114486766 2.04070569002411 0.0469181818181817 1.36599926291462
2.03042888843865 2.03218930220056 1.90370855411852 2.0042466371109 0.892165668797601 0.12166492823383 0.0447678976307658 1.40877965423365 1.38477232741259 1.31097647803919 1.42280657492622 1.34250809200516 2.06187485645362 0.0460902777777774 1.36490273465342
2.05458117317581 2.03549391876089 1.96844563155079 2.03064511814467 0.89259837956409 0.119983367079014 0.0566266505889745 1.40844624070886 1.38588406911098 1.31297986172403 1.42806300867552 1.34045830742318 2.08267562672177 0.046915132924336 1.36472752388806
2.07840375737919 2.03854898053514 2.04048685621334 2.05593559630038 0.891897868985576 0.11849535455952 0.0780318932496007 1.40649224542813 1.38755687854989 1.31423552832994 1.4341331870294 1.33968867601765 2.10326016366327 0.0458913043478261 1.3645541345171
2.09803041342252 2.04 2.1201662600431 2.07302433073801 0.890476472042988 0.117539371455935 0.110266345934118 1.40474991889754 1.3890020275615 1.315 1.44101216536901 1.3410060826845 2.1246342386208 0.0447344794651394 1.36463962459861
2.11323766622226 2.04003564993334 2.20286748171125 2.08538026595562 0.888757943799781 0.117244259973336 0.137756748621517 1.40473055812823 1.39002376662223 1.31497623337777 1.44702376662223 1.34401188331111 2.14401338410438 0.0429038662486942 1.36640320390001
2.13280189264356 2.04297028389653 2.274276908149 2.1166830282297 0.890235042894589 0.118418113558614 0.117732762879314 1.40642286371367 1.39198018926436 1.31301981073564 1.44898018926436 1.34499009463218 2.16536754381624 0.0417755610972579 1.36825557527085
2.15499726665838 2.0459996272716 2.34599117876115 2.13499776362959 0.888990156545929 0.12339938251328 0.118269908060327 1.4062600223637 1.3939997515144 1.3120001242428 1.4529995030288 1.345 2.18283728697036 0.0401130507065679 1.36977099205668
2.18812514702265 2.04602888008215 2.40850058809062 2.161328123325 0.850301463182849 0.123785102147847 0.12349807466119 1.39675035807964 1.3949807466119 1.31199037330595 1.445 1.3461153960729 2.20852417048985 0.0365492424242437 1.37211852341277
2.20084592592612 2.04896444444449 2.45938370370448 2.18684592592612 0.868746592592874 0.124303718518526 0.123302370370367 1.38984933333365 1.39302370370367 1.31101185185184 1.445 1.34902370370367 2.22945019373897 0.0327383177570114 1.37575331746677
2.21604998773474 2.04901190184161 2.47905474847139 2.20307141104963 0.871290238036832 0.123727857668511 0.127006929324866 1.39450773865009 1.39399523926336 1.31100476073664 1.44699285889504 1.35300476073664 2.25139982010406 0.0287014925373163 1.37980441002369
2.23726453620882 2.05411501574297 2.50212651731726 2.23321852991164 0.871318000144903 0.122917066917426 0.125675488907472 1.3935436677645 1.39202300314859 1.3129884984257 1.444 1.35503450472289 2.27430794327295 0.0258126232741622 1.38467624583751
2.25976867990727 2.06389942604664 2.5128893686513 2.25180890948862 0.865192959294803 0.130323865517307 0.12188892211995 1.39215428150138 1.39397988520933 1.31201005739534 1.444 1.35796982781399 2.29703399312088 0.0239203539823008 1.39040077368929
2.30203698361133 2.06401643716059 2.51602054645074 2.28605547541699 0.863620228192882 0.130491417705101 0.124753513443076 1.39223459846538 1.39099794535493 1.312 1.44199794535493 1.36200821858029 2.31972749125296 0.023 1.39622379195686
2.32041369385604 2.07208273877121 2.52607091894675 2.31330731543592 0.84929380041287 0.131175035673727 0.126494750283908 1.3752123330406 1.39008273877121 1.31201181982446 1.44097636035108 1.36610637842013 2.34289382097006 0.0230251366120218 1.40368791201788
2.35465420507771 2.07893084101554 2.53194072087046 2.33874312377201 0.860368160042275 0.130764149539068 0.129370953226527 1.38947595171523 1.39693084101554 1.31299012014508 1.43901975970985 1.3749110813057 2.3681135029973 0.0250975609756112 1.40998342728607
2.37004042262771 2.09104491403079 2.53800336855231 2.35902807126925 0.864339887714923 0.126563243010935 0.129199595773723 1.39467616445073 1.4060112285077 1.30798989434307 1.44399775429846 1.38100898280616 2.39361831830822 0.0353531746031727 1.41584836734653
2.40627114593026 2.13123241079736 2.541 2.38427114593026 0.864264209458059 0.14709135392752 0.128840774702658 1.40018711459303 1.41606778648256 1.29897094865033 1.442 1.38905810269934 2.41907707140227 0.0455669599217967 1.42157638854658
2.43369840980684 2.15474149412015 2.541 2.41169840980684 0.866713072304182 0.132055336052321 0.128919138313734 1.40292984098068 1.42292460245171 1.29603231323498 1.442 1.39493537353004 2.44161554390012 0.0500953846153843 1.42718331742972
2.44806613948759 2.21705488170247 2.54100562889256 2.43202955168594 0.86896440261108 0.164752768870408 0.128989268243967 1.40434222677174 1.42500140722314 1.29999718555372 1.44200281444628 1.39800844333884 2.46398056190493 0.0506539589442825 1.43197957238602
2.4951678355028 2.25635541635886 2.545 2.45323694423924 0.851090256693071 0.180599405593061 0.128429818206095 1.3918535071847 1.42614809014953 1.298 1.444 1.40404936338318 2.48473422717827 0.0478978494623659 1.43554780418096
2.51181653137178 2.29161147819907 2.545 2.47674098546605 0.879882707195908 0.149789524884923 0.124443924548049 1.40410498867418 1.44083811591628 1.298 1.444 1.40894603863876 2.50689532357589 0.0473133903133894 1.43731359834727
2.52602952031753 2.36612329073792 2.5480052094678 2.49303993925313 0.884076685483676 0.15681386583654 0.123407950942666 1.40755559149544 1.44901215542487 1.30399305404293 1.44299826351073 1.41300694595707 2.52714803080298 0.048884773662552 1.43821679968174
2.54317717619905 2.43790556723959 2.551 2.51618701932122 0.887937323895018 0.141698262101381 0.122349889228024 1.41077187019321 1.45599015687783 1.30027560742074 1.442 1.41702952936651 2.54961165599832 0.048 1.43979719231965
2.5607786265591 2.5278685357465 2.551 2.5347663280346 0.88965835459689 0.13258462224829 0.134260203971656 1.41095766328035 1.45501229852449 1.32765564131415 1.442 1.41996310442652 2.57093128160476 0.0478902439024397 1.43961761108917
2.58500059987457 2.59200215409505 2.56400174508966 2.55700049080647 0.888809645255992 0.116330075256992 0.115910557883352 1.40905977913709 1.45199983639784 1.34399929105732 1.42899877298383 1.421 2.59196087409916 0.0468832391713756 1.43944047288954
2.60714445042621 2.67181855241521 2.55615540568567 2.57517334051146 0.875872610414243 0.119015559880358 0.0932453750210045 1.4010219210827 1.44600963002841 1.31792295977269 1.41358877662992 1.42099036997159 2.611052039207 0.0458640350877186 1.43921167774367
2.6218542698195 2.75517419564383 2.53559499638282 2.5928251237834 0.883266746295935 0.111435099619685 0.0818740712869658 1.40732753032929 1.44699028465463 1.31007772276293 1.40435042019811 1.42000971534537 2.63351186940707 0.0437101449275366 1.43780057628521
2.6430013100238 2.82400414840872 2.52562728496753 2.6180013100238 0.886860032022804 0.128360017466984 0.0884900942608627 1.40968990829833 1.4459994177672 1.31 1.40726829321514 1.42 2.65317524222781 0.0417655453618764 1.43569027758918
2.66120041028865 2.88151684758652 2.54955903922624 2.63630588938794 0.887263926148043 0.12859251098395 0.119786891522322 1.40839055081687 1.43794726045036 1.30996835627021 1.4283269852078 1.41993671254043 2.6752815867925 0.0396138328530256 1.43348100771008
2.67979652135302 2.92947523927885 2.60143240166896 2.6646894273283 0.883916626156456 0.127897603675755 0.164965653981872 1.40473005316525 1.43305354701236 1.30703212820742 1.45866800852335 1.41406425641483 2.69564552109349 0.0367280701754395 1.4312949200133
2.70399119485032 2.97398385722559 2.60399926623753 2.67999449678145 0.883360190778243 0.136017017255546 0.167069409321209 1.40426015775893 1.43000110064371 1.30999889935629 1.45500146752495 1.41499963311876 2.71817625167777 0.0337859424920138 1.42816290524734
2.73219179210771 3.00105640944344 2.61325948343984 2.70827076532853 0.863465096497734 0.128143703375443 0.150133485976296 1.39150369196625 1.418 1.31701128188869 1.45113538266426 1.41396615433393 2.74249204629168 0.0306268221574345 1.42467445700663
2.7488259731977 3.00594881564638 2.63576455197335 2.73175431510263 0.869110933255924 0.123261081984912 0.157374247156644 1.39355850257148 1.418 1.31798976312928 1.46287715755131 1.41103071061217 2.76604410467632 0.0275714285714291 1.42054493093914
2.7740015542327 3.01400097139544 2.63900135995362 2.75900116567453 0.87084995531581 0.126459694010436 0.168209995628721 1.39420000291419 1.41799990286046 1.32200029141863 1.46199956287205 1.40699985429068 2.79148083280277 0.0234942196531798 1.41591611777305
2.80634582682484 3.0340806929258 2.667 2.78334582682484 0.869917780785522 0.120105359361675 0.168212105211015 1.39425608062932 1.41593083463503 1.328 1.453 1.40393083463503 2.81481115175958 0.0208632734530944 1.41087876269087
2.83570543505112 3.0409312681786 2.667 2.81270543505112 0.868880407961527 0.115466541261923 0.176031547535282 1.39392333840275 1.41005891298978 1.328 1.453 1.39805891298978 2.83970383817609 0.0203868194842389 1.40583678656107
2.86204167475493 3.04600972410948 2.68901666990197 2.83503889643793 0.870274858172377 0.114715262969523 0.181501182725905 1.39525781707998 1.40599166504901 1.33 1.45401389158498 1.3919986108415 2.86477029114299 0.0236602357984956 1.40176398947002
2.89238429251976 3.05304803656497 2.70119214625988 2.86332424681355 0.859500123825194 0.111308678994463 0.189821614362137 1.38662861790271 1.39997598171751 1.33002401828249 1.4641681279774 1.39095196343503 2.89220110723307 0.031680216802159 1.39720996586754
2.92366318884486 3.05695789860561 2.71467829381025 2.88971581558785 0.868463482553355 0.111201157788346 0.195080636611348 1.39709727351651 1.3980210506972 1.3319789493028 1.47432905053134 1.38704210139439 2.91743224465343 0.0423106796116442 1.39243846580094
2.94699818661491 3.05999976347151 2.73559232386222 2.91299818661491 0.871079801316069 0.111239996846287 0.19549231894661 1.40218960736271 1.40199968462868 1.33100007884283 1.48128463621556 1.38100047305698 2.9422063853094 0.0482407960198985 1.38700690857454
2.97330101340368 3.06 2.7633460964164 2.93729026292498 0.8697058052585 0.111889139961704 0.191655652960064 1.40528236510531 1.4049892495213 1.331 1.48509020895064 1.37797849904259 2.96676436635604 0.0497635066258911 1.38292676433904
3.00069824687102 3.06 2.79735147147342 2.96370902376848 0.87023418047537 0.111810862151797 0.18416963024385 1.40549762908256 1.40401077689746 1.331 1.4858010926572 1.37602155379493 2.98918484964296 0.0475846153846147 1.37995409004284
3.02004254810746 3.063 2.8370203090339 2.98503782053996 0.871216888879479 0.112320724893683 0.17363324239011 1.40746718829209 1.40699212072084 1.33 1.48347261125585 1.3739952724325 3.01123066093592 0.0447045244690671 1.37861133690734
3.04718112486279 3.06304766443758 2.88176446909848 3.00919065775031 0.863002945653275 0.112782287893004 0.160645480990985 1.39943141085938 1.40209532887515 1.33000953288752 1.4781600886672 1.37098093422497 3.03077369013157 0.043 1.37665906892011
3.06581345312968 3.06795090871834 2.93099581166776 3.02880363487335 0.872564272000758 0.11301764361848 0.145805337638617 1.40780615209092 1.41190181743667 1.33099018174367 1.46991884881185 1.36901963651267 3.05225708461928 0.04284984984985 1.37556113933572
3.06353021887596 3.0695 2.98412619674239 3.04052781108243 0.866934027171404 0.115898584020892 0.129711803925145 1.39425144273817 1.40100201459173 1.331 1.4588042156104 1.36799886988532 3.07313184422466 0.0422884431709645 1.37538530533727
3.07865819624131 3.06956181452851 3.04056748432297 3.05671222816438 0.865055641203733 0.117467847151632 0.112963871442711 1.39318205894102 1.40197663573329 1.33107837107177 1.44487151298348 1.36695229658459 3.09332376734311 0.044 1.37542661267613
3.09213744034844 3.07508536351664 3.09237361210974 3.07461971238928 0.863561397430209 0.121293192339754 0.10601403052641 1.39582152086688 1.40008323914104 1.33742534807712 1.43314182367327 1.36300752503036 3.11468840097725 0.044 1.37715766216659
3.10952077467195 3.08150290598135 3.13061659034394 3.09603036264201 0.867862528039205 0.117980671080082 0.129847796956347 1.39661886512144 1.40200167160243 1.3349941880373 1.43850944222888 1.36300283311077 3.13617017555969 0.0438616915422891 1.37799273545042
3.12669053574883 3.08253447913707 3.21129074732556 3.11778441001502 0.861690182328384 0.119697468061591 0.127048200602335 1.39239523455068 1.40053739526428 1.33298850695431 1.44502590221859 1.36298640559048 3.15805091280345 0.042867457962414 1.3788026966686
3.14215077797555 3.08548201214058 3.28024014435831 3.14261201665908 0.858708384333181 0.12294299806461 0.119661552469668 1.39486402215458 1.40352443820173 1.33200599595314 1.44705072359146 1.36149354965769 3.17975270891137 0.0416272727272735 1.37973587870721
3.16253378500554 3.08749838442269 3.34664084240607 3.16653863173747 0.862704779357801 0.123021287709863 0.131643025860028 1.39524727820142 1.40600289856463 1.33099757663403 1.4514953432494 1.35900451414194 3.20115286886748 0.0385920245398795 1.38171518633317
3.17923775734434 3.0865185624323 3.41288760345074 3.1702598740522 0.858527209350456 0.123812230061298 0.127828044005823 1.37670802000722 1.40747886445995 1.32948762504513 1.44947034916671 1.3630742497292 3.22359049182611 0.035535928143715 1.38473708881338
3.20059419240403 3.08803011508351 3.44884369798764 3.19154207150309 0.853966929018817 0.123317595991169 0.141852626990367 1.37649579284969 1.4059793604406 1.32848996163883 1.44698522387678 1.36891969311065 3.24563055475016 0.0323799392097297 1.38855287939795
3.22253478187662 3.09200389590003 3.49151380128021 3.23052530782972 0.852291887966071 0.123920734406577 0.134500478750699 1.38992454188989 1.40750118188141 1.32899851789934 1.44500010007308 1.36450404600966 3.26805246537312 0.0285044776119417 1.39240479237888
3.24782377855981 3.09509258249085 3.50163482624283 3.25374721957592 0.843615229668821 0.124248410736147 0.139550686394209 1.38286862639188 1.40651146615511 1.32800809498689 1.44299030266241 1.36755860019259 3.29090715165717 0.0253704789833812 1.39633863202993
3.27714437354211 3.10259404522066 3.51270381900521 3.27560673473734 0.842449289778322 0.12271816537109 0.135177331965075 1.38263343845003 1.40805250017055 1.32850564064159 1.44249880663913 1.37303557824578 3.31356348883333 0.0215779816513752 1.40106442835637
3.30704358620123 3.10949973145279 3.53001075138398 3.29152736960952 0.839098379418232 0.127866388974137 0.127705404824777 1.38012273413688 1.41250286687747 1.32750017903147 1.44050192577528 1.38101406584012 3.3369801716156 0.0186992337164748 1.4060663023903
3.33731084200689 3.11112990510517 3.53906333178866 3.31331852950196 0.840103584197279 0.128033254079665 0.128413118515741 1.38296359872882 1.41408876442202 1.32698258792136 1.44051587457962 1.39004762373886 3.36010948325699 0.0167660455486537 1.41167124790727
3.36564026472177 3.12249025201151 3.54458687283781 3.34160983848088 0.838994305545875 0.130380237831156 0.126149065131893 1.38218362385329 1.42204263051654 1.32552618925252 1.44197787883937 1.3944941512069 3.38429864054378 0.0162249999999976 1.41768460299199
3.39706032700959 3.1345776240316 3.55600592451533 3.36654010210121 0.841522044453557 0.132546157218468 0.121299227450402 1.38521869736606 1.42900136950607 1.32398162112165 1.44249802516156 1.39800955650956 3.40977136243569 0.0247708333333288 1.42361400700886
3.42629957244081 3.17444483750123 3.55906540636996 3.38730190364529 0.843829820848426 0.13032828148494 0.120653517620685 1.38663210980292 1.42960657050785 1.31446429007751 1.44149021008845 1.40409911180077 3.43271480838963 0.03418018018018 1.42901410195483
3.45356205712087 3.21270982976164 3.56455393609035 3.41408805696655 0.848890021391628 0.145399056863508 0.115084700670543 1.39053410137629 1.439528581711 1.31099510630113 1.44052239707947 1.4125460850916 3.45662192982747 0.042523809523807 1.43394296613584
3.47657217320976 3.25412897657256 3.5685047343074 3.43606468092351 0.853543728278326 0.140464058789707 0.113004454129457 1.39326753324126 1.44801932805477 1.3069972392458 1.44300118357685 1.41801262296951 3.47938090598928 0.0462475049900197 1.43958451596691
3.48920257412604 3.30306526704488 3.57051959415185 3.45973302017658 0.857602411860166 0.160844913451932 0.114893541404008 1.39772429789037 1.451 1.30599364441985 1.44350979707592 1.42305262798509 3.50137481269305 0.0481274817136884 1.44416310673491
3.52157250247795 3.35705998982209 3.57247548872919 3.48155392544633 0.864132896012872 0.165353894294282 0.11713109502675 1.4009089673183 1.45802509200634 1.3054009870242 1.44448774436459 1.42799722645891 3.52342185725987 0.0493216374268996 1.44707751922183
3.54550942944046 3.41203638789713 3.5725 3.50401275486502 0.869075667729647 0.149803893173808 0.117620259515629 1.40392131189076 1.46249994531668 1.29849897051217 1.4445 1.431002701314 3.54602480706369 0.051 1.44968989967919
3.56769194943212 3.48572384728993 3.57247642848852 3.52574235894184 0.871311517671583 0.144750731846943 0.117903789482551 1.405652487591 1.46949439483768 1.30412999569323 1.44442542507212 1.43501061641796 3.56904543539174 0.051 1.45121092305247
3.58607861165689 3.55528425636712 3.57008857759396 3.54900547113938 0.873807363868788 0.118089344245055 0.129860183219908 1.40496196646623 1.46906915414269 1.31683697259354 1.43708384883685 1.43603759609739 3.58951632257316 0.0507708333333348 1.45111488258436
3.60501283261897 3.62903388788392 3.58802576956691 3.56901270505168 0.87466460835624 0.11598840784064 0.124067669025539 1.40537962566436 1.4719965497518 1.30802165824392 1.4399906292484 1.44050101188484 3.61453700954017 0.0476573367260406 1.4519991078597
3.62675716283501 3.70028327892307 3.61034120980661 3.58928875633562 0.874522839428077 0.119807722676805 0.121716548368959 1.40472530776505 1.46652167696607 1.32491964082236 1.43203791220073 1.44102705872444 3.63329783761378 0.0459285714285717 1.45266977786405
3.64861201614138 3.76595018256769 3.59177743100819 3.61361201614138 0.872649812302632 0.105924742491143 0.102067794366097 1.40470944924417 1.46799619397175 1.31899359928943 1.42729020430427 1.44352227349416 3.65619016513227 0.0428067796610164 1.45247694932099
3.66950689638996 3.84253453074664 3.57399470222761 3.6375101749638 0.871339884123266 0.122053792734037 0.0934832913471738 1.40277484736402 1.46299700025628 1.32149958175481 1.42700139415063 1.4444974789136 3.68050795292325 0.0395127478753545 1.45227211372328
3.69172740883727 3.912520548897 3.59206515620676 3.66023226350547 0.867912048567049 0.131952262800613 0.115034268694077 1.40074873027908 1.45392903076554 1.32260450569734 1.42696742189662 1.44247789792061 3.70235670076823 0.0367751243781088 1.45197563374697
3.71207844025742 3.95917152250352 3.59794090756865 3.68110787720714 0.865418867893772 0.131428255243059 0.122633573788781 1.39747548108844 1.44749520674987 1.33199986888085 1.42402954621568 1.44050002185319 3.72543134771794 0.0346516129032253 1.45066140949639
3.73152473115313 3.99206845167814 3.63399847270413 3.70402198668832 0.8630410795009 0.136891278965565 0.160118412885044 1.39537834585011 1.45050514953054 1.3290072054398 1.41600033939908 1.43999729796007 3.74978440106739 0.0314943181818184 1.44801420585726
3.75780161224182 4.02570055078279 3.64196101560105 3.73028121265686 0.857525344069727 0.148562948876699 0.143111449173066 1.39308404932887 1.4518098625651 1.33552612061057 1.4360090497713 1.43645807988918 3.77250708663226 0.0285518824609743 1.44404879726249
3.78706607478902 4.04447430064583 3.63849395699317 3.7570763677908 0.85416601327557 0.136538447957305 0.145471406623503 1.38832382695464 1.43271422790723 1.33800664067746 1.4369818709795 1.43253685571162 3.79562358725192 0.0248812949640309 1.44010422323619
3.808535043371 4.05101570111799 3.64152301494274 3.78302786628335 0.849635786263544 0.135188711285776 0.147674726708416 1.38698147735812 1.43099158115204 1.34100239937471 1.43600306232782 1.42899452777924 3.82365254043441 0.021419825072887 1.43409880629789
3.81732712641198 4.07104361685493 3.67805452106866 3.80133803062571 0.848746356320599 0.125453534637264 0.156600523438379 1.36757200804734 1.44690186207641 1.33801090421373 1.45505452106866 1.42394547893134 3.84904545339426 0.0188282828282832 1.4288213901754
3.8475651642187 4.07526374330206 3.68386658513534 3.83250864779683 0.850207958595471 0.123888977696517 0.168400250116618 1.36602232558786 1.43790580596355 1.33898116119271 1.46007535522916 1.41892464477084 3.87526894651353 0.0187017543859616 1.42292884973162
3.87704619621196 4.08900710710953 3.72900710710953 3.85903790458418 0.849063446948124 0.120185510675812 0.166342816487525 1.3703127836179 1.43299881548174 1.33800592259128 1.46398460126268 1.41499763096349 3.90174961122634 0.0232597137014244 1.41877755379543
3.91624173288892 4.09506592715152 3.73524173288892 3.89114284216164 0.852012303255561 0.11641571263778 0.177269328144259 1.37270494034162 1.43201098785859 1.34296703642424 1.45101098785859 1.41297802428283 3.92912172859708 0.0313803921568554 1.41448650744752
3.93865882336817 4.101 3.75735764697129 3.90463999984337 0.855833176467363 0.117837905880418 0.188305905809934 1.37679235293081 1.43294352942559 1.34 1.45186823532637 1.41088705885117 3.9552069661068 0.0387262569832367 1.41052109313543
3.97302751842752 4.10100687960688 3.80090737492769 3.93802555282555 0.856519194103194 0.118250864864865 0.205250837108987 1.37900360687961 1.42999705159705 1.34000098280098 1.45298538477999 1.40499312039312 3.97966166870151 0.0430902090209013 1.40757034304623
4.00127707131737 4.10802409315803 3.85586712169532 3.96427707131737 0.855708673536892 0.119176138397631 0.225052809041922 1.38266771114999 1.42706023289508 1.34093976710492 1.45017341604295 1.39802409315803 4.00633469940426 0.0438283730158731 1.40518275591846
4.02452205394192 4.11001864478364 3.91511860239701 3.98752205394192 0.856469408676646 0.122945270620924 0.239952726823329 1.38252679840694 1.43192542086544 1.33605593435092 1.44606262750132 1.4 4.02918135857979 0.0431656626506027 1.40316783872007
4.05201621977969 4.11100170734523 3.97154353215558 4.01501878079753 0.859070606107557 0.122173235419211 0.242191495667798 1.38499093050315 1.42800256101785 1.33900341469046 1.4432833175412 1.39999829265477 4.05239961084015 0.0438245067497407 1.40213789787312
4.07140319169461 4.113 4.01802362609386 4.03732255335568 0.859826232647648 0.125925459911495 0.22401002078992 1.3861170936359 1.43104031916946 1.343 1.44446578454867 1.39797312055369 4.07593073269061 0.043 1.40232012682662
4.10130040863729 4.11302002724249 4.04744059933469 4.06158079003209 0.863254246584651 0.123111621329448 0.177649207404284 1.38893392776726 1.43402002724249 1.34326035415231 1.45224032690983 1.39597997275751 4.0984624351266 0.0431339869281044 1.40401795200187
4.11605803674146 4.11400859803577 4.06913541906342 4.09003869116098 0.864932643896 0.10948282064013 0.120357850491057 1.39352714115311 1.43499355147317 1.35599785049106 1.46400859803577 1.39500214950894 4.12285003461244 0.0438064211520303 1.40593178737876
4.14320358135536 4.11804524030119 4.13291611609911 4.10831668210833 0.866190876505563 0.106184721931164 0.119264203662229 1.39220995286626 1.43207917052708 1.35493213954821 1.46813572090357 1.3959886899247 4.14497274713333 0.0428516260162605 1.40750672028761
4.16154052972377 4.1220800784776 4.2148217853653 4.13644043162678 0.868880790975077 0.109197578026273 0.111185689778522 1.39307199215224 1.4389399411418 1.3489799803806 1.4800600588582 1.3949799803806 4.16941457219002 0.0414790996784582 1.40849977531723
4.18801526981213 4.126 4.30407736704811 4.15802239572445 0.868428574817535 0.108101547340962 0.125653067505294 1.39267880895465 1.43600101798748 1.348 1.48301017987475 1.39400203597495 4.19355637890926 0.0383323615160352 1.41039432192023
4.20328364198798 4.12603272792169 4.38068728635549 4.18024000475906 0.866972507950898 0.109619454534638 0.11892778336055 1.39146756279488 1.43701090930723 1.34798909069277 1.49292363484939 1.39602181861446 4.21570225639149 0.035445983379502 1.41231678004914
4.22941273003622 4.12901876045619 4.44427571102103 4.20258157414194 0.861731859315713 0.109558556121723 0.126045661596671 1.38760217756662 1.43803752091238 1.34705628136857 1.48598123954381 1.39790619771904 4.23743977176391 0.0325063291139256 1.41495001526573
4.25103509207883 4.13000350920788 4.51105848679805 4.23303158287094 0.860243998012055 0.108960865604611 0.129460114488665 1.38666639721324 1.43999064211231 1.34999883026404 1.48499766052808 1.39300467894384 4.2625907653049 0.0283192346424993 1.41821898835159
4.28114683416781 4.13303388480796 4.56106776961591 4.26018071897577 0.846580903594879 0.10970011294936 0.112663203861688 1.38355690583756 1.43205647467993 1.34898870506401 1.48297741012803 1.39704517974394 4.28656349796138 0.0243015873015874 1.42303929658554
4.29480164944947 4.13608016494495 4.56774152574076 4.27664131955958 0.84656440330315 0.109723828453003 0.128494577328573 1.38059065732262 1.43683967011011 1.34802004123624 1.48106012370871 1.40095991752753 4.30967007679015 0.0205102040816313 1.42778814936576
4.33406302485419 4.1400114590644 4.6040085942983 4.30808880774909 0.841884585592072 0.110401489678372 0.118441348406379 1.377181493611 1.4290057295322 1.3489971352339 1.4839971352339 1.3990171885966 4.33421620521453 0.017402150537633 1.43251255061548
4.35644896214982 4.14404489621498 4.60703367216124 4.3392469291824 0.839984174084219 0.110923254975586 0.115427306227101 1.3707292249084 1.43110101648371 1.34802244810749 1.48297755189251 1.40502244810749 4.35933286284325 0.0136118848653665 1.43791227610933
4.39663117195296 4.14827845821454 4.61014851104776 4.3616682997149 0.838573849423556 0.111409747359232 0.11531790513988 1.36982473895314 1.44009281940485 1.34988861671418 1.48101856388097 1.40714851104776 4.38213465051496 0.0118637770897831 1.44417937383115
4.43004350289848 4.16301410904815 4.61801763631019 4.39702939385032 0.83772915912376 0.12197456192557 0.122073474565229 1.3721957141645 1.44501175754013 1.34400235150803 1.48200117575401 1.4150094060321 4.40797321177563 0.0124510385756698 1.45027320031923
4.4673487830075 4.17522502129516 4.63304500425903 4.42239378726653 0.845525413958719 0.125943833880083 0.116534950468494 1.37704369940374 1.45506750638855 1.34595499574097 1.48302250212952 1.42307875745331 4.43399828822658 0.0213860182370809 1.45715766639435
4.49843305335372 4.19532008291362 4.637 4.45730125450693 0.84704531341068 0.13421974888256 0.116950795025183 1.37659280310049 1.46109414203342 1.34194351477995 1.485 1.43009414203342 4.46153397947732 0.0308847352024875 1.46506471450886
4.52102496795678 4.21206366828979 4.63700374519352 4.47304993591356 0.855659375801081 0.135803269802408 0.11594992509613 1.38195322086642 1.46600374519352 1.33899250961297 1.48499875160216 1.43501123558055 4.48913691918326 0.0409931170108151 1.47265350850291
4.54124766248173 4.26382178914392 4.64 4.513168860783 0.855199288275511 0.162770217263937 0.11587649113736 1.38454936270312 1.46911257385533 1.3330337721566 1.484 1.44402251477107 4.5144248065664 0.0451835317460312 1.47816662292759
4.5634148329766 4.32810744241805 4.64005656813317 4.52852796924295 0.85869676299009 0.179429108315307 0.114630792020612 1.38632523561712 1.47903771208878 1.33225795079573 1.48398114395561 1.44611313626635 4.53838993562553 0.046 1.48276898210693
4.58502357525749 4.38916176426059 4.64300589381437 4.55602711154612 0.861133783828828 0.181331094879768 0.111549363468048 1.39024173278143 1.48100707257725 1.33578085257244 1.48300235752575 1.45200707257725 4.56265944637785 0.0465714285714276 1.48603343986775
4.6052246726712 4.43850551351021 4.648 4.57926960720544 0.864382238462186 0.178254751184199 0.111016852516472 1.39173741006589 1.48703370090068 1.33903370090068 1.485 1.4580561681678 4.58620621331546 0.0491712820512816 1.48681593945164
4.62544674467306 4.48458222071708 4.64807445744551 4.60346535903444 0.868139648589734 0.163699675095317 0.111627631888165 1.39416228547851 1.48996277127725 1.34218614361377 1.48503722872275 1.463 4.61071578662949 0.0501921921921918 1.4876304347482
4.64901849455588 4.56807397822352 4.6520021758301 4.62801958247093 0.870229401646721 0.116774545424241 0.112031947367943 1.3948099129668 1.48799673625485 1.3519978241699 1.48699456042474 1.463 4.6346907302679 0.0508090999010885 1.48823632348862
4.6662692819246 4.63686394617475 4.65441514296709 4.6462580618444 0.869681907413633 0.129917267279569 0.113654728218779 1.39473403922887 1.48496633975943 1.35014586104249 1.48162973735368 1.46302244016038 4.65838845081147 0.0498139059304703 1.48803671089253
4.69043082403988 4.71464123443762 4.69136927774847 4.6695539166227 0.869831125803967 0.111046086799959 0.0990705103410532 1.39507851135894 1.48197948456953 1.36302051543047 1.44938979317894 1.46508206172188 4.68151875638475 0.048598820058997 1.4876412807066
4.71102443821502 4.79308844306387 4.70803674386987 4.69602443821502 0.868928440609137 0.105144523282067 0.108625860493973 1.39452959269642 1.48099883627548 1.3639906902038 1.44533353183221 1.46899883627548 4.70319023959769 0.046627860696517 1.48647322103873
4.73222634031053 4.86987141019552 4.69835712710111 4.71723765732605 0.867573929837953 0.117521500938585 0.129623126764123 1.39415691328833 1.4799547319379 1.35593209790684 1.46368284576456 1.46798868298447 4.72530148776403 0.0444501510574014 1.4851064335594
4.75243325437499 4.94673464872281 4.6767551170924 4.73841441722825 0.866125544333697 0.109914513539943 0.130629324951914 1.3921042094212 1.47603767429348 1.35013186002717 1.47688697711957 1.46703767429348 4.74847081480296 0.0412340425531905 1.48270329132193
4.77502247776774 4.98506556015591 4.66401404860484 4.76003371665161 0.863809681564957 0.11640432697029 0.104028117486952 1.39023794890369 1.47799719027903 1.35700374629462 1.47100093657366 1.469 4.77174732457777 0.0373860182370821 1.47946760519795
4.79924726103315 5.05526973930889 4.67904495655148 4.79614610879232 0.863451567813892 0.121132840944219 0.102004827163875 1.38804977521724 1.47491008689704 1.36097752172426 1.47202247827574 1.46894380431065 4.79493420241943 0.033930348258705 1.47624437888024
4.82152721730964 5.07971550920594 4.68396028867113 4.80950838812001 0.86177501876628 0.131098411546845 0.101632736465782 1.38798876407471 1.46698117081037 1.35905648756889 1.4743765837926 1.46394351243111 4.81785005050745 0.0291540785498488 1.47284710814419
4.84902720065941 5.11701133360809 4.73400226672162 4.83603060074184 0.858903279170404 0.133097744611991 0.151796259909331 1.3858355118912 1.46599773327838 1.362 1.49401586705132 1.46099546655677 4.84084189450568 0.0253887323943673 1.46868419851692
4.87334848182234 5.12720234428394 4.73634848182234 4.86329227507681 0.852928177380613 0.130964424529053 0.148556768812995 1.38185526903196 1.46394379325446 1.36207868944376 1.50825855102948 1.45692131055625 4.86381333938293 0.022675213675214 1.46433122049248
4.9045976411337 5.14513495122374 4.75026055575408 4.88953980489495 0.848308308012006 0.118125876619141 0.146025008384191 1.3796275618102 1.4589614425075 1.36901927874625 1.51347064522753 1.44994216376126 4.88901984348075 0.0205873925501442 1.45785521341329
4.93504274912757 5.15201221403645 4.78006795772334 4.91703511535479 0.845177878053509 0.116387755670803 0.157731433503058 1.37696256494765 1.45699541973633 1.37000152675456 1.51492976070938 1.44699083947266 4.91322570403712 0.019 1.45165277551779
4.96339443220907 5.16007888644182 4.80105634745844 4.94033808475063 0.850312870372635 0.114928114034015 0.17155192920457 1.37865239644086 1.45396619152494 1.371 1.51802253898338 1.44094365254156 4.9392847701536 0.0207028112449751 1.44439206907759
4.99853540260606 5.16705736456493 4.80665013173593 4.97040155195455 0.848848051828074 0.115608640704502 0.17884937510381 1.37979774699537 1.45098087847835 1.37098087847835 1.51959844804545 1.43598087847836 4.96535695369124 0.0294905660377297 1.43786443471168
5.02603463688844 5.17000577281474 4.84002193669601 4.9910265549478 0.850805518810891 0.113999515083562 0.184472319186654 1.38276464134305 1.45000346368884 1.3700023091259 1.49894919923029 1.43499422718526 4.99092936328863 0.0392584053794401 1.43072360461276
5.05629239599829 5.1750337379998 4.88024685114468 5.01431488799816 0.855572465180044 0.113576176360022 0.193339063614595 1.38679124599993 1.45301124599993 1.37198875400007 1.4835975163747 1.42995501600026 5.01391473037283 0.043 1.42542257921056
5.08248571037782 5.17805604350513 4.91955635879696 5.04237362336756 0.854938582187618 0.113215527669425 0.203633598175784 1.387823713934 1.45407472467351 1.37096263766324 1.47927480654701 1.42592527532649 5.03372446340681 0.0425016949152524 1.42237462737924
5.10805129337597 5.181 4.95917273430246 5.06207694006395 0.856443305573118 0.1119295725552 0.211971912052449 1.39012450241856 1.458 1.369 1.48211691327628 1.42198860147201 5.05455953501299 0.0402509578544064 1.41894444374902
5.1263362882172 5.181 5.0003182523108 5.08926903057376 0.857617935371584 0.111767333143819 0.21496999442682 1.3917300417474 1.45802241921448 1.369 1.48825968009159 1.41797758078552 5.07378987653679 0.0418549019607854 1.41589405577817
5.15628293574219 5.18105658714844 5.04421518747156 5.11333952289063 0.85922414385 0.110647170642578 0.209243834481125 1.39441131155547 1.46003772476563 1.36898113761719 1.49383895052203 1.416 5.09404301785292 0.045413793103448 1.41295074285418
5.17102539214023 5.18400120914953 5.09208581443437 5.13102901958883 0.860482490848041 0.110498996405886 0.191409421397592 1.39604313169729 1.46199879085047 1.3680036274486 1.49499056809667 1.41599758170093 5.11664477216955 0.0472348927875247 1.41117409872371
5.19412440840232 5.19202012346679 5.14515240784881 5.17064707776226 0.853345221014538 0.122681846657456 0.158082744358451 1.37854391766738 1.4299603286201 1.35353627685569 1.48785037634458 1.40745720717327 5.13829981930928 0.048 1.41121086403602
5.20559929390222 5.19408555635773 5.20721726283418 5.18419336040142 0.851967439225305 0.120971640534239 0.121325650155019 1.37982894263479 1.42651881329984 1.35706077079409 1.47451448240527 1.40349910349155 5.16033146195896 0.0475593220338983 1.41180614886687
5.22250533655048 5.19950149593459 5.28403620101681 5.20651007592763 0.847979393243742 0.116380339973754 0.127419274379016 1.38001019688219 1.42799960138424 1.35949930279757 1.47450573366561 1.40149974992725 5.18152598749422 0.0458162393162395 1.41162762138964
5.23621525011963 5.2025 5.35571649715699 5.23564923049215 0.847000614502665 0.116790596359591 0.139574314850156 1.38018570946425 1.42802031373153 1.3605 1.48401581209885 1.39901465849844 5.20488539680095 0.0445303482587062 1.41166569268584
5.2560840261826 5.2025 5.4214008870728 5.24922142584525 0.845639185526704 0.116800250621998 0.137667218575835 1.380175745961 1.42992649728757 1.3605 1.48548800087616 1.40048590264528 5.22764206645829 0.0425523255813954 1.41268689840129
5.27402399563716 5.20450872471383 5.49509124916629 5.26502617705872 0.852819149245592 0.115377042911831 0.119956931325446 1.40021801490638 1.44999890928922 1.36199909091228 1.48399981789073 1.40699672786766 5.25036314580083 0.0403932926829276 1.41445237887391
5.30724299671102 5.2085 5.55050029518923 5.30714997795395 0.840208773218231 0.114962379142405 0.127475047525086 1.3730815088494 1.42649314468362 1.36051447339846 1.48250067695007 1.40101100283246 5.2747875374725 0.0371233435270156 1.41649974605801
5.33066052191938 5.20852980157798 5.59751133724614 5.3212224123789 0.837399291872266 0.11548591903339 0.13415589857046 1.37184628937871 1.42601784559012 1.36196219829956 1.4824960441346 1.40200993385933 5.29909270488352 0.0326153846153885 1.41956071718098
5.35504602453291 5.21150402510843 5.61655844472952 5.34404745459729 0.835436659497561 0.112378712497212 0.138588667429963 1.3685994667012 1.42799457142272 1.35950301883132 1.48049616018967 1.40300624955628 5.32276305916061 0.0269215686274525 1.42330114303423
5.38336618081091 5.21353482838668 5.65620751034623 5.37373783305869 0.830785807040452 0.111738735288708 0.126539522928426 1.36496476437887 1.4255411158686 1.3609946780197 1.47791712459506 1.40656933493948 5.34677907551031 0.0219680082559312 1.42706183822275
5.41458179009457 5.21651258587549 5.67344120559391 5.39415000279512 0.826608476481877 0.110009609870049 0.104790591150701 1.36158295894513 1.42901153403651 1.36048531044655 1.47109129283767 1.41250209161387 5.37254170925211 0.0170581039755353 1.43119676329488
5.43304345648888 5.2110082214979 5.6780082214979 5.41503288599159 0.831784362401442 0.107182114099459 0.10566046979988 1.3847972751607 1.4560035234991 1.3720011744997 1.4819964765009 1.4190082214979 5.39810886807849 0.0135069033530574 1.43628351188891
5.47978775588818 5.24127148386899 5.68411680048342 5.45426865365541 0.82167337184322 0.115813655526705 0.118729883191276 1.35992392246033 1.4360251480803 1.36494462268205 1.47449331102568 1.42205569888134 5.42376121172031 0.012 1.44174520916757
5.50276500490855 5.26296832169321 5.69350991848849 5.4756812164894 0.825523476567127 0.126862443373226 0.110113547860965 1.3642563537278 1.43799503383798 1.36052048714779 1.47400434366233 1.42654033796033 5.44997770731015 0.0147515923566907 1.44651419129611
5.53558519084918 5.28708529841249 5.6990100045234 5.50956987926352 0.830738267112167 0.138878680249491 0.109722179531096 1.3692181574547 1.4400129628551 1.35598336164877 1.47449662930443 1.4310100045234 5.47791756362743 0.0268869731800745 1.45170725438727
5.56974898866068 5.32190088243871 5.70301681848973 5.53769190013188 0.835976563747389 0.148188922299149 0.106588776372671 1.37239901863449 1.44507798675949 1.34946815312806 1.47299439383676 1.43504740262461 5.50382952799881 0.0368308457711438 1.45728761797472
5.59320707756305 5.31758452840995 5.70453771151032 5.55570867219963 0.839873870739423 0.142875247362618 0.114538113944782 1.3761108638738 1.45250730169548 1.3499057212242 1.47251885575516 1.43954607629685 5.52921457675763 0.0436901840490791 1.46239103088052
5.6320568918383 5.39856338280256 5.70799980908455 5.57704846341781 0.844983000838604 0.156967553474552 0.116700168988905 1.40042903948097 1.48203160657683 1.34049629489764 1.47549974544606 1.45301053552561 5.55256509833166 0.0457556874381802 1.46499288318932
5.65068199591088 5.44880275516888 5.7095224862925 5.612687617484 0.847852849915161 0.167793735882042 0.110163660523867 1.38235560860581 1.46404497258501 1.34144730027101 1.47401214553376 1.45248785446624 5.57525215870053 0.0452300194931774 1.4667732674685
5.6666534117385 5.55513698747898 5.71150933117187 5.6291814052541 0.850350831402672 0.159852280365655 0.112546191179999 1.38287617992154 1.46806531820308 1.33508508574151 1.47500976085671 1.45156488851824 5.59818395655758 0.0470416666666639 1.46832846282372
5.69351952884903 5.56559958830702 5.71349940907658 5.65552827816125 0.851529052639033 0.156286965591664 0.111233921489131 1.38367424150055 1.47399985708468 1.3389947009514 1.47649822722975 1.45600167749337 5.62306529468226 0.0512034239677742 1.46870714384924
5.7097739242837 5.64738537980385 5.71296153971652 5.67878522467689 0.854871250799599 0.133864019340266 0.110441376129678 1.38705515968099 1.47397102162192 1.33535850826828 1.47496044862385 1.45753571966735 5.64809913191041 0.052 1.46748596346126
5.73308606380731 5.72271428136816 5.70970455538468 5.70312648728391 0.857522719830574 0.114325920037367 0.11693644839121 1.38833417634971 1.47150174328859 1.36612503426599 1.47077237742124 1.46048048297481 5.67215446732691 0.0510967741935516 1.46627119764929
5.75703099583484 5.79114162561213 5.71900937014809 5.73352155859983 0.844950890118336 0.107967555377962 0.106538289947974 1.373661342105 1.4714900808402 1.34547692853888 1.46100234253702 1.46848477350936 5.69496459050154 0.047563941299792 1.46486876635409
5.77720492846233 5.87575857552705 5.723 5.74823871886681 0.854255003047497 0.109196431595723 0.105803050821216 1.38729932194741 1.4654829021096 1.32798914190815 1.462 1.46198371286223 5.71849184856127 0.0452417910447758 1.46260110226216
5.7956893779701 5.9438048883012 5.71511341289863 5.76967047582033 0.855152814709585 0.117937511038139 0.0896710241488784 1.38769415679589 1.46391940885964 1.3270383183072 1.45702835322466 1.46048659439915 5.74068142078612 0.0422477341389714 1.46041808447842
5.82152420600535 6.0096000830094 5.72250462215303 5.79452741471999 0.853210895995327 0.121864824674207 0.0883392188913188 1.38512007415914 1.46049031021644 1.32648741970001 1.45651469377444 1.45800012727928 5.76345447266515 0.0397582625118037 1.4580024798509
5.84128109822969 6.07200007958999 5.72402827173994 5.81530322987073 0.852440873626891 0.135075891659931 0.0867879888950787 1.38381814102379 1.45489281026369 1.32597754452502 1.46101130869597 1.45846623582904 5.78579609962889 0.0385895833333337 1.45512899055394
5.8660460071477 6.11615893469118 5.72671696056963 5.84211973173505 0.845930558195846 0.152643969535887 0.0897351438887934 1.38188824493836 1.44549413207341 1.32405118914599 1.4619896685443 1.45547886895612 5.81051057570241 0.0360567164179098 1.45262368603063
5.88179258117161 6.16503548166235 5.73301330562338 5.8681382937479 0.825809761019505 0.134623212738498 0.101873858630781 1.3567138211086 1.42712100900277 1.32200887041559 1.46199334718831 1.44531350274788 5.83412799939696 0.0323371428571427 1.44946925049805
5.89731468697452 6.18115151595069 5.73908158551191 5.89634965219391 0.811996130990433 0.127089930175053 0.103663962988593 1.33798578160197 1.41301165507313 1.326 1.45904662029252 1.43597668985374 5.85750998542027 0.029214670981661 1.4461497147772
5.92367479534345 6.19384341998018 5.74591568768164 5.92563866149272 0.819210990281041 0.128759403705085 0.10818423342371 1.34935968021301 1.41398795538309 1.326 1.46295182153236 1.43402408923382 5.88313064705 0.0252651296829976 1.44173925783329
5.95400294552595 6.20000081820165 5.75600081820165 5.94200278188562 0.822400087547577 0.126399830632258 0.10775063328808 1.34905995581711 1.41599991817983 1.33000008182017 1.4599997545395 1.43199967271934 5.90819757280791 0.0227895771878078 1.43745568059792
5.99020757646072 6.21009884593368 5.76608896134031 5.97619769186735 0.823489769186735 0.124373492210817 0.11550719919246 1.34852869844216 1.41491103865969 1.331 1.45703953837347 1.42794069243979 5.93371901177604 0.022 1.43213039719642
6.01074953193718 6.2198807294939 5.77489265654451 5.9957614589878 0.82544614589878 0.128677520977315 0.117209246931938 1.34938950419546 1.40610734345549 1.331 1.46095229179756 1.42207156230366 5.96003475080926 0.0229646302250801 1.42610613811271
6.05049894564544 6.22302527061626 5.79203285180114 6.03107484680347 0.831583710983282 0.125075097500446 0.120273960322714 1.35489468761232 1.40508016678776 1.3310101082465 1.46500252706163 1.41418793924923 5.98932839289504 0.0289259259259235 1.42062013015243
6.09016753834861 6.23302956559093 5.80532522150024 6.06616753834861 0.835970539010902 0.123157739354559 0.117828503570864 1.36008266090318 1.40594086881814 1.335 1.46600985519698 1.40798028960605 6.01741394142319 0.0371318327974238 1.41540273310144
6.10683636215693 6.23597112273358 5.83768235006933 6.08283636215693 0.835029240725256 0.124922673640145 0.111710064714164 1.36034740104602 1.40005775453285 1.335 1.46699037424453 1.40601925151095 6.0468244155596 0.044542372881355 1.41025443231655
6.12999742197772 6.23899966373622 5.86699674945016 6.10999697362601 0.838729584153797 0.126829788153821 0.126688314197602 1.36192982290108 1.39500056043963 1.33599988791207 1.46899977582415 1.40400022417585 6.07198525895534 0.0455406504065045 1.40666777187768
6.16016822562742 6.24302968687543 5.92731666000456 6.13325728625371 0.840655557805898 0.126523485143224 0.13378556864311 1.36522320453029 1.39297031312457 1.336 1.46801979125029 1.40197031312457 6.09636359866993 0.043229299363056 1.40440790252079
6.17682587756455 6.24596927251139 5.95867224012151 6.15873369509873 0.838235298965621 0.122907794810988 0.12938598880795 1.35860913684937 1.39003072748861 1.336 1.46997951500759 1.39903072748861 6.12000995546797 0.0418219178082204 1.40190052331149
6.20304341460463 6.24600566277452 6.05009437957529 6.18604341460463 0.823829129771916 0.122573450057475 0.152138418658116 1.33730436263537 1.39198867445097 1.336 1.48198489926795 1.39699622481699 6.1425708887164 0.0442148846960167 1.39931743441719
6.22609910829949 6.249 6.10068384726651 6.20913875161929 0.844552705738833 0.119108414267208 0.15634916683223 1.36607993070645 1.386 1.336 1.474 1.39497026751015 6.16716764723455 0.0447495009980042 1.3983251058141
6.2358808196293 6.249 6.1681776554422 6.22283314748103 0.847780670477671 0.118951906885931 0.132579608300789 1.36903400752805 1.386 1.336 1.474 1.39203575411121 6.19002212157552 0.0442441176470586 1.39837672242623
6.2620356003043 6.256 6.23920088743139 6.25604068606205 0.849958779418138 0.12058811826963 0.127058436387112 1.3716193134227 1.38799237136336 1.34 1.47000254287888 1.391 6.21279845528106 0.0447658486707567 1.39894078009986
6.27636001204932 6.25607448525158 6.31910486456515 6.27237242625791 0.849454550872376 0.119841434196068 0.118464312700033 1.37134664816368 1.3850124142086 1.34 1.4710124142086 1.3909875857914 6.2361585283371 0.0437502487562191 1.39899377170773
6.30472081624394 6.26194223784357 6.40614319467967 6.30171118921787 0.847449735403446 0.119166642647989 0.107775223394958 1.37108259929704 1.38599037297393 1.34 1.47199037297393 1.39000962702607 6.25895350296205 0.0427484662576691 1.39955203856705
6.32100212123783 6.26200031818567 6.4720076364562 6.3210025454854 0.821661807294634 0.115989640450187 0.120940023333616 1.35066132365241 1.39699936362865 1.34 1.478 1.39399936362865 6.28127272003881 0.0414909781576457 1.39936403749517
6.34119836846556 6.26503967369311 6.54465461593635 6.34525787900523 0.838717357240737 0.112611307002537 0.121213261933003 1.36313920652614 1.39098016315344 1.34 1.478 1.38798016315344 6.30364015111888 0.0395464135021108 1.39985603418657
6.36080580791994 6.26896116158399 6.6093591661358 6.37074755029592 0.840433008192995 0.113728931051437 0.126477859426504 1.36306077676832 1.38901941920801 1.34 1.478 1.38601941920801 6.32724784572883 0.0374957507082164 1.40273328321676
6.3770770182418 6.26900577636814 6.63411167645061 6.38108857097807 0.835705821760382 0.113073966439453 0.14629491819086 1.36014636088807 1.39299807454396 1.34000192545604 1.47599229817582 1.38700962728023 6.34985785878444 0.0351024811219012 1.40545970138196
6.41723228680355 6.27208557934868 6.69208557934868 6.42728118928851 0.833495987763538 0.115106404551008 0.128112078355611 1.3582255237481 1.39204890248496 1.341 1.47201222562124 1.39201222562124 6.3745326472217 0.030688141923437 1.40836594482325
6.43577221840068 6.27891608046341 6.69891608046341 6.44972426437977 0.829983158618819 0.113223137815089 0.128277961954111 1.35547380758474 1.39595204597909 1.341 1.47298801149477 1.39298801149477 6.39649055620232 0.0259197530864232 1.41104212194954
6.46140356438989 6.28201485130517 6.70204950435057 6.47515431392591 0.82084581298797 0.114348019825977 0.128556064767687 1.3485526437759 1.40048113645584 1.341 1.46898762391236 1.39652468865438 6.42017945762546 0.021061143984223 1.41389868591513
6.49131094246601 6.28808371527931 6.72208371527931 6.50226310516355 0.815142906052739 0.11352883199366 0.114821638490995 1.34452824191575 1.40505979662808 1.34096412202315 1.464 1.40205979662808 6.44401926964738 0.0173191489361686 1.41690164949949
6.51672512025343 6.29492599391439 6.72892599391439 6.52376740944521 0.82028438971281 0.111798712967362 0.110051592813971 1.34928851290901 1.40994713851028 1.33803171689383 1.464 1.40694713851028 6.46842175773549 0.0145153374233125 1.4207577682656
6.55305730806491 6.31203629510777 6.73201337188181 6.55704202591427 0.825699131085008 0.120996801071688 0.111576370489223 1.35375347668927 1.41200764107532 1.33899617946234 1.46100573080649 1.41200764107532 6.49307653510266 0.0143405797101458 1.42492150373744
6.58334273499597 6.33128918265285 6.73903213140587 6.57927847218422 0.830544759070995 0.135135380323406 0.109685890757743 1.35563083546178 1.41605355234312 1.33697857906275 1.464 1.41605355234312 6.51771467176759 0.0213857777777797 1.42967578827806
6.6146914037057 6.35773962187668 6.74197106909741 6.60474926551088 0.837382687433305 0.14751810446375 0.110224696001192 1.36119522415776 1.42095178182901 1.33501928726839 1.464 1.42095178182901 6.54251017153971 0.0328421052631545 1.4340859230407
6.64100278868002 6.3780054740756 6.749 6.6340011361289 0.821831364387523 0.142431542036769 0.10974017868209 1.35152072608965 1.42300051642223 1.32899958686222 1.465 1.42900010328445 6.56978818809378 0.0427568627450983 1.43919019114835
6.66828183101193 6.43151464793483 6.74903676056677 6.64535535214547 0.835133739445272 0.157475183109223 0.111473676056677 1.35869152818208 1.42801225352226 1.32502450704452 1.465 1.43006126761129 6.59350729838506 0.0489506545820746 1.4436863175845
6.69075997834314 6.47256169958312 6.75196869282737 6.67369736399787 0.842610166709783 0.166661904192412 0.111766869282737 1.36997946738536 1.42898956427579 1.32697912855158 1.465 1.43494782137894 6.61749289329558 0.052 1.44677994307732
6.71503581313047 6.52511818333056 6.75500716262609 6.69804655706962 0.844842739704481 0.171855041514799 0.112553975257482 1.37032444082818 1.42300179065652 1.333 1.465 1.43600716262609 6.64136265324758 0.0525435244161355 1.44787625117576
6.73522413943296 6.59161394714245 6.75902923557821 6.72418515866201 0.846387151539218 0.180154534659693 0.114781012067793 1.37281383817369 1.42403898077095 1.33300974519274 1.46503898077095 1.44003898077095 6.6662459500664 0.0542956685499054 1.44941885842718
6.75772583928929 6.65324903805327 6.7619642399073 6.74277351941289 0.848109020745615 0.171574538670997 0.115886530365083 1.37420307355612 1.4279523198764 1.3339880799691 1.4689523198764 1.4439523198764 6.68985730989569 0.0545200000000003 1.44968432119414
6.77803298909232 6.71614226546061 6.76500618545481 6.77303298909232 0.836682783273273 0.147599382361477 0.115714927927056 1.36220665949162 1.42600206181827 1.33700618545481 1.46899381454519 1.446 6.71380537407475 0.0525869120654399 1.44851602162725
6.79421922938167 6.7857816004042 6.76803812684899 6.78922876109391 0.842895068403208 0.122996199653637 0.11321939490583 1.37029954830796 1.42697140486326 1.33991421458978 1.46596187315101 1.44595234143877 6.73852765058653 0.0507629629629632 1.44727724928003
6.81677833423604 6.86620971336328 6.77196144943236 6.81276869659413 0.845474653001773 0.112314953920413 0.109041056354542 1.37334012331008 1.42402891292573 1.3310867387772 1.46203855056765 1.44104818820956 6.76313212114937 0.0494745762711868 1.44578156647475
6.83400261074412 6.94600900706722 6.77500052214882 6.83600261074412 0.845089913845444 0.119389680183845 0.104799302931319 1.3744300326343 1.42499960838838 1.324 1.46200013053721 1.44200013053721 6.78619388844337 0.0472977346278333 1.44364448858703
6.85434943277801 7.0159201729821 6.7790349432778 6.85634943277801 0.844351261147354 0.116834587778633 0.099440897674802 1.37459019577605 1.42197670448147 1.3239650567222 1.46295340896293 1.44297670448147 6.8101257453531 0.0438983855650513 1.44136019960972
6.8837011990201 7.09321315741959 6.78197011990201 6.8857011990201 0.837737329820804 0.107980138295604 0.0978363344535679 1.36704679185183 1.42001992006533 1.32102988009799 1.45903984013065 1.44101992006533 6.83259791049901 0.0402403846153843 1.43921523779867
6.90006988240853 7.15312112950813 6.78500931765447 6.88612345892174 0.829579480713425 0.125312119766392 0.0967308851771748 1.36687869552837 1.42098835293191 1.32099767058638 1.46 1.44098835293191 6.85677869801308 0.038 1.43722538608008
6.93027956901119 7.20534946126398 6.7890349461264 6.93915143321439 0.833614139866465 0.126320062408587 0.097147974790686 1.36629181012471 1.4159650538736 1.3199767025824 1.4599650538736 1.4359650538736 6.88063408465241 0.0374488348530894 1.4354901602772
6.95371565002936 7.2346445625367 6.79196445625367 6.95184597709924 0.831446302372284 0.134708226406342 0.100331375795655 1.36392867195537 1.41303554374633 1.31802369583089 1.45703554374633 1.43303554374633 6.9054415560368 0.0351592920353977 1.43198688684146
6.9800030666295 7.2540007999903 6.79500053332687 6.98200266663434 0.827489796002473 0.128399332008097 0.103459944000679 1.3592799613338 1.41099973333657 1.31900053332687 1.457 1.42799960000485 6.92910095183646 0.0316626746506968 1.42783854065022
7.00329766544494 7.26016867708547 6.79902976654449 7.00226789890045 0.825932614779066 0.12331687352236 0.103034344356546 1.35898325291658 1.4090099221815 1.323 1.457 1.42495038909251 6.95278627501818 0.0270175438596481 1.42348067507123
7.03271124687158 7.27683637322723 6.80197112468716 7.02874012218442 0.823226565287815 0.116090937018549 0.10247548630944 1.35831654507091 1.40999037489572 1.323 1.457 1.4200481255214 6.97612232758777 0.0234351851851848 1.41838237556862
7.06306502131274 7.28001383432186 6.81503181894028 7.06304150296558 0.816328551825615 0.118425409219847 0.0855800320980538 1.34979348846381 1.41098893254251 1.324 1.45800553372874 1.41498754911033 7.00139291697022 0.0207752928647497 1.41195068046537
7.11012220696657 7.29 6.83815886905654 7.09315886905654 0.829745296842081 0.122336110348329 0.10011417962871 1.35957558319853 1.40296333791003 1.324 1.462 1.40596333791003 7.02861839182668 0.0210956696878136 1.40542586755193
7.11988080844173 7.29 6.85084505097425 7.10584505097425 0.831765327347438 0.122824040422086 0.10603765072413 1.36321554154877 1.40003575746748 1.324 1.462 1.40303575746748 7.05491813549457 0.0270446428571409 1.39918691416405
7.16003290597903 7.29300493589685 6.89708226494757 7.14303290597903 0.83581676217869 0.122951151709266 0.130238822220004 1.36271844038362 1.39499177350524 1.324 1.46399341880419 1.39499012820629 7.08174234474135 0.0379929718875465 1.3932610365898
7.18025709522322 7.29603808818122 6.94740944794809 7.16319996295139 0.839941424601935 0.123661426454365 0.141792737311544 1.36787218451313 1.38994286772817 1.32397143386409 1.46001904409061 1.38894286772817 7.10831583017461 0.0471144883485295 1.38772572143857
7.20672083401983 7.29995864207701 6.98955540232788 7.18378287090432 0.842146736168319 0.124837592623104 0.155455867638388 1.37118505255508 1.38406203688448 1.32103101844224 1.46197932103851 1.38306203688448 7.13240571130038 0.0497348066298347 1.3823987762058
7.22705395559166 7.30300703768587 7.03713840782208 7.21004691790579 0.837554849517182 0.125720469179058 0.152476116300638 1.36388949438986 1.37799530820942 1.321 1.46 1.37799296231413 7.15380088414688 0.0485697550585734 1.37958380032333
7.25024452779198 7.3060489055584 7.09664799864874 7.23029343335037 0.843897020321014 0.125918043777664 0.159135967197066 1.37224186553137 1.3759755472208 1.3210122263896 1.45993886805201 1.37493886805201 7.17664307061097 0.0475548523206756 1.37698927538029
7.26979423928681 7.30995884785736 7.14845473411005 7.25375308714417 0.846057263441193 0.125761646085706 0.143623271125915 1.37718794253956 1.37402057607132 1.32198971196434 1.4550514401783 1.3700514401783 7.20001478034493 0.049 1.37431668163399
7.29200092710978 7.31300016360761 7.21900310854456 7.2800007089663 0.848250078531652 0.124299851117076 0.139688910918687 1.37939007689558 1.37499967278478 1.322 1.45099978185652 1.36799983639239 7.22185240538154 0.049 1.37286467316963
7.30916433364987 7.31602900005586 7.2766380012289 7.29322233376158 0.849695316676907 0.121536359935204 0.119682396594236 1.38081324335884 1.36897099994414 1.322 1.447 1.36498066662943 7.24462722945951 0.0487085953878409 1.37124872075593
7.32579729411111 7.31896422837255 7.34121302419607 7.31572575085621 0.850233441868301 0.118131495087843 0.115876383876928 1.38215366429013 1.36603577162745 1.322 1.447 1.36302384775163 7.26655328679312 0.0473966480446933 1.37136571805933
7.3460473151036 7.323 7.4171892604144 7.3390473151036 0.8418417929934 0.104247609342134 0.109391480138295 1.37466296341965 1.36399750973139 1.322 1.44299252919417 1.36398754865695 7.28644643961891 0.0457625830959166 1.37189650120768
7.36512504217015 7.323 7.49363482947923 7.35816351668404 0.842560480931424 0.103290961862847 0.113939406014231 1.37587885588542 1.36300961862847 1.322 1.44001923725695 1.35898076274305 7.30740131222925 0.0446020202020206 1.37171999239475
7.3778740399026 7.323 7.55836051027472 7.37483528294955 0.842609515538087 0.103389031076174 0.108780965393257 1.37882093228521 1.36399031076174 1.322 1.44198062152348 1.35701937847652 7.32899534320323 0.0427830188679245 1.37153809977032
7.40698708913434 7.32599866439321 7.63196750023472 7.40798530832528 0.83909156711197 0.0989919588899624 0.090847964668506 1.37739064999531 1.36799821919094 1.32599821919094 1.43500311641585 1.35799955479774 7.35236361092874 0.0411993670886079 1.37187503645776
7.42731497668904 7.32507268692824 7.69243612156945 7.42827863322492 0.836261112493391 0.113925385399811 0.0987301650752201 1.37504492300976 1.3660605724402 1.33604845795216 1.4339394275598 1.35901211448804 7.37592278600855 0.0384190476190478 1.37372386060071
7.45268563220785 7.33092745358643 7.72756472151856 7.45072190541464 0.833128812331262 0.11516464434246 0.101159893238367 1.37302502851268 1.37093954465536 1.33995163572428 1.42906045534464 1.35998790893107 7.39790687976119 0.0357160120845932 1.37547139371341
7.47706323945707 7.33702107981902 7.75501264789141 7.47305691551136 0.819473372771043 0.106798276203092 0.101468735210859 1.36015583910987 1.3750021079819 1.34300843192761 1.427 1.3650021079819 7.42053345429327 0.0306396677050912 1.377583489579
7.50725849088479 7.34702982587132 7.7611391873995 7.50018889718504 0.821048227113935 0.115507166253366 0.100849519568359 1.36291612263673 1.37604970978554 1.347 1.42698011608579 1.36603976782843 7.44369052110975 0.0258895078922945 1.3809604735342
7.53273310249455 7.34996920413399 7.7748562859586 7.51880495951525 0.81890248098219 0.121140974590141 0.0988311464946626 1.36253400346258 1.38094867355664 1.347 1.42502053057734 1.36995893884532 7.46570792586057 0.022329305135953 1.38528131925337
7.56607626849655 7.35600254228322 7.78101779598253 7.54906864164689 0.818660804703677 0.132238452381312 0.100192838530252 1.36368447441846 1.38200254228322 1.34597457716782 1.42499237315035 1.37201016913287 7.49023059603773 0.0197455555555566 1.38945287558607
7.59628716640597 7.35715843663778 7.78802970686958 7.5762277526668 0.822886928977383 0.09630504754231 0.105224355694779 1.36542861236666 1.38301980457972 1.33594058626083 1.422 1.37603960915944 7.51523268154635 0.019 1.39459734557795
7.62469698091883 7.37283281705867 7.7909686531985 7.59875967452183 0.82159379259266 0.0948257778900883 0.104665955892285 1.36430201627391 1.38497910213233 1.330062693603 1.422 1.37995820426467 7.53928306232418 0.0224395280236006 1.39964395294999
7.65206098229732 7.41007622787165 7.79500571709037 7.62205526520694 0.824398447144939 0.1196646836816 0.105900686050845 1.36406974301876 1.38601524557433 1.31798475442567 1.422 1.38800762278716 7.56383181197878 0.033354609929077 1.40508608878502
7.68422851025943 7.45053699910967 7.798 7.65119423372052 0.834095876110731 0.138133575879657 0.106273025084788 1.37443479336315 1.39401142551297 1.30994287243514 1.422 1.39201142551297 7.58785622324316 0.0431298449612413 1.40988039676685
7.70376264078033 7.49644220583379 7.798 7.66779824466328 0.837162734602513 0.164084668276675 0.107386470524479 1.37655424652467 1.39498813203902 1.30505933980492 1.422 1.39298813203902 7.61075856013703 0.0488812499999997 1.41404757075206
7.72699650809363 7.54999195343315 7.80099954453395 7.69099650809363 0.838709770748756 0.173908556172628 0.107190031882623 1.37914960981742 1.39599984817798 1.305 1.422 1.39799924088992 7.6321626386973 0.050345528455285 1.41729509283806
7.74719700699755 7.59957536355019 7.80503693881204 7.71719700699755 0.8396681000179 0.177569338624988 0.108164459178194 1.38018216328722 1.397 1.29998714805192 1.42196306118796 1.40204925174939 7.65250044505776 0.049 1.42118479021659
7.76280894115008 7.65247458816271 7.80796417646564 7.73280894115008 0.841102446468163 0.176316132377273 0.107725373530154 1.38193850587938 1.397 1.29309552942496 1.41903582353436 1.40595223528752 7.67278606246812 0.0499696132596675 1.42396742042412
7.78004236792593 7.7151337934503 7.811 7.75604459781677 0.83808579771618 0.166148779407443 0.105138171489513 1.3761317069269 1.39800891956335 1.28899108043665 1.419 1.40700222989084 7.69366919657034 0.052 1.42503824816467
7.79919999432622 7.77581174167699 7.81108235060491 7.77623528744261 0.840683294024197 0.142804129728882 0.104272942511479 1.38139964621777 1.40201176437213 1.285 1.41896470688361 1.40801176437213 7.71543510539922 0.0516791187739465 1.42628506602476
7.81583153908341 7.84331624686794 7.81793063374023 7.79580181068636 0.840957225349609 0.107388722657689 0.100359637862728 1.38386502814648 1.40299009053432 1.285 1.41602972839705 1.40899009053432 7.73596859158167 0.050701538461539 1.42670905092167
7.83604210870711 7.91418106744058 7.822 7.81504842501318 0.838700189489182 0.0932556619852286 0.0951747364116111 1.38053391610976 1.40000210543536 1.27798736738787 1.416 1.40900210543536 7.7561552294832 0.0494275362318851 1.42851462394068
7.85618459364808 8.0007268374893 7.82203461130901 7.83819613075108 0.838777539928755 0.086563372442922 0.0926678860418451 1.38239519169635 1.40104614841202 1.272 1.416011537103 1.410011537103 7.77448890012119 0.048 1.43002572447203
7.871840063718 8.06237025088963 7.82497001194713 7.85483006770038 0.837720795699035 0.0953304356820812 0.0916404958185061 1.38283550179207 1.4049600159295 1.272 1.41699000398238 1.41099000398238 7.79612929396583 0.0476805970149258 1.4312443620818
7.89504122049022 8.11211153779707 7.828 7.87804122049022 0.83245077591511 0.113338868497543 0.0907577207493643 1.37588686199925 1.40299272579584 1.27100484946944 1.413 1.409 7.81534481324388 0.0461173184357557 1.4327379842778
7.91219673922849 8.15824592403562 7.82801229620178 7.89519673922849 0.832754260861721 0.129428369614246 0.0897672492943605 1.37872254212582 1.40001229620178 1.27301229620178 1.41296311139466 1.40897540759644 7.83367654006361 0.0432243589743581 1.43380648117353
7.92780972454814 8.17776215568518 7.82898810778426 7.91080972454814 0.831505222036148 0.137234862274072 0.0855810176055287 1.37971786993994 1.40098810778426 1.27398810778426 1.41003567664722 1.40702378443148 7.85341715126878 0.0398139534883726 1.43601272545699
