# Supplementary material for: Quantifying Spatiotemporal Gait Parameters with HoloLens in Healthy Adults and People with Parkinson’s Disease: Test-Retest Reliability, Concurrent Validity, and Face Validity
Source: Sensors (Basel). 2020 Jun 5;20(11):3216. doi: 10.3390/s20113216 (PMC7313704; doi:10.3390/s20113216)
Supplement: Supplementary file 1 [file sensors-20-03216-s001.zip › Data/HYA_11_SWS2_HoloLens_raw.csv]

Time HoloLens_x_position HoloLens_y_position HoloLens_z_position HoloLens_x_orientation HoloLens_y_orientation HoloLens_z_orientation
232.9877 0.111 0.057 0.017 359.641 357.43 359.591
233.0212 0.114 0.057 0.02 359.726 357.368 359.434
233.0549 0.118 0.057 0.024 359.7 357.326 359.294
233.088 0.122 0.057 0.028 359.785 357.311 359.184
233.1227 0.126 0.056 0.031 359.816 357.165 359.119
233.1542 0.131 0.056 0.036 359.675 357.046 359.237
233.1889 0.136 0.056 0.041 359.508 356.934 359.409
233.2215 0.14 0.056 0.046 359.512 356.751 359.217
233.2535 0.146 0.056 0.052 359.54 356.463 359.637
233.2898 0.151 0.055 0.057 359.544 356.255 359.654
233.3217 0.156 0.053 0.063 359.795 356.011 359.476
233.3537 0.16 0.052 0.07 359.902 355.217 359.913
233.3888 0.164 0.052 0.077 0.007 354.351 359.806
233.4208 0.167 0.051 0.085 0.02 353.893 359.848
233.4543 0.17 0.05 0.093 359.832 353.381 359.349
233.4878 0.172 0.049 0.101 359.596 352.91 359.016
233.5224 0.173 0.047 0.11 359.556 352.736 358.739
233.5532 0.174 0.048 0.12 359.674 352.92 358.109
233.5888 0.175 0.047 0.13 359.415 353.121 357.918
233.6217 0.175 0.046 0.142 358.978 353.143 358.056
233.6553 0.174 0.046 0.154 358.603 353.502 357.725
233.6875 0.173 0.045 0.168 357.947 354.34 357.391
233.7226 0.171 0.043 0.182 357.116 355.017 357.451
233.7543 0.168 0.041 0.198 356.691 355.554 357.149
233.7909 0.163 0.038 0.214 356.796 356.125 356.801
233.8218 0.158 0.035 0.231 356.863 356.445 356.987
233.8541 0.152 0.031 0.248 357.165 356.489 357.44
233.8895 0.144 0.028 0.267 357.288 356.651 357.55
233.922 0.135 0.025 0.285 357.589 356.765 357.77
233.9529 0.127 0.026 0.305 358.326 357.164 357.808
233.9911 0.118 0.032 0.326 358.56 357.502 358.613
234.0192 0.11 0.039 0.347 358.025 357.786 359.032
234.0537 0.102 0.045 0.368 358.018 357.994 359.111
234.0857 0.096 0.047 0.386 359.238 358.106 359.669
234.1207 0.09 0.046 0.403 0.524 358.631 359.782
234.152 0.086 0.047 0.421 0.505 359.434 359.574
234.189 0.083 0.046 0.438 0.108 0.011 359.725
234.2202 0.08 0.043 0.455 0.359 0.295 0.172
234.2538 0.077 0.041 0.472 1.171 0.475 0.568
234.2866 0.075 0.043 0.489 1.973 0.89 0.425
234.3208 0.074 0.045 0.507 2.18 1.537 0.589
234.3536 0.073 0.045 0.525 2.538 2.059 0.533
234.3872 0.071 0.047 0.543 2.648 2.437 0.229
234.4217 0.07 0.048 0.562 2.388 2.361 0.224
234.4536 0.068 0.047 0.581 1.818 1.807 0.283
234.4877 0.067 0.047 0.6 1.351 1.149 0.263
234.5201 0.069 0.044 0.619 1.421 0.948 0.212
234.5545 0.071 0.04 0.638 1.89 1.031 0.273
234.5866 0.074 0.038 0.656 2.159 1.02 359.789
234.6211 0.078 0.035 0.675 2.188 1.166 359.623
234.6512 0.082 0.033 0.693 2.555 0.96 359.677
234.6906 0.087 0.032 0.713 2.253 0.209 359.53
234.7195 0.092 0.031 0.73 1.534 359.43 359.817
234.7529 0.098 0.031 0.749 1.183 358.376 359.906
234.7864 0.104 0.037 0.767 1.159 357.257 0.108
234.821 0.11 0.044 0.787 0.264 356.35 359.813
234.8513 0.116 0.048 0.805 359.628 356.037 359.211
234.8891 0.121 0.049 0.822 0.564 355.735 358.451
234.9187 0.124 0.048 0.837 0.697 355.145 358.33
234.9532 0.126 0.047 0.853 0.319 354.523 358.72
234.9868 0.129 0.048 0.869 0.091 354.127 359.386
235.0197 0.131 0.048 0.885 359.839 353.976 359.174
235.0535 0.131 0.048 0.901 359.892 353.956 359.034
235.0863 0.131 0.051 0.918 0.326 353.927 358.737
235.1197 0.13 0.053 0.936 0.269 354.078 358.45
235.1527 0.129 0.054 0.954 359.777 354.315 358.65
235.1863 0.127 0.055 0.972 359.491 354.589 358.998
235.2207 0.125 0.055 0.991 358.756 354.834 359.143
235.2527 0.121 0.055 1.011 357.661 354.916 358.944
235.2866 0.118 0.054 1.031 357.148 355.16 358.966
235.3185 0.115 0.05 1.051 357.57 355.679 359.002
235.3538 0.111 0.045 1.072 358.427 356.01 359.04
235.3867 0.106 0.039 1.092 359.596 356.161 358.898
235.419 0.101 0.033 1.114 0.549 356.476 358.997
235.4526 0.096 0.029 1.136 0.68 356.556 359.123
235.4865 0.089 0.025 1.158 0.475 356.582 358.948
235.5198 0.083 0.023 1.18 359.901 356.997 358.887
235.5515 0.077 0.027 1.202 359.117 357.62 359.086
235.5861 0.07 0.032 1.224 358.637 358.071 359.357
235.619 0.062 0.043 1.248 357.198 358.19 359.579
235.6525 0.055 0.05 1.271 356.132 358.304 359.786
235.6858 0.05 0.052 1.292 357.499 358.58 0.592
235.7216 0.046 0.05 1.311 359.647 358.999 0
235.7523 0.042 0.05 1.331 359.678 359.049 359.618
235.7851 0.038 0.052 1.351 358.57 359.143 359.632
235.8187 0.037 0.05 1.37 358.49 359.34 359.774
235.8517 0.036 0.048 1.388 359.497 359.469 0.331
235.8855 0.035 0.051 1.406 0.037 359.39 0.064
235.9185 0.034 0.051 1.425 0.527 359.588 359.542
235.9521 0.034 0.051 1.443 0.948 359.867 359.689
235.9865 0.033 0.05 1.461 1.506 359.937 359.844
236.0195 0.034 0.049 1.478 1.718 359.681 359.378
236.0523 0.035 0.048 1.496 1.389 359.553 359.122
236.085 0.037 0.047 1.513 1.047 359.413 359.096
236.124 0.04 0.046 1.532 0.657 359.239 358.85
236.1508 0.042 0.045 1.55 0.286 359.16 358.4
236.1858 0.046 0.043 1.569 359.85 359.136 358.441
236.2196 0.05 0.039 1.588 359.511 359.037 358.907
236.2524 0.054 0.036 1.607 359.161 358.746 358.92
236.2849 0.059 0.034 1.627 358.576 358.378 359.161
236.3178 0.065 0.032 1.648 357.826 358.313 359.499
236.3533 0.072 0.03 1.669 357.219 358.378 359.901
236.3858 0.078 0.032 1.69 357.502 357.993 0.219
236.419 0.084 0.04 1.713 357.092 357.132 0.452
236.4525 0.09 0.049 1.736 356.029 356.518 359.962
236.485 0.095 0.055 1.758 355.835 356.313 359.176
236.5177 0.1 0.059 1.779 356.889 356.044 358.566
236.5545 0.101 0.056 1.798 357.898 354.876 358.253
236.5867 0.103 0.057 1.818 357.899 353.566 358.929
236.618 0.104 0.056 1.838 357.694 351.73 359.651
236.6539 0.104 0.055 1.858 357.768 350.537 359.18
236.6868 0.104 0.053 1.879 358.075 350.047 358.299
236.7206 0.104 0.053 1.9 358.733 349.738 358.271
236.7542 0.104 0.053 1.921 359.225 349.585 358.957
236.7845 0.103 0.052 1.942 359.386 349.332 359.254
236.8185 0.101 0.051 1.964 359.562 349.446 359.015
236.8531 0.101 0.05 1.985 359.696 349.874 359.329
236.8844 0.099 0.047 2.007 359.572 350.167 359.442
236.9195 0.097 0.044 2.029 359.522 350.533 359.44
236.9514 0.094 0.041 2.051 359.319 351.05 359.711
236.9845 0.091 0.037 2.073 359.238 351.63 359.859
237.018 0.089 0.034 2.096 358.819 352.308 359.783
237.0526 0.085 0.031 2.12 358.158 352.915 359.85
237.085 0.081 0.029 2.143 357.746 353.737 359.775
237.1183 0.078 0.029 2.167 357.171 354.884 359.517
237.1519 0.073 0.034 2.192 356.626 355.994 359.135
237.1845 0.068 0.043 2.218 356.094 356.73 359.491
237.2175 0.062 0.052 2.243 355.43 357.278 359.618
237.2501 0.058 0.053 2.267 355.873 358.096 359.048
237.2846 0.055 0.052 2.29 357.203 359.042 359.648
237.3175 0.052 0.048 2.312 358.384 359.606 0.531
237.3507 0.05 0.047 2.334 358.87 359.718 0.786
237.385 0.048 0.047 2.356 358.807 359.892 0.237
237.418 0.047 0.046 2.377 359.418 0.115 0.539
237.4516 0.047 0.047 2.398 0.331 359.963 1.407
237.4842 0.047 0.046 2.418 1.247 359.74 1.442
237.5164 0.047 0.045 2.439 2.12 0.17 0.343
237.5513 0.049 0.043 2.459 2.55 0.478 0.632
237.5832 0.051 0.042 2.48 2.28 0.415 0.723
237.6233 0.053 0.04 2.501 1.81 0.431 0.54
237.6504 0.055 0.037 2.523 1.479 0.429 0.254
237.6856 0.059 0.033 2.545 1.258 0.228 0.072
237.7177 0.063 0.029 2.566 1.356 0.05 359.939
237.7512 0.068 0.026 2.589 1.105 0.056 359.682
237.785 0.074 0.024 2.612 0.575 359.909 359.781
237.8189 0.08 0.023 2.635 359.691 359.589 359.885
237.8536 0.088 0.023 2.659 358.817 359.294 359.701
237.8841 0.094 0.024 2.682 358.561 358.888 359.538
237.9169 0.1 0.034 2.707 358.204 357.877 0.251
237.9505 0.106 0.045 2.733 356.984 357.014 0.18
237.9846 0.112 0.05 2.756 356.703 356.895 359.722
238.0171 0.117 0.051 2.778 357.687 356.884 359.683
238.0512 0.121 0.048 2.799 359.018 356.623 359.536
238.0822 0.123 0.047 2.82 359.565 355.905 0.266
238.1173 0.124 0.049 2.841 359.382 354.756 1.075
238.1497 0.126 0.048 2.863 359.298 354.193 0.621
238.1841 0.126 0.048 2.885 0.066 353.99 359.423
238.2169 0.126 0.047 2.906 1.362 354.106 358.572
238.2523 0.126 0.046 2.926 2.517 354.134 358.995
238.2827 0.125 0.044 2.947 3.11 354.274 359.695
238.3172 0.123 0.042 2.967 3.293 354.175 359.853
238.3499 0.121 0.04 2.989 2.892 354.158 0.04
238.3846 0.119 0.037 3.01 2.551 354.468 359.781
238.4188 0.116 0.034 3.033 2.054 354.489 359.921
238.4501 0.113 0.031 3.056 1.122 354.485 0.173
238.4844 0.109 0.028 3.08 0.705 354.624 0.357
238.5152 0.105 0.024 3.104 0.415 354.349 0.703
238.5498 0.1 0.021 3.128 0.161 353.983 0.754
238.5832 0.095 0.02 3.153 359.761 354.065 0.532
238.6181 0.091 0.023 3.179 358.901 354.476 0.349
238.6492 0.087 0.03 3.205 358.122 354.917 0.878
238.6861 0.082 0.042 3.233 357.817 355.112 1.201
238.717 0.077 0.048 3.256 356.639 355.084 0.766
238.7505 0.073 0.05 3.281 356.404 355.161 0.599
238.7832 0.07 0.048 3.303 357.888 355.556 0.845
238.8157 0.069 0.045 3.325 359.46 356.086 0.443
238.8518 0.067 0.043 3.346 359.84 356.554 359.981
238.8827 0.066 0.043 3.366 359.934 357 0.087
238.916 0.066 0.042 3.387 0.534 357.374 0.504
238.9509 0.066 0.044 3.408 0.909 357.828 0.394
238.9837 0.068 0.044 3.429 1.121 358.702 359.931
239.0164 0.069 0.044 3.45 1.14 359.342 359.847
239.0499 0.07 0.043 3.472 1.005 359.433 359.885
239.0836 0.071 0.042 3.494 1.213 359.427 359.415
239.1166 0.073 0.039 3.515 1.414 359.615 358.96
239.1492 0.076 0.036 3.537 1.529 359.784 358.924
239.1826 0.08 0.033 3.559 1.727 359.972 358.834
239.2155 0.084 0.029 3.581 1.496 0.133 358.467
239.249 0.088 0.026 3.604 1.358 359.965 358.265
239.2831 0.093 0.022 3.627 0.971 359.532 358.271
239.3158 0.098 0.019 3.65 0.454 359.1 358.089
239.3506 0.104 0.017 3.674 0.041 358.563 358.263
239.3828 0.11 0.015 3.697 0.169 358.397 358.379
239.4148 0.116 0.023 3.722 0.348 357.666 359.772
239.45 0.122 0.033 3.746 359.188 356.386 0.542
239.4833 0.127 0.042 3.77 358.733 356.147 359.981
239.5169 0.133 0.046 3.793 358.602 356.523 359.84
239.5503 0.138 0.048 3.815 358.598 356.811 359.893
239.5822 0.141 0.049 3.836 358.74 356.694 359.994
239.6164 0.144 0.051 3.859 358.479 356.277 0.637
239.6489 0.146 0.051 3.882 358.544 356.026 0.888
239.6855 0.146 0.051 3.904 359.156 355.56 0.623
239.7143 0.147 0.048 3.927 359.911 355.369 0.196
239.7536 0.148 0.046 3.949 0.974 355.421 0.597
239.7858 0.148 0.043 3.971 1.759 355.133 0.867
239.8153 0.148 0.04 3.993 2.208 355.067 0.371
239.8506 0.148 0.037 4.016 2.274 355.394 0.016
239.8841 0.147 0.035 4.039 1.97 355.769 0.12
239.9151 0.145 0.032 4.062 1.557 355.965 0.255
239.9503 0.141 0.029 4.086 0.831 356.286 0.332
239.9866 0.137 0.025 4.111 0.175 356.585 0.419
240.0144 0.132 0.022 4.135 359.929 356.732 0.536
240.0487 0.127 0.019 4.161 359.441 356.659 0.574
240.0817 0.121 0.018 4.187 358.87 357.045 0.137
240.1159 0.117 0.022 4.214 358.881 357.244 0.479
240.1485 0.113 0.03 4.241 359.003 357.048 1.436
240.1825 0.109 0.038 4.268 358.449 356.923 0.784
240.2183 0.106 0.043 4.294 358.168 357.427 359.502
240.2486 0.104 0.044 4.319 358.893 357.735 359.916
240.2822 0.102 0.043 4.342 359.444 357.541 0.759
240.3154 0.101 0.044 4.365 359.209 357.593 0.219
240.3475 0.101 0.043 4.388 359.252 357.851 359.886
240.3836 0.103 0.043 4.412 359.756 358.166 359.808
240.4142 0.105 0.044 4.435 0.617 358.547 359.603
240.4495 0.107 0.043 4.458 1.575 358.912 359.618
240.4823 0.108 0.042 4.482 2 359.174 359.188
240.5134 0.11 0.039 4.505 2.538 359.573 358.791
240.5477 0.112 0.036 4.528 3.098 359.813 358.986
240.5838 0.115 0.033 4.551 3.256 359.722 358.716
240.6154 0.118 0.029 4.575 2.715 359.376 358.438
240.6485 0.123 0.025 4.599 2.413 359.418 358.303
240.6821 0.128 0.021 4.622 2.08 359.51 358.001
240.7164 0.133 0.018 4.647 1.247 359.377 357.97
240.7474 0.138 0.014 4.671 0.901 359.065 358.058
240.7833 0.145 0.012 4.695 0.624 358.766 358.135
240.8156 0.151 0.011 4.72 0.031 358.457 358.187
240.8493 0.158 0.02 4.746 359.421 357.859 358.717
240.8822 0.166 0.029 4.773 358.67 357.584 358.803
240.9143 0.174 0.04 4.8 357.544 357.641 358.773
240.9482 0.18 0.045 4.826 357.666 357.637 357.955
240.9818 0.185 0.046 4.85 358.825 357.711 357.269
241.0145 0.189 0.046 4.874 359.011 357.617 357.883
241.0488 0.19 0.049 4.898 358.554 357.004 358.702
241.0813 0.191 0.05 4.922 358.128 356.457 358.639
241.1146 0.192 0.051 4.946 358.277 355.934 358.599
241.1483 0.192 0.05 4.97 358.865 355.616 357.967
241.1809 0.192 0.049 4.993 359.522 355.541 357.953
241.2148 0.191 0.047 5.015 0.283 355.489 358.626
241.2483 0.19 0.045 5.037 0.774 355.146 358.868
241.2814 0.188 0.042 5.06 0.774 354.875 358.386
241.3143 0.185 0.038 5.083 0.678 354.676 358.178
241.3472 0.182 0.035 5.106 0.992 354.348 358.469
241.3807 0.179 0.03 5.129 1.042 354.358 358.542
241.4138 0.175 0.026 5.152 0.675 354.587 358.195
241.4493 0.171 0.023 5.176 0.326 354.769 358.527
241.4805 0.165 0.021 5.2 359.598 354.75 358.783
241.5154 0.159 0.019 5.225 358.799 354.713 358.582
241.5473 0.152 0.019 5.25 358.193 354.967 358.433
241.5805 0.146 0.027 5.276 358.21 355.071 359.217
241.6123 0.139 0.038 5.301 357.876 354.917 359.362
241.647 0.133 0.043 5.326 357.562 355.136 358.885
241.6828 0.13 0.043 5.347 358.892 355.332 359.599
241.7123 0.127 0.04 5.366 0.181 355.544 0.151
241.7471 0.124 0.041 5.386 359.569 355.749 0.143
241.7811 0.121 0.045 5.406 358.365 355.57 359.977
241.813 0.119 0.047 5.428 357.234 355.323 0.256
241.8472 0.119 0.048 5.45 357.03 355.562 0.789
241.8799 0.12 0.048 5.472 358.011 355.857 0.875
241.9153 0.12 0.046 5.494 358.939 356.353 0.339
241.9465 0.12 0.045 5.516 359.314 356.913 359.97
241.98 0.121 0.043 5.539 359.606 357.294 0.015
242.0144 0.123 0.041 5.562 359.328 357.332 0.096
242.0472 0.125 0.038 5.586 358.983 357.583 359.713
242.0799 0.128 0.034 5.61 358.859 358.068 359.657
242.1137 0.132 0.028 5.634 358.516 358.341 359.373
242.1477 0.136 0.023 5.658 358.264 358.497 358.901
242.18 0.14 0.018 5.683 358.165 358.473 358.597
242.2127 0.145 0.014 5.708 358.062 358.371 358.477
242.2465 0.151 0.012 5.734 357.686 358.361 358.344
242.2805 0.156 0.012 5.76 357.902 358.133 358.491
242.3119 0.161 0.024 5.787 357.882 357.446 359.728
242.3467 0.167 0.035 5.814 356.803 357.27 0.166
242.3802 0.173 0.043 5.84 356.999 357.482 359.298
242.4128 0.176 0.046 5.863 358.142 357.499 358.587
242.4465 0.178 0.045 5.886 358.967 357.421 358.674
242.4807 0.18 0.046 5.909 358.977 357.216 359.422
242.5143 0.181 0.051 5.934 358.144 356.57 359.954
242.5474 0.18 0.052 5.959 357.442 355.974 359.197
242.58 0.179 0.052 5.983 358.113 355.668 358.666
242.6141 0.178 0.048 6.006 359.943 355.315 358.868
242.6459 0.176 0.046 6.029 1.537 354.839 359.419
242.6794 0.174 0.043 6.051 2.279 354.224 359.79
242.7125 0.172 0.04 6.074 2.399 353.626 359.613
242.7478 0.169 0.039 6.097 2.062 353.42 359.352
242.7798 0.167 0.037 6.121 1.649 353.605 359.602
242.8133 0.164 0.033 6.145 1.219 353.628 359.972
242.8483 0.161 0.03 6.169 0.894 353.649 359.861
242.8792 0.157 0.026 6.193 0.609 354.066 359.802
242.9139 0.153 0.023 6.219 0.037 354.569 359.878
242.9478 0.148 0.022 6.245 359.275 354.84 0.019
242.9817 0.142 0.022 6.271 358.657 354.911 359.852
243.0128 0.137 0.027 6.299 358.425 355.173 359.889
243.047 0.132 0.035 6.327 357.854 355.591 359.926
243.0781 0.127 0.044 6.356 357.054 355.74 359.743
243.1135 0.123 0.046 6.383 357.401 355.788 359.691
243.1463 0.121 0.044 6.407 359.41 355.918 359.785
243.1777 0.119 0.041 6.43 0.998 355.662 359.719
243.2142 0.116 0.044 6.454 0.596 355.37 358.469
243.246 0.115 0.045 6.478 359.87 355.411 358.089
243.2794 0.115 0.044 6.501 0.397 355.618 358.355
243.3134 0.116 0.045 6.524 1.31 356.363 358.736
243.346 0.116 0.044 6.547 1.806 356.897 358.997
243.3795 0.117 0.043 6.57 2.258 357.308 358.86
243.4121 0.117 0.042 6.592 2.74 357.511 358.913
243.4472 0.117 0.04 6.615 2.936 357.563 359.039
243.4788 0.12 0.038 6.638 2.787 357.938 358.89
243.5141 0.123 0.036 6.661 2.657 358.737 358.633
243.545 0.126 0.032 6.685 2.681 359.338 358.853
243.5807 0.129 0.027 6.708 3.061 359.335 358.767
243.6131 0.132 0.022 6.731 3.451 359.161 358.448
243.6469 0.135 0.018 6.755 3.07 359.114 358.452
243.6798 0.139 0.015 6.779 2.43 358.703 358.613
243.7124 0.143 0.013 6.803 1.827 358.33 358.664
243.7446 0.148 0.018 6.827 1.708 357.856 359.022
243.7821 0.153 0.031 6.854 0.554 357.09 359.469
243.8125 0.158 0.041 6.88 359.352 357.025 359.096
243.8465 0.163 0.048 6.904 359.085 357.114 358.818
243.8796 0.167 0.052 6.928 359.413 356.884 358.898
243.9125 0.168 0.052 6.951 359.271 356.234 358.888
243.9439 0.17 0.054 6.975 358.591 355.387 359.428
243.9793 0.171 0.055 7 357.881 354.631 359.632
244.0143 0.17 0.053 7.025 357.608 353.936 359.575
244.0469 0.169 0.051 7.049 358.331 353.33 359.339
244.0784 0.168 0.05 7.073 359.304 352.785 359.163
244.1138 0.166 0.048 7.097 0.613 352.154 359.413
244.1447 0.164 0.045 7.12 2.261 351.405 359.866
244.1798 0.162 0.041 7.143 3.699 351.157 359.528
244.211 0.16 0.038 7.166 4.122 351.686 358.983
244.2453 0.159 0.038 7.19 3.43 352.085 359.491
244.2782 0.156 0.036 7.215 2.439 352.185 359.465
244.3121 0.152 0.033 7.239 1.768 352.519 359.284
244.3455 0.148 0.028 7.263 1.297 353.211 359.104
244.3816 0.143 0.024 7.288 1.269 353.996 359.284
244.414 0.137 0.021 7.312 1.105 354.385 359.682
244.4453 0.131 0.02 7.338 0.257 354.789 359.597
244.4784 0.125 0.024 7.364 359.738 355.712 359.434
244.512 0.119 0.035 7.391 358.982 356.536 359.735
244.5452 0.114 0.046 7.418 357.987 357.167 359.596
244.5781 0.108 0.05 7.443 357.98 357.743 359.749
244.6143 0.105 0.049 7.466 358.88 358.25 0.774
244.6456 0.103 0.047 7.487 359.353 358.798 1.214
244.6772 0.1 0.049 7.51 358.935 359.423 0.858
244.7113 0.099 0.049 7.532 358.614 359.685 0.726
244.7451 0.097 0.049 7.555 359.069 359.937 0.962
244.7769 0.097 0.048 7.577 0.294 0.351 1.363
244.8127 0.098 0.046 7.598 1.684 0.893 1.054
244.8478 0.098 0.045 7.62 2.514 1.215 0.701
244.8808 0.098 0.043 7.641 2.652 1.258 0.515
244.9126 0.098 0.042 7.663 2.558 1.277 0.521
244.9442 0.1 0.039 7.686 1.936 1.399 0.418
244.9792 0.102 0.037 7.709 1.517 1.165 0.321
245.0123 0.104 0.032 7.731 1.385 0.903 359.765
245.0444 0.107 0.027 7.754 1.349 0.921 359.541
245.0803 0.112 0.023 7.777 0.995 0.932 359.482
245.1134 0.116 0.02 7.801 0.465 0.814 359.393
245.1434 0.121 0.019 7.824 359.729 0.546 359.394
245.1771 0.126 0.019 7.848 359.113 0.344 359.136
245.211 0.132 0.03 7.873 358.988 0.237 359.149
245.2439 0.137 0.041 7.897 358.194 359.733 0.132
245.2783 0.142 0.048 7.921 357.932 359.149 359.61
245.3103 0.145 0.051 7.942 358.351 358.912 358.24
245.3431 0.149 0.049 7.962 358.704 359.112 357.874
245.376 0.153 0.049 7.982 358.666 359.108 359.233
245.4122 0.154 0.052 8.004 357.524 358.702 359.517
245.4432 0.156 0.052 8.025 357.237 358.471 358.849
245.478 0.156 0.051 8.046 358.004 358.63 357.826
245.5105 0.158 0.05 8.067 359.513 359.034 357.74
245.5473 0.16 0.048 8.086 0.683 359.507 358.563
245.577 0.161 0.048 8.106 0.986 359.771 358.805
245.6105 0.163 0.047 8.126 0.778 0.413 358.612
245.6463 0.164 0.044 8.145 0.847 1.449 358.656
245.6775 0.166 0.041 8.164 1.256 2.632 358.72
245.7119 0.169 0.037 8.183 1.19 4.384 358.365
245.7447 0.171 0.036 8.203 0.581 6.494 358.075
245.7772 0.173 0.034 8.224 0.258 8.572 357.908
245.8106 0.173 0.032 8.245 0.099 10.39 357.602
245.8454 0.172 0.031 8.266 359.805 12.051 357.297
245.8761 0.171 0.031 8.288 359.356 13.323 357.234
245.9135 0.168 0.035 8.31 359.243 14.487 356.996
245.9452 0.167 0.042 8.332 359.065 15.87 356.89
245.9771 0.167 0.051 8.354 358.116 17.186 356.892
246.0124 0.167 0.057 8.376 357.238 18.578 356.648
246.0449 0.169 0.059 8.395 357.248 20.117 357.051
246.0774 0.173 0.059 8.414 356.643 22.03 357.071
246.1123 0.18 0.058 8.432 355.59 25.119 356.25
246.144 0.191 0.058 8.449 354.174 29.583 355.658
246.1787 0.205 0.056 8.464 353.311 35.182 355.45
246.2092 0.221 0.053 8.476 353.883 41.659 355.409
246.2438 0.238 0.053 8.485 354.473 48.307 355.685
246.2767 0.253 0.053 8.493 355.194 53.965 356.26
246.309 0.267 0.052 8.5 355.761 59.412 355.688
246.344 0.281 0.05 8.506 355.92 64.665 355.331
246.376 0.294 0.048 8.514 356.179 68.098 355.373
246.4146 0.306 0.045 8.523 356.593 70.284 355.069
246.4434 0.318 0.042 8.532 356.71 72.127 354.539
246.4762 0.331 0.037 8.541 356.778 72.668 354.502
246.5112 0.345 0.034 8.549 357.054 72.721 354.212
246.5421 0.36 0.03 8.555 357.239 73.242 353.417
246.5775 0.376 0.027 8.56 357.002 73.618 353.149
246.6114 0.393 0.026 8.562 356.189 74.429 352.945
246.6456 0.412 0.034 8.565 355.289 75.265 352.017
246.6748 0.432 0.046 8.566 354.242 76.773 350.95
246.7101 0.45 0.051 8.567 354.318 78.153 350.47
246.7485 0.465 0.055 8.568 354.988 79.019 350.765
246.7748 0.48 0.054 8.57 355.22 79.704 351.377
246.8113 0.494 0.05 8.572 354.527 80.818 350.898
246.8439 0.508 0.05 8.574 353.757 82.136 350.671
246.8786 0.522 0.048 8.576 354.046 83.112 351.625
246.909 0.536 0.048 8.578 354.555 84.097 352.038
246.9454 0.55 0.048 8.58 355.202 85.244 352.246
246.977 0.564 0.047 8.581 356.048 86.388 352.751
247.0109 0.578 0.046 8.582 356.839 87.539 353.676
247.0446 0.592 0.045 8.582 357.064 89.121 354.028
247.0774 0.607 0.044 8.582 357.109 91.176 353.967
247.1111 0.622 0.042 8.581 357.168 93.46 354.385
247.1443 0.638 0.04 8.581 357.161 96.382 354.421
247.1773 0.653 0.038 8.581 357.701 98.926 354.655
247.2092 0.669 0.033 8.582 358.667 101.347 354.867
247.2447 0.686 0.031 8.583 359.091 104.018 355.004
247.276 0.704 0.031 8.584 359.055 106.345 355.276
247.3116 0.722 0.03 8.586 358.671 108.702 355.335
247.3431 0.739 0.029 8.587 358.624 111.293 355.143
247.3761 0.756 0.029 8.587 359.236 113.996 354.899
247.4089 0.773 0.033 8.586 359.963 116.288 355.08
247.4437 0.791 0.04 8.585 0.388 117.516 355.198
247.476 0.808 0.042 8.584 1.921 118.274 355.033
247.51 0.822 0.042 8.58 3.98 119.712 355.118
247.5446 0.835 0.04 8.575 4.472 121.713 355.498
247.5773 0.847 0.041 8.566 3.638 124.272 355.959
247.6086 0.857 0.042 8.555 3.08 127.489 356.154
247.6441 0.866 0.041 8.541 2.727 131.197 356.836
247.6751 0.874 0.043 8.525 2.398 135.162 357.018
247.7097 0.881 0.043 8.506 2.188 140.099 356.491
247.7423 0.887 0.042 8.487 2.022 144.524 356.218
247.7762 0.893 0.04 8.467 1.653 148.029 355.814
247.8083 0.899 0.037 8.447 1.107 151.048 355.229
247.8423 0.905 0.034 8.424 0.215 153.619 354.79
247.8748 0.911 0.029 8.402 359.777 155.37 354.568
247.9097 0.917 0.024 8.378 359.846 156.889 354.276
