# Supplementary material for: Quantifying Spatiotemporal Gait Parameters with HoloLens in Healthy Adults and People with Parkinson’s Disease: Test-Retest Reliability, Concurrent Validity, and Face Validity
Source: Sensors (Basel). 2020 Jun 5;20(11):3216. doi: 10.3390/s20113216 (PMC7313704; doi:10.3390/s20113216)
Supplement: Supplementary file 1 [file sensors-20-03216-s001.zip › Data/HYA_11_SWS2_IWW_raw.csv]

IWW_x_SpineBase IWW_x_Head IWW_x_ShoulderLeft IWW_x_ElbowLeft IWW_x_WristLeft IWW_x_HandLeft IWW_x_ShoulderRight IWW_x_ElbowRight IWW_x_WristRight IWW_x_HandRight IWW_x_HipLeft IWW_x_KneeLeft IWW_x_AnkleLeft IWW_x_FootLeft IWW_x_HipRight IWW_x_KneeRight IWW_x_AnkleRight IWW_x_FootRight IWW_x_SpineShoulder IWW_y_SpineBase IWW_y_Head IWW_y_ShoulderLeft IWW_y_ElbowLeft IWW_y_WristLeft IWW_y_HandLeft…
-0.334 -0.370050111662232 -0.348037583746674 -0.322025055831116 -0.239962416253326 -0.229962416253326 -0.321025055831116 -0.322012527915558 -0.255962416253326 -0.236962416253326 -0.305 -0.321 -0.357 -0.223 -0.294025055831116 -0.333 -0.362 -0.231 -0.362037583746674 0.868984738275466 1.5830122550248 1.33439198213404 1.10199831308916 0.846691839423841 0.78826419249395 1.32983649218364 1.062577539081…
NaN NaN NaN NaN NaN NaN NaN NaN NaN NaN NaN NaN NaN NaN NaN NaN NaN NaN NaN NaN NaN NaN NaN NaN NaN NaN NaN NaN NaN NaN NaN NaN NaN NaN NaN NaN NaN NaN NaN NaN NaN NaN NaN NaN NaN NaN NaN NaN NaN NaN NaN NaN NaN NaN NaN NaN NaN
NaN NaN NaN NaN NaN NaN NaN NaN NaN NaN NaN NaN NaN NaN NaN NaN NaN NaN NaN NaN NaN NaN NaN NaN NaN NaN NaN NaN NaN NaN NaN NaN NaN NaN NaN NaN NaN NaN NaN NaN NaN NaN NaN NaN NaN NaN NaN NaN NaN NaN NaN NaN NaN NaN NaN NaN NaN
-0.331010226811537 -0.357989773188463 -0.334 -0.318 -0.23789773188463 -0.223989773188463 -0.311979546376926 -0.318010226811537 -0.250959092753852 -0.233010226811537 -0.301030680434611 -0.314040907246148 -0.354 -0.222 -0.287 -0.329 -0.362 -0.231 -0.347 0.862475455652311 1.57372167579052 1.32838553564512 1.09833416160901 0.848909913965784 0.787758710015172 1.32728281895662 1.05717891049293 0.833013…
-0.331 -0.355000200007879 -0.334 -0.318 -0.237000066669293 -0.218000400015758 -0.312 -0.313000333346465 -0.246000333346465 -0.233 -0.301 -0.310000266677172 -0.354 -0.303994533117971 -0.286000066669293 -0.328000066669293 -0.362 -0.231 -0.347 0.863479934664093 1.57296005866898 1.32865998399937 1.09835000266677 0.843800364681033 0.781310438017255 1.32974983666023 1.05643005200205 0.837079745323301 0…
-0.326090160424942 -0.346162288764895 -0.331054096254965 -0.317018032084988 -0.232090160424942 -0.217018032084988 -0.309054096254965 -0.313 -0.246 -0.232018032084988 -0.300018032084988 -0.305090160424942 -0.352036064169977 -0.303018032084988 -0.285018032084988 -0.323090160424942 -0.362 -0.229036064169977 -0.343072128339953 0.865060968343169 1.57298945903745 1.33284318331795 1.09837945903745 0.841…
-0.325010299902995 -0.346 -0.328030899708984 -0.314030899708984 -0.232 -0.217 -0.306030899708984 -0.310030899708984 -0.249958800388022 -0.236948500485027 -0.299010299902994 -0.298072099320962 -0.347051499514973 -0.303989700097005 -0.283020599805989 -0.319041199611978 -0.362 -0.229 -0.342010299902995 0.865812481070814 1.5741479491135 1.33690849139093 1.09249128442282 0.840678651918515 0.7923763829…
-0.324 -0.33999394611337 -0.32699798203779 -0.31099394611337 -0.23199798203779 -0.219983856302319 -0.304987892226739 -0.30499798203779 -0.24999798203779 -0.230991928151159 -0.29699596407558 -0.287977802415688 -0.34499596407558 -0.30299394611337 -0.282 -0.318987892226739 -0.361 -0.22899394611337 -0.339985874264529 0.867565621022004 1.57580158509758 1.33702665018273 1.09730729593064 0.8423532489191…
-0.324 -0.337060861505656 -0.326020287168552 -0.308060861505656 -0.231020287168552 -0.212162297348415 -0.299121723011311 -0.304020287168552 -0.249020287168552 -0.227081148674208 -0.295040574337104 -0.277223158854071 -0.343040574337104 -0.300060861505656 -0.282 -0.313121723011312 -0.361 -0.226060861505656 -0.333142010179863 0.865444023155758 1.57172459749286 1.3354036766998 1.09599718480586 0.8439…
-0.320040914925598 -0.331061372388397 -0.320061372388397 -0.307010228731399 -0.2300102287314 -0.208040914925598 -0.297020457462799 -0.301030686194199 -0.247020457462799 -0.224030686194199 -0.293020457462799 -0.259184117165191 -0.334092058582596 -0.203992186945753 -0.278040914925598 -0.309040914925598 -0.361 -0.226 -0.331020457462799 0.865964169623102 1.57516358571622 1.33617171472757 1.0965737604…
-0.317000499977274 -0.320001833250004 -0.318000333318183 -0.301000999954548 -0.228000333318183 -0.209999666681817 -0.291000999954547 -0.299000333318182 -0.240001166613639 -0.223000166659091 -0.291000333318182 -0.246002166568186 -0.327001166613639 -0.199000666636365 -0.275000499977274 -0.302001166613639 -0.358000499977274 -0.226 -0.325000999954548 0.863820358317046 1.5698108982925 1.33659993000318…
-0.317 -0.319018693056417 -0.316037386112834 -0.302962613887166 -0.228 -0.205093465282085 -0.285112158338502 -0.299 -0.24 -0.217112158338502 -0.289037386112834 -0.215579484748928 -0.327 -0.29222415964038 -0.273037386112834 -0.296112158338502 -0.357018693056417 -0.226 -0.322056079169251 0.864418597235586 1.5712623342765 1.33691401822195 1.08984158184315 0.846609065347179 0.788265807410419 1.323857…
-0.315025019604733 -0.310112588221299 -0.3130375294071 -0.301025019604733 -0.227012509802367 -0.2020375294071 -0.283025019604733 -0.291100078418933 -0.24 -0.215025019604733 -0.285050039209466 -0.203150117628399 -0.307250196047332 -0.280175137233133 -0.272012509802367 -0.292050039209466 -0.357 -0.226 -0.317062549011833 0.857221321557276 1.56651054744345 1.3342932760743 1.08301756861657 0.846373002…
-0.309000692527086 -0.304000692527086 -0.309000461684724 -0.299000230842362 -0.223000461684724 -0.194000923369448 -0.276000807948267 -0.287000461684724 -0.24 -0.214000115421181 -0.284000115421181 -0.181002539265982 -0.301000692527086 -0.27000115421181 -0.267000577105905 -0.287000577105905 -0.357 -0.289992613044416 -0.311000692527086 0.861679474833626 1.56965962949801 1.33429999538315 1.0822000842…
-0.308021443593997 -0.299107217969985 -0.304107217969985 -0.294107217969985 -0.223 -0.194978556406003 -0.269150105157978 -0.281128661563981 -0.226300210315957 -0.207150105157978 -0.283021443593997 -0.15262186422591 -0.27555753344392 -0.258257323127963 -0.262107217969985 -0.284064330781991 -0.355042887187994 -0.226393833609799 -0.305128661563981 0.858333337091469 1.56447365104818 1.3335171548752 1…
-0.303050287138115 -0.293060344565739 -0.303010057427623 -0.295979885144754 -0.221020114855246 -0.194010057427623 -0.262070401993362 -0.2681307465591 -0.219070401993362 -0.202050287138116 -0.278050287138116 -0.145070401993362 -0.227482756525909 -0.10158907356445 -0.259030172282869 -0.278060344565739 NaN -0.199261493118201 -0.298070401993362 0.861774296131938 1.57008186806834 1.33467803166113 1.08…
-0.298989273087715 -0.285980078591471 -0.293993870335837 -0.291995402751878 -0.217993870335837 -0.190990805503756 -0.252978546175431 -0.262986208255634 -0.212981611007512 -0.194984675839593 NaN -0.129989273087715 -0.20392950886213 -0.141826836987405 -0.250987740671675 -0.288996935167919 NaN NaN -0.293980078591471 0.861873340666969 1.56733589980176 1.33382977013759 1.08686102671875 0.8464762675816…
-0.292126245394523 -0.273234455732685 -0.290072140225442 -0.289054105169081 -0.214072140225442 -0.185108210338162 -0.239252490789046 -0.254162315507244 -0.201216420676325 -0.185180350563604 NaN -0.123126245394523 -0.158829612592579 -0.0310379613687272 NaN -0.287036070112721 NaN NaN -0.281234455732685 0.864010683577134 1.57111056503301 1.33368270525845 1.08751791651224 0.850486236619486 0.78586669…
-0.283092648326414 -0.266072059809433 -0.274164708135848 -0.281082354067924 -0.214 -0.185 -0.227123531101886 -0.247072059809433 -0.20001029425849 -0.181041177033962 NaN -0.110133825360376 -0.121380887564148 0.00662940669434251 -0.231123531101886 -0.251370593305658 NaN NaN -0.274072059809433 0.863644220645981 1.5730802350237 1.33103748567017 1.08504583858881 0.852034661554849 0.785493602990472 1.3…
-0.275980561422215 NaN -0.261988660829625 -0.269980561422215 -0.206987040948143 -0.177990280711107 NaN -0.234983801185179 -0.192965982488876 -0.167975701777769 -0.253980561422215 NaN -0.0879254854518239 -0.00491414628144928 -0.224985421066661 -0.230995140355554 NaN NaN NaN 0.865111522688593 NaN 1.33099022678341 1.07758567491644 0.850288639299555 0.781298201931555 NaN 1.04002847731141 0.8226472353…
-0.264263516343992 NaN -0.255153717867329 -0.258263516343992 -0.199175677562661 -0.172131758171996 NaN -0.225219596953327 -0.172461153601986 -0.15332939542999 -0.242263516343992 NaN -0.0430101459853028 0.0468361361473685 -0.216197637257994 -0.228065879085998 NaN -0.110001667724727 NaN 0.866029357886387 NaN 1.33112692564265 1.07497863238654 0.849468446144079 0.780214375261819 NaN 1.03911064211361 …
-0.25113183970006 NaN -0.238172405761617 -0.24513183970006 -0.189101415153892 -0.163091273638503 NaN -0.215101415153892 -0.158141981215449 -0.144091273638503 -0.230121698184671 -0.0592839624308982 0.00848278271514969 0.106401650592036 -0.200162264246228 -0.207212971823174 NaN -0.0842839624308982 NaN 0.863466469355166 NaN 1.32978379246093 1.07754312498422 0.845817219361478 0.77782423822178 NaN 1.0…
-0.235984039407128 -0.223981046795964 -0.223986034481237 -0.228988029555346 -0.179983041870073 -0.149991022166509 NaN -0.190990024629455 -0.149993017240618 -0.132985036944182 -0.219980049258909 -0.0559890270924002 0.00902793103752681 0.127028928574581 -0.189984039407128 -0.19595810344371 NaN -0.0740808005014168 -0.225982044333018 0.861357486206623 1.57109547118177 1.32750655849716 1.0610791773409…
-0.220290241106024 -0.205344661313404 -0.210253960967771 -0.217217680829518 -0.163308381175151 -0.141163260622139 NaN -0.181181400691265 -0.143126980483886 -0.118272101036898 -0.200362801382531 -0.0451995407603918 0.0364920780644571 0.155473937995331 -0.174290241106024 -0.154761882903314 NaN -0.153530654400751 -0.208326521244278 0.858885712974199 1.56664235591383 1.32412258323849 1.07010311136404…
-0.205187900482386 -0.19117537378356 -0.191238007277689 -0.191325694169469 -0.153125266988257 -0.124212953880038 NaN -0.16717537378356 -0.124238007277689 -0.0992380072776892 -0.185187900482386 -0.0282129538800377 0.0399624199035228 0.153037580096477 -0.155238007277689 -0.164862206312917 NaN -0.155987473301174 -0.196150320385909 0.858119144490143 1.56716235871372 1.32170981354321 1.0583314477888 0…
-0.1799724615308 -0.17696112216113 -0.168969221710894 -0.174967601800941 -0.127970841620847 -0.105967601800941 -0.134978941170612 -0.147970841620847 -0.097978941170612 -0.0859627420710827 -0.159967601800941 -0.0209416832416947 0.0440178190094822 0.156012959279623 -0.132975701350706 NaN NaN -0.14796112216113 -0.169980561080565 0.855139627420711 1.56553209483943 1.31856630660531 1.05157737574588 0.…
-0.16337302259209 -0.153526620130009 -0.150416907602924 NaN -0.110394965097507 -0.0864388501083408 -0.122285252570422 NaN -0.0852852525704215 -0.0635046776245919 -0.140438850108341 0.0142100698049866 0.0547586324404126 0.163824459956664 -0.118329137581256 NaN NaN -0.124526620130009 -0.158263310065004 0.854915046776246 1.56076707942644 1.31634002891235 NaN 0.834265517946425 0.764803788050623 1.307…
-0.140241270544675 -0.137167840378904 -0.132188820426267 NaN -0.0931783304025855 -0.0691783304025855 NaN NaN -0.0622412705446745 -0.0441993104499485 -0.113283230639401 0.0179685299289555 0.062916079810548 0.159052450118408 -0.092272740615719 NaN NaN -0.092335680757808 -0.132272740615719 0.852505490757546 1.56443992810954 1.315913986209 NaN 0.838703109594144 0.766303006161636 NaN NaN 0.80859241564…
-0.109993221367569 -0.115992699934305 -0.107992178501041 NaN -0.0679864427351384 -0.0369900927679858 -0.079 NaN -0.0519890499014579 -0.0249869641684023 -0.0849926999343053 0.0370088643654864 0.0690010428665278 0.159 -0.0649921785010414 NaN NaN -0.112978099802916 -0.115989049901458 0.855550818650224 1.56053313902825 1.31392129315449 NaN 0.838309415994744 0.757635485477936 1.30811007821499 NaN 0.80…
-0.0972274352457447 -0.102244930264648 -0.0932624252835516 -0.090279920302455 -0.0424548704914894 -0.0183324053591653 -0.079 NaN -0.0313673953969722 -0.000437375472585935 -0.0712449302646481 0.0537025846786416 0.0709650099621931 0.159 -0.0502624252835516 NaN NaN -0.0717347907939444 -0.0953673953969722 0.857092532820322 1.5664446799862 1.31635661235312 1.06851564234953 0.837209594421172 0.76796595…
-0.0564227996664454 -0.0782474924876753 -0.0672681168616483 -0.0642681168616483 -0.0123093656095942 0.0116906343904058 -0.0404021752924724 NaN -0.00526811686164829 0.0217731318862976 -0.0343815509184995 0.0757731318862976 0.0818865659431488 0.154051560934932 -0.012391863105486 NaN NaN -0.0749587512520541 -0.0732268681137024 0.86079174178628 1.56653020624374 1.31791422235391 1.06147672267118 0.839…
NaN NaN NaN NaN NaN NaN NaN NaN NaN NaN NaN NaN NaN NaN NaN NaN NaN NaN NaN NaN NaN NaN NaN NaN NaN NaN NaN NaN NaN NaN NaN NaN NaN NaN NaN NaN NaN NaN NaN NaN NaN NaN NaN NaN NaN NaN NaN NaN NaN NaN NaN NaN NaN NaN NaN NaN NaN
NaN NaN NaN NaN NaN NaN NaN NaN NaN NaN NaN NaN NaN NaN NaN NaN NaN NaN NaN NaN NaN NaN NaN NaN NaN NaN NaN NaN NaN NaN NaN NaN NaN NaN NaN NaN NaN NaN NaN NaN NaN NaN NaN NaN NaN NaN NaN NaN NaN NaN NaN NaN NaN NaN NaN NaN NaN
0.00684313434306552 NaN -0.00214640794647218 0.0117385572384425 0.0787490149489048 0.0937385572384425 NaN 0.016790845790754 0.0638326766326032 0.0927071841070556 0.0348222189221409 0.0979372537372262 0.089 0.166041830841849 0.0518745074744524 NaN NaN -0.0260836616836984 NaN 0.858638129756107 NaN 1.3234971233871 1.07197831165226 0.850376250601995 0.776711643005547 NaN 1.05217436498034 0.8147762609…
0.0299921241469594 NaN 0.0209921241469594 0.0379910968617801 0.0949945211457109 0.116992124146959 NaN 0.0259969181444624 0.0999876725778494 0.117991439290173 0.0539934938605316 0.114994178717318 0.0919989727148208 0.162001369713572 0.0749921241469594 0.0799976030012485 NaN -0.00400753342464757 NaN 0.852692054570358 NaN 1.32296019860847 1.07763809952242 0.850410188335616 0.784327466029891 NaN 1.05…
0.0554856026149283 0.0175845251889806 0.0366834477630328 0.0566240942186015 0.121465818100118 0.150327326496445 0.0519802154851896 0.0446240942186015 0.102940646455569 0.138584525188981 0.0883075419816343 0.126762585822275 0.0949406464555687 0.164940646455569 0.094604309703791 0.109406464555687 NaN NaN 0.0255251716445492 0.862560769935859 1.57799005101778 1.32406764349826 1.09112776507621 0.87330…
0.0777212526844959 0.0278732966747709 0.0616832416869272 0.0816832416869272 0.17630313171124 0.189505857031606 0.0766832416869272 NaN NaN NaN 0.10578460434711 NaN 0.100923978004863 0.163025340665046 0.116721252684496 0.134683241686927 NaN 0.0453167583130728 0.0427846043471105 0.855532746834068 1.57482282572393 1.32464290461379 1.09665259383098 0.837900313180557 0.778350162565783 1.32422555343261 …
0.089997339124888 0.048995343468554 0.073997339124888 0.102995343468554 0.186997782604073 0.215994234770591 0.0839984478228513 0.077997339124888 0.157001330437556 0.178995343468554 0.117997339124888 0.149997339124888 0.101999778260407 0.163 0.126997782604073 0.160994234770591 NaN 0.086990686937108 0.0589964521665173 0.860698833649743 1.58021879373662 1.32619965630363 1.0996693458682 0.84052931482…
0.106636544987476 0.0715082667477622 0.100422747921286 0.128444127627905 0.21733722909481 0.243401368214667 0.0967220638139525 0.0936579246940954 0.163850342053667 0.192700684107334 0.139529646454381 0.154893101466905 0.104935860880143 0.163 0.141679304400714 0.182529646454381 NaN 0.100700684107334 0.0775937855742383 0.863185695545188 1.58147263397553 1.33086801879943 1.10176424742784 0.845922197…
0.127809974774661 0.0858733165164409 0.116855218875932 0.145846170055678 0.251692340111356 0.272737584212628 0.123755681853136 0.106882365336695 0.176882365336695 0.210837121235424 0.159819023594916 0.155990951179746 0.105 0.157054292921525 0.164791877134153 0.229574705448052 NaN 0.0891085858430507 0.0928642676961867 0.865003893099948 1.58396746843757 1.33101954755899 1.10470357744486 0.831017180…
0.144996141403198 0.102996141403198 0.134995914426915 0.170994325592938 0.26799636837948 0.295994779545503 0.134997503260893 0.119997049308328 0.191996595355763 0.221997503260893 0.18399455256922 0.164997957213458 0.10899909209487 NaN 0.173997957213458 0.263992282806395 NaN 0.246964137747366 0.109996141403198 0.868579191964434 1.58515973443775 1.33137991828854 1.11056867445851 0.837268549621555 0…
0.159728478323415 0.12558366676257 0.153656072542992 0.185728478323415 0.291565565317464 0.321529362427253 0.15758366676257 0.136692275433204 0.207710376878309 0.239674173988098 0.193818985548943 0.169909492774472 0.111945695664683 NaN 0.190692275433204 0.284619869652781 0.171022521964294 0.221470637572747 0.133565565317464 0.869885925078009 1.58877338668201 1.33285284783234 1.10999067985261 0.84…
0.16890702499976 0.14876239722161 0.175772727777192 0.209752066666028 0.305855372221849 0.341793388888356 0.168886363888596 0.151845041666267 0.217896694444178 0.253855372221849 0.199938016666507 0.176927686110925 0.121896694444178 0.251039258330857 0.205845041666267 0.301824380555103 0.238307852775994 0.296214877775754 0.146865702777432 0.868217665250046 1.58941400827776 1.33779865713876 1.10799…
0.180013982898066 0.167021440443701 0.196021440443701 0.229016779477679 0.323019576057292 0.361019576057292 0.191013050704861 0.168016779477679 0.230020508250496 0.269013050704861 0.216013050704861 0.183006525352431 0.127000932193204 0.258002796579613 0.215013982898066 0.329022372636905 0.304058728171875 0.367082033001985 0.164017711670883 0.868208005106543 1.58836162201618 1.33744921695771 1.109…
0.194671108752719 0.189495700087502 0.218495700087502 0.246605330503263 0.343539552253806 0.381539552253806 0.204693034835871 0.185605330503263 0.251517626170654 0.282693034835871 0.229693034835871 0.189846517417935 0.127978073916848 0.260934221750544 0.229671108752719 0.35247377400435 0.365618656761419 0.453070504682617 0.18258340442011 0.866116921817945 1.59006184861532 1.33662841790985 1.11127…
0.212814539888386 0.208804236548852 0.231866056586057 0.272732113172113 0.362804236548852 0.39882484322792 0.225783629869784 0.20282484322792 0.262886663265125 0.303783629869784 0.247814539888386 0.199896966604659 0.130969089981398 0.261 0.245835146567454 0.370814539888386 0.41747452968376 0.504484833023295 0.207742416511647 0.863684831048277 1.59199032062149 1.33391802508353 1.10242252398902 0.8…
0.233995227504121 0.224996363812664 0.249995909289247 0.283997500121206 0.375997045597789 0.409997500121206 0.239996818336081 0.226994545718995 0.304990455008242 0.32399545476583 0.266995682027538 0.212997045597789 0.133999318214874 0.264999090953166 0.271994091195578 0.388995909289247 0.462989773223117 0.574984091680403 0.229995000242412 0.857851320390527 1.58494160674028 1.33408995454766 1.1024…
0.248704692734905 0.260291262563772 0.26862594413088 0.299685005583899 0.387763754187924 0.419803128489937 0.267448759771823 0.244645631281886 0.314803128489937 NaN 0.280724379885911 0.220842502791949 0.137921251395975 0.266960625697987 0.281803128489937 0.404685005583899 0.485547195526854 0.605389698318804 0.243724379885911 0.859291059888021 1.58240098972111 1.33121768335245 1.10364598167577 0.8…
0.270756924723057 0.272867413485304 0.289767973599282 0.311867413485304 0.405801120227956 0.433845315732855 0.285801120227956 0.263790071351731 0.342690631465709 NaN 0.301767973599282 0.224955804495101 0.143933706742652 0.271944755618877 0.307712729218159 0.422801120227956 0.506767973599282 0.623801120227956 0.262790071351731 0.856946517302939 1.58573221284331 1.32856894805571 1.10265138034251 0.…
0.298024562020273 0.292030702525341 0.305029167399074 0.332030702525341 0.421016886388938 0.441010745883869 0.309046053788012 0.288039913282944 0.352049124040546 0.384033772777875 0.334016886388938 0.247019956641472 0.144 0.275003070252534 0.333019956641472 0.441019956641472 0.522016886388938 0.637018421515205 0.289024562020273 0.859451464697955 1.58677439678913 1.3263952718111 1.09953200199215 0…
0.313649256850214 0.311561571062767 0.323583492509629 0.351561571062767 0.431758864084522 0.447846549871969 0.338342356594151 0.313430042381597 0.383298513700427 0.405517728169044 0.344758864084522 0.259715021190799 0.144 0.276956157106277 0.345715021190799 0.453715021190799 0.532758864084522 0.64873694263766 0.304649256850214 0.854021883244551 1.58321001328104 1.32338751805633 1.09444421073815 0…
0.339732579671986 0.328825148247068 0.340825148247068 0.36684571904153 0.445856004438762 0.454928002219381 0.346917716822149 0.332804577452605 NaN 0.423814862849836 0.360835433644299 0.279794292055374 0.150928002219381 0.189905114956356 0.379650296494135 0.46884571904153 0.546856004438762 0.654938287616612 0.320835433644299 0.85522621756771 1.58303102853972 1.32218182820682 1.0927563537816 0.8455…
0.359031515607814 0.346043126621219 0.358041467905018 0.386036491756416 0.456044785337419 0.470041467905018 0.377041467905018 0.360044785337419 NaN 0.450039809188817 0.387036491756416 0.299053078918423 0.151019904594409 0.195004976148602 0.393036491756416 0.486034833040215 0.551013269729606 0.655004976148602 0.344034833040215 0.856832106569575 1.58547963508244 1.32686802818641 1.09609162760057 0.…
0.377657761360255 0.371531673440349 0.382549686000336 0.407603723680295 0.482513660880363 0.494549686000336 0.401549686000336 0.386513660880363 NaN 0.473567698560322 0.408603723680295 0.33042359808043 0.162783849280161 0.19794596232004 0.414603723680295 0.506621736240282 0.558855899520108 0.65794596232004 0.364621736240282 0.858077124048817 1.5852639627632 1.33161281920967 1.10296373195449 0.8502…
0.411647152996732 0.384865087910515 0.392896221469627 0.423833954351403 0.502792442939254 0.518750931527105 0.42377168723318 0.406792442939254 NaN 0.499730175821031 0.434730175821031 0.359699042261919 0.175865087910515 0.220761309380143 0.453595263731546 0.518875465763553 0.565927355028739 0.664927355028739 0.380833954351403 0.862771016533664 1.58707100852894 1.33440166846121 1.10523748005891 0.8…
0.435019043264962 0.409013029602342 0.418012027325239 0.448014031879445 0.527025056927581 0.548027061481788 0.452018040987858 0.431025056927581 0.498015034156549 0.529020045542065 0.461017038710755 0.39804309791544 0.201022050096271 0.224041093361233 0.474022050096271 0.535008018216826 0.569001002277103 0.665 0.405013029602342 0.863381152618669 1.59104093211771 1.33634220500963 1.1051393084288 0.…
0.453579730361777 0.421712447089637 0.42973456654428 0.461690327634994 0.551447013633917 0.574402774724631 0.46960184981642 0.455447013633917 0.51266820818035 0.548557610907134 0.477623969271064 0.440048863450338 0.222513371997847 0.264093102359624 0.495513371997847 0.542823044362854 0.569977880545357 0.665 0.417712447089637 0.86450456262716 1.59194942890718 1.33849133719978 1.1044652624237 0.846…
0.480722077078194 0.441794131169032 0.445835304935226 0.478825011493678 0.572783837727484 0.598752957402839 0.487814718052129 0.476783837727484 0.529825011493678 0.571763250844387 0.503732370519742 0.474650022987355 0.241804424610581 0.269948532792258 0.523711783636645 0.553886772142968 0.57 0.666979413116903 0.44274266396129 0.867885105233151 1.59343476570651 1.33947032416494 1.10799314947926 0.…
0.503993449259027 0.459994873333152 0.465994303703502 0.491996297407276 0.590994873333151 0.622993164444202 0.503995442962801 0.499993449259027 0.58698376555498 0.602991170740428 0.528992879629377 0.506990885925603 0.277989746666303 0.289994303703502 0.545993734073852 0.569995442962801 0.572999145555525 0.688993734073852 0.459995158147976 0.870039396192571 1.59114065792225 1.34014980917407 1.1081…
0.519683696120873 0.475683696120873 0.477762772090655 0.507683696120873 0.603743003098209 0.632802310075546 0.522624389143537 0.518624389143537 0.599743003098209 0.625545313173755 0.541743003098209 0.560912705415501 0.329952243400391 0.34587316743061 0.561683696120873 0.581762772090655 0.573 0.680177920932009 0.471762772090655 0.872186705906544 1.59061067525592 1.33928739671335 1.10814118613955 0…
0.53875904049105 0.49475904049105 0.494784404649887 0.519847815046979 0.613873179205816 0.654720994252795 0.538797086729305 0.539733676332213 0.619746358411632 0.649695630093958 0.56075904049105 0.593594173458611 0.373454670585008 0.417099572361293 0.58075904049105 0.593847815046979 0.577936589602908 0.677038046238255 0.492733676332213 0.875784344514094 1.59537861873561 1.34053376693834 1.1064418…
0.552022890291339 0.507022890291339 0.503022890291339 0.539013252273933 0.626042166326151 0.671027709300042 0.554024095043515 0.557028914052218 0.636033733060921 0.670030118804393 0.571021685539163 0.689987952478243 NaN NaN 0.60201686653046 0.604010842769582 0.582003614256527 0.673987952478243 0.506020480786987 0.87675130113235 1.59746846996474 1.34147291550027 1.10638950605161 0.894746615203328 …
0.570587603461352 0.525587603461352 0.521587603461352 0.549761244109204 0.660240322165648 0.693500783137426 0.57356589838037 0.580479078056444 0.663392257732518 0.694457372975463 0.588609308542333 0.680217050809815 0.493869769514111 NaN 0.615696128866259 0.612804654271167 0.584934884757055 0.664217050809815 0.522631013623315 0.87780655851254 1.59622756545285 1.34383747370402 1.1059888990832 0.883…
0.585844628651474 0.540844628651474 0.535854986741375 0.565834270561572 0.662979283820197 NaN 0.592803196291867 0.59782391247167 0.678844628651474 0.718751405842358 0.603844628651473 0.687917135280786 0.56129564988668 0.651057413818939 0.630844628651474 0.622896419100982 0.585 0.666968925730295 0.53982391247167 0.879799387401096 1.59735788103482 1.34314776856743 1.10463408700227 0.892388538066167…
0.598996651586178 0.562994333453533 0.550996136445591 0.576997166726766 0.666998969718824 NaN 0.610995363734709 0.609996909156472 0.702993818312945 0.742993818312945 0.617996394015884 0.722990985039711 0.623984030641774 0.689990212328829 0.645996136445591 0.647993560742651 0.59499742429706 0.673998197007942 0.556995621305003 0.881949451375274 1.59821978106525 1.34409975273252 1.10375022408616 0.8…
0.615685531034404 0.58164853468551 0.568667032859957 0.592704029208851 0.709204578498787 NaN 0.63259304016217 0.627667032859957 0.725574541987723 0.761648534685511 0.629778021906638 0.749500549289936 0.694668131439829 0.772446153346467 0.66464853468551 0.69118608032434 NaN 0.73877912048651 0.574667032859957 0.879986996348894 1.59810221978093 1.34465945604057 1.09956880222314 0.871437470839868 NaN…
0.627875730388262 0.599813595582394 0.583844662985328 0.607844662985328 0.705051779004891 NaN 0.647844662985328 0.647792883980437 0.737875730388262 0.786741104975547 0.641875730388263 0.780678970169678 0.761316517135443 0.857130112717837 0.676875730388262 0.67616569281565 NaN NaN 0.59083430718435 0.879356213480587 1.59928757303883 1.343660562917 1.09811439456336 0.891940767693293 NaN 1.3318454885…
0.645027341118018 0.623032166021198 0.607022516214839 0.625027341118018 0.711057898838156 NaN 0.671027341118018 0.665032166021198 0.765025732816958 0.801035382623318 0.660030557720138 NaN 0.825073981848755 0.923094889762534 0.692030557720138 NaN NaN 0.724085239956175 0.613027341118018 0.880021592218049 1.59803194604428 1.3433506111544 1.09746427444823 0.894050451876937 NaN 1.33389975875484 1.0727…
0.661627898505892 0.642562233536343 0.62069356347544 0.641627898505892 0.746212020365418 NaN 0.687627898505892 0.684562233536343 0.780649786829075 0.822518456889978 0.678584121859526 NaN 0.86999313713359 0.980708588932213 0.710584121859526 NaN NaN 0.77583991887131 0.629627898505892 0.880988330560049 1.59921351512895 1.34372168243719 1.09398792243053 0.870038233867066 NaN 1.33375328324848 1.072946…
0.677834573465672 0.66279321683209 0.643762199356904 0.660803555990486 0.749968982524814 NaN 0.704824234307277 0.705782877673695 0.796834573465672 0.838834573465672 0.691865590940859 0.828927625891232 0.913555416188994 1.03544168544664 0.723865590940859 NaN NaN 0.72652729707817 0.64979321683209 0.88015889167622 1.59718150544946 1.34167150544946 1.09322713401929 0.870004727029218 NaN 1.33430421007…
0.69599601820595 0.68099601820595 0.66199601820595 0.67899601820595 0.764996681838292 NaN 0.729994469730486 0.72499579699517 0.822994248519706 0.854996460627511 0.705996903049072 0.830999557578439 0.947992478833462 1.08798849703941 0.747994690941267 NaN 0.584998451524536 0.731998672735317 0.670995354573609 0.878530358361464 1.59722998451525 1.33992038269465 1.09026065478391 0.857832694347307 NaN …
0.709739901659443 0.704554117130474 0.682609852489165 0.697647009394959 0.770888529282619 0.804795637018134 0.749628430942062 0.748554117130474 0.83575848011234 0.868739901659443 0.721702744753649 0.87221970497833 0.975479803318886 1.11449838177178 0.762721323206546 NaN 0.599721323206546 0.747702744753649 0.689647009394959 0.876979353955577 1.59422685006586 1.33882080786724 1.08648152704365 0.860…
0.727773777352648 0.723761209427796 0.705710937728384 0.716761209427795 0.785811481127207 0.814874320751471 0.766786345277501 0.767761209427795 0.85673607357809 0.884798913202354 0.74273607357809 0.873987432075147 0.990811481127207 1.12289945660118 0.780773777352648 NaN 0.601974864150294 0.752937160375736 0.713698369803531 0.874866518321439 1.59301470447208 1.33384309098276 1.08623226222647 0.851…
0.757992619634809 0.742995325768712 0.729994095707847 0.736995079756539 0.796997293866097 0.828996555829577 0.800991635586116 0.792993849695674 0.872996063805231 0.906994587732193 0.774992127610463 0.938984009208752 0.998998031902616 1.13499704785392 0.806993603683501 NaN 0.621995079756539 0.769995817793058 0.730995817793058 0.871570804459806 1.5907905436869 1.33032085120212 1.07924171962509 0.85…
0.775610295131943 0.761588644861496 0.751523694050153 0.754610295131943 0.808740196754629 0.833891748647762 0.814696896213734 0.8135453443206 0.888653595672838 0.924610295131943 0.790653595672838 0.952696896213734 1.01465359567284 1.14380514756597 0.824610295131943 NaN 0.621021650270448 0.77 0.757415442697915 0.867637034087199 1.59277604995099 1.33038848448107 1.07643213627618 0.850303570043928 0…
0.800741822524878 0.786741822524878 0.777731495425873 0.780731495425873 0.820876074811941 0.849834766415922 0.845679859930849 0.834783130920898 0.906814112217912 0.940834766415922 0.812772803821893 0.966855420613932 1.02588640191095 1.15290705610896 0.852710841227863 NaN 0.624958691603981 0.774948364504976 0.781752149623883 0.86353192802196 1.59199857149217 1.32494679904453 1.07489538737752 0.850…
0.831987039112915 0.806991638137365 0.798991220044233 0.800991638137365 0.838992474323628 0.864993728603024 0.854996237161814 0.85799038385797 0.931989547671706 0.958992474323628 0.84698578483352 1.00198536674039 1.03999414669616 1.1719920562305 0.879988711485442 NaN 0.634995819068682 0.784995819068682 0.803990801951101 0.86386984112461 1.59170012124701 1.3268691721756 1.07116155530645 0.85692718…
0.848694235352346 0.835478401483413 0.827478401483413 0.826532359950646 0.863550346106391 0.88071222150809 0.888388470704691 0.879604304573624 0.943784166131068 0.978640276885113 0.861730207663834 NaN 1.05374819381958 1.16021583386893 0.899640276885113 NaN 0.652676249196601 0.802676249196601 0.825604304573624 0.865991149903592 1.58960831051174 1.32842158187392 1.06485547111988 0.85090043499627 0.…
0.872754396365919 0.851836264243946 0.854723695911659 0.849764629850673 0.8788464977287 0.897826030759193 0.911764629850673 0.903754396365919 0.962805563789686 0.998795330304933 0.885754396365919 1.04288743166771 1.06686696469821 1.16791813212197 0.923754396365919 NaN 0.66487719818296 0.812897665152466 0.844805563789686 0.866188362642439 1.59478606953535 1.32683668058015 1.06486866964698 0.849622…
0.901029705435257 0.881025654694086 0.877022954199971 0.873036456670543 0.908027004941143 0.921031055682314 0.933045908399943 0.928021603952914 0.987017553211743 1.01502295419997 0.914033756176428 1.04300405074117 1.05700405074117 1.175 0.952025654694086 NaN 0.662020253705857 0.8110189034588 0.873027004941143 0.863481228724822 1.60049133674459 1.33127527946599 1.06975332160776 0.853669203354236 0…
0.922508689713289 0.899575686570568 0.893620351142087 0.899397028284491 0.927553354284808 0.943486357427529 0.966240702284174 0.943642683427847 0.999709680285125 1.03162035114209 0.93844169285601 1.04593300314272 1.05993300314272 1.175 0.970575686570568 NaN 0.676665015713606 0.824687347999366 0.892553354284808 0.864369677619959 1.6014578910371 1.33509268076268 1.07215506257703 0.853093176048598 0…
0.940833966557538 0.918824742477401 0.922732501676033 0.923778622076717 0.959704829435623 0.969760173916444 0.975916983278769 0.964806294317127 1.01783396655754 1.05478784615685 0.954852414717811 1.0648247424774 1.06297232775959 1.175 0.988833966557538 NaN 0.686907759198632 0.834907759198632 0.911824742477401 0.864181937056829 1.60534402608747 1.3402428649505 1.0729431741807 0.85546776996687 0.79…
0.967989540869597 0.937992639871198 0.930996900998399 0.944991865120797 0.986989540869597 1.0059860544928 0.986995738872799 0.978994576747198 1.0399914777456 1.0739926398712 0.978990702995197 1.0679988378744 1.063 1.175 1.0129907029952 NaN 0.711990315619997 0.861989540869597 0.927993801996798 0.865619442179712 1.6058997985649 1.34065985667118 1.0726801045913 0.848852572171329 0.776608681078235 1.…
0.985789972204294 0.961820877198909 0.968178554134599 0.974266999670551 1.01289194172582 1.02590149948097 0.991257441915408 0.978388278712847 1.05174859980216 1.06645507379187 1.0087222674729 1.0694605561096 1.0589704170822 1.16198485072015 1.024795563729 1.03131312538357 NaN 0.951205302986595 0.955756119838596 0.873324276645296 1.60967876593267 1.34346928968073 1.08999125186502 0.84124715532745 …
0.994889440644336 0.976322054229313 0.979861038975791 0.987349540207266 1.04708844599718 1.05812118598326 1.00384839933162 0.99134634276538 1.06485167183519 1.08825283643311 1.01887893262809 1.07394312160123 1.06048104053374 1.15952307259874 1.03339682628038 1.05870577554504 NaN NaN 0.965877866814125 0.872232782252079 1.60992794478239 1.34424053092501 1.08790095433241 0.836508486874638 0.77853820…
1.02601604605693 1.00001793382834 1.00201510217123 1.01602265325685 1.08603209211386 1.10003114822816 1.04402548491395 1.02501321439983 1.08601038274272 1.12801793382834 1.04502265325685 1.09101132662842 1.0690009438857 1.1739981122286 1.07501510217123 NaN NaN NaN 0.988016046056932 0.870578839020587 1.60997070791428 1.3463110760297 1.09889119448442 0.840380868374846 0.780484521212512 1.3334393770…
1.04262687103819 1.01858297351327 1.01764881980065 1.03947322970097 1.11925374207637 1.13227569083883 1.07040738341359 1.03869271732557 1.09675856361294 1.14658297351327 1.06847322970097 1.10273661485048 1.06997805123754 1.17204389752492 1.09064881980065 NaN NaN NaN 1.00462687103819 0.869376996977825 1.61070353842816 1.3474249784108 1.11047968767723 0.841279807138537 0.785164865427819 1.332794486…
1.06477186620537 1.0397822359233 1.04274075705155 1.05979260564124 1.14474075705155 1.16862669015423 1.08287556338474 1.06077186620537 1.11580297535918 1.16382371479505 1.08186519366681 1.10893778169237 1.07197926056412 1.16705184858969 1.10683408451299 NaN 1.01649188382104 1.11628448946228 1.0257822359233 0.872813705987217 1.61425298010696 1.35163613609312 1.11300625334592 0.850256154052662 0.78…
1.06452929033116 1.05702583562728 1.0595376943752 1.08253043194554 1.16304784070155 1.18955276018099 1.0745211040724 1.05452828395339 1.1150407135085 1.15602613596123 1.08602469401289 1.10200976344372 1.06601212922116 1.15154428062177 1.10303244470108 1.14909276061219 1.07209778546754 1.13062388280781 1.03902942556777 0.879354524344248 1.61382649333172 1.35027458135463 1.11034522078083 0.87517722…
1.080913924127 1.07190837134666 1.08035144368155 1.0999449362246 1.18846761137394 1.21936672549412 1.08646714734596 1.07045002497695 1.1373634772982 1.17048519777093 1.0999796449906 1.10751342570061 1.07296297887182 1.17345186553339 1.12134265048306 1.20387939513072 1.11092413274272 1.19793153385725 1.05593891941627 0.881646815409057 1.61717379243976 1.35260974579572 1.11366556463489 0.8721499293…
1.0918884094288 1.08783691513426 1.0928714875369 1.12227140150024 1.21373912062927 1.24721560621464 1.10332675023931 1.08584300231142 1.15679921690592 1.18831703189088 1.11583825477384 1.11492454474429 1.07794962207177 1.17102418423443 1.12793381654619 1.22578201294172 1.18127985537133 1.25491808618286 1.07728156639519 0.88561461974208 1.61695232570542 1.35385709399213 1.12125825973074 0.88231627…
1.1169975998909 1.11299599981817 1.11699599981817 1.14799519978181 1.24499519978181 1.2899930663515 1.14999626649696 1.12099599981817 1.18999679985454 1.2279954664606 1.13699733321212 1.12699893328485 1.08699919996363 1.17 1.15499866660606 1.26799439974544 1.25798399927269 1.32398586602421 1.09399733321212 0.874900125339031 1.61728000533358 1.35354005600255 1.12434921329757 0.896929061290665 0.81…
1.12580106110123 1.13158001788037 1.13460212220246 1.16658001788037 1.28802740982822 1.32227055737117 1.16858001788037 1.13860212220246 1.19586737406749 1.24266843516871 1.15362422652454 1.13091158271166 1.08993368703374 1.17195579135583 1.16380106110123 1.28364633084663 1.30982847092945 1.38462953203068 1.11355791355828 0.871966312966257 1.61728977895678 1.35140818742215 1.1221008399408 0.888168…
1.14579347914166 1.15179347914166 1.15380380518458 1.19471087079833 1.29592771769958 1.34378315309875 1.18780380518458 1.15780380518458 1.207876087485 1.25883478331333 1.165876087485 1.1369380437425 1.09 1.172 1.18577282705583 1.30379347914166 1.36147337181124 1.45428750303873 1.1318141312275 0.869653440117421 1.61547889665854 1.34985569558523 1.11630989104892 0.891404168631078 0.811380570777687 …
1.15850714652234 1.16450394630049 1.17001174584709 1.2020146722081 1.30752661641211 1.33951605376057 1.18200990962728 1.15700807340746 1.2140016378629 1.25400301941536 1.18351143688539 1.14100856317566 1.08350321777228 1.16549356445543 1.20398887737855 1.30999963838701 1.38450831216747 1.48252318273248 1.14551021858899 0.877369166942314 1.61358972209353 1.35134817777121 1.11057131860106 0.8851602…
1.17248660642082 1.17799398849046 1.18794117605288 1.21996280272995 1.32986337739981 1.35560027635839 1.20628108125822 1.17346062571615 1.22884293324738 1.26599431998685 1.20095693468133 1.15343966203186 1.0869956459724 1.16255868048619 1.21870328260514 1.32105886852166 1.40314688925095 1.51602569378282 1.1624763843446 0.875934345745479 1.61366098063718 1.34825346761329 1.11066628897802 0.8713426…
1.19474341178371 1.20370942803952 1.2107356834991 1.24224475273359 1.35270886450161 1.38418183163006 1.21936074829419 1.19624238824847 1.24579892201726 1.28824743463334 1.22324341178371 1.17227739552791 1.08996972169079 1.16991759947761 1.24071895727134 1.34918553706505 1.44107790461833 1.55162056889103 1.1857373418636 0.877073348486335 1.61526608564183 1.34654469527796 1.10987806080629 0.8749277…
1.23002080420656 1.22601981353006 1.23701981353006 1.27201287879454 1.37901089744153 1.39302575758908 1.2680326923246 1.24002179488307 1.29403368300111 1.33601783217706 1.25301783217706 1.18902179488307 1.09400495338252 1.18 1.26402278555957 1.38002179488307 1.46300990676503 1.55501089744153 1.21002080420656 0.864165650930151 1.61465931643321 1.33928842482436 1.10503914801821 0.859924789041594 0.…
1.25053777320511 1.24555978400487 1.25655978400487 1.28471385960316 1.38975788120268 1.41842771920633 1.30027364360803 1.26151576240536 1.32725163280828 1.35360380560438 1.27060380560438 1.21051576240536 1.09888994600122 1.18 1.2864937516056 1.40151576240535 1.47277989200243 1.56575788120268 1.23053777320511 0.859876627410931 1.61398518745183 1.33773499717161 1.10419892928779 0.85478577680672 0.7…
1.27277006565161 1.26579096877419 1.27580142033548 1.30380142033548 1.40484322658065 1.42790593594839 1.31782232345807 1.28673871096774 1.34581187189677 1.37873871096774 1.29573871096774 1.21990593594839 1.10295819375484 1.18 1.30679096877419 1.41981187189677 1.48388503282581 1.57094774219355 1.25375961409032 0.857682157309935 1.61447466970374 1.33598808120103 1.09952912233806 0.847446296397419 0…
1.29003935619084 1.28403190554793 1.29404602302043 1.31654457666669 1.41050322101876 1.42200533583084 1.31504991841542 1.28756270488917 1.31509564271407 1.38004179931418 1.31754013408626 1.23552622957003 1.09950544526793 1.17000567006 1.32654013408626 1.42852912819542 1.48301856597084 1.58250622908124 1.27602323334334 0.866753462399217 1.6108396886587 1.33658554375275 1.09938685977771 0.829785045…
1.31102762608504 1.3014292337366 1.31937738459647 1.34135042186895 1.41305600176995 1.42503541203388 1.3414226588941 1.32037141530714 1.35829846446658 1.4029195733239 1.33898275548953 1.25134794185192 1.10302018603396 1.17312803694405 1.34803647909351 1.44399241590222 1.49291830441321 1.58501810971905 1.28909080825066 0.865962838366929 1.60842547451548 1.33433327986146 1.09175426028961 0.85018740…
1.34317156543224 1.32030741772365 1.33929908303482 1.36327748759214 1.43477619125924 1.44083657005543 1.36426785657041 1.34722596201795 1.38275274279223 1.42873688937258 1.36820123629717 1.27030663992391 1.11388913269594 1.18735581301975 1.38066713882124 1.46676656023751 1.49794873369239 1.58598959117853 1.32265672999977 0.867959282135485 1.61151771316924 1.33787327176542 1.09248636731143 0.84415…
1.36800490166052 1.34850402322648 1.37150190998919 1.39400360542781 1.45800501358398 1.46800605808064 1.38650513480382 1.36700457154135 1.43599870941852 1.43699839989818 1.39400652436724 1.32300581199583 1.13050173463019 1.19200468710996 1.40800394484335 1.48300124409962 1.50500071437749 1.59150057821006 1.33850397838369 0.870109960449552 1.61420074055902 1.3443850585339 1.09643470920156 0.841640…
1.40749414551236 1.36953813285911 1.39175806959287 1.41958212020586 1.50047215183898 1.5123621834721 1.43747215183898 1.41051613918573 1.45304398734675 NaN 1.42731819612535 1.35329620245198 1.14780205693962 1.21556012653248 1.44258212020586 1.50684604428637 1.5179120253065 1.59193401897987 1.36260411387924 0.85995648101226 1.62752808068806 1.34270558702255 1.10246013133252 0.833513930375664 0.784…
1.43570879573711 1.39078159680283 1.40981279725957 1.43880239710732 1.5267295960416 1.54070879573711 1.46570879573711 1.43475039634609 1.50742799162646 NaN 1.44779199695508 1.40644879193096 1.18065679497588 1.22589599847754 1.47367759528037 1.51491679878203 1.52096879954326 1.59793759908652 1.38675039634609 0.865759055107838 1.63158808738645 1.34833113513829 1.10401335975641 0.839715207051507 0.7…
1.44501915444212 1.40352012001881 1.42451102849123 1.44551751412379 1.53603385909708 1.55552786206313 1.46151818886542 1.44051910790636 1.50053733749728 1.52902229547149 1.46751779914859 1.45202496533305 1.21053280044888 1.25303328323723 1.48601785149461 1.51201262227379 1.51450232087022 1.59950188461763 1.39652075403495 0.879275531873779 1.62465236491922 1.3495115214192 1.10433360491344 0.843054…
1.4653854862392 1.42295417547766 1.43650409241038 1.46887592846746 1.57217299209678 1.58631112569673 1.48287579117236 1.46288063870578 1.53571190965923 1.54939989154436 1.48543471669643 1.4859393582872 1.25186008156377 1.29379118638266 1.50839552454378 1.52291047902933 1.51597029697154 1.59950962641929 1.4223854862392 0.881682579441383 1.61451917329781 1.35185643019284 1.10375475575277 0.83650703…
1.48428021345191 1.45216707234168 1.45775517677847 1.47888321355251 1.58287576572061 1.60972649476778 1.49881158864034 1.48621983886629 1.5602204736393 1.57816786427209 1.50626373392729 1.49838147253429 1.3016025809466 1.33845837589104 1.52678211469924 1.53732949486838 1.51846830742507 1.60444548938546 1.44325485939197 0.885208595445125 1.62887093506793 1.349594784858 1.11434044894845 0.843477774…
1.52199552898868 1.47699413179764 1.47599608786509 1.49799580842688 1.61999385235943 1.65399217573018 1.54299524955047 1.52899552898868 1.61798966078631 1.62699357292122 1.53099552898868 1.47899441123585 1.33498882247169 1.38399021966273 1.56599497011226 1.58799217573018 1.53399888224717 1.60100083831462 1.46999524955047 0.885349136535938 1.63442987704719 1.35246986307528 1.1242698910191 0.852628…
1.54452901362269 1.49952901362269 1.49559044662843 1.5117133126399 1.64350853595412 1.67456996895985 1.56161092429701 1.55544710294838 1.62975426797706 1.65344710294838 1.54765187963417 1.52601707190823 1.3761399379197 1.45060751853666 1.58754949129127 1.59975426797706 1.53889761165711 1.59806143300574 1.48959044662843 0.888729352043404 1.63500791817554 1.35424293541987 1.12972593938602 0.8609951…
1.55887963235815 1.52379365547111 1.51186243698074 1.53083664391463 1.66581085084851 1.69581944853722 1.5867850577824 1.57483664391463 1.656767862405 1.68374206933888 1.56485383929203 1.66183071433627 1.48803705886517 1.55014882881832 1.60584524160333 1.5990085976887 1.52611176995315 1.598 1.50982804622592 0.887382294694847 1.63546613104008 1.35548951081978 1.126855879043 0.861398022531598 0.8142…
1.56051457910912 1.53501816074254 1.52551479388705 1.53902340160594 1.66300838234299 1.69651367160189 1.57352020113289 1.5780179459646 1.65104958472703 1.68952649469002 1.57751457910912 1.67105209247078 1.52713691878957 1.60702621032067 1.60402184976491 1.58701923463219 NaN 1.5945059335927 1.52301447172016 0.892238347207528 1.63028088763322 1.35288849299862 1.11691235016591 0.870939981787401 0.82…
1.57695549427527 1.55398978400466 1.54096751448545 1.55841230006957 1.67251515260089 1.70995949545972 1.60618257124339 1.59788514391533 1.68291497307815 1.71441943364472 1.59396707176016 1.71818880271113 1.58856729675976 1.64862118749346 1.62440874161041 1.60780944753824 NaN 1.62488919507031 1.53799378518911 0.894614518416866 1.63039020841402 1.35483198183226 1.1204589814065 0.891866848974496 0.8…
1.59531236287199 1.58072612515399 1.56178649638204 1.57384199740607 1.68338927349192 1.71742460484993 1.62233795382197 1.61680639050808 1.70329081550611 1.73825617299803 1.61082807564395 1.734337678282 1.63650921854741 1.74451605374397 1.63984254848602 1.58795993620795 1.51412177219054 1.65173136041351 1.56126118097203 0.894258726636197 1.63044429482047 1.35462228706571 1.11850990011938 0.8925694…
1.63104489281949 1.60705130607942 1.58604916832611 1.59704489281949 1.7030235152864 1.75103206629964 1.67005130607942 1.66105130607942 1.74903847955956 1.77905771933935 1.63603847955956 1.78008337237906 1.74716033149818 1.82714964273164 1.67805130607942 NaN 1.52201496427316 1.60003420405295 1.59105558158604 0.889455275565187 1.63646557485065 1.35687828979735 1.12508555347312 0.903057750673539 0.8…
1.65154389715325 1.63047873960372 1.6085004587869 1.61754389715325 1.71376108898504 1.76567421225232 1.69347873960372 1.68447873960372 1.76660905470279 1.80541358205418 1.65360905470279 NaN 1.82037106126162 1.89547965717751 1.70147873960372 NaN 1.52884796571775 1.61565249306915 1.61643530123736 0.887297999394824 1.63444495870918 1.35609737534654 1.12305517590101 0.897464450919612 0.82167510249510…
1.68366660594112 1.65376037302018 1.6287916287132 1.64669786163414 1.7288437215349 NaN 1.71478121014886 1.70677079158452 1.78481246584188 1.82480204727754 1.68665618737678 1.83780204727754 1.87939572326828 1.95736446757526 1.73069786163414 NaN 1.529 1.62193748861396 1.63481246584188 0.883509382173205 1.63291562784651 1.35351698408164 1.1141631419652 0.908730082324447 NaN 1.33948864558664 1.084278…
1.68249871123801 1.67849618764666 1.64900077070489 1.66200054085447 1.73200191978718 1.77749617862959 1.71599968916574 1.71050097350409 1.79400146467978 1.83300166747898 1.69649852647295 1.83300454256631 1.9214962192913 2.02149630044494 1.72650068955125 1.68000184765061 1.55699015811259 1.61600210897587 1.65249874730629 0.886430583039263 1.62064591749298 1.34651600804314 1.09771101037909 0.886436…
1.70383309712109 1.69194672332827 1.67677995675981 1.68581437107252 1.75972454918791 1.78593906071196 1.7398878245298 1.73542269228463 1.82080444124558 1.85885894193323 1.71733309712109 1.8521843590117 1.9449522550444 2.04993747366452 1.75281740885695 1.68537842112928 1.56680140346115 1.616 1.6729120822945 0.885710424349706 1.62100509401511 1.34677589436437 1.09428795332239 0.873108606062344 0.81…
1.72820233604361 1.71817830765171 1.69626235861232 1.70427490532961 1.7733365738734 1.79982957434927 1.76321449547265 1.76118375802282 1.83779328970627 1.87776887402612 1.74071459229472 1.87077081046739 1.96667430961155 2.08768637221853 1.80174261872677 1.7235295583278 1.57292646249336 1.69205626866482 1.70016595457854 0.883916778531566 1.61827882798497 1.34407800917772 1.08907340900191 0.8586895…
1.77799458049708 1.74799380628237 1.73099380628237 1.73499432242551 1.79299690314119 1.81899845157059 1.8179919997814 1.80299406435394 1.87299380628237 1.91299380628237 1.77999432242551 NaN NaN NaN 1.82499406435394 NaN 1.57499948385686 1.61502012958229 1.72999432242551 0.875780593564606 1.62568025032942 1.34312051614314 1.09242099099482 0.864810985833389 0.799440890346909 1.32390074840755 1.06724…
NaN NaN NaN NaN NaN NaN NaN NaN NaN NaN NaN NaN NaN NaN NaN NaN NaN NaN NaN NaN NaN NaN NaN NaN NaN NaN NaN NaN NaN NaN NaN NaN NaN NaN NaN NaN NaN NaN NaN NaN NaN NaN NaN NaN NaN NaN NaN NaN NaN NaN NaN NaN NaN NaN NaN NaN NaN
NaN NaN NaN NaN NaN NaN NaN NaN NaN NaN NaN NaN NaN NaN NaN NaN NaN NaN NaN NaN NaN NaN NaN NaN NaN NaN NaN NaN NaN NaN NaN NaN NaN NaN NaN NaN NaN NaN NaN NaN NaN NaN NaN NaN NaN NaN NaN NaN NaN NaN NaN NaN NaN NaN NaN NaN NaN
1.81303613757351 1.80304282971675 1.79704015285945 1.79303078385891 1.83102141485837 1.84702409171567 1.84402810700162 1.83703613757351 1.91002543014432 1.94102543014432 1.83403212228756 1.97002007642973 2.01200401528595 2.11002275328702 1.86103346071621 NaN NaN 1.81010841272052 1.79503747600216 0.882484992338859 1.60087916823624 1.33573153919295 1.06045785851416 0.839826426395509 0.7683202944543…
1.84031131920442 1.83518679152265 1.82721792344309 1.81634245112486 1.84723867805672 1.86526980997716 1.86531131920442 1.86418679152265 1.92923867805672 1.96020754613628 1.85831131920442 1.98510377306814 2.01503113192044 2.12691698154549 1.88628018728397 NaN NaN 1.88988962817092 1.82320754613628 0.886241443239646 1.60772840561852 1.33692482996544 1.05891489595305 0.83720514128464 0.76857486775089…
1.86964784435258 1.85278870661155 1.84775349104681 1.84861262878784 1.86973001400364 1.8906947984389 1.89464784435258 1.88178870661155 1.95173001400364 1.97976522956839 1.88764784435258 1.99488261478419 2.01796478443526 2.11909390817265 1.91268305991732 NaN NaN 1.78525602180913 1.84276522956839 0.889204432279611 1.60852049179752 1.34114928958677 1.06408790322084 0.841458937431124 0.77186055856748…
1.89400466608694 1.86800307537548 1.88100477213437 1.87900275723319 1.90400222699604 NaN 1.91300360561264 1.90600275723319 1.96800307537548 1.99900212094861 1.91400445399208 2.01500095442687 2.023 2.11899968185771 1.93700498422923 NaN NaN NaN 1.87300466608694 0.885686038067998 1.58073827248736 1.34123689811266 1.06388902118222 0.841408903469569 NaN 1.34436914207629 1.07462856835969 0.845669340384…
NaN NaN NaN 1.90521482605341 1.92541988728621 NaN 1.94708788338549 1.93212694266792 1.99712694266792 2.01921482605341 1.95626365015646 2.02406835374427 2.023 2.11597070553817 NaN 1.99224412051524 NaN NaN NaN NaN NaN NaN 1.05473431028484 0.831122437086673 NaN 1.33634825609606 1.06121427040186 0.839580848596168 0.775406307250418 0.847404361221442 0.47416476276137 0.121617323615457 0.051386933022632…
1.95776015440616 1.93750831653262 1.93785609264369 1.92673616984677 1.96748433197324 NaN 1.95589206948277 1.944844100364 2.009844100364 2.04073616984677 1.98267620844831 2.03091605404216 2.023 2.11303597683908 1.996844100364 2.0167001930077 NaN NaN 1.929844100364 0.881764181255219 1.61858294299567 1.33167111378853 1.06217873875154 0.836375601458053 NaN 1.34318617396495 1.06965650662626 0.85268930…
1.97002078947926 1.9490188995266 1.95801984450293 1.96301984450293 1.99303968900587 2.02102929426623 1.98101039473963 1.96501322966862 2.02103212919523 2.05701606459761 1.99402078947926 2.04601228469229 2.02600283492899 2.11899716507101 2.01202078947926 2.02007654308274 NaN NaN 1.94102551436091 0.884971993900057 1.6183806425839 1.34033418624514 1.06235903397372 0.839003364115735 0.768513468063132…
1.99218396039286 1.96927594058929 1.97917374037104 1.98430660065477 2.03527594058929 2.05236792078572 1.99218396039286 1.97916352034921 2.05508176017461 2.07415330032738 2.01619418041469 2.05910220021826 2.02901022002183 2.11596933993452 2.03418396039286 2.10127594058929 NaN NaN 1.96816352034921 0.887112090868533 1.61910210648992 1.34477808943863 1.07197193333226 0.842548451375337 0.7722040170512…
2.00981313079402 1.99571969619103 1.99582351241658 2.01368855132337 2.06171969619103 2.08762626158804 2.00981313079402 1.99483389403913 2.06291694701957 2.08884427566169 2.03480274917147 2.06889618377446 2.02998961837745 2.11303114486766 2.05181313079402 2.12771969619103 NaN NaN 1.98383389403913 0.89018740170518 1.62313722771508 1.34651162452808 1.07790708736732 0.841441731233486 0.77450560318699…
NaN NaN NaN NaN NaN NaN NaN NaN NaN NaN NaN NaN NaN NaN NaN NaN NaN NaN NaN NaN NaN NaN NaN NaN NaN NaN NaN NaN NaN NaN NaN NaN NaN NaN NaN NaN NaN NaN NaN NaN NaN NaN NaN NaN NaN NaN NaN NaN NaN NaN NaN NaN NaN NaN NaN NaN NaN
NaN NaN NaN NaN NaN NaN NaN NaN NaN NaN NaN NaN NaN NaN NaN NaN NaN NaN NaN NaN NaN NaN NaN NaN NaN NaN NaN NaN NaN NaN NaN NaN NaN NaN NaN NaN NaN NaN NaN NaN NaN NaN NaN NaN NaN NaN NaN NaN NaN NaN NaN NaN NaN NaN NaN NaN NaN
NaN NaN NaN NaN NaN NaN NaN NaN NaN NaN NaN NaN NaN NaN NaN NaN NaN NaN NaN NaN NaN NaN NaN NaN NaN NaN NaN NaN NaN NaN NaN NaN NaN NaN NaN NaN NaN NaN NaN NaN NaN NaN NaN NaN NaN NaN NaN NaN NaN NaN NaN NaN NaN NaN NaN NaN NaN
2.09803041342252 2.08502635829952 2.09303852366852 2.12007096465254 2.21905271659903 2.24508718514455 2.09304257879152 2.06604257879152 2.12708313002155 2.15704866147603 2.12802230317651 2.103004055123 2.04 2.120004055123 2.13403649610702 2.21307704733704 2.1201662600431 2.18416017735859 2.07302433073801 0.890476472042988 1.6222816426582 1.34633032440984 1.10605869032862 0.861921942337242 0.80302…
2.11323766622226 2.09858228224454 2.11233273271116 2.15524954953337 2.24558228224454 2.28821389960003 2.11413071642224 2.08721389960003 2.16808318317779 2.18115448304447 2.13932084940005 2.10510694980002 2.04003564993334 2.122 2.15214259973336 2.25128519946671 2.20286748171125 2.26431904753354 2.08538026595562 0.888757943799781 1.59880096823316 1.34648001801866 1.09566875031535 0.867565779937963 …
2.13280189264356 2.14651463697673 2.13972264970099 2.17579198727574 2.29351463697673 2.30582170337921 2.12489104095396 2.10482170337921 2.17493066242525 2.19387123021832 2.16573255506881 2.1139108516896 2.04297028389653 2.122 2.16388113558614 2.27476227117227 2.274276908149 2.37290050417177 2.1166830282297 0.890235042894589 1.62522245601513 1.34565832050897 1.1037976863934 0.848285234799769 0.803…
2.15499726665838 2.15799863332919 2.16899639695878 2.19899714241558 2.30699838484359 2.33999577574478 2.15199664544438 2.12599739090118 2.18599863332919 NaN 2.18399776362959 2.1199992545432 2.0459996272716 2.117000621214 2.18599726665838 2.30899577574478 2.34599117876115 2.44099167573235 2.13499776362959 0.888990156545929 1.62350024724317 1.34402020251577 1.11445868551117 0.882505723562799 0.8107…
2.18812514702265 NaN 2.19520216057506 2.2470770135524 2.35108664024645 2.37322141396316 2.20502888008215 2.1570962669405 2.2211155203286 NaN NaN 2.13112514702265 2.04602888008215 2.12004813347025 2.22508664024645 2.32230805420961 2.40850058809062 2.50660648172517 NaN 0.850301463182849 NaN 1.32714447532651 1.07465591498574 0.85190713551541 0.800743080542096 1.32634515878447 1.05668908437784 0.8368…
2.20084592592612 2.21228888888978 2.21575111111143 2.2549051851853 2.35989333333347 2.39572740740775 2.20796444444449 2.16688148148163 2.23285777777796 NaN 2.23481037037061 2.14384592592612 2.04896444444449 2.12494074074082 2.23389333333347 2.35362074074122 2.45938370370448 2.56825333333427 2.18684592592612 0.868746592592874 1.6183899407415 1.33166524444451 1.09558648888921 0.85364890370373 0.801…
2.21604998773474 2.22505712883971 2.23504998773474 2.26806665031299 2.38602856441985 2.41303570552482 2.22504760736642 2.19007379141795 2.24007141104963 NaN 2.24604284662978 2.15604998773474 2.04901190184161 2.12500238036832 2.24906426994467 2.37306665031299 2.47905474847139 2.58504284662978 2.20307141104963 0.871290238036832 1.61633324220702 1.33446764343536 1.10323330625892 0.852882189938855 0.…
2.23726453620882 2.24937955195179 2.25640255510038 2.29619552676304 2.39829904093171 2.42809201259437 2.24540255510038 2.22123003148593 2.27021852991164 NaN 2.26429904093171 2.17709201259437 2.05411501574297 2.12605750787148 2.27620702833734 2.40124153306023 2.50212651731726 2.60320702833734 2.23321852991164 0.871318000144903 1.6092765304188 1.33338890753157 1.1087299490429 0.853761009663134 0.79…
2.25976867990727 2.28166810595392 2.29064799116324 2.31282902427929 2.42373850772127 2.43591954083731 2.27964799116324 2.24079885209328 2.28880890948862 NaN 2.28973850772127 2.18491954083731 2.06389942604664 2.13094971302332 2.29381896688395 2.42178879469795 2.5128893686513 2.62081896688395 2.25180890948862 0.865192959294803 1.60642926702043 1.32563965457106 1.10191999947154 0.850444094570189 0.7…
2.30203698361133 2.30500410929015 2.31305136612684 2.35804520219162 2.4370472568367 2.47202054645074 2.30009245902832 2.27206163935221 2.31404314754655 NaN 2.33303081967611 2.20505342077192 2.06401643716059 2.131 2.33304109290147 2.44803287432118 2.51602054645074 2.62302054645074 2.28605547541699 0.863620228192882 1.60435468283311 1.32201015212859 1.0842593036026 0.849090322621703 0.7827712883048…
2.32041369385604 NaN NaN 2.38021275684025 2.46013001806904 2.48210637842013 2.34520093701579 2.30239005420713 NaN NaN 2.34841369385604 2.23143733350496 2.07208273877121 2.13111819824458 2.35341369385605 2.46430731543592 2.52607091894675 2.63303545947338 2.31330731543592 0.84929380041287 NaN NaN 1.06949325627244 0.84455063141439 0.778574986680397 1.32688359065559 1.0637793153072 NaN NaN 0.84586607…
2.35465420507771 2.35749612739894 2.36473324391709 2.39782216261139 2.47089132159585 2.4909110813057 2.36183204246631 2.33467396478755 NaN NaN 2.38265420507771 2.26763444536786 2.07893084101554 2.14090120145077 2.38765420507771 2.48974312377201 2.53194072087046 2.63597036043523 2.33874312377201 0.860368160042275 1.59019473137367 1.32060779960704 1.08135025615834 0.8578457327716 0.781470755629429 …
2.37004042262771 2.38103256267232 2.3930224570154 2.42001908846309 2.48503143982155 2.50002133416463 2.38803817692617 2.36003480837386 2.41701684276155 2.43503143982155 2.40103593122463 2.31606961674773 2.09104491403079 2.14600785995539 2.40604491403079 2.50201684276155 2.53800336855231 2.64200112285077 2.35902807126925 0.864339887714923 1.60095230644444 1.33126528862713 1.09148128004988 0.858650…
2.40627114593026 2.41018399188125 2.41320335944769 2.43727114593026 2.51314525674835 2.51920335944769 2.42223241079736 2.39125177836381 2.43230988106315 2.46330019727993 2.43327114593026 2.37817430809802 2.13123241079736 2.15330019727993 2.44619367566447 2.51710652161546 2.541 2.64302905134967 2.38427114593026 0.864264209458059 1.61191094267504 1.33601512642982 1.09260169764971 0.849655324278641 …
2.43369840980684 2.42879534951178 2.43377380735513 2.46469840980684 2.52783843382509 2.53977380735513 2.44574149412015 2.4167199519635 2.46365532549353 2.49366609657186 2.46069840980684 2.39580612059011 2.15474149412015 2.18366609657186 2.46578457843346 2.5278815181384 2.541 2.64596768676502 2.41169840980684 0.866713072304182 1.61301782868149 1.340579806775 1.09075035733804 0.835020919910207 0.78…
2.44806613948759 2.45100422166942 2.45803377335537 2.48003940224793 2.55403236613222 2.56602955168594 2.46005488170247 2.44603940224793 2.50703377335536 2.52604643836363 2.48304643836363 2.48306754671073 2.21705488170247 NaN 2.48307599004957 2.53901970112396 2.54100562889256 2.646 2.43202955168594 0.86896440261108 1.61583106213571 1.34337211419389 1.09005500771703 0.819501964755869 0.777074751057…
2.4951678355028 2.45450350650839 2.48210859944299 2.50806910873645 2.57714809014953 2.58724681691588 2.49913821747289 2.47421719888597 2.53130605297569 2.55924681691588 2.51625668959251 2.53110859944299 2.25635541635886 2.26968121468782 2.53714809014953 2.55314809014953 2.545 2.64607898141308 2.45323694423924 0.851090256693071 1.58847594131195 1.33075967250044 1.07238743038142 0.814039313681634 0…
2.51181653137178 2.50444959411535 2.49288128500527 2.51492445409426 2.59183811591628 2.6117301931938 2.51284890818853 2.49576257001054 2.56166543956031 2.5837301931938 2.54171940092155 2.54188128500527 2.29161147819907 2.33725533321489 2.55183811591628 2.56783811591628 2.545 2.65391366182202 2.47674098546605 0.879882707195908 1.61584835599067 1.33866290636296 1.07907628878055 0.837778395320708 0.…
2.52602952031753 2.52003993925313 2.51302431084973 2.52801736489266 2.61001389191413 2.63602778382826 2.53303299329606 2.52103820276386 2.58905209467799 2.61606251361359 2.55203299329606 2.59501910138193 2.36612329073792 2.41116496648031 2.56702778382826 2.58101389191413 2.5480052094678 2.654 2.49303993925313 0.884076685483676 1.61854159757012 1.34434583460394 1.08738998481328 0.869487831566592 0…
2.54317717619905 2.54317717619905 2.52718701932122 2.53817717619905 2.61816733307688 2.65218701932122 2.55224607805424 2.54320670556556 2.61924607805424 2.65228545054291 2.57114764683254 2.60671854791837 2.43790556723959 2.50695478285044 2.58321654868773 2.58914764683254 2.551 2.65397047063349 2.51618701932122 0.887937323895018 1.61944976315294 1.34771171331538 1.09318453089682 0.874065595178261 …
2.5607786265591 2.5607786265591 2.5457663280346 2.5557786265591 2.63479092508359 2.6707663280346 2.57669253688763 2.56374173098561 2.64369253688763 2.68064334278966 2.58581552213258 2.67810220771189 2.5278685357465 2.60180704312402 2.60472943246112 2.60381552213258 2.551 2.65103689557348 2.5347663280346 0.88965835459689 1.61843279046547 1.34887536475585 1.0986018661743 0.881575547331881 0.8111373…
2.58500059987457 2.57300059987457 2.56800057260755 2.56700076347673 2.65000057260755 2.68900035447134 2.60100070894268 2.59200059987457 2.6780007362097 2.71300079074375 2.60500057260755 2.71300092707888 2.59200215409505 2.67600201775992 2.6290007362097 2.61800027267026 2.56400174508966 2.65700013633513 2.55700049080647 0.888809645255992 1.61400921852704 1.35006970851549 1.1019397543241 0.88589977…
2.60714445042621 2.59539483116498 2.58918297053987 2.59507704022731 2.6710674101989 2.70214445042621 2.62716371048304 2.61421186062511 2.7052022305967 2.74223112068194 2.6262022305967 2.74729853088084 2.67181855241521 2.75080892238679 2.65609630028414 2.62838520113657 NaN 2.66257780170485 2.57517334051146 0.875872610414243 1.58569937743087 1.33942824644236 1.09294386724092 0.877678682255124 0.813…
2.6218542698195 2.63560167083997 2.60781540843803 2.60292227723707 2.67793199258243 2.7168542698195 2.64383483912877 2.63578626240193 2.7257959777473 2.7657668317112 2.6467959777473 2.77769882429363 2.75517419564383 2.8331839109892 2.66590284654633 2.66761138618533 NaN 2.721417079278 2.5928251237834 0.883266746295935 1.6212775272701 1.34434132611971 1.09435600990267 0.879581152229989 0.8077278063…
2.6430013100238 2.65100152836111 2.6280013100238 2.6290012372447 2.700000727791 2.7330008733492 2.66900160114021 2.65700196503571 2.75200174669841 2.79500174669841 2.6660011644656 2.80500167391931 2.82400414840872 2.92200524009522 2.68300181947751 2.65900145558201 NaN 2.70999788940609 2.6180013100238 0.886860032022804 1.6215898624475 1.34601999053872 1.09554958152017 0.877989583703547 0.808309695…
2.66120041028865 2.67220041028865 2.6462531498383 2.64622150610851 2.71014767073901 2.74509493118936 2.69122150610851 2.68424260192837 2.77624260192837 2.8192531498383 2.68220041028865 2.82831643729787 2.88151684758652 2.99456958713617 2.70818986237872 2.67953794340638 2.54955903922624 2.68154849131631 2.63630588938794 0.887263926148043 1.6196555932992 1.34585666860462 1.0897409317044 0.872187620…
2.67979652135302 2.69079652135302 2.66974297434066 2.66677510254808 2.72385006836539 2.75390361537775 2.71177510254808 2.70675368374313 2.79875368374313 2.84274297434066 2.70079652135302 2.85767871792583 2.92947523927885 3.04742169226649 2.7258072307555 NaN 2.60143240166896 2.73244311107143 2.6646894273283 0.883916626156456 1.61553508658441 1.34276384171181 1.08425997265385 0.86454364043331 0.805…
2.70399119485032 2.73098532475054 2.69099229549403 2.69199082796909 2.74399266237527 2.76999412990021 2.73699082796908 2.72799229549403 2.8289889935629 2.86799082796909 2.72599082796909 2.86499743183134 2.97398385722559 3.09198385722559 2.74699229549403 NaN 2.60399926623753 2.64603191866758 2.67999449678145 0.883360190778243 1.61817901308947 1.34016094288478 1.07670275160927 0.856283001088515 0.8…
2.73219179210771 NaN 2.72021435588509 2.71228204721722 2.76824820155115 2.79819179210771 2.76031589288328 2.76121435588509 2.86518051021902 2.89124820155115 2.7443046109946 2.89625948343984 3.00105640944344 3.11906769133213 NaN 2.75041742988148 2.61325948343984 2.67201128188869 2.70827076532853 0.863465096497734 NaN 1.32722226620165 1.06647303628603 0.846797764855371 0.773223754080288 1.328951867…
2.7488259731977 2.77849839333453 2.73880549945625 2.73674407823191 2.78977478884408 2.8148259731977 2.78771336761973 2.77980549945625 2.88083621006842 2.91277478884408 2.77072360449046 2.91876455197335 3.00594881564638 3.12493857877566 2.79788739442204 2.78662123578322 2.63576455197335 2.67298976312928 2.73175431510263 0.869110933255924 1.61062170952467 1.33002072254973 1.06413446612103 0.8422673…
2.7740015542327 2.78900097139544 2.76200169994202 2.76300111710476 2.80200111710476 2.83400097139544 2.81200145709316 2.81000116567453 2.90100077711635 2.93300077711635 2.7930015542327 2.94100106853498 3.01400097139544 3.13000101996521 2.82100135995362 NaN 2.63900135995362 2.67200548838424 2.75900116567453 0.87084995531581 1.60904991111732 1.3300700223421 1.06023989606069 0.837369918888481 0.7655…
2.80634582682484 2.80940346462898 2.79726513389904 2.78638040950732 2.82548415755477 2.85427666145987 2.84226513389904 2.83433429926401 2.91724207877739 2.94926513389904 2.82527666145987 2.96336888194649 3.0340806929258 3.15113833072994 2.84938040950732 NaN 2.667 2.78496541731752 2.78334582682484 0.869917780785522 1.60722011527561 1.3305077518076 1.05810126803169 0.835536423911851 0.7614620459830…
2.83570543505112 2.84365634089298 2.81977416687253 2.81867597855624 2.86658760907157 2.8777643480409 2.86477416687253 2.86271525388275 2.93779380453579 2.97177416687253 2.8487643480409 2.99468579738786 3.0409312681786 3.16288217402045 2.88167597855624 NaN 2.667 2.78202945649489 2.81270543505112 0.868880407961527 1.60722990181168 1.32861895034504 1.05820891992852 0.821649329220819 0.76078677499382…
2.86204167475493 2.86402083737746 2.84605139886441 2.84405139886441 2.88004167475493 2.90003889643793 2.89704862054741 2.88803889643793 2.95404584223042 2.98603195064544 2.88802083737746 3.01504028559643 3.04600972410948 3.164 2.9050569554984 NaN 2.68901666990197 2.80401944821897 2.83503889643793 0.870274858172377 1.60933406052849 1.33039313755702 1.06347264941037 0.822875487176065 0.762015929765…
2.89238429251976 NaN 2.88322817368361 2.88125219196609 2.91037228337852 2.92836027423728 2.93213210055367 2.91622817368361 2.98713210055367 3.00919214625988 2.9035644296384 3.04406004570621 3.05304803656497 3.164 NaN NaN 2.70119214625988 2.81693118642941 2.86332424681355 0.859500123825194 NaN 1.32553757905243 1.05106172698599 0.82682048036565 0.759152807808699 1.32448431373119 1.04819654393593 0.…
2.92366318884486 2.92748425791869 2.90180001837664 2.90177896767944 2.94067371419346 2.95768423954206 2.94288422116542 2.93480001837664 2.99788422116542 3.02483159442243 2.94950530861589 3.04894737325701 3.05695789860561 3.164 2.96282106907383 NaN NaN 2.72993675602524 2.88971581558785 0.868463482553355 1.61132750791311 1.33185200624806 1.05608589970821 0.826859578986056 0.764264952426832 1.328091…
2.94699818661491 2.9379992115717 2.93299755587227 2.93399747702945 2.9709976347151 2.98899755587227 2.97199771355793 2.95899810777208 3.0279976347151 3.04899810777208 2.96599873851472 3.0589992115717 3.05999976347151 3.164 2.98999787124359 NaN NaN NaN 2.91299818661491 0.871079801316069 1.6122299582133 1.33612966807169 1.06266948515632 0.830259731934379 0.765029944021591 1.33414952536616 1.0621297…
2.97330101340368 2.96225801148887 2.95233326483979 2.9573655162759 3.00621500957406 3.02236551627589 2.98922576005276 2.97725801148887 3.04817200765924 3.07324726101016 2.99626876196757 3.06315050670184 3.06 3.164 3.01527951244627 3.007397767712 NaN 2.74868782515634 2.93729026292498 0.8697058052585 1.61727903451172 1.33751709531594 1.06028547657972 0.829854602157778 0.765307523280286 1.3347422493…
3.00069824687102 2.98574135446087 2.98266591617863 2.99063358548624 3.02578446205073 3.05563358548624 3.00977368515326 3.00074135446087 3.06382756964058 3.09575213135834 3.02073057756341 3.07684912343551 3.06 3.164 3.04071980066595 3.04360125479384 NaN 2.90230802709821 2.96370902376848 0.87023418047537 1.61628099243541 1.33816288724767 1.06351443623837 0.839375140787679 0.766902433657134 1.338587…
3.02004254810746 3.00700787927916 3.00703782053997 3.01106303423327 3.07604097225163 3.09005042738662 3.03104097225163 3.01803624468413 3.08802521369331 3.1160346688283 3.05102521369331 3.08602048612581 3.063 3.164 3.05605357909828 3.0690393963958 NaN 2.91702206198165 2.98503782053996 0.871216888879479 1.62005943747089 1.33986604460186 1.068943649301 0.83785831383426 0.77487515304857 1.3375109770…
3.04718112486279 3.01250524303832 3.03116205908776 3.05117159197528 3.1024957101508 3.12240038127565 3.05709532887515 3.0411239275377 3.10430505240049 3.13814299331273 3.06722878930037 3.09909532887515 3.06304766443758 3.164 3.09014299331273 3.09450524303832 NaN 2.93150524303832 3.00919065775031 0.863002945653275 1.59462329835318 1.33740623450445 1.06501952334566 0.836828226878937 0.7781943374588…
3.06581345312968 3.06447963241438 3.04783308964235 3.06882327138601 3.15348945067071 3.16358763323403 3.06690181743667 3.05387236266768 3.13568581579736 3.15285272615501 3.09076436184802 3.10890181743667 3.06795090871834 3.164 3.10485272615501 3.14647963241438 NaN NaN 3.02880363487335 0.872564272000758 1.6217088197601 1.34216238145679 1.07525749740389 0.840760628792107 0.783784035938905 1.3410609…
3.06353021887596 3.05455036479327 3.06652611591041 3.08654400159837 3.16604940653413 3.18656382809596 3.0870203420642 3.07201808183485 3.12502304498609 3.15354117631167 3.09903569759382 3.12301031859628 3.0695 3.16948550465608 3.10251869638292 3.16299660965597 NaN 2.98314013422005 3.04052781108243 0.866934027171404 1.602785898927 1.3349494331787 1.0781816785931 0.843736884552009 0.779863524986141…
3.07865819624131 3.07973850062663 3.08130373546728 3.10924142527257 3.19300720614424 3.21995755296487 3.07820735375448 3.06367523200035 3.13620735375448 3.17368691413371 3.11664456434399 3.1290574357848 3.06956181452851 3.16437878347232 3.11217620688233 3.18117569476574 3.04056748432297 3.10244390461715 3.05671222816438 0.865055641203733 1.60369511551987 1.33534547281533 1.09158289397933 0.850895…
3.09213744034844 3.10088549720304 3.10710143090729 3.13009713729821 3.23546930149786 3.25857724010557 3.09604935407549 3.0786358246378 3.15401874528909 3.18956869774528 3.12916213981512 3.13406657336968 3.07508536351664 3.15506551118188 3.12710092224232 3.19750314170553 3.09237361210974 3.1410863359887 3.07461971238928 0.863561397430209 1.6041741573383 1.33707498602211 1.0965743530095 0.849332792…
3.10952077467195 3.13300355739559 3.12652949261601 3.15453450300228 3.25503196137385 3.28505346475165 3.11255404771633 3.10001881158718 3.16506044264371 3.20503813768948 3.15101888445777 3.14050704634163 3.08150290598135 3.1569973126304 3.14052695098758 3.23203856607095 3.13061659034394 3.19422897629907 3.09603036264201 0.867862528039205 1.60541898959751 1.33705990849253 1.10251661532431 0.861913…
3.12669053574883 3.14329135740673 3.15222548672297 3.185210605713 3.28384642089744 3.32067578364962 3.14818050076675 3.11721497990382 3.19557963655644 3.2296256087392 3.16573569316821 3.14506960157436 3.08253447913707 3.15603237777324 3.16217612657593 3.25793463437236 3.21129074732556 3.30702945231268 3.11778441001502 0.861690182328384 1.58860306617317 1.33583436125655 1.10285282933136 0.86490213…
3.14215077797555 3.16995291152194 3.1720751321619 3.20268766247274 3.3125018175567 3.33729047282317 3.16271349347329 3.13456362427608 3.2030700746184 3.24116782742533 3.18562724855217 3.15150090877835 3.08548201214058 3.15873332852069 3.17660420314925 3.29493216769618 3.28024014435831 3.3567853263858 3.14261201665908 0.858708384333181 1.60319228093149 1.3366001597113 1.10791508257895 0.8646249566…
3.16253378500554 3.18354438149406 3.19155450278392 3.2285315516209 3.33354504667405 3.37303254939089 3.18303525797419 3.15055383760393 3.21857051643903 3.26154276591675 3.20802946084493 3.15752865305628 3.08749838442269 3.172975623241 3.19354471408406 3.31305896955319 3.34664084240607 3.43717614824358 3.16653863173747 0.862704779357801 1.60316813748811 1.33549519391834 1.10772316767715 0.86794199…
3.17923775734434 3.2047449860837 3.21717845567776 3.24481047522771 3.35571300743461 3.39085299159977 3.20121558054236 3.17520063247974 3.24970712534325 3.28160316468664 3.22323775734434 3.1720951399773 3.0865185624323 3.1634976721842 3.21517974223164 3.33968207004744 3.41288760345074 3.51791780496206 3.1702598740522 0.858527209350456 1.60005709191301 1.33509522660085 1.10723478390586 0.8722584586…
3.20059419240403 3.22723360378627 3.23369513885277 3.27265273405986 3.37520461437688 3.42092940370034 3.22071521557511 3.19369457601571 3.27050351938203 3.29171634124923 3.24459419240403 3.18010455853668 3.08803011508351 3.16301590179734 3.23165024764604 3.35658415404286 3.44884369798764 3.55790472605728 3.19154207150309 0.853966929018817 1.60108087542091 1.33312669650104 1.1021785506408 0.870970…
3.22253478187662 3.2505119378828 3.25952653974768 3.30004020991385 3.4060150832347 3.43554983407037 3.24801957957324 3.22102091156427 3.2770276405516 3.3180085233526 3.26603483191316 3.19301173773663 3.09200389590003 3.16451367016617 3.25703463176699 3.37503646412345 3.49151380128021 3.59600527792761 3.23052530782972 0.852291887966071 1.60089245979099 1.33098349805368 1.09425610952779 0.869445985…
3.24782377855981 3.25819013850062 3.28230581976851 3.32920329023983 3.42183145737965 3.46267267910978 3.27385118498847 3.24380725565238 3.28731164653741 3.3312731901207 3.28934662763661 3.20320826375874 3.09509258249085 3.16952108025928 3.28331062682059 3.40140329254486 3.50163482624283 3.60368035792962 3.25374721957592 0.843615229668821 1.58829112787724 1.32509556022088 1.08879131541717 0.867463…
3.27714437354211 3.27412962346644 3.30955152168232 3.34710467417835 3.44907115649156 3.4797443855671 3.30416487554948 3.27014263914586 3.31204914392036 3.35510673473734 3.32114079345952 3.22208655889272 3.10259404522066 3.17097537687465 3.31061888321864 3.4364684315821 3.51270381900521 3.61858037721575 3.27560673473734 0.842449289778322 1.58925320233418 1.32300638271267 1.0932566106105 0.86359834…
3.30704358620123 3.29555550128977 3.33054412329564 3.37156992519283 3.46903185014416 3.5000251293422 3.3300248172241 3.29802844617229 3.3630473022912 3.36208277900961 3.34853247675431 3.24405420212463 3.10949973145279 3.17150407652686 3.34055330696728 3.45052710106232 3.53001075138398 3.62799946290559 3.29152736960952 0.839098379418232 1.59027984903925 1.31837037154161 1.08959614806268 0.86055199…
3.33731084200689 3.32674734368841 3.36072993160977 3.4081399627484 3.49222976507994 3.52768708689778 3.35675349368446 3.32531341741543 3.37920212882825 3.39024002798355 3.37928848437156 3.27877618437945 3.11112990510517 3.17758552289416 3.37083968269794 3.47487230323688 3.53906333178866 3.63211677246392 3.31331852950196 0.840103584197279 1.59228099910313 1.31935792903216 1.07225418538331 0.858968…
3.36564026472177 3.34912789154963 3.38161373767628 3.4221984920199 3.51262772265314 3.54457322565392 3.37927299168557 3.35212365456126 3.39536308813284 3.40966566157687 3.40515619929633 3.30478960184608 3.12249025201151 3.18509500902158 3.40261034517034 3.50748685950557 3.54458687283781 3.64107255006797 3.34160983848088 0.838994305545875 1.59249527630226 1.31983777070276 1.07367758210442 0.853362…
3.39706032700959 3.39053012913351 3.40754984748501 3.45054555009256 3.53354389293677 3.56252733005554 3.41753249039717 3.38105851101248 3.41308764838841 3.4420657362913 3.43805427368587 3.35959890076341 3.1345776240316 3.19708013545985 3.43056682682437 3.5205236980613 3.55600592451533 3.64650410851821 3.36654010210121 0.841522044453557 1.59581653318463 1.32245302101419 1.07789203313001 0.85144384…
3.42629957244081 3.40164894733097 3.4312828830818 3.47581001577797 3.55669589239706 3.57772614810415 3.43576964344652 3.40872036717595 3.44558329728018 3.46639309164534 3.46234507227485 3.40931803374467 3.17444483750123 3.23183392016322 3.4657661937228 3.53264605686687 3.55906540636996 3.64810144300525 3.38730190364529 0.843829820848426 1.59778414708381 1.32563927920012 1.08131319464303 0.8426698…
3.45356205712087 3.41463941119158 3.45651597202927 3.50196319185569 3.57402497894479 3.5976116099628 3.45961225542912 3.42873158137478 3.49192680633648 3.49770025367645 3.4939621709548 3.43802906305532 3.21270982976164 3.29883991681539 3.4891346525086 3.54553463132664 3.56455393609035 3.6560617870891 3.41408805696655 0.848890021391628 1.60008612407961 1.32893416785521 1.06551248858462 0.844172325…
3.47657217320976 3.43612621581836 3.4735583722141 3.51304732642194 3.59354574646924 3.61704732919729 3.48057177960926 3.49204497592033 NaN NaN 3.51257690751717 3.50216249089744 3.25412897657256 3.29176106309424 3.51456704807721 3.55754220406474 3.5685047343074 3.65897476516238 3.43606468092351 0.853543728278326 1.6000695430216 1.33104055762629 1.07230528488929 0.843280769212185 0.787586190879037 …
3.48920257412604 3.48371634010912 3.49521905308379 3.53014662983716 3.60970707044459 3.63472176605847 3.50673791871454 3.48775188580733 3.53624759059849 3.57631305493586 3.52420257412604 3.56150794163153 3.30306526704488 3.38144900352334 3.53924208873141 3.57367403661134 3.57051959415185 3.65093247529132 3.45973302017658 0.857602411860166 1.60894330858382 1.33317761542499 1.07587733832054 0.84686…
3.52157250247795 3.50354721689309 3.51561559078038 3.54403812195579 3.62906302038363 3.65558179099376 3.52899206653376 3.51159759448429 3.55842727172726 3.60553573557173 3.5575412826539 3.60941356637468 3.35705998982209 3.38212994356311 3.5620169649616 3.59000412859066 3.57247548872919 3.645 3.48155392544633 0.864132896012872 1.61102212633774 1.33485911407057 1.07761893058082 0.847167740853329 0.…
3.54550942944046 3.52501433555231 3.5365057168664 3.55800856400259 3.64451133822769 3.67650900583541 3.54651999336915 3.5375188362869 3.60402279018826 3.63051710977741 3.56750927925203 3.63452875787726 3.41203638789713 3.49152673022808 3.58051341543113 3.60400685572088 3.5725 3.64399507566037 3.50401275486502 0.869075667729647 1.6110968637549 1.33734065901083 1.07885986289321 0.853823550388918 0.…
3.56769194943212 3.5403685311928 3.55171199445467 3.57613474694671 3.66561262325076 3.69214978071362 3.57616834096946 3.56766332971382 3.62980308791617 3.65775267840645 3.58768664122314 3.68678393375365 3.48572384728993 3.55338368746601 3.61114566031801 3.62302360846266 3.57247642848852 3.63646343644383 3.52574235894184 0.871311517671583 1.61249128772273 1.3375998449284 1.07715956375747 0.8474791…
3.58607861165689 3.57586323496902 3.57208265652157 3.58907456679222 3.67654705361159 3.70657525068464 3.59256790333756 3.58364913358443 3.65915186915412 3.68212162040381 3.60556921263255 3.71404375112919 3.55528425636712 3.63758955393565 3.625099402893 3.62523628490369 3.57008857759396 3.63304027317723 3.54900547113938 0.873807363868788 1.61267624656915 1.33951594300679 1.08456880226796 0.8493684…
3.60501283261897 3.59651264126803 3.59350984047545 3.60601345018277 3.68851256586522 3.72201185262596 3.61251758177842 3.61101033047195 3.68750525077512 3.71051784853216 3.6245116293832 3.74903185249508 3.62903388788392 3.69303729462114 3.64301520719869 3.64050492023772 3.58802576956691 3.64854713213092 3.56901270505168 0.87466460835624 1.61497626548901 1.34032039240022 1.083597785075 0.855777952…
3.62675716283501 3.61190509385747 3.61473642281069 3.62566691710934 3.7066398583849 3.73762722098465 3.63971383888939 3.63325537891106 3.70522735325835 3.7392968589597 3.64477521198014 3.79222916716882 3.70028327892307 3.76546552431184 3.66824543239 3.65005054960098 3.61034120980661 3.69382243931996 3.58928875633562 0.874522839428077 1.61520406413416 1.34006330794739 1.07717774814796 0.8555072785…
3.64861201614138 3.64707045452029 3.63465664912492 3.64008974264722 3.71852923688009 3.74853879494833 3.65811711951079 3.65466620719316 3.72513428963554 3.76464384770378 3.66807823856724 3.81224963512503 3.76595018256769 3.84714376662442 3.68908844530606 3.65468818091347 NaN 3.67600757026832 3.61361201614138 0.872649812302632 1.61386313804389 1.34102463858731 1.07729749089659 0.857906550495129 0.…
3.66950689638996 3.66351058159372 3.66000885981611 3.66050751446234 3.73100613890251 3.75950728442908 3.68251297488033 3.68450539303033 3.75751555637887 3.79350961730355 3.69800690800523 3.84600902943723 3.84253453074664 3.93303046447928 3.71050692659602 3.69001058159372 3.57399470222761 3.69899858725857 3.6375101749638 0.871339884123266 1.61312053993083 1.33813878994828 1.07506587613008 0.856747…
3.69172740883727 3.67870473174218 3.68173149681787 3.67975960359685 3.7471715786231 3.77519329735869 3.70775922025305 3.70377627599234 3.78318071294379 3.81573188016167 3.72071578278188 3.87223788486126 3.912520548897 4.0198572750363 3.73231077081472 3.69933728134782 3.59206515620676 3.71172504590378 3.66023226350547 0.867912048567049 1.61192581335097 1.3357118899712 1.07548282401816 0.8521438146…
3.71207844025742 3.69720126539792 3.70257835284465 3.70312748727149 3.76269638473502 3.7926177259457 3.73104885033536 3.72864221667295 3.79973065864126 3.83669629732226 3.74013737971643 3.89352926212419 3.95917152250352 4.05183888549945 3.75998503021344 3.72907861508294 3.59794090756865 3.63400984873856 3.68110787720714 0.865418867893772 1.60748327504539 1.33360000616792 1.07031103487119 0.851774…
3.73152473115313 3.73251442063699 3.72553457499554 3.72752110722079 3.78700673876607 3.81000420642568 3.75002929819034 3.75401840518086 3.82951750450089 3.865017462076 3.76452466751581 3.90702041866524 3.99206845167814 4.08705430510523 3.77302395774782 3.73306665031819 3.63399847270413 3.63799983030046 3.70402198668832 0.8630410795009 1.60616207445312 1.33030638388659 1.06523730943609 0.834953734…
3.75780161224182 3.74777994131784 3.76073127147807 3.75175612074962 3.80027573426694 3.82272222170677 3.78521190059645 3.77779931219946 3.85032376843719 3.88625866342767 3.78878454140255 3.93281154031833 4.02570055078279 4.12967482320604 3.80081384036069 3.77009861101855 3.64196101560105 3.72445974426203 3.73028121265686 0.857525344069727 1.60348038228306 1.32583186229755 1.05980922402131 0.83120…
3.78706607478902 3.77466727857832 3.78314523154847 3.77663978621226 3.82644528095292 3.84409781715003 3.80580985375924 3.8065401097498 3.88096128497594 3.91101414471059 3.81655066843662 3.96273946267472 4.04447430064583 4.14636313584033 3.83104070742043 3.77918726691125 3.63849395699317 3.72099123432507 3.7570763677908 0.85416601327557 1.59918528983389 1.3225936961054 1.06871754208954 0.814810631…
3.808535043371 3.80501998416964 3.8130265298589 3.80752654037713 3.84154003144872 3.86552841353584 3.84152769799153 3.82954052611001 3.90053032876749 3.93001285967319 3.8375320125979 3.98901831085748 4.05101570111799 4.15650969216298 3.85153990522985 3.78906225691542 3.64152301494274 3.7215164166623 3.78302786628335 0.849635786263544 1.59717241847552 1.31699257536936 1.04973694887215 0.8193170199…
3.81732712641198 3.82226170112958 3.81037074326691 3.80638164748064 3.86714175477852 3.87521808427465 3.83727260534332 3.83425079691585 3.91811994635106 3.94426170112958 3.84042526433557 4.00414175477852 4.07104361685493 4.185 3.86729441377078 3.84018537163345 3.67805452106866 3.8280327126412 3.80133803062571 0.848746356320599 1.58465202145958 1.31014252138139 1.03399320751085 0.79460610635969 0.…
3.8475651642187 3.84654632541141 3.84443329256767 3.84150864779683 3.88028258210935 NaN 3.86279122990618 3.85784774632805 3.92965935825515 3.9683767761458 3.87941445376038 4.01779122990618 4.07526374330206 4.18507535522916 3.89464051944786 3.85820568366656 3.68386658513534 3.83192310155721 3.83250864779683 0.850207958595471 1.58032863498708 1.30768485179349 1.03240067318917 0.795188823375154 NaN …
3.87704619621196 3.87501895229209 3.86704619621197 3.86804027362069 3.89506988657708 NaN 3.90402250584686 3.90201658325558 3.96401658325558 3.98802369036511 3.90105448783975 4.05901184518256 4.08900710710953 4.18900710710953 3.92803316651115 3.92101539873732 3.72900710710953 3.88000473807302 3.85903790458418 0.849063446948124 1.58182601735274 1.30950132666045 1.02878873256547 0.796701276613792 Na…
3.91624173288892 3.89146149006067 3.90623074503034 3.90231864789903 3.95423074503034 3.96330766004045 3.92324173288892 3.91627469646468 3.97818679359599 4.00819778145457 3.94719778145457 4.06912086644446 4.09506592715152 4.195 3.95628568432327 3.9344395143435 3.73524173288892 3.88423074503033 3.89114284216164 0.852012303255561 1.5869909794691 1.31067263184263 1.02791734194023 0.806175168488278 0.…
3.93865882336817 3.93335764697129 3.92763999984337 3.93154588221934 3.97569647041778 3.99171529394259 3.94552705869454 3.9413952940209 3.9953952940209 4.0263764704961 3.96565882336817 4.08024470582246 4.101 4.19507529409922 3.98260235279376 3.97486588214103 3.75735764697129 3.90531999992168 3.90463999984337 0.855833176467363 1.59515985882846 1.31542035293864 1.04560131766632 0.803081976460315 0.7…
3.97302751842752 3.95202358722359 3.96102948402948 3.96003046683047 4.0120285012285 4.0290285012285 3.97302063882064 3.96203144963145 4.01602948402948 4.04601867321867 4.00003046683047 4.09301965601966 4.10100687960688 4.199 4.01402653562654 4.02004520884521 NaN 3.92202653562654 3.93802555282555 0.856519194103194 1.5941147960688 1.31595851597052 1.04150076658477 0.805290108108108 0.74832473710073…
4.00127707131737 3.97634935079146 3.99128911789638 3.99139753710753 4.04145777000261 4.05845777000261 3.9943734439495 3.99416865210622 4.04614455894819 4.06531321105442 4.03128911789638 4.1130722794741 4.10802409315803 4.19896386026295 4.04124093158032 4.06643367684458 NaN 3.94950595631867 3.96427707131737 0.855708673536892 1.59900819033431 1.31449481327394 1.04229879266327 0.825744335429029 0.75…
4.02452205394192 4.00542883002372 4.01552205394192 4.02448476437464 4.07950340915828 4.09657798829284 4.0251864478364 4.00831696132188 4.05844747480736 4.09141018524008 4.05561527786012 4.1192796717546 4.11001864478364 4.196 4.06150340915828 4.1030254631002 NaN NaN 3.98752205394192 0.856469408676646 1.60046681228512 1.318159745369 1.04387449284973 0.826981714233848 0.760579540819501 1.32967757617…
4.05201621977969 4.02801792712492 4.04302134181538 4.05002646385107 4.10604182995814 4.12703243955937 4.03502219548799 4.02501878079753 4.08202048814276 4.11301365876184 4.08801536610707 4.13400682938092 4.11100170734523 4.19599743898215 4.08801621977969 4.15703329323199 NaN NaN 4.01501878079753 0.859070606107557 1.59872338908028 1.31762245004041 1.04570230142238 0.830226218230316 0.7584602696815…
4.07140319169461 4.04944351086407 4.06828223418622 4.08141663141776 4.15532255335568 4.16547039031037 4.06125535473992 4.04730911363253 4.106174716401 4.12930911363253 4.10636287252515 4.14216127667784 4.113 4.193 4.10736287252514 4.19648383003353 NaN NaN 4.03732255335568 0.859826232647648 1.60268328013842 1.32054805960402 1.0602044266489 0.825882116708468 0.770551499327177 1.33212874004992 1.047…
4.10130040863729 4.08236049036474 4.08952070830463 4.1125607627896 4.17996130763932 4.20086117142689 4.0805607627896 4.07040054484971 4.11954073554711 4.15244059933469 4.13330040863729 4.15412016345491 4.11302002724249 4.19295994551503 4.13444059933469 4.23222029966734 4.04744059933469 4.17705871960317 4.06158079003209 0.863254246584651 1.60228012259119 1.32489311305632 1.06795431469087 0.8321697…
4.11605803674146 4.10006448526829 4.11504943870569 4.14007093379512 4.22704299017886 4.24307523281301 4.10805158821464 4.09002794361626 4.14604299017886 4.17404084066992 4.14806018625041 4.16000429901789 4.11400859803577 4.19101074754472 4.15604728919675 4.24305158821464 4.06913541906342 4.13111392397399 4.09003869116098 0.864932643896 1.60668686171694 1.32895853833392 1.07215203004469 0.84489177…
4.14320358135536 4.13023751158125 4.13838454256012 4.17316965112946 4.24759943399077 4.27842978286131 4.13220358135536 4.10329406195774 4.16620358135536 NaN 4.17626013173185 4.16209048060238 4.11804524030119 4.19594344962351 4.17818096120476 4.2674637130872 4.13291611609911 4.18517624783095 4.10831668210833 0.866190876505563 1.60526370402439 1.32834344952242 1.1055863807759 0.850244411030458 0.78…
4.16154052972377 4.15156054934317 4.17232031391038 4.18880078477596 4.30032031391038 4.31668066705956 4.15044043162678 4.12942041200738 4.18468066705956 NaN 4.19956054934317 4.17012011771639 4.1220800784776 4.19128027467158 4.19450049048497 4.30852051010437 4.2148217853653 4.29090284481284 4.13644043162678 0.868880790975077 1.60817836900135 1.33383214329994 1.10523356429269 0.840278335570047 0.78…
4.18801526981213 4.17901934176203 4.18802646767435 4.22803053962425 4.3160325755992 4.35003970151153 4.17201934176203 4.15001934176203 4.21800916188728 NaN 4.2270122158497 4.17601730578708 4.126 4.20499694603757 4.21901832377455 4.3340285036493 4.30407736704811 4.43302748566183 4.15802239572445 0.868428574817535 1.60662977604276 1.33099939938739 1.10343330500541 0.847060760127612 0.79213853409803…
4.20328364198798 4.19820727683737 4.21427273268075 4.25815273030122 4.34836000713859 4.3892181861446 4.1914363722892 4.16931636990967 4.22757819328319 NaN 4.23926182337352 4.19314182099399 4.12603272792169 4.202 4.23728364198798 4.36239273506028 4.38068728635549 4.46099274695793 4.18024000475906 0.866972507950898 1.60639090871235 1.33037039921476 1.08702294491807 0.857627309235844 0.7907265096165…
4.22941273003622 4.21773165779147 4.23958157414194 4.27260033459813 4.3814502509486 4.40973165779147 4.23128140684287 NaN NaN NaN 4.26348777186098 4.20628140684287 4.12901876045619 4.202 4.26339396958002 4.39828140684287 4.44427571102103 4.55225695056484 4.20258157414194 0.861731859315713 1.60457482752889 1.32671902851738 1.08454411057046 0.858373108820929 0.793146884410572 1.32484037520912 NaN N…
4.25103509207883 4.25602456445518 4.2700269039271 4.30402807366306 4.40503275260691 4.44802924339902 4.24604561970247 4.22202924339902 4.27703275260691 NaN 4.2890269039271 4.22100935788769 4.13000350920788 4.202 4.28403626181479 4.41303275260691 4.51105848679805 4.6180748631015 4.23303158287094 0.860243998012055 1.60011705226538 1.32352561349015 1.083186291937 0.862713472873338 0.794026093081891 …
4.28114683416781 4.27721460378373 4.29324848859168 4.32822589871971 4.43318071897577 4.4731581291038 4.28514683416781 4.2472371936557 4.30510165442387 NaN 4.3121581291038 4.2290790645519 4.13303388480796 4.202 4.31516942403979 4.44116942403979 4.56106776961591 4.68201129493599 4.26018071897577 0.846580903594879 1.59759785396216 1.3197467928882 1.07999277920427 0.857175353149635 0.790690790645519 …
4.29480164944947 4.29692189686689 4.3156012370871 4.34854111337839 4.44956115461463 4.48774152574076 4.29880164944947 4.26868140203205 4.31482169068571 NaN 4.32688181439442 4.23712230922926 4.13608016494495 4.202 4.33058119585087 4.456761566977 4.56774152574076 4.68364131955958 4.27664131955958 0.84656440330315 1.59711439176551 1.31673859134464 1.07752121732347 0.860168190519917 0.790617105985631…
4.33406302485419 4.34204297149149 4.34506588962029 4.37508594298299 4.47705443055589 4.52404870102369 4.33808021345079 4.30206588962029 NaN NaN 4.37005729532199 4.2919856761695 4.1400114590644 4.2020085942983 4.35909740204738 4.49406016008809 4.6040085942983 4.7150171885966 4.30808880774909 0.841884585592072 1.58266025782895 1.31176453026306 1.07314863081121 0.855175819407807 0.783608686140219 1.…
4.35644896214982 4.35721325702117 4.3682693772899 4.40522448107491 4.49619080891368 4.5411234645912 4.36631427350488 4.32542651404233 NaN NaN 4.39040406593484 4.28729182539739 4.14404489621498 4.20510101648371 4.39344896214982 4.51528060134364 4.60703367216124 4.72115713675244 4.3392469291824 0.839984174084219 1.58274135747862 1.30639840744814 1.06222045955432 0.850192858974269 0.776144205860718 …
4.39663117195296 4.3766682997149 4.39281681076266 4.42557548031006 4.51337127761939 4.55225989433357 4.39455691642909 4.36351978866715 NaN NaN 4.42668686359587 4.31355691642909 4.14827845821454 4.21409281940485 4.43355691642909 4.54063117195297 4.61014851104776 4.735 4.3616682997149 0.838573849423556 1.58196217867427 1.30789246613774 1.06123854322701 0.845967229586599 0.772030360950641 1.30346566…
4.43004350289848 4.41202821809631 4.43601293329414 4.45601881206421 4.53301293329414 4.56600587877006 4.42403174535835 4.39103527262039 NaN NaN 4.46303527262039 4.34303762412841 4.16301410904815 4.21900352726204 4.46304938166854 4.57401763631019 4.61801763631019 4.73500587877006 4.39702939385032 0.83772915912376 1.58102034096866 1.30115539671092 1.05376045854407 0.842119035881709 0.76781996472738…
4.4673487830075 4.43639378726653 4.44739378726653 4.47228127661895 4.54414626384186 4.5711350127771 4.45137128513702 4.42142754046081 NaN NaN 4.49337128513702 4.37556255323791 4.17522502129516 4.2221350127771 4.50530377874847 4.58916876597137 4.63304500425903 4.74003375319427 4.42239378726653 0.845525413958719 1.58134510332205 1.30581076919733 1.05417182706563 0.841294261956973 0.767789099914819 …
4.49843305335372 4.4714518817604 4.4824518817604 4.4973389113203 4.55726359769357 4.58316945566015 4.4845648522005 4.4594518817604 4.50354602379382 NaN 4.52643305335372 4.42547071016708 4.19532008291362 4.23426359769357 4.5324518817604 4.60420711247352 4.637 4.74307531362673 4.45730125450693 0.84704531341068 1.58453186168016 1.31214428842857 1.05604518839209 0.840728431110145 0.767716778226406 1.…
4.52102496795678 4.49503495513949 4.50602996154813 4.51503370674165 4.57102621635462 4.59201747756974 4.51403120994597 4.48305617790275 4.53202996154814 NaN 4.54902122276326 4.45009987182712 4.21206366828979 4.24803870033301 4.5560287131503 4.61501498077407 4.63700374519352 4.747 4.47304993591356 0.855659375801081 1.58984499359136 1.31809931338119 1.05370074937201 0.837507640861395 0.768069051217…
4.54124766248173 4.5233039494094 4.53024766248173 4.54212383124086 4.59212383124086 4.60615760339746 4.53937149372259 4.52822514771066 4.55658538404773 NaN 4.56622514771066 4.53081053175839 4.26382178914392 4.28108261632364 4.57925891986726 4.627168860783 4.64 4.747 4.513168860783 0.855199288275511 1.5938770367984 1.31756294599336 1.04625643391799 0.827583188349306 0.76731168860783 1.315757242872…
4.5634148329766 4.55049025715416 4.55222627253269 4.55328284066586 4.60332055275465 4.62032055275465 4.5724148329766 4.54854682528734 4.60852796924295 4.61965996155368 4.58645254506538 4.60281080990881 NaN NaN 4.60243368902099 4.64222627253269 4.64005656813317 4.74705656813317 4.52852796924295 0.85869676299009 1.59720580129845 1.31875355116607 1.0423943620761 0.824329446911614 0.767565593848589 1…
4.58502357525749 4.57603182659762 4.56403536288624 4.56802711154612 4.62002357525749 4.63702475402037 4.59404125670062 4.57703418412337 4.63603654164912 4.65404950804074 4.6100235752575 4.64504597175211 NaN 4.39007072577248 4.62502711154612 4.654018860206 4.64300589381437 4.74995756453651 4.55602711154612 0.861133783828828 1.6011506954701 1.32154537515871 1.04054984267 0.823263135509247 0.7730613…
4.6052246726712 4.6031685045034 4.59413480360272 4.59108986906848 4.64015727086984 4.65820220540408 4.62917973813696 4.606280840839 4.66729207447256 4.69637070990748 4.6301685045034 4.68424713993832 4.43850551351021 4.45080882161633 4.6482246726712 4.67015727086984 4.648 4.71420220540408 4.57926960720544 0.864382238462186 1.60175853549537 1.32611943418606 1.04890977119507 0.825995265344853 0.7742…
4.62544674467306 4.61870734573234 4.60635367286617 4.59937228722755 4.65448397339581 4.67644674467306 4.64550258775719 4.63155843084132 4.69378180317785 4.72980041753923 4.64539090158893 4.70653981647995 4.48458222071708 4.52391727922188 4.66844674467306 4.68429782978204 4.64807445744551 4.73181385638623 4.60346535903444 0.868139648589734 1.60342946244612 1.32788844909473 1.05072687731249 0.83273…
4.64901849455588 4.65601958247093 4.6250293737064 4.61901958247093 4.68001958247093 4.70001958247093 4.67202719787629 4.66102828579134 4.73504460451712 4.77204351660207 4.66601523081073 4.73505221992248 4.56807397822352 4.62509791235465 4.69202175830103 4.70000761540536 4.6520021758301 4.72198259335917 4.62801958247093 0.870229401646721 1.60551057659498 1.33097252396292 1.05478438429766 0.8390129…
4.6662692819246 4.67437026264632 4.65221318152364 4.63724684176421 4.69820196144345 4.71823562168402 4.69735904256613 4.6872692819246 4.77654978392938 4.81242636304728 4.68030294216517 4.78337026264632 4.63686394617475 4.71583028593417 4.7122692819246 4.70717952128306 4.65441514296709 4.70630294216517 4.6462580618444 0.869681907413633 1.60604359042566 1.33329516123689 1.05884736286704 0.841732524…
4.69043082403988 4.70736927774847 4.67143082403988 4.65932824688752 4.71645133947035 4.73947185490082 4.72930773145705 4.71157443205317 4.82545133947035 4.85069752463599 4.70743082403988 4.81684113264928 4.71464123443762 4.79057968814621 4.73643082403988 4.72343082403988 4.69136927774847 4.7335539166227 4.6695539166227 0.869831125803967 1.60633332994039 1.33373522889006 1.0621617463563 0.84553559…
4.71102443821502 4.72502560193954 4.69203025683764 4.67503258428669 4.73801745586787 4.76202443821502 4.74402909311311 4.73903025683764 4.84703142056216 4.88404073035836 4.72802560193954 4.85702560193954 4.79308844306387 4.86612568224865 4.75702443821502 4.74402443821502 NaN 4.76009891658459 4.69602443821502 0.868928440609137 1.60505930176529 1.33303033748011 1.06319140007576 0.848178327843018 0.…
4.73222634031053 4.74731687643474 4.71823765732605 4.70320370627947 4.75337346151237 4.783215023295 4.7692602913571 4.76524897434158 4.87432819345026 4.91935082748131 4.75018107224842 4.87931687643473 4.86987141019552 4.97488272721105 4.77822634031052 4.76543004659 NaN 4.84449073430132 4.71723765732605 0.867573929837953 1.60446362144497 1.33330777762323 1.05584304568534 0.83817527797096 0.7819625…
4.75243325437499 4.77556511440216 4.73948976581521 4.72141441722825 4.78628255720108 4.80239558008151 4.79248976581521 4.78752744010868 4.90375348586955 4.95054627725542 4.76647092866847 4.90769697442933 4.94673464872281 5.05303604307063 4.79843325437499 4.80309418573369 4.6767551170924 4.79977395423914 4.73841441722825 0.866125544333697 1.60472311181685 1.33219479084783 1.05879197421277 0.839357…
4.77502247776774 4.80501592175215 4.76501966804677 4.74302716063602 4.80102247776774 4.82302060462043 4.81802154119409 4.81502903378333 4.94301311203118 4.97902528748871 4.79102247776774 4.94401498517849 4.98506556015591 5.10706836987688 4.82102247776774 NaN 4.66401404860484 4.78794005928602 4.76003371665161 0.863809681564957 1.60175707789019 1.32983895103751 1.0620110838188 0.831441189448543 0.7…
4.79924726103315 4.82234841327398 4.78626973930889 4.77220230448167 4.8251910653438 4.84523602189528 4.84117982620593 4.84628097844676 4.95743832637695 5.0063034567225 4.81525850017102 4.96023602189528 5.05526973930889 5.18024726103315 4.84528097844676 NaN 4.67904495655148 4.72424726103315 4.79614610879232 0.863451567813892 1.5986742793705 1.3286857206295 1.05248179259665 0.832681564981188 0.7642…
4.82152721730964 4.85343307136149 4.81050838812001 4.79062136325779 4.84248955893038 4.86645190055112 4.85760253406816 4.87150838812001 4.99626360865482 5.03345190055112 4.83850838812001 4.9815648756889 5.07971550920594 5.20273433839557 4.87039541298223 NaN 4.68396028867113 4.74810886923856 4.80950838812001 0.86177501876628 1.60158662774893 1.32558959936028 1.05081937000939 0.830131797274547 0.76…
4.84902720065941 4.87602833402022 4.8370260672986 4.82302266721617 4.86802380057698 4.89002720065941 4.88902380057698 4.89802380057698 5.01003060074184 5.05702380057698 4.8650260672986 5.01102833402022 5.11701133360809 5.24101700041213 4.89103626754588 NaN 4.73400226672162 4.85800226672162 4.83603060074184 0.858903279170404 1.59620120136246 1.32139843596208 1.04765028709787 0.827610491102815 0.75…
4.87334848182234 4.90125855102948 4.86031475777502 4.84341592991699 4.88929227507681 4.9142922750768 4.91033724047324 4.91938220586967 5.03726979237859 5.07834848182234 4.88839344721878 5.03641592991699 5.12720234428394 5.25616862023662 4.92326979237859 NaN 4.73634848182234 4.85908945072226 4.86329227507681 0.852928177380613 1.59720761531316 1.32000684762154 1.0391064123697 0.819230337240473 0.74…
4.9045976411337 4.9245205261487 4.88844341116371 4.88040485367121 4.91586754358117 4.94057836238745 4.9405590836412 4.95344341116371 5.06126990244748 5.10934701743247 4.9235205261487 5.07334701743247 5.14513495122374 5.27107711498499 4.9475976411337 NaN NaN 4.78108210459481 4.88953980489495 0.848308308012006 1.59253522341261 1.31877693355172 1.04060359491457 0.819166883655621 0.74868103878146 1.3…
4.93504274912757 4.95103206184568 4.91104580263668 4.90104732939124 4.96001984780923 4.97003969561846 4.96904885614579 4.97603511535479 5.0750381688639 5.1270244280729 4.95004274912757 5.09103206184568 5.15201221403645 5.27500610701822 4.97804732939124 NaN NaN 4.88705648991857 4.91703511535479 0.845177878053509 1.58924238173711 1.31505986259209 1.04332761826289 0.814427786205894 0.750265068825126…
4.96339443220907 4.97231554576726 4.94138316271738 4.93239443220907 4.97345077966751 4.99634935424232 5.00128173729219 4.99925919830882 5.10022538983376 5.14319158135869 4.97839443220907 5.11234935424232 5.16007888644182 5.279 5.00933808475063 5.00716904237532 4.80105634745844 4.92405634745844 4.94033808475063 0.850312870372635 1.59084789533967 1.31499141203421 1.04181958576343 0.812980225389834 …
4.99853540260606 5.00061188869264 4.97536330891125 4.96757364564935 5.01340155195455 5.02761188869264 5.02645891651948 5.02245891651948 5.12017209369481 5.16028682282468 5.01353540260606 5.14311472912987 5.16705736456493 5.27901912152165 5.03963101021429 5.02308992673377 4.80665013173593 4.92965013173593 4.97040155195455 0.848848051828074 1.59504330746742 1.31689313704119 1.04620786061286 0.81313…
5.02603463688844 5.03201616388127 4.99403117319959 4.99703925514023 5.0340554190215 5.05903810057728 5.05002078213306 5.04602309125896 5.12901270019243 5.17501039106653 5.04103463688844 5.14901385475538 5.17000577281474 5.28000461825179 5.07203001863665 5.07906927377688 4.84002193669601 4.96302309125896 4.9910265549478 0.850805518810891 1.5947032905044 1.31808439888483 1.04814756387218 0.81993304…
5.05629239599829 5.04630364199823 5.02134862599796 5.03129239599829 5.08229239599829 5.09238236399776 5.06832613399809 5.06623616599862 5.14022491999869 5.18415744399908 5.07132613399809 5.16110121399941 5.1750337379998 5.284 5.09828114999836 NaN NaN 4.98148179000888 5.01431488799816 0.855572465180044 1.59756383257992 1.32189157443999 1.04604607283996 0.813944516279857 0.761617449179781 1.3224146…
5.08248571037782 5.07337362336756 5.0525043915462 5.05765384089322 5.10878460907187 5.12665384089322 5.09720549285216 5.08742966687269 5.16039230453593 5.19822417402053 5.1005043915462 5.17035494219918 5.17805604350513 5.284 5.12344834804107 5.126840652577 NaN 4.85160546549691 5.04237362336756 0.854938582187618 1.59882315349895 1.32205204377869 1.04655851665637 0.816103923045359 0.764931109720267…
5.10805129337597 5.09306554153596 5.07905984227196 5.09206554153596 5.15006839116796 5.16109973711994 5.10807694006395 5.11004274447997 5.18103419558398 5.21003419558398 5.12705984227196 5.18901709779199 5.181 5.28400854889599 5.14705129337597 5.17106554153596 NaN 5.04103134595198 5.06207694006395 0.856443305573118 1.601095699264 1.32321735205056 1.04543646866464 0.816305925026243 0.7660337593059…
5.1263362882172 5.11623540175204 5.10029144978824 5.11530265939548 5.17452685154028 5.19640354586064 5.13525782096652 5.12519056332308 5.19312330567964 5.22221298253756 5.14830265939548 5.1951120960724 5.181 5.287 5.16530265939548 5.19459410918372 NaN NaN 5.08926903057376 0.857617935371584 1.60313562310147 1.32579986445437 1.04774808921506 0.814946585067006 0.763941134106862 1.32782358192261 1.05…
5.15628293574219 5.13745269718751 5.12639611003907 5.14252814671876 5.22141497242188 5.23267904578126 5.15832066050782 5.14228293574219 5.20416976144531 5.24111317429688 5.17533952289063 5.20520748621094 5.18105658714844 5.287 5.19228293574219 5.24713203667969 NaN NaN 5.11333952289063 0.85922414385 1.6071733922918 1.32672243742422 1.05210524915899 0.820931853930079 0.772018667884766 1.33259281760…
5.17102539214023 5.16102901958883 5.1470314378879 5.17003264703743 5.24305078428045 5.26804594768231 5.17502297384116 5.15702539214023 5.21302176469162 NaN 5.19303022873836 5.21600967319628 5.18400120914953 5.28700120914954 5.20702176469162 5.25402055554209 NaN NaN 5.13102901958883 0.860482490848041 1.60786926241878 1.32945457058524 1.05810781110599 0.826760434960483 0.774030628757758 1.334822212…
5.19412440840232 5.19516720122905 5.18620347808474 5.21871566139577 5.30473890630938 5.31833725082754 5.19169781074476 5.17707679686665 5.2361048604892 5.26116383610374 5.22412186250916 5.22904279282673 5.19202012346679 5.28301133467997 5.22663092437335 5.29682873511811 5.14515240784881 5.20075784389168 5.17064707776226 0.853345221014538 1.59113589384716 1.32502220560654 1.06009905958513 0.820050…
5.20559929390222 5.21064722366027 5.20516096120476 5.238732780018 5.3272816062845 5.35018769143296 5.21011392795516 5.18417962285693 5.24606256381099 5.27779694303088 5.23559078376075 5.23305733640797 5.19408555635773 5.28405643989952 5.2385958595161 5.3271345342719 5.20721726283418 5.27327221301214 5.18419336040142 0.851967439225305 1.59066060597645 1.32664664725641 1.06470531668898 0.8238519899…
5.22250533655048 5.23801107021609 5.2360093742233 5.2700098743688 5.35951002441245 5.39101246762221 5.2335123145773 5.2030077297457 5.25601047454339 5.29100100029099 5.25350693101353 5.24050169599279 5.19950149593459 5.28549656100114 5.25550558512259 5.36701859540169 5.28403620101681 5.39053230588447 5.20651007592763 0.847979393243742 1.59186560570601 1.32685539005326 1.06969086021965 0.828971181…
5.23621525011963 5.26117739388863 5.25425991518414 5.29326222238496 5.38431081228193 5.42026395278557 5.25320336285325 5.22070393965346 5.28503958663162 5.30113203925496 5.2672259837856 5.24555874676274 5.2025 5.28303554903018 5.26770336285325 5.3938011194474 5.35571649715699 5.43926116222149 5.23564923049215 0.847000614502665 1.59398781186112 1.32659636811466 1.06631959173042 0.829808770203303 0…
5.2560840261826 5.27764162844016 5.27811763019248 5.31713172754721 5.41257802662068 5.44424873516248 5.27213743197839 5.23956422439669 5.28860890982248 5.31384401139012 5.28807802662068 5.25105311066506 5.2025 5.28647780485248 5.28660772929953 5.42158553415201 5.4214008870728 5.50898399554745 5.24922142584525 0.845639185526704 1.59153710066161 1.32530843068417 1.07232184112752 0.843941341945261 0…
5.27402399563716 5.29103926558807 5.30952926513696 5.34503580891544 5.4490296293555 5.48005889303384 5.30802290492638 5.26202399563716 5.3100992420396 5.33301272333841 5.31753599005229 5.26252035782766 5.20450872471383 5.28200890633689 5.30756743515219 5.45202799377553 5.49509124916629 5.60357470931256 5.26502617705872 0.852819149245592 1.60598107980367 1.32082893270115 1.06536332081077 0.8349183…
5.30724299671102 5.33070101623141 5.32729327222278 5.36673546444456 5.46965827298611 5.51217892475087 5.32225399954347 5.28123478749449 5.34920262757845 5.33829911690153 5.33676297152571 5.27263626732119 5.2085 5.28551929786461 5.3402202282804 5.47327397435816 5.55050029518923 5.654623700459 5.30714997795395 0.840208773218231 1.58621306795854 1.31808138033219 1.06673160571813 0.843276342625689 0.…
5.33066052191938 5.3501486543232 5.35552927122794 5.3896823233749 5.48464883110654 5.52909713968138 5.34667045577871 5.30406707292838 5.36974892425492 5.36862936437632 5.36210285250029 5.28553955865396 5.20852980157798 5.28747608802428 5.36122223559555 5.49954324934433 5.59751133724614 5.71439757857812 5.3212224123789 0.837399291872266 1.5816865113184 1.3159299234526 1.06530260326926 0.8460465887…
5.35504602453291 5.37503898059316 5.37603657084721 5.41804480636217 5.50806334313739 5.54753834491225 5.3750323072496 5.32653837150779 5.38000603766265 5.37704025108432 5.38504422387233 5.29852928841828 5.21150402510843 5.2905 5.38854660702275 5.52104724270366 5.61655844472952 5.73653924567786 5.34404745459729 0.835436659497561 1.5805663104398 1.31320183093791 1.06346364074655 0.849415257720459 0…
5.38336618081091 5.39969575168847 5.39978394907371 5.44522429259322 5.54512384207801 5.57072671806867 5.39534457105582 5.35080088051624 5.38331021369855 5.39731021369855 5.41291133132432 5.31721864877905 5.21353482838668 5.2905 5.41632667411167 5.55021961428067 5.65620751034623 5.76360141601683 5.37373783305869 0.830785807040452 1.57539697033879 1.31079505281098 1.05441881233963 0.831842672192789…
5.41458179009457 5.4166447677284 5.42410593413476 5.46466784786552 5.55619409558366 5.59064477979249 5.42459437597006 5.37660593413476 5.4087271491978 5.4227271491978 5.44800625071343 5.3361206357523 5.21651258587549 5.29052832726793 5.44414788705307 5.56919931858629 5.67344120559391 5.77232626537248 5.39415000279512 0.826608476481877 1.57020823464863 1.30116880434859 1.04865417248962 0.826362654…
5.43304345648888 5.44303171149189 5.44003993298978 5.48603171149189 5.57202701349309 5.61501879199519 5.45903758399038 5.40406107398438 NaN NaN 5.45604345648888 5.35203053699219 5.2110082214979 5.2930046979988 5.46704228198918 5.59502818799279 5.6780082214979 5.7960093959976 5.41503288599159 0.831784362401442 1.59345689932079 1.31304593623104 1.06046557213613 0.8485445268314 0.766574456361418 1.3…
5.47978775588818 5.48078872057837 5.48427373481275 5.5252696183456 5.60423237857024 5.63363275093922 5.48483612266842 5.4448969027071 5.47724183390116 5.49239902593691 5.50787336244377 5.41112799502376 5.24127148386899 5.30260503035176 5.51373237857024 5.62773874598116 5.68411680048342 5.78980672672851 5.45426865365541 0.82167337184322 1.57212255185656 1.29800606241269 1.04114149136315 0.81624956…
5.50276500490855 5.50364025602938 5.50618928131436 5.54665887567808 5.6227017036372 5.64412474887917 5.51166941666626 5.4766712703298 5.49680135351906 5.52467223330644 5.53764520835584 5.46115760300756 5.26296832169321 5.31103412679891 5.53235997065113 5.64654343662326 5.69350991848849 5.7754307280833 5.4756812164894 0.825523476567127 1.57599460751635 1.30332114383153 1.03855599085836 0.811409521…
5.53558519084918 5.52757590349022 5.53309056063777 5.57205619924398 5.64454232198719 5.66005160934615 5.53957385956021 5.50959530293588 5.54309160049212 5.55710099541438 5.5620920846406 5.51012092384552 5.28708529841249 5.33069825260631 5.57157636069106 5.6580540029137 5.6990100045234 5.79994779894206 5.50956987926352 0.830738267112167 1.58286034506948 1.30730687076384 1.03911402556614 0.80432392…
5.56974898866068 5.55819495297646 5.57016028910062 5.59470566577702 5.66219445345054 5.68119776998035 5.56935042696952 5.54825383161278 5.58245523749723 5.60038743616785 5.59919750629512 5.55904819694986 5.32190088243871 5.32719060955028 5.60229383796663 5.6796108605278 5.70301681848973 5.78046838896875 5.53769190013188 0.835976563747389 1.58501643996293 1.30990033705741 1.04076067634244 0.803968…
5.59320707756305 5.57617202378036 5.58471132992726 5.6140567630673 5.68068875335342 5.70008896332054 5.602599650091 5.57218324209634 5.62853190711406 5.63960162307579 5.61774638370995 5.61114147402365 5.31758452840995 5.34462223992027 5.62966936605274 5.69009660075972 5.70453771151032 5.77702151348279 5.55570867219963 0.839873870739423 1.5888207849999 1.31377919790775 1.0465997684224 0.8079390848…
5.6320568918383 5.60306953446903 5.60304846341781 5.63951878006576 5.71351239511191 5.72652423874402 5.6440568918383 5.60952031442452 5.65899618169091 5.67999490892121 5.64706321315366 5.65456568082313 5.39856338280256 5.37711589078172 5.66905057052293 5.70251727400869 5.70799980908455 5.80449630896787 5.57704846341781 0.844983000838604 1.60556665845219 1.32546265495245 1.03751944531248 0.8079361…
5.65068199591088 5.63516603357901 5.63122525726864 5.65311895542315 5.7321838006859 5.75124684117363 5.65465388804525 5.63128026981655 5.69938236052032 5.72339087635152 5.67763672253004 5.70065469594482 5.44880275516888 5.47025748178804 5.68569855983442 5.71911333385002 5.7095224862925 5.77899317524353 5.612687617484 0.847852849915161 1.59200252721357 1.31594585280801 1.04399338999034 0.811478154…
5.6666534117385 5.64966317259521 5.65055574120621 5.66363106609101 5.74811694642071 5.77261129855258 5.6681534117385 5.65565470079303 5.73272977985282 5.75559888150431 5.68968748280707 5.75690705600099 5.55513698747898 5.53527440918263 5.70315015811959 5.72919638429409 5.71150933117187 5.77853364138373 5.6291814052541 0.850350831402672 1.59304482271037 1.3186228878876 1.04726820001624 0.813161993…
5.69351952884903 5.68153196661707 5.67152085361118 5.68301912847937 5.77552203545802 5.80252011977245 5.69952425623636 5.6940274014072 5.77902104416494 5.80505108494844 5.71651957648747 5.78904127847641 5.56559958830702 5.67408939865978 5.7295218925427 5.74752997491677 5.71349940907658 5.78099394785052 5.65552827816125 0.851529052639033 1.58518284152027 1.32236974667478 1.05415206117733 0.8147658…
5.7097739242837 5.70763468258989 5.68877428798126 5.69874002310414 5.79373893201147 5.81926972887733 5.71980472114957 5.7168340632252 5.79649973741419 5.84548111153204 5.73275697369392 5.82344759981895 5.64738537980385 5.74475775066296 5.74775697369392 5.7724595264955 5.71296153971652 5.77627685963307 5.67878522467689 0.854871250799599 1.59535401606561 1.3262545794349 1.05597007021714 0.827215255…
5.73308606380731 5.71924636828749 5.71208013922844 5.71908606380731 5.81404320232902 5.84202194201524 5.74560522697013 5.74509755910267 5.83908814794662 5.87362682813463 5.75457595793816 5.86120906451404 5.72271428136816 5.7871219391196 5.76962648728391 5.7685240391662 5.70970455538468 5.80012608284147 5.70312648728391 0.857522719830574 1.59772284636502 1.32792719889653 1.06274191912902 0.8266308…
5.75703099583484 5.74257646172969 5.74051335972025 5.7370219734377 5.82553320419802 5.861016391601 5.7710407808208 5.78401363422611 5.8660500777238 5.91155510439063 5.77802603625494 5.8925622723337 5.79114162561213 5.85316153717681 5.79753099583484 5.76002342537022 5.71900937014809 5.7935061185321 5.73352155859983 0.844950890118336 1.5873431612717 1.32467840003303 1.063337840809 0.831572438785761…
5.77720492846233 5.78759934433189 5.75169366499417 5.75070995213194 5.84361745566307 5.87313876647045 5.79432137068462 5.79628235392236 5.89680087062985 5.94679945181276 5.79519949941641 5.92881112065723 5.87575857552705 5.94635832523525 5.81771639461865 5.77009772282664 5.723 5.793 5.74823871886681 0.854255003047497 1.59834672759563 1.32620439419429 1.06497951621402 0.834027917300196 0.784385816…
5.7956893779701 5.79657303856082 5.7691893779701 5.76962717497186 5.85415018918287 5.88560139178548 5.82303112220005 5.82167340233099 5.92945365159452 5.96868047739178 5.8131754583616 5.9566221924306 5.9438048883012 6.02325557689616 5.83718490943649 5.764502412503 5.71511341289863 5.77722682579726 5.76967047582033 0.855152814709585 1.59848877734592 1.32660501871832 1.06357518857589 0.845513260036…
5.82152420600535 5.80953446854568 5.79902690560285 5.78803286418836 5.87152619220052 5.90352118820963 5.83804569904692 5.84853864522122 5.95309305272453 6.00408021786598 5.84002234708946 5.98203839066265 6.0096000830094 6.09866298450934 5.86102439692427 5.7705155980957 5.72250462215303 5.78904813071959 5.79452741471999 0.853210895995327 1.59651295004351 1.32443960658534 1.06290187572166 0.8402094…
5.84128109822969 5.84070840129069 5.81488715454721 5.8142693037828 5.8981184174738 5.92213481380837 5.86780912709417 5.87827003240916 5.98026437806118 6.02926010000742 5.85825848083774 6.0042525836143 6.07200007958999 6.1855167997585 5.88281502431761 5.78210686590237 5.72402827173994 5.80399434565201 5.81530322987073 0.852440873626891 1.59397071081875 1.32469768087608 1.05379917488435 0.819322833…
5.8660460071477 5.85920896977639 5.84888984871058 5.83808873736796 5.90862491373334 5.93410072355782 5.89495889197301 5.90213312232238 6.0035917964996 6.05247524696204 5.88106667005909 6.02577314356628 6.11615893469118 6.26258574042537 5.9105460071477 5.79167210748271 5.72671696056963 5.80340701689873 5.84211973173505 0.845930558195846 1.59269805238215 1.32142069891895 1.05148535190258 0.82742321…
NaN NaN 5.89502439364287 5.87402217603897 5.92503769926625 5.95902217603897 NaN NaN 6.02907096332471 6.08502439364287 5.91902882885066 6.0460798337403 6.16503548166235 6.29602882885066 NaN 5.81203769926625 5.73301330562338 5.793 NaN NaN NaN 1.29914569784844 1.02104439085572 0.796117562029289 0.733885520440128 NaN NaN 0.837857663154451 0.767222036014857 0.806648851026702 0.461857647946293 0.134623…
5.89731468697452 5.91254778843712 5.90636130726704 5.8845011681446 5.94224475653574 5.96923310146261 5.92536130726704 NaN 6.06112820580443 6.09630303190139 5.93236130726704 6.08234965219391 6.18115151595069 6.3091165507313 5.93337296234017 5.82934965219391 5.73908158551191 5.79310489565817 5.89634965219391 0.811996130990433 1.54078547973047 1.29720079249223 1.02303620055165 0.799504149100543 0.73…
5.92367479534345 5.95843390300526 5.93662661687581 5.9264820814729 5.96274706304491 5.98875910766181 5.95562661687581 NaN 6.071867509214 6.12168683996036 5.96262661687581 6.11163866149272 6.19384341998018 6.31887955383091 5.9646145722589 5.85863866149272 5.74591568768164 5.80189159844782 5.92563866149272 0.819210990281041 1.57056263918427 1.29642951524736 1.0243932579825 0.798176380678997 0.73816…
5.95400294552595 5.95900245460496 5.96400220914446 5.94100278188562 6.00200032728066 6.00600130912265 5.97600278188562 5.99600220914446 6.08800163640331 6.13600130912265 5.98900294552595 6.12800270006546 6.20000081820165 6.31800057274116 5.99100270006546 5.87200270006546 5.75600081820165 5.80200032728066 5.94200278188562 0.822400087547577 1.57058006381973 1.29670993127106 1.02324042955587 0.78552…
5.99020757646072 5.98919769186735 5.99122734564745 5.97515815349388 6.00629653780103 6.02216803808725 6.01022734564746 6.02319769186735 6.10816803808725 6.15203953837347 6.02520757646072 6.16116803808725 6.21009884593368 6.3249703462199 6.02423723024082 5.90548434507501 5.76608896134031 5.80608896134031 5.97619769186735 0.823489769186735 1.57135189463344 1.29586614500859 1.02849978574743 0.785292…
6.01074953193718 6.0087614589878 6.01372567783596 5.99080916719024 6.03564218848169 6.03879724013963 6.03272567783597 6.04276145898779 6.12479724013963 6.15595229179756 6.04574953193718 6.17779724013963 6.2198807294939 6.32203578115183 6.04771375078535 5.9534155745201 5.77489265654451 5.81489265654451 5.9957614589878 0.82544614589878 1.5705497801815 1.29548465154974 1.0294681922199 0.780567607654…
NaN 6.04108844715691 NaN 6.03805054123252 6.05309097421853 6.06908339303365 6.06307581184878 6.08201768943138 6.13803285180114 6.16603285180114 6.09207328478715 6.19804801417089 6.22302527061626 6.322 NaN 5.97714151545105 5.79203285180114 5.82204043298601 NaN NaN 1.54592936067759 NaN 1.00705664955761 0.778722888014292 0.720459927573688 1.28332619468652 1.02329154867163 0.797266158866329 0.7328617…
6.09016753834861 6.07615768315163 6.08026609031838 6.05839420787908 6.08932522150024 6.10236464228815 6.09319710393954 6.08922666953047 6.15119710393954 6.1791281175607 6.12123652472745 6.21709855196977 6.23302956559093 6.32199014480302 6.12416753834861 6.03339420787908 5.80532522150024 5.83859131181862 6.06616753834861 0.835970539010902 1.5693971540926 1.30036788415758 1.02556283595552 0.7839130…
6.10683636215693 6.0918459879124 6.10674010460218 6.097614969781 6.12168235006933 6.13864384704743 6.1128074848905 6.11177860762408 6.1708074848905 6.19187486517883 6.1447689818686 6.22690374244525 6.23597112273358 6.32100962575548 6.14083636215693 6.072614969781 5.83768235006933 5.8974224546715 6.08283636215693 0.835029240725256 1.57309371090186 1.30115229939562 1.03479932538343 0.79416931459773…
6.12999742197772 6.12199663736224 6.12399809450527 6.11399820659319 6.15799596483469 6.17199630109846 6.13299775824149 6.12599843076904 6.18699820659319 6.20899809450527 6.16499775824149 6.23399921538452 6.23899966373622 6.3249995516483 6.16699708571394 6.12199450769165 5.86699674945016 5.898 6.10999697362601 0.838729584153797 1.58041918287902 1.30282981281316 1.02924063329678 0.7966797298681 0.7…
6.16016822562742 6.14912864312685 6.16415833000228 6.15818801687771 6.20816822562742 6.21832655562971 6.166138538752 6.14618801687771 6.20708906062628 6.22416822562742 6.19812864312685 6.25012864312685 6.24302968687543 6.32502968687543 6.19416822562742 6.17525728625371 5.92731666000456 5.95748488563199 6.13325728625371 0.840655557805898 1.58101422660444 1.30680503593161 1.02317883419941 0.7891432…
6.17682587756455 6.16186684754936 6.17983612006076 6.17680539257215 6.22482587756455 6.25066199762531 6.17985660505316 6.16480539257215 6.21590781753418 6.24082587756455 6.21086684754936 6.26286684754936 6.24596927251139 6.32796927251139 6.21082587756455 6.20073369509873 5.95867224012151 6.00549811768606 6.15873369509873 0.838235298965621 1.56856018212674 1.30928408648461 1.0191026087842 0.790456…
6.20304341460463 NaN 6.19704907737915 6.2200320890556 6.28105096497066 6.29407361606873 6.19604907737915 6.17903020146409 6.23001887591506 6.25402453868958 6.24404341460463 6.27601321314054 6.24600566277452 6.32799244963398 6.23304530219614 6.27407927884324 6.05009437957529 6.06711325549035 6.18604341460463 0.823829129771916 NaN 1.30964447782685 1.02155212257245 0.798943661927521 0.73651227357976…
6.22609910829949 6.22918830576904 6.22319821659899 6.23729732489848 6.30848563066752 6.33343607651777 6.22213875161929 6.19516848410914 6.24012884078934 6.26712884078934 6.26706937580965 6.2830396433198 6.249 6.324 6.25709910829949 6.31633696821828 6.10068384726651 6.12777304473605 6.20913875161929 0.844552705738833 1.58661211108904 1.31734509427627 1.03334167517703 0.800958989314696 0.7483611597…
6.2358808196293 6.24777355729568 6.24276163925861 6.26664245888792 6.3564160161836 6.37647560636894 6.23583314748103 6.21179739336982 6.2528450655181 6.2798450655181 6.27391657374051 6.28695232785172 6.249 6.324 6.26688081962931 6.34959478673964 6.1681776554422 6.20407039310858 6.22283314748103 0.847780670477671 1.58978138555989 1.32179577293133 1.04238975815711 0.808755013244556 0.75538442849384…
6.2620356003043 6.28804068606205 6.27607628636635 6.29607628636635 6.38610171515513 6.42310934379177 6.26204322894093 6.2250584862142 6.2690584862142 6.30303305742542 6.30303305742542 6.29703305742542 6.256 6.32401017151551 6.29004068606205 6.39607628636635 6.23920088743139 6.29520088743139 6.25604068606205 0.849958779418138 1.58981559433353 1.3226638651759 1.04772141752616 0.813352046759875 0.76…
6.27636001204932 6.30449656834389 6.30628552679773 6.32653381096968 6.42664553884705 6.46652139676108 6.27932276942353 6.24824828417194 6.29224828417194 6.31628552679773 6.31637242625791 6.31008689946018 6.25607448525158 6.328 6.30637242625791 6.42657105359547 6.31910486456515 6.37534073452849 6.27237242625791 0.849454550872376 1.59198939241373 1.32416746164932 1.05234412896181 0.822020731728357 …
6.30472081624394 6.34361491895715 6.32877857840036 6.36858603787894 6.4774993946443 6.50759566490501 6.30474969732215 6.26780745947858 6.31180745947858 6.33877857840036 6.34571118921787 6.3169326108175 6.26194223784357 6.328 6.33571118921787 6.47155715680073 6.40614319467967 6.48096028118432 6.30171118921787 0.847449735403446 1.59036598086328 1.32317972329633 1.06369823022731 0.823653922866461 0.…
6.32100212123783 NaN 6.33800424247567 6.38500350004242 6.50400212123783 6.54100339398053 6.31800286367107 6.28400212123783 6.33200201517594 6.35200169699027 6.36500180305216 6.32000074243324 6.26200031818567 6.328 6.3480025454854 6.48200275760918 6.4720076364562 6.56700774251809 6.3210025454854 0.821661807294634 NaN 1.32146986105892 1.06888922893005 0.825990723342101 0.779990119849937 1.305790525…
6.34119836846556 6.38316861319573 6.37825787900523 6.41821820531212 6.52425787900523 6.57328763427506 6.3452281237354 6.30419836846556 6.35112893950262 6.36816861319573 6.38219836846556 6.3270892658095 6.26503967369311 6.328 6.37215869477245 6.50826779742851 6.54465461593635 6.64084306597864 6.34525787900523 0.838717357240737 1.58672649333683 1.32013203004636 1.06171105112569 0.832895199255959 0.…
6.36080580791994 6.39983493673195 6.40374755029592 6.43978638871193 6.54974755029592 6.60171842148391 6.36777667910793 6.32380580791994 6.36387377514796 6.38483493673195 6.40180580791994 6.33591261356397 6.26896116158399 6.328 6.38784464633595 6.53473784069192 6.6093591661358 6.72417468365974 6.37074755029592 0.840433008192995 1.58440301176149 1.31736738108329 1.07071086583525 0.841316594501614 0…
6.3770770182418 6.40610012371434 6.42307124187367 6.46606354004949 6.56908279460994 6.62206739096158 6.3800770182418 6.34306354004949 6.38404428548904 6.40105006185717 6.42106354004949 6.34303080729672 6.26900577636814 6.328 6.40109434734621 6.54805583822531 6.63411167645061 6.74512708009897 6.38108857097807 0.835705821760382 1.56826875394188 1.31343655343368 1.06490361985736 0.847673742267854 0.…
6.41723228680355 6.45829341490975 6.46035454301594 6.49931786615223 6.61214670745487 6.65735454301594 6.42026896366727 6.3764034455009 6.40748902484958 6.42735454301594 6.45435454301594 6.35936676863718 6.27208557934868 6.32803667686372 6.45017115869735 6.57729341490975 6.69208557934868 6.81117115869735 6.42728118928851 0.833495987763538 1.57795625728538 1.3115927840926 1.06675640455101 0.8444044…
6.43577221840068 6.48171227587454 6.4886523333484 6.52468829886408 6.62385613793727 6.6856523333484 6.44173625288499 6.40860437932749 6.4465204597909 6.4556523333484 6.4826523333484 6.38864034484317 6.27891608046341 6.33096403448432 6.46383216092682 6.60071227587454 6.69891608046341 6.82483216092681 6.44972426437977 0.829983158618819 1.57526308827443 1.30702610620446 1.06487313781509 0.8423650559…
NaN NaN 6.51404207869798 6.56101485130517 6.6590173265227 6.70104207869798 6.47605445478562 6.42807425652585 6.45309158304855 6.47906930609079 NaN 6.40206435565574 6.28201485130517 6.33400990087011 NaN 6.62005445478562 6.70204950435057 6.82504950435057 NaN NaN NaN 1.29135319290943 1.0338494304576 0.818850717570712 0.758572277200126 1.28494245034417 1.02099423274316 0.793525693121501 0.71426227732…
6.49131094246601 6.54008371527931 6.53131094246601 6.56731094246601 6.66617938988424 6.71810763393054 6.49831094246601 6.4583826984197 6.49017938988424 6.50731094246601 6.53231094246601 6.42811959325616 6.28808371527931 6.33811959325616 6.52227506448916 6.64220330853547 6.72208371527931 6.845 6.50226310516355 0.815142906052739 1.56955724935511 1.29667992624026 1.04170738685566 0.827182300198089 0…
6.51672512025343 6.54692599391439 6.55672512025344 6.59272512025343 6.68084141553083 6.7269048493185 6.52372512025344 6.48966168646577 6.50484141553083 6.53272512025343 6.55772512025344 6.43789427702055 6.29492599391439 6.34789427702055 6.54475683714727 6.65882027093494 6.72892599391439 6.845 6.52376740944521 0.82028438971281 1.56933243162853 1.29749122499271 1.04394578943771 0.825735647000958 0.…
6.55305730806491 6.57603629510777 6.5860382053766 6.61204966698959 6.69405348752725 6.73601719241947 6.5530439361831 6.52306112860257 6.55105157725842 6.56906112860257 6.59705730806491 6.49009360317268 6.31203629510777 6.3480382053766 6.5800630388714 6.68904202591426 6.73201337188181 6.842 6.55704202591427 0.825699131085008 1.57251676235166 1.29961802312909 1.04293659972148 0.822534249061516 0.75…
6.58334273499597 6.59527847218422 6.60634273499597 6.6382677617156 6.72210710468624 6.74503213140587 6.57638557687046 6.55535344546459 6.5784926815567 6.60138557687046 6.62738557687046 6.5395355234312 6.33128918265285 6.36806426281174 6.61331060359009 6.71118207796661 6.73903213140587 6.84196786859413 6.57927847218422 0.830544759070995 1.5760873795355 1.30390114608799 1.04107849333377 0.798619075…
6.6146914037057 6.62074926551088 6.6376914037057 6.66275890914507 6.73190356365803 6.74797106909741 6.61165282916891 6.5876817600715 6.62355639282694 6.63665282916891 6.66265282916891 6.58851781829015 6.35773962187668 6.37394213819482 6.64172033460829 6.72783605821865 6.74197106909741 6.83902893090259 6.60474926551088 0.837382687433305 1.57950634371665 1.31223793267298 1.03362338805624 0.79761983…
6.64100278868002 6.64300216897335 6.66200237554224 6.67900206568891 6.75200103284445 6.76100165255113 6.63500278868002 6.61800278868002 6.65800371824003 6.67500402809337 6.68900268539558 6.61500722991118 6.3780054740756 6.49899359636439 6.6680034083867 6.73800103284445 6.749 6.84199969014666 6.6340011361289 0.821831364387523 1.54415174653997 1.31368995042347 1.0274002602768 0.797010326378847 0.75…
6.66828183101193 6.66440436623451 6.68524507044515 6.69919605635612 6.76219605635612 6.77720830987838 6.6623185915787 6.64545338032354 6.69444112680128 6.71449014089031 6.71526957748967 6.68556366202386 6.43151464793483 6.43893605651673 6.70126957748967 6.74828183101193 6.74903676056677 6.839 6.64535535214547 0.835133739445272 1.56140432397544 1.3132289929595 1.02999572676755 0.800204800003212 0.…
6.69075997834314 6.69665562110102 6.70479128551577 6.71483302841262 6.77783302841262 6.79382259268841 6.6877286711705 6.68161387820418 6.72962431392839 6.75358257103154 6.73677041406735 6.73051995668627 6.47256169958312 NaN 6.72277041406735 6.77075997834314 6.75196869282737 6.839 6.67369736399787 0.842610166709783 1.58886675614966 1.31474382462747 1.03603550722437 0.802980362543239 0.747570454019…
6.71503581313047 6.71004118510004 6.73103402247395 6.73102327853481 6.7940304411609 6.81404118510004 6.71404834772614 6.70806446363485 6.78004655706961 6.79406446363485 6.76103581313047 6.77909490479575 6.52511818333056 NaN 6.75003581313047 6.78102327853481 6.75500716262609 6.839 6.69804655706962 0.844842739704481 1.58883998209343 1.31537136089896 1.03852734169175 0.803459588148999 0.746644548267…
6.73522413943296 6.73336057213128 6.75019490385475 6.74416566827654 6.81119490385475 6.83716566827653 6.74125337501117 6.74422413943296 6.80642878848044 6.83036057213128 6.78121439424022 6.83238006251676 6.59161394714245 NaN 6.77019490385475 6.79408770673464 6.75902923557821 6.83896101922905 6.72418515866201 0.846387151539218 1.58885718908774 1.31616440053036 1.04261590701905 0.803220059903408 0.…
6.75772583928929 6.76955895885668 6.76976159938199 6.76079735947469 6.83076159938199 6.85379735947469 6.76669007919659 6.76672583928929 6.84947551864038 6.86655895885668 6.80273775932019 6.87053511879488 6.65324903805327 6.68241720108152 6.78976159938199 6.8028927197219 6.7619642399073 6.8350476801236 6.74277351941289 0.848109020745615 1.59158674311379 1.31961792229092 1.04220500641298 0.80222215…
6.77803298909232 6.79205566909328 6.78904123636539 6.77703505091059 6.85501237090962 6.87402886545578 6.79704123636539 6.81002680363751 6.88206391636636 6.90709484364041 6.81903505091059 6.90008041091252 6.71614226546061 6.75816700727985 6.81603505091059 6.8130206181827 6.76500618545481 6.835 6.77303298909232 0.836682783273273 1.55462845218516 1.32204035050911 1.03936872130989 0.797631256620795 0…
6.79421922938167 6.8191239122592 6.80918110253268 6.79415250739594 6.86113344397145 6.88815250739594 6.81724782451841 6.82331454650413 6.91331454650413 6.95338126848986 6.83619063424493 6.93931454650413 6.7857816004042 6.83984832238993 6.83321922938167 6.82309531712246 6.76803812684899 6.835 6.78922876109391 0.842895068403208 1.59259370906992 1.32222439288549 1.04844010361498 0.82728076253698 0.7…
6.81677833423604 6.83187471065515 6.82781688480369 6.80984579772942 6.87486507301324 6.90384579772942 6.84274942131031 6.85568195781693 6.94568195781693 6.99261449432355 6.85580724716178 6.97168195781693 6.86620971336328 6.9271422498699 6.85577833423604 6.83290362358089 6.77196144943236 6.835 6.81276869659413 0.845474653001773 1.59194636084366 1.32370544716071 1.04947978409957 0.827359228988647 0…
6.83400261074412 6.85600339396736 6.8510022191325 6.8300020885953 6.91100078322324 6.92400169698368 6.86300300235574 6.87300391611618 6.98200261074412 7.03600352450457 6.87500261074412 6.99800522148825 6.94600900706722 7.00301200942296 6.87300261074412 6.83900130537206 6.77500052214882 6.83900078322324 6.83600261074412 0.845089913845444 1.59232987076817 1.32347995822809 1.0497199112347 0.80815993…
6.85434943277801 6.88223295518534 6.86837272829655 6.84643096709288 6.91719801190754 6.93726789846314 6.88639602381508 6.90334943277801 7.00259403572262 7.06346591037068 6.89534943277801 7.03833778501875 7.0159201729821 7.09629290127865 6.89333778501875 6.84911647759267 6.7790349432778 6.84504659103707 6.85634943277801 0.844351261147354 1.59104635998888 1.32313425845202 1.04888322116026 0.8076307…
6.8837011990201 6.90180079934673 6.89968127895477 6.88263147879146 6.93383067944472 6.95977091924874 6.91966135888945 6.9327011990201 7.05249203833417 NaN 6.9247011990201 7.06671115905276 7.09321315741959 7.20489443637437 6.92171115905276 6.85890039967337 6.78197011990201 6.84896015986935 6.8857011990201 0.837737329820804 1.56638109242344 1.32097201167219 1.03571406203965 0.804333565310076 0.7551…
6.90006988240853 NaN 6.91706988240854 6.89606056475406 6.94705357651321 6.97704425885874 NaN NaN 7.06605590592683 NaN 6.94106988240853 7.08406056475406 7.15312112950813 7.26813743540345 6.93606988240854 6.86602329413618 6.78500931765447 6.855 6.88612345892174 0.829579480713425 NaN 1.32024809669641 1.03008772683763 0.803319620478242 0.744556918358445 NaN NaN 0.84288159081684 NaN 0.834071880009451 …
6.93027956901119 6.95923297417599 6.94734946126398 6.92238440739038 6.97026792030239 6.99630286642878 6.96033781255518 6.97438440739038 7.09034946126398 7.14726792030239 6.97130286642878 7.11026792030239 7.20534946126398 7.32732616384638 6.96626792030239 6.87615143321439 6.7890349461264 6.8550465948352 6.93915143321439 0.833614139866465 1.58523250904723 1.31510957898047 1.03766811831702 0.8074749…
6.95371565002936 6.97876304169113 6.9766445625367 6.95460901879037 6.9927274979448 7.02169195419847 6.98865641045214 7.00660901879037 7.1196445625367 7.1697274979448 6.99669195419847 7.1327274979448 7.2346445625367 7.35466825836759 6.9887274979448 6.88884597709924 6.79196445625367 6.85895260833823 6.95184597709924 0.831446302372284 1.58292796108045 1.31172111226659 1.03667208487375 0.810404456253…
6.9800030666295 7.00500279996606 6.99300439994667 6.9780030666295 7.02500359995636 7.04600346662465 7.0130030666295 7.02700266663434 7.13700173331232 7.18700133331717 7.02000346662465 7.15900266663434 7.2540007999903 7.37400039999515 7.01900266663434 6.90200213330747 6.79500053332687 6.859 6.98200266663434 0.827489796002473 1.58102974266979 1.30909945067333 1.03612908267779 0.810209209342917 0.75…
7.00329766544494 7.02622821017445 7.02620836581146 7.00132743198943 7.05225797671895 7.07229766544494 7.03626789890045 7.04723813235595 7.15016867708547 7.19716867708547 7.04629766544494 7.17922821017445 7.26016867708547 7.37712898835947 7.03932743198943 6.91816867708547 6.79902976654449 6.859 7.00226789890045 0.825932614779066 1.57908452139686 1.30495717898255 1.02923978015306 0.804254003884475 …
7.03271124687158 7.04877862260154 7.0467978728101 7.03368237155874 7.0777497472887 7.10171124687158 7.06274012218442 7.07076899749726 7.16683637322723 7.21383637322723 7.07571124687158 7.20177862260154 7.27683637322723 7.38987487364435 7.07168237155874 6.93483637322723 6.80197112468716 6.859 7.02874012218442 0.823226565287815 1.57755501516268 1.30270213773985 1.02822991385741 0.801685217773215 0.…
7.06306502131274 NaN 7.09602766864372 7.07104565326214 7.11505395385526 7.13505395385526 7.08705118699088 7.10403181894028 7.18002351834716 7.22400553372874 7.10506502131274 7.22204426982995 7.28001383432186 7.39 7.10206502131274 6.96907747220242 6.81503181894028 6.87500415029656 7.06304150296558 0.816328551825615 NaN 1.30324038736101 1.01873052791894 0.793126972498218 0.732728699573745 1.2941066…
7.11012220696657 7.1160855448766 7.11620775184317 7.10420775184317 7.15420775184317 7.17424441393315 7.12412220696657 7.1270855448766 7.19703666208997 7.22795111721337 7.15212220696657 7.2540855448766 7.29 7.38996333791003 7.14907332417994 7.02545216577632 6.83815886905654 6.8780855448766 7.09315886905654 0.829745296842081 1.57984712994658 1.30357487092799 1.02636861740144 0.798185419049047 0.731…
7.11988080844173 7.12291656590921 7.13279737435094 7.12079737435094 7.17079737435094 7.19376161688346 7.13388080844173 7.13391656590921 7.19996424253252 7.22404767662331 7.16188080844173 7.26091656590921 7.29 7.38703575746748 7.15492848506504 7.0615589912344 6.85084505097425 6.88491656590921 7.10584505097425 0.831765327347438 1.58201353947406 1.30795648299034 1.02945233546759 0.80021520815588 0.7…
7.16003290597903 7.1500608760612 7.17003784187588 7.16803784187588 7.22403290597903 7.23404935896854 7.16702797008217 7.16102797008217 7.21702138888637 7.24102138888637 7.20203784187588 7.28502138888637 7.29300493589685 7.38299506410315 7.19503290597903 7.12808884614338 6.89708226494757 7.02008226494757 7.14303290597903 0.83581676217869 1.56960265918419 1.30958304380306 1.02720339273346 0.8017991…
7.18025709522322 7.18709522045305 7.19319044090609 7.19134279363096 7.24447610226522 7.26434279363096 7.184219007042 7.17812378658896 7.23012378658896 7.25412378658896 7.225219007042 7.29805713227183 7.29603808818122 7.38 7.21522852908731 7.18246658021992 6.94740944794809 7.07040944794809 7.16319996295139 0.839941424601935 1.58943685402019 1.31145285290873 1.03532723860686 0.801236768061887 0.741…
7.20672083401983 7.19689660519253 7.21279321038506 7.22662777869311 7.29348302596266 7.29962777869311 7.20676219194282 7.19086558675029 7.24286558675029 7.26686558675029 7.24776219194282 7.30393796311552 7.29995864207701 7.38 7.23875185246207 7.2304933654434 6.98955540232788 7.11255540232788 7.18378287090432 0.842146736168319 1.59117169911908 1.31380518524621 1.03504299844942 0.797816084787807 0.…
7.22705395559166 7.21708679812571 7.24903049663876 7.25108445223042 7.32108210633513 7.33607741454455 7.22404691790579 7.20803049663876 7.26002111305761 7.28003049663876 7.27205160969637 7.31702580484818 7.30300703768587 7.38 7.25605395559166 7.27113137013621 7.03713840782208 7.15914075371736 7.21004691790579 0.837554849517182 1.56608471676497 1.3167768734732 1.03664928325928 0.796061247325255 0.…
7.25024452779198 7.25415894306478 7.26233011251917 7.28733011251917 7.35640347085676 7.36948905558396 7.24424452779198 7.22120784862318 7.26917116945438 7.29320784862318 7.29424452779198 7.32812226389599 7.3060489055584 7.38 7.27920784862318 7.32740347085676 7.09664799864874 7.21959909309035 7.23029343335037 0.843897020321014 1.59787736147323 1.31973191087685 1.04485819168103 0.809423725129281 0.…
7.26979423928681 7.26686625553643 7.2887222230372 7.3137222230372 7.38866049482324 7.40858847857362 7.26379423928681 7.23782510339379 7.28285596750077 7.30982510339379 7.31379423928681 7.33789711964341 7.30995884785736 7.38 7.29582510339379 7.35966049482324 7.14845473411005 7.26749588625269 7.25375308714417 0.846057263441193 1.59926539098936 1.32228314822693 1.04551310701611 0.815317963144974 0.7…
7.29200092710978 7.2960007089663 7.31900032721522 7.3530007089663 7.43300087257391 7.45600163607608 7.28700076350217 7.25400059989456 7.30300032721522 7.33000049082283 7.33700076350217 7.34800016360761 7.31300016360761 7.37999983639239 7.32200076350217 7.41300109071739 7.21900310854456 7.33799852753152 7.2800007089663 0.848250078531652 1.60015008780275 1.32356003599367 1.05076029013083 0.81782024…
7.30916433364987 7.30929000055859 7.32532866729973 7.36631900061445 7.4494253341526 7.48637700072617 7.30122233376159 7.26515466696458 7.30923200044687 7.33915466696458 7.35120300039101 7.35104833342643 7.31602900005586 7.37702900005586 7.33618366702044 7.43325133381744 7.2766380012289 7.31186033499048 7.29322233376158 0.849695316676907 1.60177633669813 1.3242757767741 1.05614631346106 0.82243864…
7.32579729411111 7.33864228372549 7.35859458822222 7.39860651209804 7.49247534946405 7.52453496884313 7.32372575085621 7.28080921798693 7.33271382698039 7.35480921798693 7.37174959860784 7.35594038062091 7.31896422837255 7.37996422837255 7.35477344635948 7.45868997922876 7.34121302419607 7.39893877505228 7.31572575085621 0.850233441868301 1.60342984864987 1.32992119923654 1.06285820221189 0.83141…
7.3460473151036 7.34905478590943 7.37804980537221 7.42504980537221 7.52605478590943 7.56108217886415 7.34403984429777 7.30104980537221 7.35104233456638 7.37503984429777 7.38904980537221 7.36601743188027 7.323 7.386 7.37504980537221 7.49305727617804 7.4171892604144 7.5351892604144 7.3390473151036 0.8418417929934 1.57554815405817 1.3259991035033 1.05734799376224 0.838394119823022 0.768639722927395 …
7.36512504217015 7.37131741473961 7.39819237256946 7.44509618628473 7.54821160982641 7.59424046571183 7.36018275394099 7.32112504217015 7.36809618628473 7.39112504217015 7.40912504217015 7.37302885588542 7.323 7.386 7.39508656765626 7.51628855885419 7.49363482947923 7.61129817748267 7.35816351668404 0.842560480931424 1.58298736413543 1.32565731353125 1.06058251096424 0.844052212284549 0.776526533…
7.3778740399026 7.40368025513736 7.41780621523476 7.45490310761738 7.56978683675824 7.61875776904345 7.37881590447302 7.3338740399026 7.37790310761738 7.4038740399026 7.4218740399026 7.37597093228521 7.323 7.386 7.40391279685564 7.54570932285214 7.55836051027472 7.64169963361388 7.37483528294955 0.842609515538087 1.60005140725424 1.32742255937113 1.06389725037467 0.8442777714752 0.775153564933567…
7.40698708913434 7.42399109595472 7.44398842474113 7.49098397271849 7.60598397271849 7.65198530832528 7.41598352751623 7.36998397271849 7.40098976034792 7.42698976034792 7.44798842474113 7.37899866439321 7.32599866439321 7.38999821919094 7.43998397271849 7.57198842474113 7.63196750023472 7.75095147295321 7.40798530832528 0.83909156711197 1.60085971507055 1.32538091711666 1.06668877124175 0.849747…
7.42731497668904 7.4502422897608 7.4672422897608 7.50726651873688 7.6222422897608 7.6772422897608 7.43227863322493 7.39327863322492 7.4302422897608 7.45123017527276 7.47127863322492 7.39607268692824 7.32507268692824 7.38604845795216 7.45736343464121 7.5992422897608 7.69243612156945 7.81136343464121 7.42827863322492 0.836261112493391 1.59835383270583 1.32141995606966 1.06606497803483 0.84656039671…
7.45268563220785 7.46975817862142 7.48675817862142 7.52873399648356 7.64175817862142 7.69675817862142 7.45472190541464 7.41572190541464 7.44975817862142 7.46977026969035 7.49372190541464 7.40192745358643 7.33092745358643 7.38995163572428 7.48663726793213 7.61875817862142 7.72756472151856 7.84063726793213 7.45072190541464 0.833128812331262 1.59624611670889 1.31899998585094 1.06485499292547 0.84175…
7.47706323945707 7.49606956340277 7.51604215963804 7.55503583569234 7.66104005165614 7.71603372771044 7.48104848358375 7.44205480752946 7.48003372771044 7.49704848358375 7.52005480752946 7.40903372771044 7.33702107981902 7.38602951174663 7.50906323945707 7.64505059156565 7.75501264789141 7.87401475587331 7.47305691551136 0.819473372771043 1.55707595875372 1.31066504624253 1.05619099075149 0.83766…
7.50725849088479 7.52910936152818 7.53622866501346 7.57228831675611 7.68012924544239 7.73208947761396 7.50425849088478 7.46829825871321 7.49636785241296 7.52028831675611 7.54625849088479 7.42516901327082 7.34702982587132 7.39993040630025 7.53922866501346 7.66928831675611 7.7611391873995 7.88106959369975 7.50018889718504 0.821048227113935 1.58828956094504 1.3082763548083 1.05660263490749 0.8345447…
7.53273310249455 7.53988708182462 7.55876389836056 7.60070230662854 7.69286655124727 7.74090761240196 7.52973310249455 7.49769204133986 7.53262018431917 7.54870230662854 7.57173310249455 7.44182549009259 7.34996920413399 7.3930718570207 7.56176389836056 7.69770230662854 7.7748562859586 7.8879281429793 7.51880495951525 0.81890248098219 1.5872607785531 1.30397506461727 1.05094923071563 0.8300867070…
7.56607626849655 7.56905084566436 7.58208135306298 7.62107372621333 7.7130559302308 7.75101525369931 7.56007626849655 7.5240838953462 7.56210931817838 7.58209152219586 7.6050838953462 7.47509914904551 7.35600254228322 7.406 7.59807626849655 7.71807626849655 7.78101779598253 7.89098474630069 7.54906864164689 0.818660804703677 1.58720317785402 1.30221783023231 1.04705074608909 0.825446857453787 0.7…
7.59628716640597 7.58912872976819 7.6142277526668 7.65018814350736 7.73502970686958 7.75702970686958 7.59025745953638 7.55735648243499 7.60519804579722 7.61832677556541 7.63825745953638 7.51439609159444 7.35715843663778 7.40603960915944 7.62828716640597 7.7482277526668 7.78802970686958 7.885 7.5762277526668 0.822886928977383 1.58838811068837 1.30528950488551 1.04341762345043 0.808522673618262 0.7…
7.62469698091883 7.60186416386017 7.63675967452183 7.66880147025717 7.7379686531985 7.7599686531985 7.61572832772033 7.592623838382 7.62479102132333 7.6506551851835 7.66372832772033 7.55358204264667 7.37283281705867 7.40995820426467 7.65669698091883 7.77075967452183 7.7909686531985 7.885 7.59875967452183 0.82159379259266 1.58226530583646 1.30524052244669 1.04318250774412 0.808787178787865 0.74679…
7.65206098229732 7.62509337914277 7.66303239684545 7.68903620823903 7.75501905696791 7.77302667975508 7.64204954811657 7.61906860508448 7.67407051078128 7.69107432217486 7.69106098229732 7.63909528483956 7.41007622787165 7.43026489185398 7.68704954811657 7.78401905696791 7.79500571709037 7.878 7.62205526520694 0.824398447144939 1.57085284497202 1.30942565991947 1.0406256408625 0.807486150492482 0…
7.68422851025943 7.67411425512972 7.68026278679835 7.70819423372052 7.76526278679835 7.78722851025943 7.66829706333726 7.65529706333726 7.71136561641509 7.73042274397995 7.72319423372052 7.68963982872641 7.45053699910967 7.5695255735967 7.71329706333726 7.79418280820755 7.798 7.878 7.65119423372052 0.834095876110731 1.59853685530778 1.3124269044069 1.04357668660124 0.805431724531545 0.75032812817…
7.70376264078033 7.68388132039017 7.70272703689739 7.72479824466328 7.78772703689739 7.80676264078034 7.69369143301444 7.68069143301444 7.74262022524854 7.76656088544362 7.73979824466328 7.74433539418494 7.49644220583379 7.61445407379477 7.73869143301444 7.80981011262427 7.798 7.878 7.66779824466328 0.837162734602513 1.59912287922341 1.31558166648602 1.04329344170869 0.802159757669294 0.745893880…
7.72699650809363 7.70699650809363 7.71899757084774 7.73799802631379 7.80499741902573 7.82999650809363 7.694 7.71099544533952 7.79099271254323 7.80999347165331 7.76599605262758 7.79799195343315 7.54999195343315 NaN 7.76199650809363 7.81999848177984 7.80099954453395 7.878 7.69099650809363 0.838709770748756 1.60213954301573 1.31549001973686 1.04268009261143 0.799740361336398 0.739960892713454 1.3129…
7.74719700699755 7.72928319755898 7.74219700699755 7.7512093199349 7.8282093199349 7.85424625874694 7.75016006818551 7.74028319755898 7.81643095280714 7.84340632693245 7.7822093199349 7.85132013637102 NaN NaN 7.7822093199349 7.83316006818551 7.80503693881204 7.878 7.71719700699755 0.8396681000179 1.60252686872417 1.3159143530952 1.0415262000358 0.7967501666965 0.743551451031733 1.31354046599675 1…
7.76280894115008 7.75172535290324 7.75780894115008 7.76779699997196 7.84479699997196 7.8737611764376 7.76284476468444 7.76272535290324 7.85058205876579 7.87560594112203 7.79879699997196 7.87668952936887 7.65247458816271 NaN 7.79879699997196 7.84584476468444 7.80796417646564 7.878 7.73280894115008 0.841102446468163 1.60386364058598 1.31863668411304 1.04439489293633 0.799140744113606 0.744458894704…
7.78004236792593 7.7660869657427 7.77703790814425 7.7810289885809 7.86503790814425 7.89404459781677 7.78603790814425 7.78904459781677 7.88406689672515 7.91509588530605 7.81503567825341 7.91906020705264 7.7151337934503 NaN 7.81903567825341 7.85601560923587 7.811 7.878 7.75604459781677 0.83808579771618 1.58213963737006 1.31925240828211 1.04230782691684 0.800572578705148 0.748235074062067 1.31400457…
7.79919999432622 7.8051176437213 7.79423528744261 7.79419999432622 7.8821176437213 7.91423528744261 7.803270580559 7.80923528744261 7.914270580559 7.95830587367539 7.83123528744261 7.94630587367539 7.77581174167699 7.81301173600321 7.83523528744261 7.86310587934917 7.81108235060491 7.87815293683769 7.77623528744261 0.840683294024197 1.6043604702912 1.32034447017772 1.04584999886524 0.815242115033…
7.81583153908341 7.81490090534318 7.81380181068636 7.81083153908341 7.89190090534318 7.93380181068636 7.82577208228931 7.82880181068636 7.93677208228931 7.98374235389227 7.85080181068636 7.97174235389227 7.84331624686794 7.89714778595135 7.85480181068636 7.87191081480886 7.81793063374023 7.89087117694613 7.79580181068636 0.840957225349609 1.60523118057554 1.32154781135721 1.04917630781668 0.82290…
7.83604210870711 7.8280757956728 7.83304210870711 7.82704210870711 7.90803579240104 7.94803368696569 7.84204210870711 7.84903368696569 7.97402737065962 8.01705053044853 7.86804000327176 7.99804842501318 7.91418106744058 7.97418106744058 7.87104210870711 7.87601263261213 7.822 7.88497894564644 7.81504842501318 0.838700189489182 1.59628909629868 1.32132033686966 1.0486935371314 0.824644968827439 0.…
7.85618459364808 7.86419613075108 7.85323074206009 7.84719613075108 7.92523074206009 7.96419613075108 7.86219613075108 7.86523074206009 7.9872422791631 8.04126535336911 7.88726535336911 8.02126535336911 8.0007268374893 8.06136137815455 7.89118459364808 7.88211537103005 7.82203461130901 7.87503461130901 7.83819613075108 0.838777539928755 1.60534357650193 1.32147803869249 1.05035984734936 0.8269934…
7.871840063718 7.88083006770038 7.8728000796475 7.86383006770038 7.9448000796475 7.98083006770038 7.87883006770038 7.8848000796475 8.00779008362988 8.06377009159463 7.90977009159463 8.04377009159463 8.06237025088963 8.17682046992027 7.906840063718 7.89190003982375 7.82497001194713 7.87797001194713 7.85483006770038 0.837720795699035 1.60564690123454 1.321311699323 1.04949879649551 0.82643569773004…
7.89504122049022 7.89407274204157 7.89604849469438 7.89004122049022 7.96503152155135 7.99403152155135 7.89903152155135 7.90204122049022 8.03101697314303 8.0840387957555 7.93004122049022 8.06804606995966 8.11211153779707 8.20117700563448 7.92704122049022 7.90201454840831 7.828 7.944 7.87804122049022 0.83245077591511 1.57959728232702 1.32149997575265 1.04268545565312 0.813355746621284 0.75589648413…
7.91219673922849 7.92411066581603 7.9163197012463 7.90724592403562 7.97812296201781 8.00715985062315 7.91219673922849 7.91915985062315 8.03811066581603 8.10012296201781 7.94724592403562 8.08720903543027 8.15824592403562 8.27423362783383 7.94420903543027 7.90808607341247 7.82801229620178 7.94403688860534 7.89519673922849 0.832754260861721 1.59906869022671 1.32146233354599 1.04491991711454 0.815717…
7.92780972454814 7.93289297005833 7.94169080239074 7.92676215568518 7.98788107784259 8.01984540119537 7.92780972454814 7.93184540119537 8.04689297005833 8.10988107784259 7.96676215568518 8.1037978323324 8.17776215568518 8.29277404790092 7.9607978323324 7.91491675448981 7.82898810778426 7.94696432335278 7.91080972454814 0.831505222036148 1.60055192383207 1.31926675748542 1.04411975161691 0.8155421…
