# Supplementary material for: Quantifying Spatiotemporal Gait Parameters with HoloLens in Healthy Adults and People with Parkinson’s Disease: Test-Retest Reliability, Concurrent Validity, and Face Validity
Source: Sensors (Basel). 2020 Jun 5;20(11):3216. doi: 10.3390/s20113216 (PMC7313704; doi:10.3390/s20113216)
Supplement: Supplementary file 1 [file sensors-20-03216-s001.zip › Data/HYA_12_CWS1.csv]

IWW_x_SpineBase IWW_x_AnkleLeft IWW_x_AnkleRight IWW_x_SpineShoulder IWW_y_SpineBase IWW_y_AnkleLeft IWW_y_AnkleRight IWW_y_SpineShoulder IWW_z_SpineBase IWW_z_AnkleLeft IWW_z_AnkleRight IWW_z_SpineShoulder HoloLens_x_position HoloLens_y_position HoloLens_z_position
-0.24 -0.306 -0.285 -0.203 0.931719998089149 0.128020273251723 0.124949986624042 1.50163998280234 1.387 1.256 1.456 1.371 -0.157414860846448 0.072 1.39668321043974
-0.24 -0.306008041508345 -0.286983916983311 -0.203 0.93163024124525 0.128257691318358 0.125609730225097 1.50120983916983 1.387 1.25597587547497 1.45302412452503 1.371 -0.156445360431072 0.072 1.39764775260014
-0.24 -0.306989790789243 -0.285020418421513 -0.203 0.931659693723677 0.130417539736335 0.126797646854984 1.50119020418422 1.387 1.25303062763227 1.45596937236773 1.371 -0.154491667067582 0.07104090954225 1.3986348132191
-0.24 -0.307 -0.285 -0.203 0.93166 0.130908809029195 0.127737643398195 1.50123987330098 1.387 1.253 1.456 1.371 -0.152338041337682 0.0729335887611756 1.40073661973063
-0.24 -0.307 -0.285 -0.20299386887589 0.931568589841455 0.130289693443795 0.127822513760885 1.50001043544639 1.387 1.253 1.456 1.37103678674466 -0.150630829111984 0.0712307364836098 1.40243510086825
-0.24 -0.307 -0.285 -0.202011474367839 0.931342639104603 0.130240573718392 0.128225295509186 1.49847790001383 1.387 1.253 1.456 1.37693115379297 -0.149436057898123 0.070043906215439 1.40553106588547
-0.24 -0.309995335699327 -0.285 -0.202 0.931240155476689 0.129770730740439 0.128200046643007 1.49820040423939 1.387 1.25399844523311 1.456 1.377 -0.147373676795564 0.07 1.40767048765403
-0.242993986560987 -0.31 -0.285 -0.201 0.930997474355615 0.129719037849758 0.12774 1.49869969932805 1.38901804031704 1.254 1.456 1.38 -0.145487214513995 0.07 1.40954730212023
-0.242010595060016 -0.31 -0.285 -0.201 0.930584449925207 0.129561695209603 0.12774 1.498650529753 1.39196821481995 1.254 1.456 1.38 -0.144371494985884 0.0690049158037863 1.41166456825263
-0.242 -0.31 -0.285 -0.200004260870353 0.930251406087216 0.129589872173889 0.127162471304805 1.49798285478314 1.392 1.254 1.456 1.38298721738894 -0.143275003338422 0.07 1.41478711807547
-0.240963999976472 -0.31 -0.285 -0.198 0.93018456000298 0.129440660000431 0.127169879999922 1.49843546000357 1.39503000001961 1.254 1.456 1.386 -0.141352716285128 0.0699916824594655 1.41765873648083
-0.235059452884576 -0.31 -0.285 -0.198 0.930932469301287 0.129548910030449 0.127150198176282 1.49933098297917 1.39995045592952 1.254 1.456 1.386 -0.140300745848872 0.069 1.41985799712896
-0.234001101891682 -0.31 -0.285 -0.197001101891682 0.930680286491837 0.129470088151335 0.126940231397253 1.49832112392952 1.40299669432496 1.254 1.456 1.38899669432496 -0.139350547037029 0.069 1.4236178007308
-0.231991801185391 -0.30999180118539 -0.285016397629219 -0.194 0.929810163976292 0.128419836023708 0.126947704331909 1.49653024596444 1.40602459644383 1.25402459644383 1.45597540355617 1.395 -0.137375250954774 0.0680185459208838 1.42657629605038
-0.23100955431529 -0.30900955431529 -0.28698089136942 -0.194 0.929829808913694 0.128400191086306 0.126672675208281 1.49655971337054 1.40897133705413 1.25697133705413 1.45302866294587 1.395 -0.137332896051053 0.0670013231552164 1.42862918566498
-0.227010358122726 -0.309 -0.287 -0.192005179061363 0.929321320660648 0.128759067768955 0.129372982371853 1.49655002589531 1.40999741046932 1.257 1.453 1.40098446281591 -0.135346093354129 0.0660104042806182 1.43159553538357
-0.225987884536858 -0.309 -0.287 -0.189975769073715 0.928724366309639 0.129335093237427 0.129909030762949 1.49699715286616 1.41401817319471 1.257 1.453 1.40401211546314 -0.131311585272989 0.0649988140850212 1.434621158698
-0.224023957940518 -0.309 -0.287 -0.186047915881036 0.927811140442341 0.12853970296591 0.129751916635241 1.49653563011602 1.41696406308922 1.257 1.453 1.40597604205948 -0.126741034067035 0.0640865717934684 1.43825842245144
-0.217015633143841 -0.306006699918789 -0.287 -0.183006699918789 0.926632612968328 0.128250625325754 0.130608079356614 1.49430498027297 1.42398436685616 1.25600223330626 1.453 1.41198660016242 -0.120398294161203 0.0620345276872972 1.44350214697401
-0.212988151439991 -0.297952605759962 -0.28698815143999 -0.177976302879981 0.926474253448395 0.126856149217997 0.129278672591983 1.49408885032038 1.43403554568003 1.25602369712002 1.45301777284001 1.41705331852004 -0.112266535078639 0.0589937143979563 1.44957863885223
-0.211023541915897 -0.290094167663586 -0.285023541915896 -0.174047083831793 0.92552141782921 0.126217651122666 0.125742375448614 1.49058202231988 1.43992937425231 1.25995291616821 1.45596468712616 1.42589406137847 -0.104391933457556 0.0550652131211938 1.45643335076613
-0.204031210891921 -0.281040128289613 -0.285 -0.167031210891921 0.923668248592865 0.123661414269045 0.122982172247849 1.48897700015719 1.44696878910808 1.26298662390346 1.456 1.43396433040923 -0.0922221356421 0.0509987608426271 1.46452497512681
-0.20197010639886 -0.260748893750428 -0.285 -0.155952170238177 0.923061211281265 0.131570894446359 0.122437429150302 1.48542449957739 1.45002989360114 1.29099402127977 1.456 1.44300597872023 -0.0766961553536312 0.05 1.47164098147547
-0.197050158865031 -0.219421334466259 -0.285 -0.148080254184049 0.921614746706319 0.138301382672638 0.122014313662393 1.48451922923117 1.45494984113497 1.29001003177301 1.456 1.44398996822699 -0.0606347113743038 0.0499640621845346 1.47657911230202
-0.190001590860883 -0.192006136177692 -0.272002954455926 -0.131003863519287 0.921140104542287 0.143918738674586 0.114071804490773 1.48232049771219 1.46299818187328 1.2949988636708 1.45400045453168 1.44999863640496 -0.0444790148384637 0.049 1.48052111075211
-0.173926711793173 -0.131340406138555 -0.258097717609103 -0.12282899418407 0.922394641586432 0.142497762303875 0.155516490494137 1.48440736208722 1.46702442940228 1.30799185686591 1.47725243715685 1.45404071567046 -0.0284597672808916 0.049 1.483305708872
-0.165105309895714 -0.0519477890614264 -0.269859586805715 -0.102245723089999 0.922953330373271 0.175930875495244 0.111762337082742 1.48168252905668 1.46996489670143 1.30701170109952 1.50763726591476 1.45894149450238 -0.0107067533071098 0.0469494360171148 1.48533267320211
-0.15404997022883 -0.0231271969461127 -0.276743967608143 -0.09104997022883 0.920471356870189 0.124705586915193 0.0828683810762687 1.47973872207631 1.47199091450385 1.29804088473268 1.52858749074883 1.46099091450385 0.00777098028683676 0.0450046674445739 1.48625768979566
-0.140906851901237 0.0393974318880566 -0.272724065296367 -0.072894432154735 0.919656644564378 0.130404670029335 0.0928257254143334 1.47734596568645 1.46900620987325 1.30199379012675 1.53731345231924 1.45999379012675 0.0281122686945098 0.0419434269434275 1.48620787509011
-0.126158894492888 0.102322050163679 -0.262573645139211 -0.0561800804252727 0.920708665526174 0.121644383328775 0.124373175283808 1.4751239401036 1.46998940703381 1.30101059296619 1.5335816247724 1.45901059296619 0.0494722983150214 0.0378435456283332 1.48615311493408
-0.107036231884058 0.16887414187643 -0.2510664724055 -0.037036231884058 0.924373020594966 0.179559168573608 0.160249535871567 1.47610807398932 1.47199618611747 1.29700762776506 1.51715848225468 1.4619942791762 0.0706877279788057 0.0329620563035497 1.48606078166408
-0.0888637960933388 0.221236876359411 -0.242976312364059 -0.00691709327420622 0.922181606941611 0.182245878742266 0.183193612364481 1.46834125162707 1.4749585466371 1.287 1.48781049891247 1.45798815618203 0.0941753788161367 0.0318863886388642 1.48486808991372
-0.0662685892237063 0.260532888306598 -0.23904671116934 0.00683651090730918 0.924107111527023 0.186538968047496 0.183792876546676 1.47020781219456 1.46808174454635 1.287 1.45637368935472 1.45602335558467 0.118160465166692 0.03 1.48175999708146
-0.0620167615500201 0.306807242174769 -0.22705028465006 0.0368742883748492 0.923532514232503 0.199087410636812 0.179846635838395 1.46753135595014 1.45505447503757 1.28002933271254 1.45799161922499 1.45301257116252 0.14202700715947 0.0299916871921186 1.47786593151763
-0.0405854318216461 0.352085975791395 -0.203667738145614 0.0734850825693213 0.920949400221362 0.208387879321329 0.179352982801595 1.46423090130119 1.4411580791658 1.26980538572382 1.46791090390905 1.44887273221222 0.170702047686482 0.0289670093000488 1.47161133969254
-0.00865486996841779 0.392884902866619 -0.170083819519406 0.11087908893638 0.918564825762044 0.213178667163047 0.182452945469361 1.46261289381833 1.43000781536858 1.25923100304726 1.47707135814593 1.44408882890415 0.198110395863784 0.0279766819571868 1.46467871379585
0.0109929780769382 0.429142391319481 -0.127821800732905 0.148695725034387 0.918107364930977 0.213992574084791 0.188368993430782 1.46244859744805 1.42500184787449 1.24875417584044 1.48532874921687 1.43872542920209 0.226760426529123 0.0260653669724774 1.45695997938976
0.0121381092438965 0.460796809069022 -0.0784049537475815 0.186574408421708 0.917295096045369 0.211362400009387 0.19632359627495 1.46350927613682 1.42804874443902 1.23882289526094 1.49253884440315 1.43284710106982 0.262143819337537 0.0229511859068996 1.44746132681432
0.0288219995743247 0.487786524034281 -0.023356550524905 0.224154556656703 0.908246539054396 0.20582094485966 0.205539223590953 1.46556619383115 1.43393717632035 1.22988515246634 1.498557410986 1.42651841247112 0.296558858206043 0.0190145654955222 1.43556319782462
0.029 0.510049904134297 0.0358001369736548 0.261075587297737 0.908618773257924 0.197901008558436 0.21523834496788 1.46839061447751 1.434 1.2223889386142 1.50324021624668 1.41980393136978 0.332016995360812 0.0150709849157061 1.42364151409686
0.0318369721938931 0.527525317288112 0.0975418367866278 0.296976917903172 0.903851315892157 0.18813539102854 0.224643429994823 1.47175380202239 1.42889995386378 1.21678224486211 1.50644302746645 1.41276822572958 0.372954745827913 0.0105687645687635 1.41069792508071
0.0458244695390659 0.540151131414764 0.160345276952545 0.331497966031371 0.892053390746184 0.177056892192797 0.23297694826087 1.47542702041228 1.42106798459049 1.21351306236765 1.50802161192656 1.40547586351429 0.411156764422628 0.0198927738927704 1.40034354359162
0.0714614430027646 0.547865714433294 0.222687185509935 0.364278149240698 0.877556809138694 0.165198311974033 0.239461369355111 1.47918153359366 1.41270713490315 1.21302938228839 1.50783173690825 1.39799141268771 0.450921980775869 0.0359665244502781 1.38801202446145
0.109246843552235 0.550607434262742 0.28304429049733 0.394956885089514 0.864693382388382 0.153092450295073 0.243319162866636 1.48278860551302 1.40602044752475 1.2157791957819 1.50572916969279 1.3903794412136 0.485001805478884 0.0344444739168869 1.37735645290051
0.159679622154724 0.548314658822147 0.33989331995326 0.423173591136184 0.857794921813937 0.141272107078744 0.243772798384535 1.48601950011684 1.40321096517828 1.22221049400578 1.50156967756143 1.38270451705576 0.510624613060146 0.0494754199823145 1.37021735474242
0.223258729777477 0.54092575603055 0.391711001916254 0.44856768493907 0.861193238734052 0.130270082247869 0.240044745497897 1.48864548135161 1.40648173058675 1.23277126811759 1.49520902779542 1.37503120817797 0.539442265615963 0.0653362581375583 1.36578451411611
0.300483117387741 0.52837909380699 0.436974064424843 0.470778584056536 0.879220144467418 0.120619175725276 0.231357473795813 1.49043781316382 1.41803578647317 1.2479095092749 1.48650298767601 1.367424082544 0.563022062623112 0.0738276252476621 1.36289359819496
0.380152871505705 0.510613040070507 0.474159235517557 0.489445706046943 0.905629192591706 0.112852187433789 0.216933452867371 1.49116775949995 1.42393724974116 1.26807320863531 1.47530732448446 1.35994770811764 0.590660985822917 0.0810298431967608 1.36477722645245
0.43298486745381 0.491005820210073 0.501743243232926 0.51199359776892 0.913147893083954 0.111209953438319 0.195995152301661 1.49318947618109 1.38801047637813 1.28899388877942 1.46147780550201 1.35300203707353 0.61698425421407 0.0859649334945595 1.36671534473424
0.493146027238826 0.483016225248758 0.518202815609481 0.553170365111964 0.927786003342041 0.122102395605097 0.167765041687774 1.5012812980199 1.38499188737562 1.29602433787314 1.44487019800993 1.34797566212686 0.644231889994517 0.0839256616116563 1.3676279606503
0.510818451189035 0.484979827909893 0.542747848873659 0.573788193053874 0.92851253632666 0.119971886717766 0.135699410231451 1.50143838623279 1.38401008604505 1.29896974186484 1.42916137672086 1.34503025813516 0.67302013924835 0.0808691854560239 1.36757050883126
0.544853057726028 0.485 0.639580782336022 0.612831448568091 0.92680743355033 0.119969913563368 0.118234378721619 1.49929929193791 1.38698703450524 1.299 1.42800432183159 1.34201296549476 0.704529531604425 0.0727148461074213 1.36847338043071
0.57418342618762 0.492 0.752568029484241 0.639207094082796 0.914009170995093 0.123976331476248 0.124481418502271 1.48094236553237 1.38802366789518 1.299 1.43397041513103 1.33702958486897 0.736827357195207 0.0636142310476777 1.36846773337377
0.604627606783428 0.492 0.846846782297067 0.673579556045806 0.917191078902526 0.123367447864331 0.133015609772516 1.48797398917966 1.39195194926238 1.299 1.42906006342203 1.34193993657797 0.771916164042549 0.0533156411004176 1.37043750186441
0.631943454554822 0.495991622897011 0.943798949528258 0.704935077451833 0.916611298450963 0.123030691110997 0.119708147066044 1.4902653716506 1.39399581144851 1.30099581144851 1.42500837710299 1.34599162289701 0.805979009172319 0.0436072336818309 1.37229186369296
0.669210325738479 0.498029010446687 1.019485924982 0.739246588796838 0.914343165336815 0.123807261215779 0.127494867853927 1.4869296115571 1.39495648432997 1.30401450522334 1.4229492317183 1.34802175783502 0.840833493247102 0.0341883771310185 1.37408628565335
0.697694309882609 0.501957835845877 1.08529375041844 0.772641604689956 0.910709001842564 0.126144912328297 0.129508390871012 1.48281416695144 1.38906324623118 1.30597891792294 1.41607378726971 1.35096837688441 0.879360768782975 0.0233137022787836 1.37748273299887
0.740813687570013 0.505982668611164 1.11487434743094 0.810835351806058 0.90762325851246 0.128499861137531 0.139088404666793 1.47719426394437 1.38700866569442 1.30699566715279 1.41699566715279 1.35498266861116 0.915913412840403 0.0147580599144074 1.38335490687047
0.782254568069704 0.511100643190348 1.14710656337802 0.848266408445039 0.890020553285523 0.130723001031099 0.127745366902145 1.4536673227681 1.39003552112601 1.30899407981233 1.41299407981233 1.34811840375335 0.953083681826963 0.0109605991533698 1.38992817648551
0.824569739339191 0.527829896948052 1.16481989088617 0.892549727215432 0.896761458476127 0.144519715012452 0.121988535461994 1.46818241058728 1.39593996362872 1.30801000606188 1.41201000606188 1.36779987876241 0.994926350796885 0.00833351698806276 1.39756278811892
0.874997726990323 0.54499922717671 1.16799986361942 0.922998636194194 0.894510105467649 0.154989530396201 0.116380252304074 1.46721005091542 1.39400009092039 1.30400018184077 1.41100004546019 1.37199981815923 1.0316925300659 0.0120057016154568 1.40665377471432
0.917407069150448 0.578423351916466 1.17802442414903 0.975301231171332 0.897997871332093 0.169314779599325 0.117644342735197 1.47407428912357 1.40011397936213 1.29588602063787 1.40998371723398 1.38406513106407 1.07490296215561 0.0160769836582008 1.41700866889965
0.966492942924677 0.629472660641664 1.18096957657548 1.01162477776426 0.903770370087942 0.181949483508812 0.120579677986896 1.4794148321902 1.41385802401891 1.28214197598109 1.40802028228301 1.39191887086795 1.11633139206349 0.0359134252169436 1.42557670232288
1.00782045385268 0.682767903760778 1.1849824833027 1.04883797054998 0.912004046978792 0.20858342637947 0.120868861414676 1.48620039678156 1.42395620825675 1.27104817091757 1.40999124165135 1.39299562082568 1.15864830956168 0.0585486284289246 1.4293642346214
1.06016586929799 0.745076105319699 1.18502859815483 1.09222306560764 0.912071047170776 0.21720587194028 0.120681830281909 1.48158653694533 1.43304575704772 1.26449815882544 1.41000571963097 1.39106291594062 1.19190077595373 0.067784797266094 1.43020260605141
1.0886608527079 0.813570286232948 1.18994152632895 1.1305439053658 0.92599428561624 0.20762963614737 0.120996257685053 1.50676038090953 1.44090644212632 1.26080318677784 1.41098830526579 1.40187135792369 1.22677187775455 0.0742999662959217 1.42883475768497
1.100950759426 0.881061059310863 1.184 1.14795765311173 0.931422781365746 0.192134985106377 0.131388434162262 1.49780827955378 1.42149606071648 1.25796060689622 1.406 1.39049212143296 1.25035601436017 0.0776703741152682 1.42540387674813
1.12971793175378 0.94764986770702 1.18401184294538 1.18320710083818 0.932282310398194 0.182079595269514 0.130474587821284 1.50147276220796 1.41950096681798 1.25503549869495 1.40600592147269 1.3920108459862 1.28426045469619 0.0818927544850831 1.42082644789667
1.16012759687426 1.03888372025957 1.18597649878685 1.21264050952683 0.938770343065256 0.169353154747495 0.12731810357301 1.50473520179235 1.41900494566649 1.25993985251194 1.40698824939343 1.39348190927174 1.31377783035602 0.0797975454626905 1.41779016078421
1.19192726644083 1.15870401081023 1.18500019742257 1.24043663867927 0.941947134749729 0.1244412702494 0.125597714314145 1.50930867523982 1.42499023291642 1.28344386528067 1.40550029613386 1.39749491903564 1.33885372123598 0.0753184627788229 1.41503841592884
1.22079736080871 1.26741212950883 1.23793034054372 1.28426356520313 0.926040242615473 0.125821966296832 0.109415928710042 1.48509392290601 1.42701901296015 1.29101617711292 1.38054334356438 1.40048485700964 1.37339438184863 0.0716137211036556 1.41164841101423
1.25402608659131 1.37033569729598 1.21365251155165 1.31453863128048 0.941630916749635 0.131354201167512 0.0919255141557283 1.50339387144013 1.42853487847733 1.29358041640592 1.38202030492718 1.39947616155604 1.40321799063894 0.0650887397464592 1.40970766648479
1.27497503861117 1.47188113347486 1.16502035105571 1.34047012437609 0.938486153248818 0.140948095456982 0.0731042571864665 1.5028196351982 1.42649897381607 1.30148498995985 1.39697615110659 1.39900015899262 1.43942816441255 0.0564320474777454 1.40864111003225
1.30831955602221 1.579715663378 1.17725054354066 1.38371524976364 0.933787034534063 0.153402484412274 0.069861749240914 1.4969580408137 1.4225080820497 1.30710826036287 1.39896767180121 1.39402339884103 1.47426755196435 0.0455673177903801 1.40950016426363
1.3479983800735 1.66790562760469 1.20763787418123 1.41017371061339 0.926586137668518 0.157453264309454 0.127078152127692 1.49300932166349 1.42348831852198 1.32033918876668 1.3950467259121 1.39696184428594 1.51394673546309 0.0349504716981134 1.40939843976615
1.36743454762934 1.74582771551902 1.20401729188521 1.45540348528538 0.923465332378545 0.140339227168623 0.127461296891391 1.48903065682975 1.41651566222554 1.32998187238824 1.3930086459426 1.39550439894644 1.55131379065209 0.0234335019339479 1.4092318303213
1.42323268751513 1.8082400944728 1.20804814224451 1.48840920907833 0.912074320499221 0.121566964066065 0.135011520867369 1.49015083200501 1.41498395258516 1.33623691254324 1.39504011853709 1.40292778663324 1.58905639180936 0.0157501237501249 1.40808094125917
1.45166121721205 1.85417494295424 1.21392990700939 1.5384042095798 0.91871091174226 0.106803476804214 0.144971309202565 1.49147422907711 1.4130233643302 1.34046576128998 1.39994158917449 1.39410513948592 1.62765624336796 0.011947654320988 1.40594987822709
1.50293898306027 1.88572199233954 1.21100615383683 1.57395966288638 0.91776173904439 0.0956817631473969 0.102996522945843 1.47777665007757 1.40400815827697 1.34300790382096 1.40099794872106 1.38250303007961 1.66640448846988 0.0112696404793585 1.40282780713648
1.55144797012311 1.90497097400487 1.22607800200818 1.62379214658139 0.916669779484237 0.0878348208599392 0.104804255881925 1.47618158220261 1.3965515700338 1.34420282532869 1.4090130003347 1.38094338430686 1.70988581286902 0.0181614785992221 1.39799270774158
1.6043580432408 1.91401161932644 1.23785722404982 1.65808392682305 0.917198517926427 0.0828956477061669 0.109977297561878 1.48002833385437 1.40242868137892 1.34439001100569 1.4109762040083 1.37457725771129 1.74806433261607 0.0268287380175921 1.39150220382996
1.64101718151631 1.91493365968042 1.27955355060985 1.71101264300257 0.923901652376509 0.0804972414504057 0.104505781673724 1.470605354507 1.40099870328179 1.34390894604445 1.40920354229971 1.36100162089777 1.78944900350045 0.0410106230261246 1.38655425673985
1.69442589702456 1.909826826443 1.35385699562765 1.7503565649508 0.898514881171861 0.0802725998569817 0.093055533234108 1.45665043136555 1.39707923665573 1.3430991156375 1.40685437492591 1.36595047709017 1.82868525783682 0.0620137502772227 1.38357772027109
1.73647318947356 1.90078085099037 1.45026840230097 1.78555894932671 0.933551032065995 0.0818547206902205 0.0799874833940663 1.49322179735608 1.40490198873927 1.34230000497732 1.40565848608848 1.36106125703796 1.8686925473185 0.0662859158904884 1.37939358618433
1.7706368724058 1.88988546469873 1.55828861382759 1.82270834763799 0.969960892340013 0.0848766017144482 0.0696625633046331 1.52673623142519 1.41182151349371 1.34185109925644 1.40734565998899 1.35780051456921 1.89997532581451 0.0691261912586258 1.37845075354832
1.80324266276834 1.87923039894425 1.66741847340528 1.86024044539679 0.984734402816271 0.0889712406939906 0.0664417041168432 1.5395803044167 1.41454526794393 1.34209188366736 1.41364568082902 1.35865901591717 1.93664084775077 0.0723611510791364 1.37943507858086
1.83759704190629 1.87090538510312 1.7671588242318 1.89604325556332 0.978147358675299 0.0937716353931734 0.0746858369817314 1.53232862977044 1.41422176969335 1.34336184340259 1.42628833281014 1.35970313037662 1.96924799574773 0.0749206576809103 1.38038978883527
1.8770064911648 1.86700015455154 1.84701050950492 1.92800479109783 0.950475555097625 0.0989107835763227 0.0987558930503323 1.50555582092628 1.41199953634537 1.34600046365463 1.44700340013394 1.35699922724229 2.00177198074133 0.0737787769784161 1.38225834122236
1.91930903336065 1.86802990645426 1.91617632053408 1.9594087215415 0.921960946333125 0.104070915620939 0.137077781350815 1.47874738874053 1.40898006236383 1.34899003118191 1.46898006236383 1.35204984409043 2.0348435929146 0.0677739511584215 1.38510062929982
1.94963020301536 1.87096421319504 2.03159238567139 1.99951091366548 0.945601677641335 0.112991208112907 0.156483329929834 1.50105790099292 1.40702385786998 1.34801192893499 1.46702385786998 1.35694035532506 2.07019587296387 0.061473902556682 1.38612263997757
1.98000504553099 1.877 2.15501513659298 2.02500586372521 0.945909457264504 0.131270023182169 0.130191099107562 1.49765936726314 1.40900040909711 1.346 1.4629997272686 1.35700109092562 2.10420865507939 0.0546358839050139 1.38793064947156
2.01742703306617 1.87702979300462 2.26716192718004 2.06833765405232 0.941831881704797 0.131447448251154 0.138052373069378 1.4929438292182 1.41206951701077 1.34598013799692 1.46087089698 1.36503972400616 2.14280176881626 0.0459125412541274 1.38890702707443
2.05949925639856 1.8799650643999 2.38163751159607 2.10160406319886 0.932165054576332 0.132181266099975 0.118581739480669 1.48543931868426 1.41891848359977 1.34402329040007 1.44815138760044 1.36895341919987 2.17509541418956 0.0375776679027641 1.38974564417831
2.07898391906445 1.88 2.45893567625779 2.14096699176387 0.925365662182044 0.132100076172853 0.125254151617649 1.47542840440474 1.41100677092023 1.344 1.43401184911041 1.36800084636503 2.2121956622781 0.0275866941418917 1.39088383931281
2.1363731123472 1.88907254962307 2.53708291385493 2.17753894005706 0.891275522717915 0.135567725803994 0.107250319829464 1.45057359791626 1.40207254962307 1.34801036423187 1.43292745037693 1.3602176488692 2.2496389828845 0.0217436283363428 1.39471741984478
2.17284402183656 1.89622294916437 2.54511147458219 2.22970069737375 0.910854295421303 0.139211564094215 0.11311144186979 1.46514588360275 1.40893630023875 1.34896815011938 1.42601592494031 1.381 2.28966207594168 0.0167936192369588 1.39866770561672
2.22490878253925 1.90997590482169 2.55198795241084 2.27292427229673 0.908034939511554 0.141775507970329 0.119369036693868 1.45934017160742 1.40500688433666 1.34700344216833 1.42699827891583 1.381 2.32754211653699 0.0130068162453854 1.40330411283015
2.27643957086335 1.92319075716712 2.56304976273925 2.30750592118235 0.909236717969798 0.13706819971249 0.118607629873226 1.46298075799403 1.39811611305824 1.34495023726075 1.42597511863038 1.377066350319 2.3724330530661 0.0109347996089932 1.41071917527641
2.32979952303713 1.94631980921485 2.56909594276446 2.3686396184297 0.910150973797554 0.123712632463987 0.127752162228399 1.46910708594485 1.41212792368594 1.33880811447109 1.42296801907851 1.38514391414668 2.41456881769962 0.0102985846754519 1.41843081510332
2.37891027465679 1.96596410986272 2.57498923295881 2.40792821972543 0.916967546122362 0.124488582339577 0.119285468649169 1.47261359361049 1.41998564394509 1.32702153408237 1.42100358901373 1.39398384943822 2.4587107658966 0.017672770430644 1.42606324444357
2.41632947555069 2.03443633248604 2.579 2.44835618978453 0.902238451364053 0.136400703390223 0.123792154835394 1.46519292143305 1.43006233321229 1.31688423832003 1.422 1.38415138065842 2.51119620717079 0.0497958989031923 1.43035500830419
2.45347144886979 2.08467445633063 2.57904877057274 2.48850396258495 0.933313560247956 0.134026974149507 0.119556915262238 1.49232233895105 1.43703251371516 1.30383743142421 1.42198374314242 1.40095122942726 2.55168598061217 0.0621664730933021 1.43390457684486
2.48194746175622 2.18581339865142 2.58199456500926 2.51894383842907 0.938360688049207 0.187601155635157 0.118162572562281 1.49789970975087 1.43899637667284 1.29401811663578 1.42100181166358 1.39800543499074 2.58654403425005 0.0642803440586181 1.43553660709352
2.52124102136039 2.26488097462765 2.58702493324418 2.55329919893014 0.93989135947918 0.174513380841043 0.115975704940004 1.50140157910546 1.43701662216279 1.29096675567443 1.42299168891861 1.40201662216279 2.62091837350016 0.0699380804953564 1.43293522485565
2.55058955499993 2.37168899540519 2.58992033040542 2.58950988540534 0.94251281800945 0.175624334151412 0.114121177197316 1.50167205968242 1.43903186783783 1.28698406608108 1.42179285905408 1.40395219824325 2.65006728595539 0.0782699313227837 1.42721593366693
2.58699082687949 2.47597372024934 2.58500123961088 2.62099206649037 0.947008866995655 0.145637556667926 0.104932315593124 1.50673872320079 1.44099950415565 1.28600024792218 1.40900322298829 1.40100074376653 2.68092255264502 0.0838814055636895 1.42128814848352
2.62421156184814 2.58532966025661 2.59378854870669 2.66125964408635 0.928727322872335 0.128866940480484 0.100113087213179 1.48431655908426 1.44300961644764 1.28829927692523 1.39469227367544 1.39505769868586 2.71223989061529 0.0808709528747577 1.41828957527239
2.64573581136181 2.70044304093386 2.60504685929006 2.68767576848949 0.942698517556663 0.128581693671817 0.103179573311407 1.50329703365541 1.44398799142554 1.29219318529047 1.38926450178239 1.40092794855322 2.74804289912253 0.072900213496705 1.41582223088651
2.68199890661256 2.81499702355642 2.61451080094749 2.72399890661256 0.950809758847327 0.126840418220694 0.110830209798431 1.50574993257444 1.43600024297499 1.29600015185937 1.39123139383371 1.40000003037187 2.77819939332316 0.065472373043757 1.41300657984261
2.71721713486137 2.92708567430683 2.62266417921492 2.7643059627592 0.946667358519107 0.115617836831255 0.118959882555264 1.50128528995809 1.44294078140145 1.298 1.39624573705674 1.40098026046715 2.81415003154035 0.0579957999236342 1.41081410775813
2.73874334302046 3.03471671510228 2.62999079962832 2.79463834698337 0.939465863425884 0.12135163591363 0.123463477462916 1.49685284800533 1.43706999735806 1.298 1.39996031867882 1.39902333245269 2.84855586674519 0.049995510326249 1.40880953118331
2.77597047830545 3.09695132909818 2.63697446772363 2.83296968042182 0.937031875026546 0.150726598072944 0.1202358804024 1.48715769957709 1.42101276613818 1.29700079788364 1.39802792592727 1.39700159576727 2.88340601732655 0.03824716302242 1.40658645989548
2.81814555060293 3.15490564819601 2.64197574156618 2.8742183259044 0.909171320198943 0.170086579824501 0.111566657054384 1.46336919138554 1.41 1.28713746445832 1.39201617228921 1.38295956927696 2.91753243466005 0.0290212196697127 1.40280858141271
2.83678221508862 3.22555075082236 2.639 2.90184739967934 0.914296547632449 0.15183157640813 0.117567034510554 1.4634217171349 1.40995111155696 1.29091787442483 1.39386963081856 1.37806518459072 2.95955801494925 0.0215558223289322 1.39724815806085
2.88399461778609 3.27599887870544 2.639 2.95299416926827 0.917709610910786 0.123352167462392 0.134288093799241 1.47257895607476 1.40700033638837 1.30300011212946 1.38600089703565 1.38199955148217 2.99994680982254 0.0158434343434349 1.39088422599468
2.93238546987535 3.28715258182566 2.65509636746884 2.99736940863055 0.916199204438192 0.112992057184253 0.151073560501213 1.47296988516599 1.40888757128635 1.31308030622403 1.39001606124481 1.37592772439837 3.04473064510192 0.0141203299369237 1.3813909600361
2.9807707117803 3.30604718643553 2.66729884742501 3.04367633890924 0.911249811515623 0.107049867120841 0.160400178956841 1.46932156609389 1.39495281356447 1.32296854237631 1.3923303050487 1.3668898983171 3.08674520770635 0.0155376653248976 1.37238046880126
3.02890109206851 3.30899394441236 2.68596164794493 3.08591320324379 0.916858474198187 0.105792583717394 0.1753991770589 1.47379081569208 1.39200605558764 1.32100403705843 1.4129576108865 1.3600141297045 3.13195450224615 0.0213193116634808 1.36177128468509
3.075448360626 3.31306292780716 2.71034610293937 3.12447195855368 0.909650940891957 0.0943514465075022 0.191328902923687 1.46806434065767 1.38306292780716 1.32300786597589 1.41007865975895 1.34696853609642 3.1804860231315 0.0288762945914861 1.35239613265556
3.13124930983122 3.32089463997631 2.75342051986971 3.18320979982233 0.91972448066953 0.0907978071107488 0.209860691843946 1.48602833044566 1.39089463997631 1.32398682999704 1.41986829997039 1.34305268001184 3.2264792057078 0.0461385162601608 1.3456730118111
3.13850451429661 3.32449964885719 2.81098665657321 3.19550208051748 0.908063942732454 0.108429764601707 0.199612457999672 1.46660887667837 1.39049794388569 1.32400023409521 1.42799812723835 1.34500022967487 3.27185996923516 0.0615632000000001 1.340716792139
3.19779507694552 3.3245 2.90191071712738 3.24329726721773 0.909211888039096 0.115479536934427 0.187456847566631 1.46865266995864 1.38812207459884 1.324 1.44700791927937 1.34496497414255 3.31244789542236 0.0578332371609921 1.33892632523964
3.22920777704909 3.32456079470311 2.99589916175385 3.2728010585405 0.910403458468684 0.115941921415371 0.172695009612817 1.47555616228533 1.40008561209944 1.32400529973888 1.45802595568455 1.34206497357662 3.34697167165334 0.0636213246213235 1.33980250194009
3.26797664313656 3.3279975119179 3.08642377628362 3.3164744908505 0.924556849520688 0.119452420228131 0.155496274360126 1.4823335829114 1.40449842454113 1.32449890660342 1.45847614032761 1.34500067159208 3.3807557436548 0.0695826140567185 1.3410978527394
3.30233727399231 3.32852185141142 3.17741286598218 3.34994320252363 0.931357963688855 0.120904588106878 0.13955066959872 1.48722225802032 1.39451234859042 1.32603277711713 1.45331645863556 1.34096295422873 3.41520995527933 0.0751134174848058 1.34609111577651
3.33305743853861 3.33051706697017 3.27279473611502 3.39003749292578 0.935054409891449 0.11688374643171 0.128548223118757 1.49006446128747 1.39550980149928 1.32906970720202 1.44750489603547 1.33801960299856 3.44623140694956 0.0758052814585092 1.35063923320723
3.35799937999107 3.3369993650643 3.37649769194761 3.41949899417031 0.932905362840876 0.117079632464566 0.126178962710399 1.4908450909574 1.39450032654216 1.3369994243429 1.44599943795436 1.33999981470081 3.48007233953096 0.0720462362559912 1.35431153363828
3.39537053924591 3.33804570499547 3.48978072534792 3.46087668175983 0.934452064311915 0.119540513269246 0.130041767738411 1.49083992818363 1.39345678146803 1.33500124323175 1.45050244964109 1.33800124323175 3.51837308202051 0.0620670700958138 1.35741507810928
3.42812311852853 3.34202227210787 3.60451414697728 3.49468347930336 0.931340928240193 0.123736580828571 0.12567794483222 1.48841280041512 1.38954920203038 1.33502577681411 1.45090274904764 1.33798593579403 3.5494749527065 0.0519813414019193 1.35901630335331
3.45797703943946 3.34549769345925 3.71542000490994 3.53646445826602 0.920409747512444 0.126469025890646 0.129324131089905 1.48042345884474 1.38750478782645 1.33500170078912 1.44250695457124 1.33849758861228 3.59181859023647 0.0392699075454838 1.36125383578752
3.4999760066486 3.34755121253166 3.81584728201466 3.56756063070176 0.912682444343506 0.127672156249466 0.129545875092969 1.47577893457473 1.38245886796618 1.33602235149456 1.43336687056174 1.33810144553425 3.62975337494692 0.0274106990622357 1.36409193008018
3.5439038101626 3.35204805234487 3.89028995503413 3.6176491007978 0.906584913688201 0.127916683870074 0.1377409809065 1.4688687133492 1.37754082852464 1.33795493096607 1.42181375724239 1.34649701668906 3.67029234937678 0.0169262094304974 1.36634738917787
3.59097488753762 3.3545004518387 3.9564795979918 3.65148430476401 0.899539359086901 0.128405623768375 0.142942389985854 1.4658862421898 1.37950027648565 1.33550172293632 1.41200779542267 1.34649906941043 3.71083798720394 0.00820383275261314 1.37029699460639
3.63846680491197 3.36208804915421 4.02420127151472 3.70045816248318 0.893411327018468 0.127711277995625 0.112844844958346 1.45929749175414 1.38004634880168 1.33198393362155 1.41034213433097 1.34950648747534 3.74985687256532 0.00279446092977274 1.37428281537084
3.67980483028783 3.37056665504244 4.00312294490069 3.7436098037551 0.885976676248844 0.127634182473234 0.132606429720376 1.45126122932382 1.38678737505324 1.33000771455598 1.39694925539567 1.35004941929023 3.79183718200248 0.00118615369201468 1.38011705492773
3.72797819970484 3.38699750017145 4.0199894716441 3.79048108947823 0.883926317481032 0.129000093919955 0.130644777109063 1.45130407630042 1.37800810711368 1.3264985430112 1.39000857564486 1.35549735808773 3.83752380243725 0.00349413604378327 1.38593562379299
3.7824583787238 3.41244360880295 4.03408419157008 3.83799907940402 0.886149918619739 0.126737131410587 0.129088147221217 1.45423197109966 1.38255021945731 1.31640727316327 1.38950393835782 1.35951920219192 3.87923627247201 0.00870654156893499 1.39104110926555
3.83140834096787 3.46076762009022 4.0425948523505 3.8907209792926 0.889360323964712 0.141878745085433 0.130321035533759 1.46254731849906 1.38751655722442 1.30562765868627 1.38949051086384 1.36212216775165 3.93724386952312 0.0230957344142109 1.3973357508346
3.88141512318367 3.52289469879731 4.04799053884467 3.93043256311107 0.892514935786274 0.152395982034503 0.131997211542701 1.46826016420679 1.38899649699649 1.29703097094197 1.38900077427355 1.36848981642557 3.98650756239002 0.0532052216150602 1.39793906047262
3.92001130455937 3.58303975978875 4.05053004811611 3.96896083890802 0.896223331451346 0.186611830439894 0.131033877460686 1.47772202605144 1.39449630957181 1.2798529632622 1.38998473264923 1.36895993584518 4.03485433438869 0.0612116832279438 1.39667286125293
3.97041837416191 3.66071874571465 4.05354387524233 4.01401279349099 0.902018990029573 0.206530358510442 0.12947842451542 1.48574317193423 1.39362398705466 1.26753943758807 1.38851526020882 1.36506104083527 4.07466096109105 0.0572326007326004 1.39455966440702
3.97496030569381 3.74789771082636 4.07998931307141 4.02296030569381 0.911505114635179 0.19393635108899 0.132566961770624 1.47224569469448 1.40799389318366 1.26100763352042 1.38099847329592 1.37099389318366 4.1118952919693 0.0657806232644246 1.39195748748693
4.01937720460234 3.84121783200183 4.08 4.07234487277928 0.915793977832353 0.165178474869438 0.131694095364254 1.48193132269107 1.40907544092047 1.25591378180518 1.381 1.3769784454513 4.14605263117002 0.0708300961894191 1.38682042968039
4.05466316829712 3.95427107256947 4.08007368536635 4.10466316829712 0.924493685366346 0.167688168182194 0.132073684268317 1.48760697442105 1.41614737073269 1.24788947195048 1.38098157865841 1.375 4.17676581247745 0.075 1.3820863398833
4.08996060805723 4.02192449877636 4.08399562311747 4.13996060805723 0.92841562311747 0.113300696418486 0.132269781155873 1.49010720973739 1.42399124623494 1.2420065653238 1.38000109422063 1.375 4.20942507136238 0.0743028641072486 1.37713946035628
4.12049706362642 4.14919943614202 4.11331336619927 4.1774754521644 0.927894575997556 0.126381533939281 0.137022182283142 1.48691386892622 1.41896758280697 1.25998919426899 1.37131336619927 1.37891355415193 4.24299167206049 0.066289183222956 1.37309732571371
4.16672534532149 4.26170534200987 4.12024316320481 4.2217645531767 0.920998037610319 0.132866091195999 0.139969017016857 1.48081647928071 1.41584316857914 1.25905881178282 1.36742233917006 1.37098039607239 4.27706812673856 0.0593122945430624 1.37001985981273
4.20294371665096 4.39679007831978 4.10943549750021 4.25994067430776 0.921399376319646 0.129674959019402 0.141781195952717 1.47864337700094 1.40801216937277 1.26199543648521 1.37067390383307 1.3700015211716 4.3111150815593 0.0524695912263225 1.36705049302885
4.24452734225276 4.51202239824515 4.10516143130187 4.2984842939056 0.910576628790232 0.121470096147872 0.14598857197429 1.47169067467963 1.40306457252075 1.27004304834716 1.37912914504149 1.36595695165284 4.35015880290863 0.0392419915797158 1.36262489823929
4.29364376687487 4.60728753374974 4.12023911341067 4.34377252024984 0.906533532448404 0.131812743338705 0.154260224842116 1.46332255301575 1.40894481998215 1.27409196669641 1.39123911341067 1.36196321332144 4.38442355670221 0.0265075632107769 1.35884235583822
4.32794689875186 4.67589379750371 4.13298027667926 4.38493627850223 0.903524657738051 0.143681626968142 0.16119925837609 1.45493298704812 1.40600455153556 1.27899241410741 1.40398027667926 1.36000303435704 4.42690188874433 0.0157826468010537 1.35425410789887
4.36760886622801 4.74322366514498 4.15021123930359 4.41765856959356 0.899559847718414 0.136734634469665 0.165326791699777 1.45091568225923 1.39385088990335 1.285 1.41096272247584 1.35786331574473 4.46625051887539 0.00743193345506031 1.34926145554498
4.41670850842845 4.76121800259337 4.16714533506225 4.47090834413904 0.891588918201504 0.129829553567163 0.171293385041488 1.44182927332469 1.38180016428941 1.28505450064834 1.40687365326759 1.34683649805497 4.50893313350785 0.003 1.34382991502817
4.45493806811331 4.77298094403486 4.17498729602324 4.51992060014527 0.890990968678228 0.123330528420737 0.163921941738151 1.44179006351988 1.37101746796804 1.28799523600872 1.34609845581986 1.33801429197385 4.55268885028616 0.00432817153067561 1.33654534408915
4.5085641214781 4.81603254546989 4.19124951526916 4.55753157600821 0.890226656357345 0.112570980526369 0.179650596429927 1.44242101883079 1.36097830302007 1.29598915151004 1.35102169697993 1.33394575755018 4.59880712903677 0.0150863521848697 1.32872096768207
4.56092433863528 4.819 4.21503308435708 4.60681559291348 0.889180730783222 0.0972830639085007 0.192516035688894 1.45087260649626 1.35901812428697 1.295 1.35345310717416 1.3289456271391 4.64135937759572 0.0315923030145098 1.3225307178187
4.61099414183303 4.819 4.27099345263691 4.65099483102914 0.8984289179621 0.10394922005973 0.195009708240312 1.45913903282812 1.35999988513398 1.295 1.37799712834952 1.32600034459806 4.69416479791611 0.0585550737207282 1.31480105384158
4.66051607286803 4.821 4.40445288027194 4.69535809137781 0.903247704915664 0.105497904568891 0.223858788380814 1.46351478339975 1.3562211740863 1.298 1.37026330248369 1.31901053209935 4.73520687077875 0.063 1.31129256240762
4.70972793637951 4.82105459522846 4.44761874592258 4.72994631729336 0.906980901315527 0.107215850866691 0.179566107933614 1.47167727075885 1.37718198409488 1.29798180159051 1.39507279363795 1.31994540477154 4.77181572242122 0.06372197640118 1.31317730490419
4.74901903601383 4.82400047590035 4.50859499773879 4.78101427701038 0.917283731058712 0.109150556803405 0.133171449276235 1.48232216058757 1.38700095180069 1.29700142770104 1.42098844035359 1.31700142770104 4.81044877019496 0.0748112511527828 1.31517878686764
4.78934733242967 4.82501085413843 4.60836917271154 4.81143416553709 0.925169711953997 0.110362982388172 0.108728743092946 1.48691774401643 1.38897829172315 1.30003256241528 1.43506026493371 1.31998914586157 4.84619096717664 0.0816656962639505 1.31725479435876
4.82175287039669 4.82612853884821 4.7206158129793 4.85166105693367 0.929709364973227 0.114249150676428 0.102663665971909 1.49220019896186 1.38690818653699 1.30314690154082 1.43911997806871 1.319 4.8812415302159 0.0855487895126333 1.32044234487884
4.86200307472118 4.833 4.81900946068056 4.88700437556476 0.930210074502859 0.112600458843007 0.111401894501283 1.49328000118258 1.382 1.311 1.43499929044896 1.31900035477552 4.91713114863344 0.0808896123113354 1.32599079202137
4.88824966906759 4.833 4.90028091086849 4.92434736565925 0.930803309502241 0.116488575589713 0.127475144298406 1.49328457241157 1.38189144823148 1.311 1.42907598623796 1.32198914482315 4.9526963583334 0.0735358813576198 1.32787519100748
4.9117877102619 4.83305763733624 5.01924785611322 4.95690298493437 0.927443861545854 0.11728863607205 0.132392026056784 1.49269547476857 1.37203842489082 1.31098078755459 1.43607684978165 1.32098078755459 4.98800276933316 0.0637298189278398 1.32961887728015
4.95193808811735 4.83599546986225 5.13382332462756 5.00292902784184 0.926621268438571 0.118238535255459 0.126888486458061 1.48787742942592 1.37399697990816 1.31000151004592 1.43999395981633 1.32000151004592 5.02029215120523 0.0547675941080203 1.33040908258773
4.97337771106304 4.83605395872329 5.24023025889106 5.02950721199894 0.922319600452145 0.119320575909765 0.127129889982253 1.48399942093978 1.37189208255342 1.31002158348932 1.43493524953205 1.32398920825534 5.06060257778034 0.0438237934904583 1.33041266800457
5.00879838232814 4.84105987867461 5.3547165220055 5.07659878674611 0.912115770664381 0.120293193529313 0.121358529787534 1.47472371404587 1.3619800404418 1.3119800404418 1.42876048530156 1.32305987867461 5.10006922262788 0.0327806785958718 1.33169229362167
5.04794820478489 4.84399611535887 5.43888864028752 5.10596115358867 0.907985464395194 0.12044979281914 0.108536962932948 1.47196365156267 1.36100129488038 1.31100129488038 1.41701553856453 1.32599611535887 5.13751252368619 0.0229573750383318 1.3357341612114
5.08942422196189 4.85010877486202 5.50317403977924 5.15736983453088 0.90422200842393 0.124006417716859 0.112923234096636 1.46404769386598 1.3549891225138 1.308 1.40592385759658 1.32804350994481 5.17736440967328 0.0136498726294928 1.34205682220877
5.12907828242593 4.86009802567508 5.51921565648519 5.19203907215589 0.896982177281973 0.124608624878266 0.109598624878266 1.46097080354138 1.35421565648519 1.3078823691899 1.399 1.33209802567508 5.21771137572929 0.0107748764996469 1.35057840246743
5.18295199851896 4.864995636229 5.52999039970379 5.24395374402736 0.889596580566673 0.125539170883509 0.110529170883509 1.45401619655482 1.36499039970379 1.3020052365252 1.399 1.336995636229 5.26694109227209 0.00880247957171049 1.36118429699702
5.24536987891565 4.88231374802368 5.55744583706759 5.3004294581413 0.87988393578187 0.128274174489579 0.10499724414055 1.43645681997935 1.34698375112028 1.29891344882105 1.39104331665681 1.33941877613506 5.31088056788315 0.0124134962510416 1.37218040120961
5.30654004813614 4.9117723059271 5.56902461356768 5.3560124657816 0.886669022781432 0.123657104381163 0.107160821345526 1.44346981167366 1.34662114424908 1.29076095292733 1.39095240869636 1.3489729629227 5.35423023897348 0.0161216481360348 1.38222613611653
5.34696546097946 4.95293122344882 5.57548935600994 5.39846715186203 0.887416639941469 0.149616621646651 0.108193717722667 1.44867612966069 1.35599219502675 1.27802128798013 1.39000163753693 1.35049590615767 5.40642897069239 0.0341628318584135 1.391460065444
5.40303910322814 5.00056712812486 5.57801701384375 5.44214538225253 0.889596325229664 0.158559581231895 0.11405678119374 1.4523217118836 1.36599506637842 1.26886388925003 1.39099432871875 1.35353402768749 5.45136517087364 0.0582742693643984 1.3974413104204
5.42990040500348 5.05194456583326 5.57807342640666 5.47073757574816 0.895221157923625 0.152384164221932 0.117361808168804 1.46647999562202 1.37253136515467 1.25694547946262 1.38998812844397 1.35658178080607 5.49273803464233 0.0606036271942592 1.39804720473744
5.4814314330823 5.24238770524885 5.58249372011364 5.5119473954567 0.9050669640412 0.119209642713002 0.119668222005011 1.47446986337499 1.37799196088716 1.25014469910997 1.39099933186206 1.37098201972694 5.52535476714258 0.0647502259716777 1.39661433777998
5.49956061180626 5.28722649232451 5.58301881554035 5.53558767343876 0.91153053394246 0.169796683946613 0.120194000836058 1.48211855850281 1.38001942948341 1.2563179840271 1.39248745630643 1.37299434209628 5.55547726867449 0.07120561622465 1.39223350585664
5.54988748082546 5.38535309379654 5.58711963630991 5.58250449571776 0.92170768876694 0.13877856644853 0.117716814133999 1.48891314269377 1.38602070210515 1.24756892378885 1.39110189164835 1.36664376246488 5.58560290686061 0.0799726744186051 1.38631154886687
5.57245755404534 5.48929545367494 5.56902882450127 5.61144786117251 0.92463004764583 0.143463802470826 0.118046193623913 1.49188976906484 1.38999333302077 1.2564790227955 1.37003349874472 1.37348561619488 5.61594072865803 0.0844355444305386 1.38189441068286
5.60642230425333 5.65090667313687 5.59614980266827 5.64046376774987 0.925621362789029 0.123328957625655 0.110034161419869 1.49232630308026 1.40542110650454 1.26995638902368 1.37829345345896 1.37298291627852 5.64785649813633 0.0798014163756287 1.37494423256482
5.64988531582992 5.7206719448649 5.62315174875899 5.69030914861847 0.923200413604597 0.111950212417842 0.098563161384201 1.48645679312828 1.40335062293764 1.26456848828101 1.35228202977153 1.37397815635984 5.67847541584296 0.0727649925831737 1.36979559457281
5.67798260682878 5.83343482609247 5.5935485798099 5.71298848324416 0.919191547142057 0.117595660593535 0.0853901726673528 1.48662490374645 1.3990084350933 1.26799794900956 1.36298428593802 1.373 5.71189851778974 0.0646470419299243 1.36386302608138
5.72306747627422 5.9468352553041 5.62303245355134 5.76350666899607 0.914214875328906 0.11651532653009 0.0890026919565575 1.48329959141181 1.39938444891926 1.27447066444765 1.37294902874676 1.3705 5.74384820502089 0.0573821865679297 1.35958353453762
5.74619881517772 6.04270926582671 5.62731555953947 5.79170471973866 0.912790719487926 0.111015331760685 0.11326544558838 1.47908991437831 1.39242312627464 1.28450077337032 1.37698024860786 1.36946742063132 5.77657334312133 0.0470952380952368 1.35351792539641
5.79697158695236 6.13295176131952 5.60502662479158 5.83446519562225 0.905866198495003 0.122583534507286 0.0799644920734343 1.46839863464039 1.39900571810235 1.28949551830155 1.365 1.36650283693458 5.8042372077641 0.0367936507936529 1.34826180203664
5.81292927299238 6.25632612748638 5.58865790157293 5.85376424330794 0.893215776273342 0.123997485001522 0.0422854887195659 1.44590163071556 1.36651866472253 1.29876424330794 1.35332002710216 1.35214145401524 5.84192131658024 0.0265551439156454 1.34133949857799
5.86332875939179 6.26096051525834 5.58436717556947 5.91419714358626 0.885480686091231 0.136426928016947 0.0186109280743651 1.43968225987846 1.36205264632221 1.30294735367779 1.34681377281081 1.34509213106387 5.87470513530579 0.0185397249431099 1.33529811924783
5.9009228984294 6.27996040730158 5.5916786467287 5.94493748521302 0.887106394980618 0.13131102344077 0.00708646633051374 1.43579793937795 1.35401667060986 1.31098332939014 1.3449223191402 1.33601875443609 5.91166254395997 0.0148913915458189 1.32714642004361
5.95475336285019 6.28390933548001 5.61011651499811 5.98604802254015 0.8871588666935 0.133762881352409 0.00585775968069388 1.43972865549611 1.35497733387 1.311 1.34708674810455 1.32915866290998 5.95199772248613 0.0142729320229325 1.31765579891336
6.01326187530646 6.30966911651669 5.6392049803252 6.05216006500391 0.882588922712605 0.131341942982427 0.0130704643175874 1.43125046417827 1.36092364227308 1.31494909484872 1.35274814171811 1.32603817886346 5.99314671772109 0.0170258931497876 1.30724785618788
6.0310038548175 6.31600008201739 5.67846824265746 6.06900442893925 0.886891041620898 0.126749981135999 0.0268702364338762 1.44009113840142 1.35499909780867 1.31199975394782 1.36134758199512 1.32299885175649 6.02999244409489 0.0235811209439539 1.29650111558021
6.07689453930077 6.31697647955959 5.7274305019424 6.1217298962179 0.899291290406803 0.126525409701294 0.0454027322222423 1.45364353628712 1.3442587248445 1.30907056132123 1.37232615094983 1.30932928616573 6.08299008413156 0.0363370700392827 1.28401642399182
6.12727096554502 6.3229125158654 5.78561595812751 6.16832928830142 0.896751992384607 0.125396621985574 0.0668136078753677 1.45779342692629 1.3371020648237 1.309 1.38512493059648 1.3080145806891 6.12705474575613 0.060432596956306 1.27480334200136
6.14099790305351 6.32699935478569 5.85254881116029 6.18899677392847 0.902429077343543 0.115511592066299 0.0892485195859341 1.46260923219498 1.33100096782146 1.30999983869642 1.3991850029493 1.30600032260715 6.17134506832216 0.0772411897833812 1.26957856265348
6.19077392310094 6.327 5.92775326098823 6.23682200454796 0.912540938104427 0.116261488642897 0.110853123546624 1.47088613466463 1.3134327330232 1.31 1.41394745002255 1.30209616289404 6.21524866394589 0.0784500896592941 1.27071202423655
6.21768226663265 6.327 6.01075350755884 6.26763338457613 0.919803234349684 0.118324703535753 0.129773075950118 1.47608816419851 1.31102444102826 1.31 1.42885335383045 1.29607332308477 6.25218564312884 0.0758315100514256 1.27275619983808
6.26390548775868 6.327 6.10281303013131 6.31091165160051 0.926506377909567 0.119747123540482 0.141575673370931 1.47866482237287 1.31000205461394 1.31 1.43997739924664 1.29200821845577 6.28523505902971 0.0748841444270014 1.27562943407119
6.28356404797442 6.32993460719616 6.20668945426442 6.33936786956291 0.926148283088486 0.123036760059703 0.141150026896588 1.48033294407783 1.30413078560767 1.31 1.43902179760128 1.2968910119936 6.32048884030165 0.073838080333855 1.28004716538246
6.32637099721014 6.33295611608443 6.30950794687057 6.39025397343528 0.924386037789906 0.120538179006547 0.145051926951727 1.47738432275473 1.30597074405629 1.31295611608443 1.43998537202814 1.276307187409 6.35336790114716 0.0724149315883401 1.28577146649056
6.33698638061913 6.33599591418574 6.40986516812943 6.39699182837148 0.924060408581426 0.118922151862177 0.139158117150996 1.47959692201992 1.30300408581426 1.31999046643339 1.43500680969043 1.27899591418574 6.38418583414934 0.0692445783132531 1.28929009080236
6.38198965901822 6.35164857704981 6.51269378688941 6.44198965901822 0.922495142295019 0.110225259376697 0.143668526623134 1.48063671822955 1.30202196393439 1.32097803606561 1.43695607213123 1.28486821639368 6.41475274633504 0.0649165256627197 1.2908340216872
6.40270887478227 6.352 6.63029691747631 6.46270887478228 0.919720466405264 0.112335938349526 0.133846581547124 1.47794017528005 1.30298544373911 1.31804366878266 1.42221834391329 1.28894177495646 6.44346416612426 0.0588606948606945 1.2903331741309
6.43200554234321 6.36300061581591 6.72601375322204 6.49900800560686 0.912298714997463 0.102300447492896 0.12738483210219 1.4732089059004 1.30099958945606 1.31100020527197 1.40699712619241 1.29099979472803 6.47419979837902 0.0511899545818857 1.28747909693725
6.45839765286124 6.36593307254014 6.79150528672973 6.53712994302178 0.90617965529958 0.104431366045833 0.15039484253161 1.46799890778702 1.29904461830658 1.31197769084671 1.39331232814603 1.29002230915329 6.50065633048675 0.0474447986398891 1.28672482038022
6.49455601240667 6.366 6.87892702998279 6.56367934229371 0.89951152105533 0.105428160330845 0.148994049327972 1.46416637203753 1.30097533402259 1.30508633092092 1.38016032885315 1.2909876670113 6.53244048359202 0.0418456958320708 1.28802700222938
6.51799685707432 6.3733997004489 6.9429913911166 6.59399590053172 0.892140996170793 0.104513705022498 0.163807972129689 1.45837078573142 1.29900027329789 1.29411141633156 1.36100259632991 1.29599931675529 6.56396359882174 0.034769113149846 1.29115485990582
6.55997106631576 6.38951195662021 7.02694213263153 6.63206678107709 0.885356304397801 0.10314038477473 0.147987884070266 1.45270878640392 1.29411964345166 1.28174271662333 1.35514357214199 1.29502392869033 6.59641862810346 0.0274819659135948 1.29493756735801
6.59943052781707 6.41377590850161 7.029 6.67241592596622 0.880538920735986 0.101423711565911 0.146486500091454 1.44612549610452 1.29597079629831 1.26835254128914 1.34908761110507 1.30091238889493 6.62819129147546 0.0196659348701054 1.29812065125358
6.64597047389011 6.44563069608078 7.03599550689632 6.71197496699379 0.878930988482809 0.0994791973744121 0.143811707379398 1.44442103341385 1.29500064187195 1.2543131998219 1.34200449310368 1.30599679064023 6.66083211848911 0.0127264353699732 1.3028415133613
6.69883416306058 6.48451545934541 7.056546618968 6.7570068796442 0.872149615740559 0.0974223541786034 0.133634531558703 1.43907787906832 1.28912953743771 1.23999700171452 1.33025907487543 1.30208635829181 6.70030987336158 0.01 1.30992278191341
6.7453295687664 6.5298693382832 7.0796647843832 6.79938786713453 0.876483685606241 0.0953686939568554 0.125703973309713 1.4456904555364 1.29097085081593 1.22577625645991 1.3270437237761 1.31382510489558 6.7444236595488 0.0104896939412872 1.31745802497812
6.7880118774115 6.58113147288182 7.10000077461379 6.83900903716092 0.88037238839253 0.0934337286875387 0.112679739213356 1.44886130393322 1.29300129102299 1.21202327355098 1.325 1.31600206563678 6.78811744100029 0.014098544232923 1.32634168174118
6.83300207248243 6.63774100312896 7.10293491777059 6.87324070732359 0.889419329792663 0.0917329703490237 0.111691911017234 1.45380044491383 1.29789152961766 1.19911036248063 1.325 1.32382644738825 6.82826560337699 0.0230599543825374 1.33358604431191
6.86558789229602 6.69913706901232 7.103 6.90657501393027 0.896974056175167 0.0903819309196809 0.11222278811518 1.46272499619386 1.2999742432685 1.18740983274179 1.325 1.3259742432685 6.8732651141212 0.0530015700127591 1.33965910219198
6.91191781478448 6.76475881051957 7.10599464009464 6.94293568113568 0.904586546637547 0.0894961223778809 0.113098445627446 1.46932838687172 1.30199642672976 1.17729399382735 1.325 1.32799642672976 6.9106707282534 0.0691770623742453 1.34409401589421
6.93056995838812 6.8340453676384 7.106 6.96743415577385 0.90968230440096 0.089191056701994 0.114732201605693 1.47638681052518 1.30688683115477 1.16913515523022 1.325 1.33190946492382 6.94372529095638 0.0697072310405649 1.34662448071694
6.97345111135233 6.90643588035651 7.106 7.00057875987504 0.919316946824103 0.0895822458703908 0.116547023265911 1.48257213440114 1.30897447029546 1.16330562644332 1.325 1.33397447029546 6.97301337474241 0.0678381735159819 1.34740301393874
6.99297814580792 6.98136948866158 7.106 7.02697009426346 0.923345502637313 0.0907852018614417 0.117249217849968 1.48543679088443 1.30999884977936 1.16017771695956 1.325 1.33499884977936 6.99897916854092 0.067288117770768 1.34733644610409
7.02430437712171 7.05828533254129 7.10991304714021 7.05928263890676 0.927057612165352 0.0929154366535173 0.118228261785053 1.48765087163422 1.31489130892527 1.16012373627184 1.325 1.33695652357011 7.02797887617923 0.07 1.34726210030293
7.04766357088728 7.13662255198334 7.11 7.08266357088728 0.928135226373746 0.0960884622249881 0.118309122358836 1.48944410958567 1.32189760853091 1.16351599387307 1.325 1.33798537264727 7.05266927063582 0.0689948420373936 1.34686374842137
7.07700495957506 7.2158202869754 7.11300076301155 7.1120043873164 0.928229769189007 0.100419790554224 0.117289319012194 1.49050007057857 1.3240015260231 1.17072679925616 1.32599923698845 1.33900019075289 7.07834364457641 0.0627831487982718 1.34493016567503
7.10243867783755 7.29531767750517 7.11691364274424 7.13450344577937 0.927046123069868 0.106024933619597 0.113797073850767 1.49086201195384 1.33182728548848 1.18212846191403 1.32208635725576 1.33997841068606 7.10038378260536 0.0576205638474289 1.34432942612285
7.13162804299371 7.37455386356033 7.119961521689 7.1577049996157 0.925558982633425 0.113019403399476 0.11139026960465 1.49066269348177 1.33693586948167 1.19809329133958 1.32298717389633 1.34098717389633 7.12482940833886 0.0542094161958569 1.34680439021205
7.15499133715244 7.45296798512858 7.12599774012672 7.1839902072158 0.923500768356914 0.121518711872232 0.108181197732837 1.49028014312531 1.33799962335445 1.21899359702572 1.32599887006336 1.34299924670891 7.1457568819564 0.0505334384858043 1.35058224979455
7.1794572387089 7.52930658477177 7.12893486864507 7.20258750141876 0.923040203912273 0.132848592969962 0.10430597338851 1.48978107233034 1.34191315819342 1.24247894916054 1.32991315819342 1.34397828954836 7.16795452270676 0.0474191740412968 1.35467770851468
7.21556028596515 7.59816942904528 7.14579235726132 7.23263357163762 0.918970200685646 0.146494374380206 0.0975722020959599 1.48804137498781 1.35089007149129 1.25979235726132 1.32407328567248 1.34498778572125 7.19039127182055 0.0441181372549008 1.35837488337483
7.23800323412797 7.65700646825595 7.16437147237757 7.25500412630121 0.919049033107258 0.146839969889153 0.0902689761819578 1.48621972565673 1.35900055760827 1.27600178434647 1.31400487209985 1.34599977695669 7.21249128154079 0.0395034161490681 1.36128570210652
7.26637277775941 7.71374555551882 7.18047564522554 7.29119975093442 0.910567517821583 0.146575839655343 0.0832514022251523 1.48381320574868 1.36389185823438 1.29165394635002 1.30223495662619 1.34404325670625 7.23735030856252 0.0366141293532333 1.36449713986671
7.28277113182127 7.73077113182127 7.1946523705518 7.30481404460478 0.910803849167697 0.142469505726469 0.0766038557108235 1.48398671001993 1.36794278295532 1.29988556591064 1.28911213088091 1.34498569573883 7.26225587456111 0.0348185398655138 1.36875032381069
7.32492497972302 7.76993033831423 7.2074491431029 7.34393033831423 0.903253521511828 0.130860666300111 0.0704107121242514 1.48349089309854 1.37299106901465 1.31197856563515 1.27498498649344 1.34699642760586 7.28755414258368 0.0338571014492753 1.37459701576929
7.34256401225762 7.77975778458756 7.21941345762542 7.36839446146891 0.902176401479955 0.124448651095145 0.0647563469507164 1.48287525957098 1.3798304492113 1.31492733537627 1.26020211509321 1.34602422154124 7.31521332130064 0.0328786021505379 1.38173981899271
7.38348535061 7.78296234272756 7.23109280886591 7.41146024576171 0.891722553598985 0.122966820248356 0.0597251356754983 1.47448644455676 1.39086192333439 1.31203765727244 1.24511210830963 1.34205020969659 7.34710977334412 0.0313111111111113 1.3923385479308
7.41299991190819 7.79299996962351 7.24303469157095 7.44099991190819 0.896049986452087 0.114600025364366 0.0554014537838775 1.48123997916173 1.39599998481176 1.31599998784941 1.23006355777213 1.34999997569881 7.3779247039557 0.0271939999999972 1.40297713926507
7.45107437118465 7.80569145706155 7.25578660048708 7.48005063711246 0.896489319667515 0.105032593907447 0.0518696767611339 1.48798599756118 1.40088132963906 1.31990506371125 1.21540505511014 1.35195253185562 7.41212045212209 0.0209234892787507 1.41672235227461
7.48162459503598 7.8089624595036 7.26989603036087 7.50667464903118 0.89937358571849 0.102331283747002 0.0492141800925478 1.49180370005444 1.4019874865012 1.3239499460048 1.20148519195308 1.35989989200959 7.44130034442838 0.0166002051282046 1.43300081525279
7.52098223838816 7.81499726744433 7.28591047593889 7.55197950583249 0.908006083336876 0.100350888080592 0.0475193392633992 1.5023252271361 1.40699772287028 1.324 1.18865255993037 1.36499772287028 7.46975804544575 0.0191412429378514 1.45247817702887
7.55621536550869 7.815 7.3043774319677 7.57743331953405 0.91845722510091 0.0999098079311414 0.0468695297589682 1.50861985556169 1.41482563677971 1.324 1.17725575067143 1.37282563677971 7.49631372997505 0.0365038095238094 1.4725707469626
7.56981203802503 7.815 7.32584439319387 7.61150840714238 0.924879199907475 0.100836264317214 0.0473491270645351 1.51940384697464 1.42288433109232 1.324 1.1676433558057 1.38088433109232 7.51697652595128 0.0447798534798537 1.49293340303677
7.58700744561008 7.81900047525171 7.35085885436395 7.63800522776878 0.934101552488911 0.103419732274872 0.0490425066653798 1.52665137030909 1.41299714848976 1.32400063366894 1.16016396696259 1.38900126733789 7.53107770682896 0.0491852941176468 1.50668493846657
7.63296800167344 7.82193412776639 7.3799683102245 7.67027540543029 0.943684817370206 0.101767108024934 0.0520340440467825 1.53511006839309 1.39539523340166 1.32791217035519 1.15516617577153 1.39682434071037 7.53973561352858 0.0588170149253752 1.52057527374535
7.66454532570813 7.82495599926208 7.4137202555221 7.68972132865982 0.950097745119487 0.0990203340097631 0.0564081146940234 1.53863042583527 1.38613200221377 1.33095599926208 1.15299857386193 1.40389733161151 7.54274820699978 0.0662107561235361 1.53262906194766
7.681006861325 7.825 7.4526621850033 7.70900422235384 0.950501550776737 0.0983502955647692 0.0622490940923825 1.54235205575853 1.39000395845673 1.331 1.15400975286323 1.41500290286827 7.54075118993774 0.0662644886363628 1.53968366719004
7.70263097991823 7.825 7.49734159341467 7.72464256992761 0.954531862158355 0.0994449798949327 0.06964135772714 1.54996597623351 1.39251085076458 1.331 1.15854830440486 1.42575426682523 7.53556436133416 0.0631900199600792 1.54155646925561
7.7273959813389 7.82796282011622 7.54830597550277 7.73783888717029 0.960592734874229 0.100339093900758 0.078669281083576 1.55587799495841 1.39236823802384 1.331 1.16696282011622 1.43291324693785 7.5286209584318 0.0594193641618494 1.539205070995
7.74694925212056 7.83099436134673 7.6009022633433 7.75097556583582 0.9631844701788 0.0990324810074394 0.0851379896685321 1.55930368470834 1.39301691595981 1.331 1.17897744538691 1.43699248179564 7.52184878260556 0.057 1.53440422256457
7.75676480681978 7.84174128750176 7.63810626591516 7.76076480681978 0.960366794863183 0.0980242248975629 0.0781095742829401 1.56322568753473 1.39690592272791 1.32514111590813 1.19071776818373 1.44090592272791 7.51491807354021 0.0572914583333329 1.52455704192606
7.76589032377535 7.87558566759578 7.66567097132606 7.7669268825169 0.960685247363599 0.0967355983963942 0.0709462786300554 1.56694527647284 1.40095125501127 1.30326809743802 1.19297562750563 1.44396344125845 7.50805145173405 0.0591718242597897 1.5137981865828
7.78000178397474 7.92300281680223 7.67900037557363 7.77300037557363 0.962380049763506 0.0918795990751499 0.0525397098693708 1.57046025257327 1.40099981221319 1.29499953053296 1.183 1.448 7.50325068285687 0.0598745042492914 1.50116173174025
7.79990276186202 7.95234450664838 7.68291260088645 7.77691260088645 0.964195231873389 0.087703298553714 0.0495175158152169 1.57309122409614 1.40833128025591 1.29010924889194 1.183 1.448 7.49875655598156 0.0589150574712642 1.48686644706055
7.81784258096993 7.98163895917526 7.683 7.78292530189833 0.964755314663801 0.0855262688324211 0.049696887579097 1.57711995227188 1.40941995999219 1.29098755031639 1.18695020126555 1.44503734905084 7.49728760146385 0.058 1.47165649643547
7.82399873513713 8.00200042162096 7.68900042162096 7.79000014054032 0.962369236866068 0.0871296416221866 0.057820081513385 1.57901045956684 1.38299212974214 1.29200014054032 1.19000056216128 1.44199901621777 7.49471525266972 0.0579810035842295 1.45985695368171
7.81521496520177 8.00492834493275 7.69192834493275 7.79097611497758 0.957069695671732 0.0846409068071669 0.0583861466869973 1.58220189597669 1.32833756125543 1.29297611497758 1.19390445991033 1.43516719515693 7.4915508115725 0.0564374213836472 1.44663614270736
7.815 8.00895069363014 7.70187673407535 7.79396302022261 0.955784422113184 0.0847775346815071 0.0618469801922984 1.5843244839536 1.327 1.293 1.19795069363014 1.42907395955479 7.49029548034046 0.0529814311594201 1.43281773592803
