# Supplementary material for: Quantifying Spatiotemporal Gait Parameters with HoloLens in Healthy Adults and People with Parkinson’s Disease: Test-Retest Reliability, Concurrent Validity, and Face Validity
Source: Sensors (Basel). 2020 Jun 5;20(11):3216. doi: 10.3390/s20113216 (PMC7313704; doi:10.3390/s20113216)
Supplement: Supplementary file 1 [file sensors-20-03216-s001.zip › Data/HYA_12_CWS1_HoloLens_raw.csv]

Time HoloLens_x_position HoloLens_y_position HoloLens_z_position HoloLens_x_orientation HoloLens_y_orientation HoloLens_z_orientation
92.55273 -0.024 0.072 0.094 4.696 1.302 6.964
92.5872 -0.023 0.072 0.095 4.771 1.346 7.109
92.62077 -0.022 0.071 0.097 4.493 1.272 7.499
92.65143 -0.02 0.073 0.099 4.582 1.165 7.821
92.69058 -0.018 0.071 0.101 5.412 1.052 7.757
92.72072 -0.015 0.07 0.102 5.932 0.819 7.505
92.7525 -0.013 0.07 0.104 5.61 0.598 7.268
92.78793 -0.011 0.07 0.106 5.489 0.479 7.234
92.81924 -0.009 0.069 0.107 5.697 0.321 7.404
92.85111 -0.006 0.07 0.108 5.568 0.097 7.398
92.8858 -0.003 0.07 0.11 5.447 359.908 7.316
92.91746 -0.001 0.069 0.111 5.641 359.786 7.192
92.9529 0.003 0.069 0.112 5.525 359.784 7.097
92.98669 0.006 0.068 0.114 5.418 359.901 7.001
93.01944 0.008 0.067 0.114 5.434 359.843 7.072
93.05308 0.011 0.066 0.116 4.979 359.555 7.28
93.08602 0.014 0.065 0.12 4.073 359.013 7.398
93.12256 0.018 0.064 0.125 3.421 358.718 7.746
93.15326 0.023 0.062 0.131 3.753 358.636 8.718
93.18601 0.029 0.059 0.139 4.618 358.329 10.134
93.21995 0.036 0.055 0.147 4.734 357.844 10.095
93.25269 0.044 0.051 0.159 3.841 357.109 9.122
93.28497 0.051 0.05 0.174 2.398 356.443 7.776
93.31821 0.056 0.05 0.19 2.512 356.306 5.665
93.35123 0.06 0.049 0.206 4.234 356.701 3.934
93.38662 0.063 0.049 0.223 5.334 357.006 4.158
93.41853 0.065 0.047 0.24 5.572 356.983 5.118
93.45281 0.066 0.045 0.259 4.952 356.562 5.261
93.4856 0.066 0.042 0.279 4.044 355.975 4.525
93.51836 0.066 0.038 0.3 4.263 355.599 3.464
93.55149 0.066 0.033 0.321 5.34 356.267 2.17
93.58417 0.065 0.032 0.344 5.287 357.425 2.328
93.6175 0.062 0.03 0.368 5.314 358.368 3.492
93.65246 0.058 0.03 0.393 4.605 359.287 4.323
93.68494 0.052 0.029 0.421 3.963 359.796 4.834
93.71899 0.045 0.028 0.449 3.666 0.132 4.996
93.75387 0.037 0.026 0.479 3.11 0.573 5.227
93.78565 0.028 0.023 0.513 2.222 1.37 5.626
93.81952 0.016 0.019 0.548 1.344 2.098 6.105
93.85333 0.004 0.015 0.584 0.684 2.911 6.358
93.88403 -0.008 0.01 0.622 0.792 4.029 7.291
93.91978 -0.019 0.02 0.663 359.488 5.212 8.152
93.95239 -0.031 0.036 0.702 358.742 5.79 7.672
93.98286 -0.041 0.033 0.734 3.125 5.335 8.697
94.02056 -0.049 0.05 0.763 4.09 4.426 9.446
94.05141 -0.053 0.065 0.79 2.261 3.672 9.182
94.08674 -0.056 0.074 0.815 0.798 2.909 9.739
94.1192 -0.054 0.081 0.842 359.775 2.896 9.68
94.15215 -0.052 0.086 0.868 359.047 3.283 8.324
94.18523 -0.051 0.084 0.895 358.834 3.283 7.103
94.21886 -0.051 0.081 0.924 358.671 2.777 5.833
94.25168 -0.05 0.073 0.955 359.797 2.349 4.75
94.28482 -0.05 0.064 0.987 0.562 1.941 3.971
94.31705 -0.048 0.054 1.021 1.044 1.633 3.973
94.35134 -0.046 0.044 1.056 1.586 0.748 5.068
94.38673 -0.044 0.034 1.093 2.364 359.701 5.396
94.41682 -0.041 0.024 1.128 3.938 359.073 4.883
94.45061 -0.035 0.015 1.165 5.02 358.622 4.948
94.48566 -0.028 0.011 1.204 4.487 357.657 5.335
94.51637 -0.021 0.008 1.243 3.403 356.633 5.099
94.55267 -0.011 0.012 1.283 0.851 356.023 4.457
94.58424 -0.001 0.015 1.324 359.903 355.699 4.053
94.6181 0.008 0.035 1.366 359.01 355.475 4.915
94.65075 0.012 0.058 1.408 357.619 355.087 6.127
94.68684 0.013 0.068 1.444 359.681 354.985 5.676
94.71643 0.012 0.074 1.476 1.881 355.173 5.02
94.75599 0.008 0.078 1.504 2.916 355.003 5.477
94.78426 0.004 0.082 1.534 3.077 354.637 6.82
94.81789 0.001 0.08 1.564 4.007 354.339 7.756
94.8551 -0.002 0.075 1.592 4.759 354.07 8.007
94.88409 -0.005 0.072 1.623 4.25 353.37 9.051
94.91985 -0.007 0.065 1.655 4 352.739 9.51
94.95099 -0.008 0.057 1.689 4.097 352.808 9.248
94.98469 -0.007 0.046 1.724 4.283 353.3 9.34
95.01643 -0.007 0.036 1.762 3.84 353.927 9.199
95.05035 -0.007 0.024 1.8 4.14 355.329 8.563
95.08396 -0.008 0.016 1.838 4.356 356.98 8.318
95.11763 -0.01 0.012 1.877 3.89 358.484 8.326
95.15138 -0.013 0.011 1.916 3.613 0.262 8.253
95.18142 -0.017 0.017 1.956 1.69 1.825 7.869
95.2174 -0.024 0.026 1.997 359.584 2.598 7.116
95.25113 -0.029 0.04 2.039 358.964 3.64 6.643
95.28596 -0.032 0.062 2.08 356.873 4.543 6.437
95.31602 -0.036 0.066 2.117 358.269 3.553 8.444
95.35145 -0.037 0.069 2.15 1.072 2.735 8.904
95.38188 -0.036 0.072 2.184 2.209 2.177 7.772
95.41663 -0.035 0.075 2.218 2.044 1.28 7.675
95.4515 -0.033 0.074 2.252 3.034 0.896 7.985
95.48486 -0.03 0.068 2.285 4.512 1.127 6.543
95.5168 -0.029 0.062 2.319 5.245 1.225 5.413
95.55135 -0.027 0.055 2.354 5.367 1.277 5.488
95.58167 -0.026 0.047 2.39 5.682 1.329 5.953
95.61803 -0.025 0.038 2.425 6.022 1.146 6.32
95.65039 -0.024 0.028 2.461 6.149 0.524 6.547
95.68436 -0.02 0.022 2.499 5.009 0.001 6.148
95.71758 -0.016 0.017 2.539 3.908 359.649 5.506
95.75279 -0.011 0.013 2.579 3.53 359.227 4.996
95.78384 -0.004 0.011 2.621 3.597 358.618 5.109
95.81794 0.004 0.01 2.664 4.095 358.544 5.158
95.85209 0.012 0.017 2.709 4.071 358.466 4.83
95.88158 0.016 0.048 2.757 0.575 357.645 5.192
95.91653 0.02 0.062 2.8 0.22 357.972 5.529
95.95097 0.022 0.064 2.836 2.585 358.673 4.464
95.98236 0.02 0.069 2.869 4.215 359.213 4.489
96.01789 0.014 0.078 2.9 2.779 358.498 5.42
96.05138 0.008 0.084 2.931 1.563 357.376 5.956
96.08553 0.005 0.081 2.963 1.904 356.783 6.022
96.11446 0.003 0.074 2.995 2.739 356.278 6.527
96.15037 0 0.066 3.027 3.187 355.827 6.95
96.18168 -0.002 0.059 3.061 3.189 355.747 7.163
96.2166 -0.004 0.051 3.097 2.9 356.034 7.597
96.25001 -0.006 0.039 3.132 3.023 356.199 8.312
96.28614 -0.01 0.029 3.169 2.919 356.761 8.425
96.31693 -0.015 0.022 3.208 2.316 357.836 9.193
96.35025 -0.021 0.016 3.248 1.746 358.546 10.501
96.38193 -0.03 0.014 3.291 1.449 358.749 11.608
96.41628 -0.039 0.015 3.334 0.941 359.082 11.531
96.45106 -0.05 0.021 3.381 0.131 359.226 10.934
96.48244 -0.059 0.027 3.427 0.216 359.774 9.743
96.5172 -0.066 0.045 3.475 359.57 0.928 8.655
96.55 -0.071 0.062 3.52 357.771 1.275 9.11
96.58125 -0.073 0.057 3.559 0.706 1.071 10.472
96.61591 -0.072 0.063 3.595 3.23 0.597 11.436
96.64958 -0.071 0.069 3.629 3.944 359.757 10.13
96.68202 -0.066 0.075 3.663 4.198 359.654 8.483
96.71767 -0.061 0.076 3.696 4.593 0.242 7.221
96.75314 -0.057 0.072 3.732 5.01 1.18 6.116
96.78298 -0.054 0.063 3.767 5.38 2.303 5.18
96.82264 -0.052 0.051 3.804 5.343 3.15 4.938
96.85069 -0.05 0.04 3.841 5.68 3.717 4.584
96.88422 -0.047 0.028 3.879 5.842 4.398 4.467
96.9155 -0.045 0.018 3.917 6.08 4.697 4.811
96.94816 -0.041 0.009 3.957 5.961 4.748 4.798
96.9826 -0.037 0.003 3.997 5.533 4.958 4.505
97.0163 -0.031 0.001 4.039 4.841 5.201 4.433
97.04957 -0.025 0.003 4.085 3.351 4.957 3.956
97.08794 -0.019 0.009 4.133 1.166 4.717 3.688
97.11422 -0.013 0.018 4.181 0.153 4.371 4.112
97.14876 -0.012 0.052 4.232 357.11 3.06 4.955
97.1817 -0.013 0.062 4.281 356.652 1.747 6.745
97.21491 -0.015 0.056 4.321 2.165 1.855 4.19
97.24767 -0.017 0.065 4.358 4.9 2.864 4.098
97.28008 -0.022 0.07 4.392 5.67 2.781 6.346
97.31612 -0.027 0.075 4.425 5.538 2.289 7.742
97.34987 -0.032 0.075 4.458 5.435 1.509 7.868
97.38269 -0.036 0.067 4.491 6.017 0.72 7.565
97.41591 -0.039 0.06 4.525 5.671 0.406 7.386
97.4514 -0.042 0.053 4.561 4.7 0.433 7.684
97.48149 -0.046 0.041 4.597 4.178 359.956 8.228
97.51791 -0.05 0.027 4.634 4.325 0.13 8.35
97.5481 -0.054 0.017 4.673 3.642 0.735 8.628
97.58233 -0.059 0.008 4.713 2.723 1.102 9.17
97.61519 -0.064 0.003 4.755 2.623 1.614 9.661
97.64827 -0.071 0.003 4.798 2.594 1.97 9.794
97.68185 -0.079 0.013 4.845 1.29 2.248 9.76
97.72022 -0.086 0.032 4.894 359.518 2.973 9.24
97.74889 -0.093 0.058 4.941 357.231 3.123 8.46
97.78348 -0.097 0.063 4.984 358.396 3.068 8.428
97.81732 -0.095 0.063 5.021 0.864 2.979 9.229
97.84896 -0.093 0.074 5.058 1.034 2.402 9.081
97.88149 -0.091 0.081 5.093 1.008 1.697 8.156
97.91584 -0.088 0.086 5.129 1.133 1.267 7.709
97.94737 -0.082 0.082 5.163 1.709 1.68 6.837
97.98116 -0.08 0.075 5.199 2.894 2.31 5.991
98.01465 -0.078 0.065 5.235 3.863 3.019 5.054
98.05202 -0.077 0.055 5.271 4.184 3.318 5.261
98.08257 -0.077 0.045 5.308 3.958 2.869 5.566
98.11524 -0.076 0.034 5.347 3.744 1.997 5.236
98.14933 -0.072 0.024 5.385 4.273 1.521 4.905
98.18194 -0.066 0.014 5.424 4.809 1.187 3.949
98.21727 -0.057 0.011 5.466 4.186 1.849 2.243
98.24561 -0.048 0.008 5.509 3.069 2.33 1.681
98.2811 -0.036 0.012 5.556 1.595 2.94 2.085
98.31711 -0.025 0.015 5.602 0.473 3.406 2.003
98.34769 -0.016 0.03 5.651 359.061 3.741 2.055
98.38159 -0.009 0.058 5.697 357.508 3.882 3.178
98.41421 -0.008 0.06 5.739 0.596 3.757 3.487
98.44858 -0.009 0.064 5.773 4.899 4.956 1.601
98.48177 -0.013 0.07 5.803 7.279 5.613 3.005
98.51382 -0.019 0.079 5.832 6.595 5.755 5.392
98.54822 -0.023 0.085 5.863 5.338 5.894 5.997
98.58018 -0.03 0.081 5.894 4.278 5.271 7.039
98.61454 -0.035 0.074 5.925 4.402 4.316 8.061
98.646 -0.041 0.066 5.957 4.817 3.593 8.134
98.68082 -0.045 0.059 5.99 5.238 3.164 8.327
98.71323 -0.051 0.049 6.023 5.771 2.312 9.062
98.75208 -0.057 0.037 6.055 6.627 1.542 8.696
98.78043 -0.063 0.028 6.088 7.221 1.589 8.716
98.81552 -0.069 0.019 6.122 7.146 1.589 9.258
98.84921 -0.077 0.015 6.159 6.246 1.372 10.274
98.88162 -0.086 0.014 6.198 4.93 1.063 11.092
98.91418 -0.096 0.016 6.239 3.514 0.563 11.633
98.95486 -0.109 0.024 6.284 1.896 359.658 12.322
98.98026 -0.119 0.032 6.327 359.834 359.321 12.299
99.01505 -0.129 0.058 6.373 356.541 359.307 12.203
99.049 -0.135 0.077 6.418 354.099 359.322 11.446
99.07993 -0.134 0.079 6.46 355.741 359.669 11.633
99.11339 -0.132 0.076 6.498 0.349 359.538 13.096
99.14904 -0.129 0.075 6.533 3.737 359.516 11.677
99.18089 -0.125 0.074 6.567 5.945 359.726 10.533
99.21284 -0.119 0.073 6.599 6.888 0.766 9.101
99.24646 -0.115 0.07 6.63 7.035 2.234 7.004
99.27966 -0.113 0.066 6.661 7.441 3.3 7.037
99.31512 -0.113 0.06 6.691 7.579 3.623 7.679
99.34515 -0.116 0.052 6.72 8.027 2.625 7.691
99.38258 -0.117 0.048 6.749 7.078 1.939 7.726
99.41395 -0.116 0.043 6.779 6.692 1.8 7.859
99.44698 -0.113 0.036 6.81 6.407 1.803 7.742
99.47968 -0.109 0.029 6.842 5.964 1.672 7.449
99.51332 -0.106 0.021 6.874 5.958 1.138 6.967
99.54976 -0.101 0.013 6.909 6.117 0.639 5.803
99.58233 -0.094 0.01 6.947 5.56 0.322 4.568
99.61417 -0.087 0.01 6.989 3.847 0.073 3.925
99.64619 -0.078 0.013 7.032 2.118 0.318 4.169
99.68191 -0.07 0.019 7.074 2.158 0.766 3.614
99.7126 -0.064 0.049 7.117 0.435 0.582 5.055
99.74657 -0.059 0.069 7.156 359.022 0.413 4.61
99.78136 -0.056 0.07 7.191 1.733 0.999 0.615
99.81349 -0.055 0.068 7.22 6.13 1.521 359.457
99.84999 -0.055 0.067 7.248 8.087 2.219 0.549
99.87852 -0.055 0.07 7.274 7.594 3.286 2.041
99.9142 -0.055 0.07 7.3 7.609 3.895 2.89
99.94522 -0.057 0.064 7.325 9.003 3.506 4.266
99.98225 -0.058 0.058 7.349 10.504 2.699 4.841
100.0124 -0.056 0.055 7.372 11.407 2.738 4.23
100.0478 -0.052 0.051 7.394 12.363 3.319 4.019
100.0795 -0.048 0.048 7.415 11.774 4.735 4.403
100.1134 -0.044 0.045 7.438 11.51 6.451 5.141
100.1474 -0.041 0.04 7.46 12.01 8.231 6.392
100.1796 -0.038 0.037 7.484 11.692 9.733 6.992
100.2131 -0.034 0.035 7.509 10.933 11.175 7.339
100.2478 -0.028 0.034 7.535 10.456 13.31 7.582
100.2823 -0.021 0.033 7.563 9.88 15.533 7.86
100.3133 -0.011 0.032 7.593 9.539 18.73 7.533
100.3487 0 0.028 7.625 10.185 22.631 7.241
100.3787 0.012 0.022 7.657 11.376 26.567 6.826
100.4129 0.028 0.017 7.687 11.859 32.636 5.626
100.4454 0.047 0.015 7.715 12.4 39.848 5.929
100.4808 0.068 0.035 7.744 12.258 46.822 6.191
100.5123 0.089 0.044 7.765 12.339 55.285 3.895
100.5487 0.104 0.048 7.781 14.262 63.343 5.071
100.5793 0.117 0.057 7.79 15.081 72.668 5.844
100.6128 0.13 0.066 7.794 13.055 82.816 6.193
100.6441 0.138 0.067 7.793 11.825 92.966 6.032
100.6793 0.141 0.064 7.788 11.027 104.176 6.602
100.7127 0.139 0.06 7.781 11.044 114.408 8.278
100.7473 0.135 0.057 7.774 12.11 123.395 9.658
100.7814 0.125 0.057 7.767 13.474 131.847 9.922
100.8134 0.115 0.059 7.76 13.743 139.557 10.215
100.8483 0.102 0.06 7.755 13.573 145.346 10.768
100.8836 0.087 0.059 7.75 14.373 149.779 10.46
100.9126 0.073 0.058 7.749 15.207 154.905 8.621
100.9522 0.059 0.058 7.746 14.015 158.708 7.52
100.9801 0.048 0.057 7.743 13.988 163.478 7.808
101.0119 0.035 0.054 7.742 14.647 167.052 6.872
101.0487 0.019 0.049 7.74 14.922 170.735 5.213
101.0786 0.002 0.043 7.74 15.43 174.744 4.593
101.1126 -0.014 0.038 7.742 16.903 177.781 5.091
101.1459 -0.028 0.036 7.742 17.237 178.988 4.939
101.1788 -0.04 0.032 7.743 18.111 179.891 2.101
101.2112 -0.052 0.036 7.742 19.007 181.241 0.85
101.2443 -0.062 0.043 7.739 18.627 181.205 1.497
101.2794 -0.071 0.048 7.734 16.76 181.257 0.643
101.3129 -0.078 0.051 7.727 15.859 181.9 359.698
101.3487 -0.083 0.054 7.717 14.542 182.282 359.507
101.3805 -0.086 0.058 7.702 12.416 181.738 0.188
101.413 -0.089 0.059 7.685 11.998 180.783 0.434
101.45 -0.091 0.058 7.667 12.155 179.642 0.055
101.4794 -0.094 0.055 7.648 11.402 179.124 359.413
